# Supplementary material for: The juxtamembrane linker of synaptotagmin 1 regulates Ca2+ binding via liquid-liquid phase separation
Source: Nat Commun. 2024 Jan 4;15:262. doi: 10.1038/s41467-023-44414-5 (PMC10766989; doi:10.1038/s41467-023-44414-5)
Supplement: Supplementary file 9 — Supplementary Dataset 1 [file 41467_2023_44414_MOESM9_ESM.txt]

Title of the system in water
 5032
    1LYS     BB    1  22.832  16.947   9.558 -0.1165 -0.3455 -0.1720
    1LYS    SC1    2  22.690  16.671   9.480 -0.3065  0.1562  0.0518
    1LYS    SC2    3  22.500  16.460   9.233  0.0067  0.0172  0.1631
    2LYS     BB    4  22.567  17.166   9.703 -0.2623 -0.1027 -0.2694
    2LYS    SC1    5  22.342  17.000   9.841 -0.1696 -0.0286  0.2936
    2LYS    SC2    6  22.155  16.888  10.057  0.0471 -0.2255  0.3738
    3CYS     BB    7  22.685  17.383  10.005 -0.0672  0.0171  0.0805
    3CYS    SC1    8  22.841  17.566   9.776 -0.4933 -0.1146  0.3614
    4LEU     BB    9  22.554  17.634  10.101  0.2192 -0.2629 -0.1451
    4LEU    SC1   10  22.676  17.885   9.897 -0.0165 -0.1443 -0.1104
    5PHE     BB   11  22.400  17.697  10.405 -0.0487 -0.0776  0.1092
    5PHE    SC1   12  22.287  18.008  10.441 -0.2004 -0.4480  0.2678
    5PHE    SC2   13  22.076  18.160  10.661 -0.1866 -0.2424  0.1408
    5PHE    SC3   14  22.355  18.156  10.739 -0.1295  0.1282 -0.0211
    6LYS     BB   15  22.506  17.615  10.721 -0.3513  0.0310 -0.0695
    6LYS    SC1   16  22.272  17.417  10.829 -0.4561  0.1075  0.3759
    6LYS    SC2   17  22.232  17.106  10.817  0.0166 -0.1963  0.0803
    7LYS     BB   18  22.705  17.859  10.858  0.0579  0.1588 -0.3323
    7LYS    SC1   19  22.835  17.601  10.987  0.1541 -0.0839 -0.1050
    7LYS    SC2   20  23.184  17.551  11.137 -0.0196  0.3452  0.1331
    8LYS     BB   21  22.985  18.006  10.817  0.4520 -0.0677  0.3445
    8LYS    SC1   22  22.918  18.289  10.641  0.0440 -0.3366  0.1095
    8LYS    SC2   23  22.974  18.451  10.341 -0.1505  0.4252  0.2336
    9ASN     BB   24  23.238  17.989  11.000  0.3034  0.1183  0.0236
    9ASN    SC1   25  23.444  17.854  10.812 -0.1281 -0.1313 -0.2213
   10LYS     BB   26  23.289  18.180  11.228 -0.0084  0.1933 -0.1783
   10LYS    SC1   27  23.269  18.046  11.535 -0.0122 -0.3082  0.0216
   10LYS    SC2   28  23.492  17.845  11.676 -0.0537  0.1090  0.2262
   11LYS     BB   29  23.030  18.334  11.309 -0.0217  0.2025 -0.2407
   11LYS    SC1   30  23.055  18.529  11.068  0.2144 -0.1650  0.1002
   11LYS    SC2   31  23.250  18.818  10.995  0.1318 -0.2019  0.0935
   12LYS     BB   32  22.877  18.334  11.612 -0.1907 -0.3493  0.2338
   12LYS    SC1   33  22.594  18.292  11.512  0.2261  0.1938 -0.3376
   12LYS    SC2   34  22.352  18.052  11.342  0.0258 -0.0966  0.0966
   13GLY     BB   35  22.843  18.169  11.889 -0.1075  0.1741 -0.1293
   14LYS     BB   36  22.594  17.981  11.839 -0.0254  0.0929 -0.0024
   14LYS    SC1   37  22.607  17.749  11.647 -0.0854 -0.1530  0.1647
   14LYS    SC2   38  22.468  17.443  11.733 -0.1169  0.1309 -0.2171
   15GLU     BB   39  22.348  18.081  11.921 -0.1072  0.0406 -0.1449
   15GLU    SC1   40  22.182  17.758  12.033  0.1348  0.0545 -0.2381
   16LYS     BB   41  22.147  18.240  11.739 -0.0873 -0.1507  0.2107
   16LYS    SC1   42  21.863  18.177  11.801  0.3922  0.1539 -0.0425
   16LYS    SC2   43  21.621  17.944  11.694  0.0128 -0.0156 -0.0882
   17GLY     BB   44  22.180  18.434  11.456  0.2688 -0.0732  0.1420
   18GLY     BB   45  22.383  18.574  11.293  0.0622 -0.0924  0.1122
   19LYS     BB   46  22.711  18.717  11.314 -0.2854 -0.0491  0.2069
   19LYS    SC1   47  22.566  18.961  11.492  0.3254 -0.1893  0.0939
   19LYS    SC2   48  22.226  18.915  11.517  0.1283  0.1628  0.1681
   20ASN     BB   49  22.854  18.959  11.151  0.0302 -0.1116 -0.1475
   20ASN    SC1   50  22.561  19.113  10.982 -0.2368  0.3108 -0.0855
   21ALA     BB   51  23.015  19.247  11.206 -0.3174  0.0145 -0.0896
   21ALA    SC1   52  22.813  19.409  11.282 -0.1671  0.2140 -0.1098
   22ILE     BB   53  23.324  19.155  11.278  0.0297 -0.0845 -0.0345
   22ILE    SC1   54  23.425  19.276  11.580  0.2460 -0.1816 -0.0657
   23ASN     BB   55  23.566  19.311  11.125 -0.4203  0.0139  0.1953
   23ASN    SC1   56  23.804  19.042  11.068 -0.2195 -0.3900  0.2306
   24MET     BB   57  23.659  19.608  11.194  0.0010  0.0224  0.2854
   24MET    SC1   58  23.586  19.722  11.532 -0.2343  0.1482 -0.0479
   25LYS     BB   59  23.706  19.794  10.969  0.1861  0.1070 -0.3322
   25LYS    SC1   60  24.021  19.743  10.965  0.3623  0.1401 -0.0064
   25LYS    SC2   61  24.119  19.435  10.899 -0.2796 -0.1227  0.0137
   26ASP     BB   62  23.672  19.626  10.687 -0.1476 -0.1769 -0.1880
   26ASP    SC1   63  23.788  19.331  10.645  0.2070 -0.0202 -0.1503
   27VAL     BB   64  23.530  19.602  10.375  0.0032  0.0258 -0.1718
   27VAL    SC1   65  23.354  19.370  10.360 -0.0145  0.0112  0.1765
   28LYS     BB   66  23.756  19.728  10.219  0.1109  0.0172 -0.0250
   28LYS    SC1   67  24.006  19.531  10.144  0.2120 -0.0821 -0.1035
   28LYS    SC2   68  24.085  19.480   9.823 -0.3933 -0.1160 -0.0548
   29ASP     BB   69  23.709  20.023  10.379 -0.1680 -0.0652 -0.0231
   29ASP    SC1   70  23.403  20.088  10.369 -0.1802  0.0009  0.1002
   30LEU     BB   71  23.778  20.183  10.643 -0.0076  0.3169  0.3997
   30LEU    SC1   72  23.973  20.440  10.722 -0.0402  0.0304 -0.1267
   31GLY     BB   73  23.613  20.286  10.890  0.1030  0.4066 -0.1681
   32LYS     BB   74  23.353  20.422  10.704  0.4367 -0.0074 -0.1555
   32LYS    SC1   75  23.549  20.696  10.691  0.1471  0.0412 -0.1235
   32LYS    SC2   76  23.568  21.004  10.744  0.0049  0.1653  0.0842
   33THR     BB   77  23.225  20.532  10.454  0.0033  0.1001 -0.1609
   33THR    SC1   78  22.920  20.542  10.460 -0.0262 -0.4773 -0.1175
   34MET     BB   79  23.332  20.627  10.187  0.0327 -0.0124  0.1469
   34MET    SC1   80  23.700  20.571  10.284  0.0380 -0.1683  0.1114
   35LYS     BB   81  23.305  20.436   9.909 -0.0785 -0.1368 -0.3092
   35LYS    SC1   82  23.192  20.679   9.753 -0.2186 -0.0132 -0.2450
   35LYS    SC2   83  22.899  20.785   9.644 -0.2619 -0.0401 -0.0341
   36ASP     BB   84  23.375  20.117   9.852  0.1301 -0.0652 -0.0848
   36ASP    SC1   85  23.393  20.216   9.516  0.5904  0.0883 -0.7812
   37GLN     BB   86  23.234  19.880   9.998  0.3221 -0.1614 -0.1208
   37GLN    SC1   87  22.962  20.157  10.166  0.0171  0.0862 -0.1846
   38ALA     BB   88  23.283  19.560   9.995 -0.0017  0.3286 -0.0907
   38ALA    SC1   89  23.051  19.464  10.093  0.3157 -0.2506  0.1474
   39LEU     BB   90  23.572  19.360   9.927  0.2850  0.3844  0.2606
   39LEU    SC1   91  23.393  19.078  10.032 -0.0574 -0.1307 -0.0627
   40LYS     BB   92  23.668  19.282   9.561 -0.0891 -0.0061 -0.0643
   40LYS    SC1   93  23.470  19.441   9.447 -0.1890  0.1233  0.0404
   40LYS    SC2   94  23.402  19.412   9.083 -0.0842  0.0183  0.0521
   41ASP     BB   95  23.977  19.055   9.567 -0.1668  0.0006  0.0836
   41ASP    SC1   96  23.815  18.838   9.387  0.1426 -0.2387  0.1707
   42ASP     BB   97  24.296  19.085   9.606 -0.1003  0.0595  0.0417
   42ASP    SC1   98  24.418  19.389   9.594 -0.3233 -0.3336 -0.0324
   43ASP     BB   99  24.358  18.766   9.750 -0.1147 -0.0117  0.2192
   43ASP    SC1  100  24.444  18.452   9.622 -0.1873 -0.3110 -0.1053
   44ALA     BB  101  24.120  18.629   9.907  0.2724  0.2953 -0.0873
   44ALA    SC1  102  24.012  18.852  10.013  0.2527 -0.0041  0.5682
   45GLU     BB  103  23.935  18.502   9.634  0.0289  0.1858 -0.0476
   45GLU    SC1  104  23.591  18.363   9.659 -0.1290  0.0845 -0.0210
   46THR     BB  105  24.078  18.173   9.695 -0.2157  0.0504 -0.2351
   46THR    SC1  106  24.168  18.212   9.406  0.0253 -0.0449 -0.1758
   47GLY     BB  107  23.984  17.973   9.951 -0.1386 -0.0398 -0.0063
   48LEU     BB  108  24.205  18.024  10.218  0.1668 -0.1036  0.1315
   48LEU    SC1  109  24.078  17.701  10.362 -0.0123  0.1967  0.1093
   49THR     BB  110  24.214  18.346  10.254 -0.0854  0.0570 -0.1908
   49THR    SC1  111  24.458  18.417  10.085 -0.0091  0.1936 -0.0264
   50ASP     BB  112  24.124  18.333  10.609 -0.1657  0.0925 -0.0431
   50ASP    SC1  113  24.416  18.149  10.656 -0.2966  0.0441 -0.1554
   51GLY     BB  114  23.917  18.461  10.792  0.0018 -0.1046 -0.0442
   52GLU     BB  115  23.693  18.247  10.893  0.1479  0.2516 -0.2257
   52GLU    SC1  116  23.403  18.417  10.702  0.0287 -0.0763  0.1287
   53GLU     BB  117  23.756  18.062  11.205  0.0870 -0.0829 -0.1200
   53GLU    SC1  118  23.634  17.715  11.200 -0.2868  0.0984  0.0985
   54LYS     BB  119  23.737  18.226  11.517 -0.0084  0.0327  0.0648
   54LYS    SC1  120  23.468  18.434  11.617  0.2387  0.0292  0.1015
   54LYS    SC2  121  23.434  18.648  11.913  0.0851  0.2607 -0.5522
   55GLU     BB  122  23.797  18.186  11.828  0.0665  0.0681 -0.2330
   55GLU    SC1  123  23.809  17.817  11.972 -0.1544  0.1888 -0.0524
   56GLU     BB  124  23.847  18.477  11.962 -0.1928 -0.0682 -0.1472
   56GLU    SC1  125  23.600  18.440  12.306 -0.0351 -0.0390 -0.0332
   57PRO     BB  126  24.101  18.530  11.671  0.1112  0.0403 -0.1607
   57PRO    SC1  127  24.197  18.242  11.623  0.3272  0.2839 -0.0995
   58LYS     BB  128  24.165  18.857  11.580  0.0091  0.3454 -0.0864
   58LYS    SC1  129  24.071  19.015  11.799  0.3119 -0.4084  0.1275
   58LYS    SC2  130  24.261  19.324  11.818 -0.0563 -0.0480 -0.0788
   59GLU     BB  131  24.484  18.911  11.526  0.1025 -0.1987 -0.2403
   59GLU    SC1  132  24.460  19.048  11.131  0.0276 -0.1384 -0.0583
   60GLU     BB  133  24.672  19.016  11.739 -0.0024  0.0387  0.6065
   60GLU    SC1  134  24.981  18.808  11.652  0.0256  0.0399 -0.0587
   61GLU     BB  135  24.683  19.234  12.014  0.0229  0.1899  0.2715
   61GLU    SC1  136  24.654  19.635  11.957  0.4082 -0.1451 -0.1557
    1LYS     BB  137  20.160  14.913  23.645  0.2168 -0.2880 -0.0439
    1LYS    SC1  138  20.423  15.009  23.776  0.0613 -0.3700  0.3257
    1LYS    SC2  139  20.789  15.078  23.797  0.2188 -0.3402 -0.3573
    2LYS     BB  140  19.909  15.070  23.597  0.5354  0.4132  0.0038
    2LYS    SC1  141  19.940  15.186  23.273 -0.0173  0.1082 -0.1057
    2LYS    SC2  142  19.836  15.110  22.972 -0.0176 -0.3262  0.2894
    3CYS     BB  143  19.847  15.292  23.832  0.0295 -0.2506  0.1178
    3CYS    SC1  144  20.133  15.199  23.952 -0.7184  0.0805 -0.6644
    4LEU     BB  145  19.862  15.607  23.665  0.1913 -0.1722 -0.0751
    4LEU    SC1  146  19.841  15.852  23.876  0.0215  0.2656  0.0736
    5PHE     BB  147  20.141  15.699  23.613 -0.0432  0.0171 -0.0145
    5PHE    SC1  148  20.315  15.477  23.837  0.0100 -0.0866  0.2762
    5PHE    SC2  149  20.399  15.584  24.149  0.3331  0.0525  0.1465
    5PHE    SC3  150  20.546  15.709  23.932 -0.2470  0.3421 -0.1023
    6LYS     BB  151  20.234  15.977  23.735 -0.4525  0.2874  0.1017
    6LYS    SC1  152  20.267  15.904  24.024  0.3764 -0.0571 -0.2528
    6LYS    SC2  153  20.391  16.113  24.205 -0.2963 -0.1914 -0.1640
    7LYS     BB  154  20.018  16.167  23.541  0.3147  0.1209 -0.1886
    7LYS    SC1  155  20.119  16.018  23.293  0.3744  0.0541  0.5404
    7LYS    SC2  156  20.322  15.725  23.170  0.0162 -0.3940 -0.1474
    8LYS     BB  157  19.970  16.526  23.483  0.1530  0.2393  0.1699
    8LYS    SC1  158  19.991  16.683  23.734  0.1946 -0.1589  0.0671
    8LYS    SC2  159  20.025  17.005  23.880  0.1003  0.2812  0.2294
    9ASN     BB  160  20.100  16.641  23.241 -0.0958 -0.0913  0.4581
    9ASN    SC1  161  19.876  16.879  23.064  0.1316  0.1618  0.1347
   10LYS     BB  162  20.068  16.443  23.001  0.1122 -0.2839 -0.0583
   10LYS    SC1  163  20.334  16.291  23.023  0.1938  0.2202  0.0136
   10LYS    SC2  164  20.582  16.524  23.000 -0.0131 -0.2333 -0.2783
   11LYS     BB  165  19.773  16.418  22.824 -0.0791  0.0375 -0.1988
   11LYS    SC1  166  19.743  16.635  22.646 -0.0947 -0.2086 -0.0743
   11LYS    SC2  167  19.699  16.770  22.346  0.2504 -0.0833  0.3468
   12LYS     BB  168  19.507  16.245  22.892 -0.0024 -0.0858 -0.1360
   12LYS    SC1  169  19.576  15.907  22.820 -0.2118 -0.0725  0.0797
   12LYS    SC2  170  19.739  15.743  22.546  0.4956 -0.1533  0.2536
   13GLY     BB  171  19.674  16.186  23.195  0.0396 -0.2058  0.2538
   14LYS     BB  172  19.579  15.900  23.355  0.0853 -0.0947  0.1602
   14LYS    SC1  173  19.432  15.736  23.182  0.0763 -0.2647  0.2599
   14LYS    SC2  174  19.148  15.562  23.106 -0.3527 -0.3459  0.1941
   15GLU     BB  175  19.480  16.055  23.606  0.0268 -0.1138 -0.2487
   15GLU    SC1  176  19.597  16.367  23.749 -0.0703  0.0323  0.2605
   16LYS     BB  177  19.332  15.964  23.898  0.0746  0.1046  0.2651
   16LYS    SC1  178  19.521  15.964  24.179 -0.2966  0.5040  0.2589
   16LYS    SC2  179  19.609  16.048  24.504  0.1167  0.1399 -0.1333
   17GLY     BB  180  18.971  15.867  23.930  0.1664  0.2325 -0.0075
   18GLY     BB  181  19.009  15.621  24.105  0.0861  0.0639  0.3399
   19LYS     BB  182  18.895  15.453  24.341 -0.0313  0.4016 -0.2584
   19LYS    SC1  183  18.914  15.671  24.612  0.0571  0.2813 -0.0557
   19LYS    SC2  184  18.638  15.629  24.766 -0.0338 -0.2979  0.3669
   20ASN     BB  185  19.160  15.273  24.390 -0.1207 -0.3819 -0.0043
   20ASN    SC1  186  19.354  15.575  24.335 -0.1721 -0.0307 -0.0495
   21ALA     BB  187  19.256  15.242  24.719  0.0135  0.1310  0.1262
   21ALA    SC1  188  19.243  15.511  24.697  0.1419  0.1110 -0.2774
   22ILE     BB  189  19.203  15.000  24.947 -0.1475 -0.0983 -0.1269
   22ILE    SC1  190  19.015  15.065  25.224  0.3172  0.1092  0.1526
   23ASN     BB  191  19.363  14.669  24.949  0.2097 -0.2389  0.2031
   23ASN    SC1  192  19.602  14.794  25.121 -0.1078 -0.1499  0.2065
   24MET     BB  193  19.329  14.452  24.734 -0.1222 -0.1053  0.0444
   24MET    SC1  194  19.396  14.447  24.405  0.0968 -0.0468  0.2290
   25LYS     BB  195  19.106  14.220  24.705 -0.2582  0.1478  0.1487
   25LYS    SC1  196  19.195  14.075  24.437 -0.1038 -0.0317  0.2151
   25LYS    SC2  197  19.105  13.776  24.435  0.0385  0.0870  0.0954
   26ASP     BB  198  18.742  14.227  24.729 -0.0229  0.1150  0.2211
   26ASP    SC1  199  18.768  13.882  24.688  0.0260 -0.1766 -0.1141
   27VAL     BB  200  18.559  14.403  24.922 -0.1699 -0.1209  0.3746
   27VAL    SC1  201  18.281  14.317  24.902 -0.1572 -0.1501  0.3229
   28LYS     BB  202  18.732  14.680  25.042  0.1675 -0.1427  0.1164
   28LYS    SC1  203  18.875  14.725  24.803  0.3501  0.0952  0.2918
   28LYS    SC2  204  19.031  14.828  24.538  0.0061  0.3728  0.0275
   29ASP     BB  205  18.822  14.531  25.327 -0.3309 -0.0453 -0.0635
   29ASP    SC1  206  19.041  14.327  25.138 -0.3912 -0.1471  0.2351
   30LEU     BB  207  18.837  14.578  25.620 -0.0416 -0.2428  0.4245
   30LEU    SC1  208  18.908  14.946  25.630 -0.3551 -0.1160  0.1481
   31GLY     BB  209  18.606  14.472  25.752 -0.2240 -0.0122  0.1232
   32LYS     BB  210  18.587  14.153  25.714 -0.1201 -0.2316  0.1778
   32LYS    SC1  211  18.362  14.012  25.885  0.2478  0.0809 -0.0731
   32LYS    SC2  212  18.047  13.946  26.024  0.1885  0.1674  0.4077
   33THR     BB  213  18.791  13.990  25.444  0.1573 -0.0737  0.2076
   33THR    SC1  214  18.676  14.073  25.173  0.3187  0.0079  0.1627
   34MET     BB  215  18.951  13.705  25.481 -0.1956  0.0439  0.5477
   34MET    SC1  216  18.652  13.466  25.563  0.0190  0.0781  0.0512
   35LYS     BB  217  19.263  13.674  25.557 -0.0215 -0.1413  0.0449
   35LYS    SC1  218  19.205  13.781  25.858  0.0730 -0.1345  0.2534
   35LYS    SC2  219  19.184  13.652  26.201  0.0429 -0.2731 -0.1042
   36ASP     BB  220  19.496  13.739  25.336  0.0697 -0.1909 -0.3194
   36ASP    SC1  221  19.385  13.548  25.098  0.0878 -0.3732  0.0515
   37GLN     BB  222  19.773  13.644  25.376  0.0386  0.1720  0.1715
   37GLN    SC1  223  19.884  13.834  25.014 -0.0477  0.0098 -0.0523
   38ALA     BB  224  19.928  13.401  25.220  0.1240  0.4162 -0.1315
   38ALA    SC1  225  20.115  13.472  25.039  0.5778 -0.2016  0.0631
   39LEU     BB  226  20.121  13.258  25.399 -0.3154  0.2256 -0.2515
   39LEU    SC1  227  19.936  13.342  25.664 -0.0091 -0.1286 -0.1722
   40LYS     BB  228  20.064  12.951  25.532  0.0885  0.0396 -0.0838
   40LYS    SC1  229  19.764  12.978  25.484  0.2365 -0.2775  0.3239
   40LYS    SC2  230  19.535  13.237  25.385 -0.1577 -0.3108 -0.0356
   41ASP     BB  231  20.330  12.739  25.511 -0.1253 -0.2357 -0.2014
   41ASP    SC1  232  20.502  12.925  25.749 -0.1026  0.1078  0.0673
   42ASP     BB  233  20.433  12.733  25.172  0.0361  0.0545 -0.1094
   42ASP    SC1  234  20.124  12.666  25.076  0.2357  0.1724  0.4046
   43ASP     BB  235  20.677  12.550  25.056  0.6614 -0.2333 -0.2961
   43ASP    SC1  236  20.928  12.719  25.168  0.1282 -0.4481 -0.3118
   44ALA     BB  237  20.697  12.486  24.763  0.1962  0.0518  0.0207
   44ALA    SC1  238  20.934  12.596  24.697  0.4294 -0.2332  0.3505
   45GLU     BB  239  20.767  12.224  24.605  0.0963  0.0695  0.0721
   45GLU    SC1  240  20.933  11.897  24.719  0.0558  0.1358  0.0690
   46THR     BB  241  20.863  12.261  24.289 -0.0205 -0.2159  0.1771
   46THR    SC1  242  21.115  12.416  24.361 -0.0243  0.0184 -0.2752
   47GLY     BB  243  20.806  12.115  24.035  0.1512  0.0969  0.2838
   48LEU     BB  244  20.778  11.805  23.929  0.0659 -0.0810 -0.2471
   48LEU    SC1  245  20.633  11.524  24.088  0.2938  0.1985  0.0182
   49THR     BB  246  21.054  11.581  23.900 -0.0853 -0.0579  0.3391
   49THR    SC1  247  20.968  11.330  23.750 -0.1201  0.2290 -0.1427
   50ASP     BB  248  21.328  11.627  23.765  0.2888 -0.0443  0.1299
   50ASP    SC1  249  21.469  11.368  23.599  0.0906 -0.1019 -0.0144
   51GLY     BB  250  21.526  11.868  23.962  0.0652 -0.0936  0.0910
   52GLU     BB  251  21.609  12.162  23.838  0.3525 -0.3012  0.0862
   52GLU    SC1  252  21.444  12.392  24.092 -0.0697  0.2702 -0.2394
   53GLU     BB  253  21.451  12.250  23.551 -0.1346 -0.3306  0.4576
   53GLU    SC1  254  21.079  12.413  23.733 -0.2139 -0.0299 -0.1408
   54LYS     BB  255  21.661  12.183  23.250 -0.2369  0.1815 -0.2480
   54LYS    SC1  256  21.400  12.096  23.088  0.2443  0.1122  0.0517
   54LYS    SC2  257  21.194  12.229  22.836 -0.4937 -0.1166  0.1944
   55GLU     BB  258  21.661  12.483  23.025  0.0303  0.0363 -0.3491
   55GLU    SC1  259  21.599  12.324  22.714  0.1353 -0.2701  0.0193
   56GLU     BB  260  21.864  12.685  23.115 -0.1546 -0.0775 -0.0417
   56GLU    SC1  261  21.910  12.676  23.488  0.1081 -0.3858 -0.2637
   57PRO     BB  262  22.138  12.790  22.921 -0.2826  0.2036 -0.0737
   57PRO    SC1  263  22.380  12.546  22.899 -0.1698  0.2759 -0.2517
   58LYS     BB  264  21.963  12.977  22.713 -0.0347  0.1384  0.0312
   58LYS    SC1  265  22.260  13.022  22.583  0.0932 -0.4316  0.3889
   58LYS    SC2  266  22.587  13.091  22.441  0.3745  0.2794  0.4116
   59GLU     BB  267  21.908  13.288  22.708 -0.1519  0.1048 -0.2160
   59GLU    SC1  268  21.926  13.291  22.287  0.3585  0.1598 -0.1369
   60GLU     BB  269  21.727  13.573  22.784  0.0531  0.1897  0.1365
   60GLU    SC1  270  21.986  13.834  22.722  0.1042 -0.1512  0.3485
   61GLU     BB  271  21.490  13.424  22.911  0.1319 -0.2207  0.0440
   61GLU    SC1  272  21.537  13.064  22.968  0.0663 -0.0611  0.1508
    1LYS     BB  273   4.675  10.965  14.126  0.0235 -0.2537  0.0532
    1LYS    SC1  274   4.354  11.049  14.172 -0.4964  0.0846 -0.2836
    1LYS    SC2  275   3.989  11.014  14.295 -0.2389  0.6222  0.0545
    2LYS     BB  276   4.752  10.676  13.946 -0.0325 -0.0459 -0.0239
    2LYS    SC1  277   4.486  10.537  13.881  0.1429 -0.1299  0.0592
    2LYS    SC2  278   4.263  10.308  13.960  0.1493 -0.0192 -0.1123
    3CYS     BB  279   5.008  10.536  13.700 -0.0125 -0.3329  0.1977
    3CYS    SC1  280   5.336  10.579  13.837  0.3249  0.0481 -0.2825
    4LEU     BB  281   5.041  10.784  13.507  0.1953  0.2122  0.3628
    4LEU    SC1  282   4.993  10.574  13.223  0.0267 -0.1602  0.2189
    5PHE     BB  283   5.333  10.924  13.633 -0.2830  0.1463 -0.0708
    5PHE    SC1  284   5.491  10.754  13.458 -0.1399  0.1287  0.0641
    5PHE    SC2  285   5.576  10.431  13.524  0.5008  0.3131  0.2019
    5PHE    SC3  286   5.345  10.466  13.352  0.1535 -0.2082  0.5394
    6LYS     BB  287   5.255  11.236  13.687 -0.1553 -0.0130  0.0636
    6LYS    SC1  288   5.342  11.378  13.942 -0.2567  0.0250 -0.0492
    6LYS    SC2  289   5.520  11.546  14.206 -0.2555 -0.0945 -0.2797
    7LYS     BB  290   5.425  11.456  13.481  0.3305 -0.1245  0.1016
    7LYS    SC1  291   5.163  11.644  13.517  0.2914  0.0668  0.2041
    7LYS    SC2  292   4.883  11.547  13.744 -0.0335  0.1579  0.0415
    8LYS     BB  293   5.656  11.394  13.292 -0.2734 -0.2733 -0.1141
    8LYS    SC1  294   5.760  11.610  13.116  0.1759 -0.3563 -0.0228
    8LYS    SC2  295   5.812  11.904  12.945 -0.2529  0.0583 -0.0502
    9ASN     BB  296   5.963  11.349  13.380 -0.1799  0.1346  0.1918
    9ASN    SC1  297   5.995  11.044  13.376  0.0737 -0.1976 -0.2060
   10LYS     BB  298   6.107  11.366  13.056  0.1321 -0.1361  0.2834
   10LYS    SC1  299   6.297  11.599  13.181 -0.4466 -0.3453  0.4383
   10LYS    SC2  300   6.581  11.668  13.405 -0.0957 -0.0567  0.1432
   11LYS     BB  301   5.882  11.113  12.911  0.2450 -0.1575  0.1217
   11LYS    SC1  302   5.616  11.068  13.049 -0.0821 -0.2394  0.0934
   11LYS    SC2  303   5.305  11.072  13.222 -0.3666  0.0076 -0.0153
   12LYS     BB  304   5.788  10.951  12.646 -0.3850 -0.1872  0.0852
   12LYS    SC1  305   5.498  11.060  12.589 -0.3199  0.1366 -0.4288
   12LYS    SC2  306   5.217  11.136  12.425  0.0464  0.0079  0.0172
   13GLY     BB  307   6.005  10.728  12.538  0.2126 -0.0310 -0.0130
   14LYS     BB  308   6.280  10.724  12.727 -0.0517 -0.0017  0.0954
   14LYS    SC1  309   6.425  10.457  12.631 -0.2402 -0.1951 -0.2394
   14LYS    SC2  310   6.694  10.210  12.640 -0.3650  0.3046 -0.4341
   15GLU     BB  311   6.273  10.852  13.058  0.0586  0.0592  0.1466
   15GLU    SC1  312   6.652  11.007  12.973  0.1126 -0.0845 -0.4411
   16LYS     BB  313   6.267  10.606  13.273 -0.1674 -0.1914 -0.1472
   16LYS    SC1  314   5.974  10.589  13.376 -0.0364 -0.0622  0.0601
   16LYS    SC2  315   5.927  10.270  13.239 -0.1502  0.3834 -0.2103
   17GLY     BB  316   6.506  10.397  13.306 -0.0515  0.0611  0.0205
   18GLY     BB  317   6.734  10.323  13.568  0.0696 -0.0180  0.1496
   19LYS     BB  318   7.052  10.351  13.447 -0.0762  0.0777 -0.2783
   19LYS    SC1  319   7.163  10.597  13.666 -0.3004 -0.1560 -0.2281
   19LYS    SC2  320   7.175  10.927  13.661  0.4071 -0.1909 -0.1721
   20ASN     BB  321   7.208  10.091  13.335  0.1319  0.1105 -0.1299
   20ASN    SC1  322   7.085   9.780  13.456  0.1044 -0.1633 -0.3800
   21ALA     BB  323   7.237   9.988  13.045  0.2041  0.2578 -0.2216
   21ALA    SC1  324   7.093   9.761  13.044  0.2474  0.2225  0.1469
   22ILE     BB  325   7.239  10.176  12.771  0.2271  0.2477 -0.0912
   22ILE    SC1  326   7.297  10.436  12.985 -0.2047  0.0864  0.2361
   23ASN     BB  327   7.552  10.164  12.625 -0.0556 -0.0954  0.0179
   23ASN    SC1  328   7.526  10.526  12.651 -0.1712  0.1086  0.3214
   24MET     BB  329   7.676  10.001  12.353  0.2758  0.1162  0.1331
   24MET    SC1  330   7.830  10.197  12.029  0.2562 -0.0057 -0.1124
   25LYS     BB  331   7.535   9.771  12.177 -0.0156  0.2741 -0.1495
   25LYS    SC1  332   7.467   9.667  11.893  0.2700  0.0084  0.0341
   25LYS    SC2  333   7.211   9.647  11.708  0.1255 -0.0772  0.1380
   26ASP     BB  334   7.757   9.462  12.232 -0.2443 -0.1519  0.1236
   26ASP    SC1  335   8.023   9.624  12.349  0.0225 -0.1419 -0.0844
   27VAL     BB  336   7.739   9.202  12.040  0.0918 -0.2420 -0.0403
   27VAL    SC1  337   7.798   9.322  11.781  0.0130 -0.1724 -0.0263
   28LYS     BB  338   7.849   8.887  12.124 -0.2808  0.1344 -0.0101
   28LYS    SC1  339   7.633   8.779  11.949 -0.0175 -0.1507  0.1756
   28LYS    SC2  340   7.318   8.904  11.770  0.0238 -0.0312 -0.2578
   29ASP     BB  341   7.714   8.782  12.429  0.1306 -0.0475 -0.1686
   29ASP    SC1  342   7.775   9.115  12.527 -0.2289 -0.1810  0.1907
   30LEU     BB  343   7.751   8.692  12.732 -0.3388 -0.0997  0.0259
   30LEU    SC1  344   7.932   8.404  12.668  0.0156 -0.3066 -0.0896
   31GLY     BB  345   7.938   8.922  12.910  0.2893  0.3355 -0.0677
   32LYS     BB  346   8.242   8.834  12.808 -0.0710 -0.0666 -0.2162
   32LYS    SC1  347   8.299   8.527  12.949  0.1339 -0.3941  0.1049
   32LYS    SC2  348   8.195   8.220  12.990  0.3990  0.1188 -0.8262
   33THR     BB  349   8.490   9.067  12.818 -0.0829 -0.4179  0.1934
   33THR    SC1  350   8.538   9.152  13.106  0.3335  0.0520  0.0001
   34MET     BB  351   8.742   9.039  12.578  0.1135 -0.1914 -0.0199
   34MET    SC1  352   8.718   8.661  12.600 -0.1734  0.2663  0.0252
   35LYS     BB  353   8.892   9.263  12.335 -0.1473  0.0621 -0.2322
   35LYS    SC1  354   8.611   9.386  12.324 -0.0348 -0.2233  0.0850
   35LYS    SC2  355   8.444   9.615  12.528 -0.0094 -0.4964 -0.1688
   36ASP     BB  356   9.040   9.525  12.420 -0.1952  0.0387  0.1325
   36ASP    SC1  357   8.860   9.639  12.639  0.3137  0.0125  0.0662
   37GLN     BB  358   9.354   9.522  12.447  0.3978  0.0394  0.2741
   37GLN    SC1  359   9.740   9.424  12.317  0.2826  0.1767  0.2337
   38ALA     BB  360   9.380   9.498  12.768 -0.1018 -0.0828  0.0847
   38ALA    SC1  361   9.489   9.261  12.835  0.1442 -0.0877 -0.3014
   39LEU     BB  362   9.688   9.670  12.857 -0.2050 -0.1905  0.2514
   39LEU    SC1  363   9.610  10.047  12.892 -0.2176  0.0939 -0.0963
   40LYS     BB  364   9.722   9.872  12.543  0.1076 -0.0049  0.4450
   40LYS    SC1  365  10.019   9.796  12.488  0.0197 -0.0266  0.2676
   40LYS    SC2  366  10.278   9.939  12.479 -0.2359 -0.2070  0.1217
   41ASP     BB  367   9.671  10.206  12.484  0.0849  0.3635 -0.0248
   41ASP    SC1  368  10.000  10.263  12.493  0.3894 -0.1023  0.1361
   42ASP     BB  369   9.577  10.311  12.222 -0.2176  0.0011  0.0925
   42ASP    SC1  370   9.372  10.594  12.299  0.0284 -0.1842 -0.0357
   43ASP     BB  371   9.398  10.250  11.954  0.0887  0.0723 -0.0983
   43ASP    SC1  372   9.086  10.093  11.975  0.1789 -0.0021 -0.0792
   44ALA     BB  373   9.447  10.365  11.652 -0.2489  0.1549  0.3411
   44ALA    SC1  374   9.397  10.620  11.724 -0.4759  0.3596 -0.4401
   45GLU     BB  375   9.336  10.171  11.390  0.1270 -0.0536  0.2964
   45GLU    SC1  376   9.619   9.983  11.186  0.1093 -0.1246  0.0030
   46THR     BB  377   9.226   9.921  11.560 -0.0476 -0.1178 -0.0928
   46THR    SC1  378   9.475   9.757  11.622 -0.0475 -0.0673  0.0429
   47GLY     BB  379   8.895   9.915  11.552 -0.1434  0.2586 -0.2580
   48LEU     BB  380   8.653  10.025  11.782 -0.2087  0.1105  0.0180
   48LEU    SC1  381   8.364   9.827  11.843  0.2261 -0.1407  0.1596
   49THR     BB  382   8.620  10.291  11.933  0.2907 -0.3386  0.0705
   49THR    SC1  383   8.588  10.395  12.218  0.4317  0.3688 -0.1512
   50ASP     BB  384   8.649  10.552  11.681  0.1832  0.2260 -0.0955
   50ASP    SC1  385   8.522  10.327  11.470 -0.0976 -0.1782 -0.4700
   51GLY     BB  386   8.341  10.737  11.767 -0.3494  0.0626  0.4521
   52GLU     BB  387   8.241  11.002  11.720  0.0017  0.0146  0.0088
   52GLU    SC1  388   8.396  11.106  11.383 -0.0045 -0.0553 -0.0720
   53GLU     BB  389   8.238  11.214  12.008  0.2606  0.0463  0.1287
   53GLU    SC1  390   7.896  11.167  12.214 -0.3394 -0.0050  0.0318
   54LYS     BB  391   8.518  11.284  12.113  0.1859  0.1243  0.0396
   54LYS    SC1  392   8.808  11.218  12.000 -0.0770  0.0818 -0.0936
   54LYS    SC2  393   9.049  11.422  11.839 -0.1404  0.2716  0.0088
   55GLU     BB  394   8.669  11.319  12.406 -0.0470 -0.0843 -0.0016
   55GLU    SC1  395   8.537  11.040  12.559 -0.0724 -0.0915 -0.2342
   56GLU     BB  396   8.729  11.554  12.604 -0.1620 -0.2779 -0.1058
   56GLU    SC1  397   8.619  11.796  12.360  0.0256 -0.0386  0.3183
   57PRO     BB  398   9.104  11.620  12.725 -0.4042 -0.1684  0.0719
   57PRO    SC1  399   9.218  11.319  12.619  0.3543  0.2304  0.0588
   58LYS     BB  400   8.963  11.666  13.048  0.1315  0.3746 -0.1421
   58LYS    SC1  401   9.169  11.526  13.258 -0.1488 -0.0682  0.3341
   58LYS    SC2  402   9.191  11.202  13.228 -0.1774 -0.0827 -0.0615
   59GLU     BB  403   8.773  11.859  13.162 -0.2731  0.1546 -0.1696
   59GLU    SC1  404   8.415  11.770  13.178  0.3277  0.1002 -0.0383
   60GLU     BB  405   8.914  12.148  13.368  0.1215 -0.0134 -0.2518
   60GLU    SC1  406   9.261  12.067  13.440  0.1391 -0.1007  0.0300
   61GLU     BB  407   8.780  12.354  13.158 -0.0869  0.1488 -0.1677
   61GLU    SC1  408   8.565  12.628  13.388 -0.0865  0.2079 -0.1587
    1LYS     BB  409  14.487  10.784  14.151  0.1341  0.0784 -0.1186
    1LYS    SC1  410  14.517  10.471  14.043 -0.0945 -0.0749 -0.0879
    1LYS    SC2  411  14.607  10.220  13.837  0.2684  0.0092 -0.0712
    2LYS     BB  412  14.542  10.765  14.500 -0.1273  0.0154  0.1005
    2LYS    SC1  413  14.693  11.059  14.479 -0.1018 -0.3346 -0.0457
    2LYS    SC2  414  14.736  11.369  14.655  0.2656  0.2045  0.2740
    3CYS     BB  415  14.559  10.550  14.762  0.3684 -0.0882  0.1311
    3CYS    SC1  416  14.414  10.699  14.980  0.2309  0.0751  0.1866
    4LEU     BB  417  14.232  10.436  14.749 -0.2715  0.1245  0.0163
    4LEU    SC1  418  14.279  10.270  14.412  0.2514  0.1348  0.3210
    5PHE     BB  419  14.065  10.217  14.896  0.1492 -0.2004 -0.0370
    5PHE    SC1  420  14.325  10.016  14.876  0.0508  0.1829 -0.4598
    5PHE    SC2  421  14.643   9.919  14.807  0.1922  0.4419 -0.1961
    5PHE    SC3  422  14.551  10.150  14.659  0.0281  0.2094 -0.4671
    6LYS     BB  423  14.208  10.268  15.241 -0.0967 -0.0378 -0.2236
    6LYS    SC1  424  14.558  10.328  15.129  0.1116  0.1872 -0.1191
    6LYS    SC2  425  14.945  10.374  15.178  0.4613 -0.0076 -0.0564
    7LYS     BB  426  14.187  10.433  15.524  0.2104 -0.2643 -0.0823
    7LYS    SC1  427  14.296  10.745  15.418 -0.0789  0.1259 -0.3652
    7LYS    SC2  428  14.252  11.076  15.405 -0.2332  0.3882 -0.0459
    8LYS     BB  429  13.926  10.358  15.673 -0.0942  0.3483 -0.1096
    8LYS    SC1  430  13.889  10.071  15.561 -0.0312 -0.0827  0.2712
    8LYS    SC2  431  13.687   9.794  15.421  0.0031  0.3437  0.0503
    9ASN     BB  432  13.584  10.447  15.556 -0.1109  0.1920 -0.4316
    9ASN    SC1  433  13.406  10.154  15.554  0.2802 -0.3895  0.1241
   10LYS     BB  434  13.468  10.721  15.736  0.0856 -0.0303  0.1895
   10LYS    SC1  435  13.362  10.912  15.523  0.0894  0.1211 -0.1658
   10LYS    SC2  436  13.108  10.915  15.277 -0.0285 -0.1071  0.0266
   11LYS     BB  437  13.655  10.777  16.004  0.3747 -0.0096 -0.2907
   11LYS    SC1  438  13.999  10.662  15.987  0.2505 -0.2274 -0.1044
   11LYS    SC2  439  14.247  10.770  16.177  0.5415 -0.0908  0.3819
   12LYS     BB  440  13.660  10.613  16.256 -0.2077  0.1767 -0.1265
   12LYS    SC1  441  13.602  10.790  16.527  0.2296  0.0376 -0.1878
   12LYS    SC2  442  13.305  10.887  16.620  0.1293  0.0885 -0.1387
   13GLY     BB  443  13.480  10.362  16.299  0.0729  0.2557 -0.0040
   14LYS     BB  444  13.213  10.405  16.510 -0.1215  0.0055 -0.1635
   14LYS    SC1  445  13.184  10.102  16.610 -0.1278 -0.0685  0.3248
   14LYS    SC2  446  13.281   9.748  16.554 -0.0315 -0.2164  0.1125
   15GLU     BB  447  12.904  10.512  16.501  0.1134  0.0809 -0.0791
   15GLU    SC1  448  12.921  10.706  16.830  0.0650  0.1518  0.0433
   16LYS     BB  449  12.806  10.523  16.209  0.1897 -0.4415  0.1668
   16LYS    SC1  450  12.583  10.776  16.334  0.0834 -0.2694  0.2616
   16LYS    SC2  451  12.427  10.973  16.520  0.1357 -0.0345 -0.1279
   17GLY     BB  452  12.635  10.381  15.980  0.3538 -0.1077  0.1065
   18GLY     BB  453  12.283  10.334  16.008 -0.0072 -0.1355 -0.2070
   19LYS     BB  454  12.153  10.414  15.772  0.1088  0.4005 -0.0411
   19LYS    SC1  455  12.338  10.200  15.582  0.0895  0.1302  0.2437
   19LYS    SC2  456  12.195  10.067  15.227  0.0937 -0.5408  0.0341
   20ASN     BB  457  11.907  10.585  15.869  0.2867 -0.3514  0.0633
   20ASN    SC1  458  11.705  10.636  15.574 -0.5867 -0.2225  0.0979
   21ALA     BB  459  11.884  10.867  15.969 -0.2106  0.0481  0.2086
   21ALA    SC1  460  12.005  11.013  15.779 -0.0208 -0.3587  0.0016
   22ILE     BB  461  11.599  11.026  15.969 -0.1419 -0.1396  0.0460
   22ILE    SC1  462  11.333  10.815  15.939 -0.0798 -0.2439  0.2183
   23ASN     BB  463  11.591  11.276  16.128  0.1645  0.0162 -0.0713
   23ASN    SC1  464  11.662  11.278  16.457 -0.1845  0.2172 -0.3058
   24MET     BB  465  11.291  11.411  16.207 -0.0994 -0.2884  0.1207
   24MET    SC1  466  11.013  11.240  16.003  0.1144  0.1622 -0.3187
   25LYS     BB  467  11.267  11.454  16.535  0.1522  0.1875 -0.0783
   25LYS    SC1  468  11.079  11.648  16.668 -0.0816 -0.2530 -0.2818
   25LYS    SC2  469  11.133  11.970  16.770  0.3155  0.4833 -0.0772
   26ASP     BB  470  11.242  11.246  16.805 -0.2648  0.2764  0.0994
   26ASP    SC1  471  11.291  11.483  17.026  0.0526  0.1114 -0.0164
   27VAL     BB  472  11.429  11.009  16.919 -0.0513  0.0064 -0.0218
   27VAL    SC1  473  11.269  10.787  16.818 -0.1160  0.0657 -0.0513
   28LYS     BB  474  11.586  10.929  17.164 -0.2689  0.0734 -0.1697
   28LYS    SC1  475  11.575  11.228  17.314 -0.2899  0.0243  0.3197
   28LYS    SC2  476  11.729  11.425  17.563 -0.1507 -0.3060  0.4837
   29ASP     BB  477  11.585  10.638  17.266  0.2160  0.0661 -0.2736
   29ASP    SC1  478  11.432  10.695  17.565  0.0617  0.0424 -0.3441
   30LEU     BB  479  11.752  10.412  17.125 -0.1882  0.1278 -0.1340
   30LEU    SC1  480  12.002  10.648  17.100 -0.3054 -0.3681  0.3751
   31GLY     BB  481  11.520  10.283  16.994  0.3011  0.4518 -0.0093
   32LYS     BB  482  11.462  10.150  16.683 -0.0865 -0.1277  0.2634
   32LYS    SC1  483  11.672  10.259  16.436 -0.2031 -0.0512 -0.0307
   32LYS    SC2  484  11.602  10.563  16.231  0.0266  0.1783  0.1403
   33THR     BB  485  11.209  10.346  16.716  0.0589 -0.3526 -0.3605
   33THR    SC1  486  11.081  10.200  16.951  0.1752 -0.0712 -0.1166
   34MET     BB  487  10.992  10.519  16.579 -0.0533 -0.1709  0.4647
   34MET    SC1  488  11.158  10.429  16.228  0.0350  0.2320  0.0505
   35LYS     BB  489  10.785  10.683  16.733  0.1330 -0.0304  0.1048
   35LYS    SC1  490  10.656  10.716  16.457 -0.1085 -0.0301 -0.0803
   35LYS    SC2  491  10.390  10.647  16.229 -0.1083  0.1456 -0.0337
   36ASP     BB  492  10.832  11.000  16.856  0.1394 -0.0913 -0.0515
   36ASP    SC1  493  10.869  11.162  16.505 -0.0939 -0.0870  0.0375
   37GLN     BB  494  10.793  11.074  17.131 -0.2441  0.1957  0.0619
   37GLN    SC1  495  11.107  11.131  17.269  0.1575  0.1195  0.1022
   38ALA     BB  496  10.636  11.191  17.411  0.2045  0.0741 -0.0144
   38ALA    SC1  497  10.780  11.390  17.522  0.2439  0.0982 -0.1081
   39LEU     BB  498  10.335  11.019  17.385  0.1566 -0.2135 -0.2773
   39LEU    SC1  499  10.334  10.836  17.667 -0.1037 -0.2759 -0.0871
   40LYS     BB  500   9.989  11.105  17.317  0.2824 -0.1960 -0.1491
   40LYS    SC1  501   9.978  10.820  17.174 -0.4568  0.2262 -0.0708
   40LYS    SC2  502  10.202  10.586  17.156  0.2871  0.0349 -0.0076
   41ASP     BB  503   9.953  11.385  17.227  0.2480  0.0146 -0.0560
   41ASP    SC1  504  10.303  11.446  17.174 -0.0516  0.0814 -0.1677
   42ASP     BB  505   9.742  11.562  17.090  0.4026  0.0565 -0.2051
   42ASP    SC1  506   9.697  11.690  17.412 -0.2604 -0.1785 -0.1067
   43ASP     BB  507   9.617  11.347  16.855  0.0109  0.1053  0.2818
   43ASP    SC1  508   9.869  11.128  16.845  0.3449  0.1028  0.2240
   44ALA     BB  509   9.304  11.343  16.808  0.0860  0.2456  0.1154
   44ALA    SC1  510   9.368  11.593  16.727 -0.3763  0.3360 -0.0022
   45GLU     BB  511   9.097  11.071  17.010  0.0018  0.0265 -0.1854
   45GLU    SC1  512   9.046  11.245  17.361 -0.0660  0.0386  0.0576
   46THR     BB  513   8.845  11.101  16.814  0.0179 -0.3191 -0.0846
   46THR    SC1  514   9.016  11.120  16.562  0.0947 -0.1364 -0.0210
   47GLY     BB  515   8.742  11.352  17.042 -0.0140 -0.1427 -0.0083
   48LEU     BB  516   8.664  11.619  16.887 -0.0431  0.0546  0.0634
   48LEU    SC1  517   8.943  11.566  16.708 -0.0294  0.2670  0.0144
   49THR     BB  518   8.429  11.707  16.720  0.3666 -0.0944 -0.2391
   49THR    SC1  519   8.361  12.003  16.699  0.1911 -0.1289 -0.1756
   50ASP     BB  520   8.316  11.488  16.466 -0.0997  0.0425  0.2536
   50ASP    SC1  521   8.310  11.753  16.233  0.0070  0.0568 -0.0447
   51GLY     BB  522   8.608  11.295  16.466  0.3144  0.1319  0.0017
   52GLU     BB  523   8.551  10.949  16.440 -0.0591  0.4635  0.3010
   52GLU    SC1  524   8.157  10.933  16.454  0.0880  0.3551 -0.0276
   53GLU     BB  525   8.771  10.695  16.553  0.0253  0.1687 -0.0565
   53GLU    SC1  526   8.801  10.592  16.951 -0.1666  0.0967 -0.1942
   54LYS     BB  527   9.081  10.617  16.417  0.0683  0.0122 -0.0783
   54LYS    SC1  528   9.120  10.360  16.592  0.0546 -0.1018  0.0271
   54LYS    SC2  529   8.818  10.225  16.617 -0.0223 -0.1178 -0.1323
   55GLU     BB  530   9.264  10.735  16.146 -0.1997 -0.1842 -0.2061
   55GLU    SC1  531   9.479  10.356  16.139  0.0464  0.0535 -0.1843
   56GLU     BB  532   9.093  10.686  15.863 -0.3083  0.0678  0.1563
   56GLU    SC1  533   8.724  10.671  15.985 -0.1993 -0.0436 -0.0917
   57PRO     BB  534   9.148  10.919  15.645 -0.2493 -0.3298  0.0575
   57PRO    SC1  535   8.874  10.972  15.533  0.0358  0.0405  0.0144
   58LYS     BB  536   9.346  11.174  15.757  0.0714  0.4856 -0.0581
   58LYS    SC1  537   9.181  11.216  16.019  0.1682  0.3160 -0.3254
   58LYS    SC2  538   8.918  11.025  16.130  0.0303  0.2831 -0.0400
   59GLU     BB  539   9.432  11.480  15.705  0.0773  0.2059 -0.2366
   59GLU    SC1  540   9.123  11.664  15.795  0.1128 -0.0185  0.2310
   60GLU     BB  541   9.633  11.618  15.446 -0.0685  0.2071 -0.3447
   60GLU    SC1  542   9.540  11.576  15.116 -0.0641  0.2175  0.2964
   61GLU     BB  543   9.882  11.843  15.410  0.3652  0.2149 -0.1781
   61GLU    SC1  544   9.719  12.132  15.232 -0.1173 -0.0625 -0.0667
    1LYS     BB  545  22.698  17.217  23.601 -0.0020  0.1564 -0.2779
    1LYS    SC1  546  22.872  17.029  23.718 -0.2807  0.0293 -0.0761
    1LYS    SC2  547  23.046  17.022  24.051  0.0350  0.4076  0.3415
    2LYS     BB  548  22.607  17.050  23.304 -0.2473  0.1095  0.0831
    2LYS    SC1  549  22.691  16.752  23.194  0.0327  0.0303  0.5291
    2LYS    SC2  550  22.720  16.626  22.828  0.0139  0.2574 -0.0360
    3CYS     BB  551  22.286  16.910  23.337 -0.2801 -0.1649 -0.1651
    3CYS    SC1  552  22.095  17.031  23.091 -0.2940  0.3276  0.0379
    4LEU     BB  553  22.085  16.987  23.517  0.2757 -0.2046 -0.1630
    4LEU    SC1  554  21.831  17.140  23.356 -0.1281  0.1297  0.5674
    5PHE     BB  555  22.170  16.979  23.869  0.2630 -0.2348  0.0256
    5PHE    SC1  556  22.234  17.249  24.045 -0.0413 -0.0985 -0.0903
    5PHE    SC2  557  22.103  17.479  24.258 -0.2838 -0.0877 -0.2466
    5PHE    SC3  558  22.270  17.277  24.382 -0.3700 -0.0443 -0.0564
    6LYS     BB  559  21.898  16.839  24.035  0.2676  0.1075  0.4332
    6LYS    SC1  560  21.747  16.607  23.906 -0.1684  0.3799  0.0848
    6LYS    SC2  561  21.575  16.392  23.673 -0.1758 -0.0494  0.0308
    7LYS     BB  562  21.965  16.750  24.319 -0.0472 -0.0370 -0.0641
    7LYS    SC1  563  21.710  16.772  24.486 -0.1207  0.0646 -0.0723
    7LYS    SC2  564  21.403  16.625  24.557 -0.1674  0.4242 -0.0564
    8LYS     BB  565  22.308  16.623  24.369 -0.0824 -0.2357  0.0739
    8LYS    SC1  566  22.366  16.870  24.500 -0.1419  0.2273 -0.1860
    8LYS    SC2  567  22.405  17.070  24.818 -0.2654 -0.2175  0.1321
    9ASN     BB  568  22.375  16.319  24.387 -0.0354  0.0856 -0.1389
    9ASN    SC1  569  22.278  16.196  24.711  0.1982 -0.1394 -0.0123
   10LYS     BB  570  22.622  16.250  24.138 -0.2239  0.0638 -0.1076
   10LYS    SC1  571  22.944  16.205  24.193  0.2066 -0.3514  0.0511
   10LYS    SC2  572  23.320  16.235  24.348  0.3253  0.3578  0.4749
   11LYS     BB  573  22.684  16.194  23.830  0.0304  0.3554  0.0550
   11LYS    SC1  574  22.894  16.209  23.601  0.4460 -0.1458  0.1464
   11LYS    SC2  575  23.187  16.229  23.407  0.6907  0.2785 -0.1023
   12LYS     BB  576  22.385  16.124  23.708 -0.0421 -0.2804 -0.0002
   12LYS    SC1  577  22.229  16.058  23.997  0.0220 -0.0299 -0.1554
   12LYS    SC2  578  22.029  16.322  24.078  0.1599  0.0679 -0.0876
   13GLY     BB  579  22.259  15.829  23.581  0.1518 -0.0991  0.1354
   14LYS     BB  580  22.361  15.637  23.330  0.1459 -0.1589 -0.0278
   14LYS    SC1  581  22.306  15.372  23.475 -0.3287 -0.0166 -0.1867
   14LYS    SC2  582  22.088  15.261  23.696 -0.3341 -0.0164  0.0371
   15GLU     BB  583  22.312  15.752  23.050 -0.5030  0.2114  0.1032
   15GLU    SC1  584  21.944  15.731  23.014 -0.1111 -0.2426  0.1198
   16LYS     BB  585  22.445  15.698  22.726  0.1350 -0.0268 -0.2069
   16LYS    SC1  586  22.676  15.721  22.820 -0.2764  0.0745  0.2138
   16LYS    SC2  587  23.037  15.828  22.834  0.0249 -0.0168  0.1457
   17GLY     BB  588  22.362  15.630  22.396  0.2095  0.2871 -0.1647
   18GLY     BB  589  22.520  15.480  22.154 -0.2996 -0.2957  0.1290
   19LYS     BB  590  22.463  15.142  22.161 -0.2736 -0.1110 -0.2665
   19LYS    SC1  591  22.279  15.138  22.457 -0.0518 -0.1732  0.0222
   19LYS    SC2  592  22.122  15.390  22.687  0.2899 -0.0694 -0.3395
   20ASN     BB  593  22.409  15.056  21.812 -0.0369  0.2102  0.0724
   20ASN    SC1  594  22.200  15.330  21.780  0.0642 -0.0866 -0.1873
   21ALA     BB  595  22.711  14.878  21.751  0.1787  0.5914  0.0738
   21ALA    SC1  596  22.802  14.959  21.510  0.3726 -0.3545 -0.2152
   22ILE     BB  597  22.650  14.580  21.599 -0.0493 -0.0251  0.1222
   22ILE    SC1  598  22.854  14.578  21.326 -0.1149  0.1716  0.0695
   23ASN     BB  599  22.631  14.356  21.812 -0.2682  0.4222  0.1207
   23ASN    SC1  600  22.391  14.107  21.731 -0.4668  0.0416  0.0341
   24MET     BB  601  22.790  14.319  22.114 -0.1365  0.2808 -0.0223
   24MET    SC1  602  22.767  13.924  22.054  0.0548  0.0501  0.0866
   25LYS     BB  603  22.935  14.573  22.242  0.0589  0.1449 -0.3300
   25LYS    SC1  604  22.888  14.427  22.547 -0.0121 -0.0985 -0.3952
   25LYS    SC2  605  22.813  14.164  22.636  0.2890 -0.0381  0.0580
   26ASP     BB  606  22.946  14.897  22.156 -0.3569 -0.2504  0.1325
   26ASP    SC1  607  23.057  15.018  22.450  0.1598  0.0670 -0.1401
   27VAL     BB  608  23.180  15.138  22.061 -0.1115 -0.0326  0.4126
   27VAL    SC1  609  23.388  14.949  21.980 -0.2324 -0.0376  0.0978
   28LYS     BB  610  23.241  15.487  22.158  0.1646 -0.2083 -0.2950
   28LYS    SC1  611  23.462  15.658  22.032  0.0332  0.1209 -0.1012
   28LYS    SC2  612  23.775  15.707  21.840 -0.2553 -0.1456  0.2554
   29ASP     BB  613  23.053  15.609  21.937 -0.2654  0.1077 -0.0864
   29ASP    SC1  614  22.842  15.347  21.859 -0.2535  0.1327 -0.0770
   30LEU     BB  615  23.111  15.918  21.874 -0.1244 -0.1801  0.1314
   30LEU    SC1  616  22.900  16.069  22.078 -0.0606 -0.1759  0.1270
   31GLY     BB  617  22.972  15.951  21.609 -0.2657 -0.0069  0.0430
   32LYS     BB  618  23.157  16.061  21.409 -0.4357 -0.1937 -0.0122
   32LYS    SC1  619  23.257  15.872  21.148  0.0798 -0.2529 -0.0519
   32LYS    SC2  620  22.996  15.970  20.956  0.2795 -0.1776  0.0425
   33THR     BB  621  23.505  16.119  21.502 -0.0410 -0.2235 -0.1455
   33THR    SC1  622  23.519  16.368  21.328  0.0073 -0.0239  0.1361
   34MET     BB  623  23.582  16.258  21.752 -0.1230  0.1899 -0.1522
   34MET    SC1  624  23.923  16.427  21.822  0.0151 -0.1597  0.1787
   35LYS     BB  625  23.533  16.129  22.055  0.0754 -0.1775  0.0990
   35LYS    SC1  626  23.273  16.305  22.170  0.0719  0.2038  0.1573
   35LYS    SC2  627  23.094  16.570  22.279  0.2214 -0.1366 -0.2903
   36ASP     BB  628  23.617  15.955  22.315 -0.2284 -0.0958  0.1570
   36ASP    SC1  629  23.273  15.907  22.408 -0.0819  0.2942 -0.1141
   37GLN     BB  630  23.883  16.077  22.448  0.1976  0.0246 -0.1062
   37GLN    SC1  631  23.996  15.772  22.647  0.0074 -0.0041  0.0286
   38ALA     BB  632  23.954  16.260  22.694  0.0799  0.1969  0.1127
   38ALA    SC1  633  24.194  16.264  22.818  0.0410 -0.1831  0.2150
   39LEU     BB  634  23.712  16.354  22.923 -0.0488 -0.0352  0.2108
   39LEU    SC1  635  23.453  16.171  23.089  0.1858 -0.2244  0.3595
   40LYS     BB  636  23.595  16.631  23.047  0.2985  0.2249 -0.0759
   40LYS    SC1  637  23.820  16.845  22.954 -0.2935 -0.3174 -0.0667
   40LYS    SC2  638  23.915  17.141  22.740 -0.2812  0.0880  0.2758
   41ASP     BB  639  23.346  16.720  23.272  0.2894 -0.0423  0.1092
   41ASP    SC1  640  23.358  16.579  23.577 -0.0261  0.1394 -0.1129
   42ASP     BB  641  23.108  16.951  23.183 -0.1379  0.2572  0.0590
   42ASP    SC1  642  23.130  17.204  23.391  0.1921  0.1239 -0.1782
   43ASP     BB  643  23.008  16.991  22.847  0.0365 -0.0354 -0.0915
   43ASP    SC1  644  23.191  16.722  22.709 -0.0288  0.0946 -0.1674
   44ALA     BB  645  22.934  17.260  22.636 -0.0196  0.0447  0.0140
   44ALA    SC1  646  23.129  17.404  22.755  0.4849 -0.0552 -0.6343
   45GLU     BB  647  23.010  17.255  22.335 -0.0358  0.5195  0.0169
   45GLU    SC1  648  23.286  17.542  22.241  0.1392  0.1183 -0.1266
   46THR     BB  649  23.226  17.008  22.239 -0.3549 -0.1091 -0.1144
   46THR    SC1  650  23.512  16.990  22.343 -0.4136 -0.1263  0.0481
   47GLY     BB  651  23.226  16.884  21.945  0.0767  0.5123  0.0283
   48LEU     BB  652  23.241  16.914  21.655  0.1169 -0.1959 -0.5328
   48LEU    SC1  653  23.524  16.678  21.659  0.2057  0.2597  0.1684
   49THR     BB  654  22.961  17.084  21.492 -0.1048 -0.1818  0.0996
   49THR    SC1  655  22.784  16.837  21.508  0.0603 -0.3154 -0.0884
   50ASP     BB  656  22.853  17.336  21.316  0.0069 -0.2225 -0.1748
   50ASP    SC1  657  22.745  17.603  21.495 -0.0174 -0.2278 -0.0027
   51GLY     BB  658  22.756  17.201  21.048  0.2503 -0.2956 -0.0524
   52GLU     BB  659  22.818  17.104  20.775 -0.0142  0.0213 -0.1239
   52GLU    SC1  660  22.621  16.790  20.715 -0.1240 -0.0211 -0.1214
   53GLU     BB  661  23.088  16.967  20.621 -0.1559  0.0108 -0.0042
   53GLU    SC1  662  23.194  17.289  20.461 -0.0439  0.0391  0.1496
   54LYS     BB  663  23.167  16.679  20.802  0.0482 -0.1004  0.6574
   54LYS    SC1  664  23.480  16.655  20.746 -0.2630 -0.0564  0.0858
   54LYS    SC2  665  23.811  16.639  20.867 -0.0975 -0.0953  0.2235
   55GLU     BB  666  22.908  16.437  20.829 -0.0657  0.3783 -0.1191
   55GLU    SC1  667  23.057  16.191  20.574 -0.0969  0.0768 -0.1745
   56GLU     BB  668  22.777  16.365  21.121  0.0122  0.2522 -0.3126
   56GLU    SC1  669  23.063  16.542  21.298 -0.2485  0.1531 -0.1526
   57PRO     BB  670  22.585  16.486  21.306 -0.3338  0.2103  0.0840
   57PRO    SC1  671  22.710  16.306  21.562 -0.0768 -0.2932 -0.6310
   58LYS     BB  672  22.318  16.354  21.241  0.1735  0.1954 -0.2880
   58LYS    SC1  673  22.352  16.475  20.944  0.0274  0.0606 -0.1688
   58LYS    SC2  674  22.143  16.728  20.828 -0.1268 -0.0820 -0.0993
   59GLU     BB  675  22.080  16.548  21.385  0.4822 -0.2738 -0.1732
   59GLU    SC1  676  22.354  16.678  21.650  0.0395 -0.1033  0.0448
   60GLU     BB  677  21.805  16.438  21.444 -0.2263  0.1837  0.0661
   60GLU    SC1  678  21.833  16.110  21.283  0.0749  0.2378 -0.2268
   61GLU     BB  679  21.626  16.710  21.480  0.2396  0.1463  0.1399
   61GLU    SC1  680  21.455  16.893  21.792 -0.0039 -0.0645  0.0954
    1LYS     BB  681  15.216  14.590  12.781  0.1285 -0.0993 -0.2468
    1LYS    SC1  682  15.224  14.780  12.517  0.2525  0.1962 -0.0645
    1LYS    SC2  683  15.234  14.979  12.248  0.2709  0.0663 -0.1424
    2LYS     BB  684  15.221  14.281  12.608 -0.0582  0.0292  0.0243
    2LYS    SC1  685  14.934  14.141  12.664  0.1014  0.3240  0.0498
    2LYS    SC2  686  14.889  13.798  12.821  0.0781 -0.2783  0.3706
    3CYS     BB  687  15.536  14.233  12.575  0.0035 -0.1105 -0.0101
    3CYS    SC1  688  15.587  14.031  12.299  0.4538 -0.0960  0.1274
    4LEU     BB  689  15.556  14.525  12.357  0.4310  0.1636  0.3236
    4LEU    SC1  690  15.387  14.323  12.129  0.1009 -0.0067 -0.1805
    5PHE     BB  691  15.885  14.672  12.308 -0.1960  0.3517  0.0211
    5PHE    SC1  692  15.762  14.766  12.008  0.1962  0.0872  0.0779
    5PHE    SC2  693  15.578  14.964  11.802  0.0939 -0.0923 -0.0057
    5PHE    SC3  694  15.579  15.042  12.081 -0.0148 -0.0231 -0.0242
    6LYS     BB  695  16.194  14.611  12.475  0.4281  0.2257 -0.0910
    6LYS    SC1  696  16.262  14.934  12.421 -0.2471  0.2355 -0.0274
    6LYS    SC2  697  16.534  15.185  12.395  0.1418  0.0118 -0.0792
    7LYS     BB  698  16.409  14.360  12.518 -0.0458  0.5378 -0.2135
    7LYS    SC1  699  16.469  14.222  12.209  0.0486  0.2807 -0.6032
    7LYS    SC2  700  16.658  14.456  12.061 -0.1751  0.2121 -0.1349
    8LYS     BB  701  16.272  14.229  12.835 -0.0147 -0.1974 -0.1205
    8LYS    SC1  702  16.207  14.470  12.969 -0.3418  0.2032  0.4586
    8LYS    SC2  703  16.082  14.703  13.185  0.0976 -0.2496  0.1290
    9ASN     BB  704  16.527  14.046  12.943 -0.3094  0.1711 -0.2553
    9ASN    SC1  705  16.643  14.267  13.200 -0.0290 -0.0474  0.0888
   10LYS     BB  706  16.661  13.972  12.692  0.0455  0.1349  0.1364
   10LYS    SC1  707  16.974  13.829  12.596  0.5023  0.2412  0.3257
   10LYS    SC2  708  17.230  14.052  12.722  0.0760  0.3024 -0.2520
   11LYS     BB  709  16.553  13.686  12.492  0.0397  0.2516  0.2738
   11LYS    SC1  710  16.411  13.516  12.690  0.0026 -0.0382 -0.1103
   11LYS    SC2  711  16.122  13.724  12.793 -0.2483 -0.0488 -0.2158
   12LYS     BB  712  16.518  13.544  12.191 -0.1748  0.0006  0.0259
   12LYS    SC1  713  16.764  13.296  12.175  0.0627 -0.4693  0.1166
   12LYS    SC2  714  17.044  13.070  12.146  0.3149 -0.2508 -0.1127
   13GLY     BB  715  16.280  13.385  11.992  0.1341 -0.1027  0.3233
   14LYS     BB  716  16.459  13.163  11.822 -0.0714  0.1492  0.2948
   14LYS    SC1  717  16.358  13.151  11.514  0.0489  0.0122 -0.0453
   14LYS    SC2  718  16.575  12.886  11.355  0.3072 -0.0951 -0.1054
   15GLU     BB  719  16.640  12.902  11.966  0.0127  0.1130  0.0837
   15GLU    SC1  720  16.889  12.803  11.675 -0.1545 -0.0004 -0.0806
   16LYS     BB  721  16.376  12.776  12.118  0.1243 -0.2099  0.1062
   16LYS    SC1  722  16.465  12.751  12.415  0.0928  0.0519  0.1083
   16LYS    SC2  723  16.219  12.792  12.691  0.0152  0.0087 -0.0042
   17GLY     BB  724  16.061  12.872  12.210  0.1492  0.0994 -0.3799
   18GLY     BB  725  15.863  12.934  11.952  0.1781 -0.3075 -0.1342
   19LYS     BB  726  15.960  13.159  11.736 -0.1581 -0.3305 -0.1439
   19LYS    SC1  727  15.660  13.274  11.811 -0.2305 -0.3562 -0.0681
   19LYS    SC2  728  15.317  13.389  11.807  0.3547  0.0326 -0.0426
   20ASN     BB  729  15.861  13.203  11.450 -0.2208  0.1416  0.1688
   20ASN    SC1  730  16.024  13.480  11.373  0.1527 -0.0547 -0.1651
   21ALA     BB  731  15.633  13.280  11.280 -0.0753  0.0189 -0.1370
   21ALA    SC1  732  15.465  13.211  11.480 -0.1629  0.6910  0.0442
   22ILE     BB  733  15.583  13.494  11.048 -0.2444  0.2173 -0.2124
   22ILE    SC1  734  15.906  13.554  10.957 -0.1051 -0.1346  0.0291
   23ASN     BB  735  15.532  13.454  10.744  0.0185 -0.2660  0.0549
   23ASN    SC1  736  15.339  13.254  10.627  0.3579 -0.3759 -0.1155
   24MET     BB  737  15.735  13.396  10.490 -0.1692  0.0582  0.0481
   24MET    SC1  738  15.985  13.645  10.551  0.0662  0.1375  0.5019
   25LYS     BB  739  15.729  13.231  10.177 -0.2497 -0.2614  0.2783
   25LYS    SC1  740  16.070  13.361  10.134  0.2101  0.2877  0.0228
   25LYS    SC2  741  16.167  13.429   9.827  0.2825 -0.2529  0.0850
   26ASP     BB  742  15.639  12.953  10.041  0.0889 -0.0790  0.0747
   26ASP    SC1  743  15.846  12.696  10.139  0.0834 -0.6039 -0.1346
   27VAL     BB  744  15.262  12.884  10.047  0.0180  0.1609  0.1704
   27VAL    SC1  745  15.241  12.606   9.959  0.0645  0.1400  0.2243
   28LYS     BB  746  15.176  12.950  10.337  0.1338 -0.2020 -0.2486
   28LYS    SC1  747  15.430  12.802  10.423 -0.3557  0.1416 -0.2226
   28LYS    SC2  748  15.629  12.949  10.619 -0.0125  0.1767  0.0131
   29ASP     BB  749  14.886  12.995  10.509 -0.0899 -0.3072 -0.0306
   29ASP    SC1  750  14.792  12.727  10.621  0.2395 -0.2465  0.0289
   30LEU     BB  751  14.947  13.121  10.850  0.0176  0.3047 -0.1252
   30LEU    SC1  752  14.687  13.348  10.771 -0.1777  0.0816  0.1879
   31GLY     BB  753  15.167  13.337  11.011 -0.0962  0.2021  0.1084
   32LYS     BB  754  15.171  13.453  11.354  0.1376  0.2821 -0.1796
   32LYS    SC1  755  14.915  13.622  11.348 -0.4684 -0.0738  0.1836
   32LYS    SC2  756  14.573  13.730  11.407  0.0842 -0.0755  0.4101
   33THR     BB  757  15.378  13.712  11.498 -0.0067  0.1018 -0.0728
   33THR    SC1  758  15.657  13.619  11.579 -0.0102  0.2274  0.0906
   34MET     BB  759  15.250  13.850  11.726 -0.1112 -0.0067  0.3009
   34MET    SC1  760  15.375  14.187  11.547  0.1238  0.2661  0.2664
   35LYS     BB  761  14.953  13.954  11.808  0.0778 -0.2254 -0.2981
   35LYS    SC1  762  14.973  14.283  11.850 -0.0818 -0.0075 -0.0813
   35LYS    SC2  763  15.011  14.434  11.547  0.2286  0.3660  0.1902
   36ASP     BB  764  14.829  13.664  11.868 -0.1014  0.2039 -0.2389
   36ASP    SC1  765  15.043  13.529  12.069 -0.4770  0.1486  0.1567
   37GLN     BB  766  14.743  13.424  11.731 -0.1315  0.2695  0.0001
   37GLN    SC1  767  14.321  13.430  11.600 -0.1244 -0.1033 -0.2343
   38ALA     BB  768  14.877  13.178  11.587  0.0214  0.0429 -0.1528
   38ALA    SC1  769  15.099  13.028  11.614  0.0925  0.1830  0.0721
   39LEU     BB  770  14.738  12.895  11.517  0.0914  0.1367 -0.2112
   39LEU    SC1  771  14.940  12.707  11.763  0.1057  0.0522  0.3535
   40LYS     BB  772  14.402  12.888  11.518 -0.4304 -0.1965 -0.0948
   40LYS    SC1  773  14.420  12.871  11.217  0.0531 -0.0910 -0.0674
   40LYS    SC2  774  14.501  12.965  10.859 -0.1552 -0.1141 -0.4248
   41ASP     BB  775  14.148  12.824  11.694 -0.0753 -0.0212 -0.4669
   41ASP    SC1  776  13.906  12.565  11.640  0.5855  0.4510  0.0554
   42ASP     BB  777  14.162  12.947  11.942  0.1207 -0.0537 -0.1023
   42ASP    SC1  778  14.474  13.069  11.969 -0.2578  0.0914  0.1277
   43ASP     BB  779  14.211  12.845  12.279  0.1097 -0.2714 -0.1840
   43ASP    SC1  780  14.112  12.525  12.228 -0.0306  0.3132 -0.2864
   44ALA     BB  781  14.252  13.053  12.546 -0.1584 -0.3171  0.1736
   44ALA    SC1  782  14.234  13.293  12.423  0.0231 -0.1755  0.4166
   45GLU     BB  783  14.500  13.008  12.709 -0.1203 -0.0025  0.1479
   45GLU    SC1  784  14.321  13.012  13.046  0.2807 -0.0576  0.1180
   46THR     BB  785  14.763  12.919  12.572  0.0672 -0.0231  0.1341
   46THR    SC1  786  14.648  12.849  12.298  0.0301 -0.1171  0.1731
   47GLY     BB  787  15.090  13.070  12.517  0.2272  0.0075  0.1881
   48LEU     BB  788  15.302  12.822  12.431  0.1315 -0.0463 -0.1840
   48LEU    SC1  789  15.509  12.611  12.187 -0.1011  0.1723  0.1677
   49THR     BB  790  15.275  12.532  12.597 -0.2670  0.1139  0.1747
   49THR    SC1  791  15.503  12.541  12.799  0.1299 -0.1145 -0.2437
   50ASP     BB  792  15.032  12.512  12.771 -0.1925  0.2679  0.1647
   50ASP    SC1  793  14.813  12.483  12.520  0.4860  0.3638 -0.2239
   51GLY     BB  794  14.873  12.188  12.877  0.2105  0.0920  0.0429
   52GLU     BB  795  14.871  12.153  13.193 -0.1691  0.0994 -0.1464
   52GLU    SC1  796  14.515  12.118  13.223 -0.4240 -0.0493 -0.0105
   53GLU     BB  797  14.990  11.891  13.324  0.0395  0.0116 -0.1065
   53GLU    SC1  798  15.206  12.103  13.561  0.0620  0.4555  0.0685
   54LYS     BB  799  14.819  11.645  13.456  0.0574  0.0883  0.0116
   54LYS    SC1  800  14.996  11.421  13.372  0.4257  0.2459  0.0310
   54LYS    SC2  801  14.862  11.281  13.031  0.1855  0.0542  0.0248
   55GLU     BB  802  14.486  11.647  13.541  0.0846  0.2636  0.1404
   55GLU    SC1  803  14.366  11.415  13.269  0.1361  0.0699  0.0315
   56GLU     BB  804  14.419  11.700  13.814  0.0294  0.0317  0.0701
   56GLU    SC1  805  14.410  11.318  13.894 -0.0205 -0.0643 -0.1697
   57PRO     BB  806  14.431  11.977  13.946  0.1096  0.0608  0.1118
   57PRO    SC1  807  14.714  12.033  14.096 -0.1051 -0.1194 -0.1446
   58LYS     BB  808  14.346  12.286  13.997 -0.1555 -0.1838  0.2008
   58LYS    SC1  809  14.487  12.450  13.758 -0.0296 -0.4672  0.1576
   58LYS    SC2  810  14.367  12.718  13.507 -0.1750  0.5524 -0.1171
   59GLU     BB  811  14.068  12.370  14.092 -0.0453  0.0140 -0.0352
   59GLU    SC1  812  14.009  12.692  13.862 -0.2588 -0.1151  0.1429
   60GLU     BB  813  13.952  12.111  14.202 -0.0308 -0.2557 -0.2949
   60GLU    SC1  814  13.923  11.911  13.848 -0.0785  0.2191 -0.2901
   61GLU     BB  815  13.923  12.224  14.508 -0.0854  0.0366  0.0752
   61GLU    SC1  816  13.862  11.869  14.661 -0.0143  0.3030  0.1133
    1LYS     BB  817  15.931  11.855   9.723 -0.1359  0.0994  0.3438
    1LYS    SC1  818  15.941  12.073   9.910 -0.1376  0.0800 -0.0015
    1LYS    SC2  819  15.944  12.190  10.202  0.0606 -0.2571 -0.1925
    2LYS     BB  820  15.626  11.841   9.621 -0.1012  0.0043 -0.0846
    2LYS    SC1  821  15.389  11.850   9.833 -0.0452 -0.0277 -0.1553
    2LYS    SC2  822  15.200  11.679  10.089 -0.1661 -0.2328  0.2413
    3CYS     BB  823  15.581  12.096   9.428 -0.0724 -0.1822 -0.1752
    3CYS    SC1  824  15.853  12.197   9.568  0.2697 -0.2692  0.0778
    4LEU     BB  825  15.513  12.134   9.146  0.1292  0.1368  0.0020
    4LEU    SC1  826  15.622  11.785   9.055  0.3650  0.1189 -0.0712
    5PHE     BB  827  15.457  12.328   8.902 -0.0558 -0.0310 -0.0751
    5PHE    SC1  828  15.236  12.543   9.042 -0.0823  0.1822 -0.0184
    5PHE    SC2  829  14.932  12.474   8.907 -0.0520  0.0550 -0.0226
    5PHE    SC3  830  15.068  12.703   8.793 -0.0095 -0.0739 -0.2370
    6LYS     BB  831  15.465  12.337   8.549  0.0823 -0.0297  0.3770
    6LYS    SC1  832  15.125  12.397   8.597 -0.4615 -0.0357  0.0875
    6LYS    SC2  833  14.879  12.163   8.622  0.0235  0.0042  0.0791
    7LYS     BB  834  15.635  12.544   8.368 -0.2048 -0.0254  0.1568
    7LYS    SC1  835  15.416  12.779   8.413  0.0364 -0.0027  0.3790
    7LYS    SC2  836  15.512  13.119   8.357  0.0973 -0.4107 -0.3205
    8LYS     BB  837  15.874  12.776   8.447 -0.0134 -0.1584  0.0561
    8LYS    SC1  838  15.919  12.853   8.165  0.0425 -0.0082  0.2443
    8LYS    SC2  839  15.984  12.747   7.839  0.0321  0.0927 -0.1889
    9ASN     BB  840  16.030  12.897   8.679  0.2163  0.2004 -0.1611
    9ASN    SC1  841  16.302  12.670   8.654  0.2599 -0.1566  0.0468
   10LYS     BB  842  15.976  12.953   9.037 -0.2768  0.1395  0.0074
   10LYS    SC1  843  16.229  12.853   9.190 -0.2228 -0.1251  0.0130
   10LYS    SC2  844  16.233  12.783   9.506 -0.2825  0.0354  0.0609
   11LYS     BB  845  15.812  13.194   9.112 -0.2106 -0.2462  0.2738
   11LYS    SC1  846  15.550  13.063   9.228 -0.1109  0.0076 -0.2611
   11LYS    SC2  847  15.277  12.902   9.261 -0.1653  0.1667  0.1577
   12LYS     BB  848  15.843  13.498   8.963 -0.0745 -0.1367  0.1870
   12LYS    SC1  849  15.578  13.604   8.931  0.0943 -0.5094  0.1193
   12LYS    SC2  850  15.574  13.852   9.185  0.4527  0.1340 -0.3264
   13GLY     BB  851  15.941  13.551   8.619 -0.1129 -0.0450  0.1372
   14LYS     BB  852  16.197  13.678   8.510  0.0681 -0.1332 -0.0985
   14LYS    SC1  853  16.331  13.454   8.327  0.0013  0.1721 -0.0605
   14LYS    SC2  854  16.598  13.342   8.116  0.0631 -0.2152 -0.1315
   15GLU     BB  855  16.309  13.968   8.402  0.0213  0.0088  0.2549
   15GLU    SC1  856  16.593  13.854   8.179  0.3358 -0.3190 -0.0631
   16LYS     BB  857  16.344  14.263   8.551 -0.0303 -0.2241 -0.0549
   16LYS    SC1  858  16.463  14.342   8.823 -0.2663 -0.1414 -0.2310
   16LYS    SC2  859  16.365  14.266   9.175 -0.0716  0.1946  0.3192
   17GLY     BB  860  16.023  14.404   8.593 -0.0867 -0.2219 -0.0066
   18GLY     BB  861  15.738  14.377   8.742  0.1688 -0.1148  0.3562
   19LYS     BB  862  15.422  14.501   8.714 -0.3348  0.2987 -0.0654
   19LYS    SC1  863  15.439  14.758   8.549  0.2954  0.4585  0.3498
   19LYS    SC2  864  15.472  15.104   8.422  0.2202  0.1445  0.1245
   20ASN     BB  865  15.236  14.459   8.927 -0.0632 -0.0558 -0.1601
   20ASN    SC1  866  15.064  14.145   8.870 -0.2397  0.0114  0.0552
   21ALA     BB  867  14.985  14.583   8.707 -0.0643  0.0835 -0.0657
   21ALA    SC1  868  15.061  14.815   8.591  0.5460  0.0058  0.1410
   22ILE     BB  869  14.931  14.399   8.490  0.2335 -0.1070 -0.0131
   22ILE    SC1  870  14.891  14.446   8.154  0.5139 -0.0290 -0.0381
   23ASN     BB  871  14.677  14.170   8.478 -0.1506 -0.1998  0.0034
   23ASN    SC1  872  14.694  13.876   8.684  0.3891 -0.1317 -0.0257
   24MET     BB  873  14.591  14.004   8.259  0.0845 -0.0255 -0.1253
   24MET    SC1  874  14.858  14.012   7.971  0.1191 -0.0856  0.1483
   25LYS     BB  875  14.364  14.159   8.044 -0.0220  0.3092 -0.0317
   25LYS    SC1  876  14.170  14.015   7.830  0.0300  0.0484  0.3270
   25LYS    SC2  877  13.810  14.011   7.953  0.2994  0.2868 -0.1460
   26ASP     BB  878  14.172  14.365   8.228  0.0700 -0.1015  0.0709
   26ASP    SC1  879  14.148  14.261   8.560  0.1607 -0.3430  0.2965
   27VAL     BB  880  13.817  14.357   8.215 -0.2186  0.1318  0.2271
   27VAL    SC1  881  13.763  14.482   7.957  0.1910 -0.0622  0.0388
   28LYS     BB  882  13.692  14.147   8.426  0.0677 -0.2443 -0.0825
   28LYS    SC1  883  13.447  14.281   8.558 -0.3530 -0.0702  0.5414
   28LYS    SC2  884  13.369  14.527   8.750  0.2316 -0.2131  0.1008
   29ASP     BB  885  13.804  13.838   8.373 -0.0062  0.1118 -0.2623
   29ASP    SC1  886  13.547  13.745   8.155  0.2614  0.0381  0.1711
   30LEU     BB  887  14.084  13.870   8.304  0.1292  0.3149 -0.0417
   30LEU    SC1  888  14.204  13.567   8.242 -0.1579 -0.1570 -0.0191
   31GLY     BB  889  14.272  13.857   8.513 -0.4783 -0.2256 -0.4127
   32LYS     BB  890  14.294  13.584   8.688 -0.0053  0.0113  0.2915
   32LYS    SC1  891  14.449  13.618   8.929  0.2947 -0.3302 -0.2312
   32LYS    SC2  892  14.523  13.439   9.250  0.0434 -0.3602 -0.2204
   33THR     BB  893  13.999  13.437   8.642 -0.1853 -0.0616 -0.2081
   33THR    SC1  894  14.112  13.199   8.488  0.4578 -0.1003  0.2784
   34MET     BB  895  13.721  13.502   8.835 -0.4320 -0.0467  0.2590
   34MET    SC1  896  13.568  13.156   8.745  0.2967 -0.0033  0.0850
   35LYS     BB  897  13.505  13.730   8.754  0.2837  0.1264  0.1487
   35LYS    SC1  898  13.248  13.503   8.595  0.0125  0.2462  0.1348
   35LYS    SC2  899  13.240  13.415   8.246 -0.1547  0.1734 -0.1863
   36ASP     BB  900  13.279  13.863   8.918  0.2319 -0.1444 -0.1772
   36ASP    SC1  901  13.138  14.186   8.817  0.1761  0.1499  0.2449
   37GLN     BB  902  13.198  13.838   9.246  0.1149  0.3760  0.0670
   37GLN    SC1  903  13.472  14.028   9.373 -0.2305 -0.0133 -0.1396
   38ALA     BB  904  13.200  13.497   9.293 -0.1869 -0.0702  0.0561
   38ALA    SC1  905  13.381  13.418   9.109  0.0150 -0.0189  0.2280
   39LEU     BB  906  12.972  13.279   9.276  0.2149 -0.1493  0.1757
   39LEU    SC1  907  13.126  13.163   8.974  0.2920  0.1304  0.1401
   40LYS     BB  908  13.035  13.015   9.379 -0.0680  0.0433  0.1559
   40LYS    SC1  909  13.119  12.705   9.353  0.1524  0.1155 -0.0536
   40LYS    SC2  910  13.148  12.369   9.270  0.1120  0.1932 -0.2694
   41ASP     BB  911  12.972  12.947   9.712  0.0261  0.1584 -0.0354
   41ASP    SC1  912  12.665  13.051   9.671  0.1986 -0.0715  0.1418
   42ASP     BB  913  13.259  13.040   9.890  0.0653  0.2685  0.1110
   42ASP    SC1  914  13.364  13.239   9.638 -0.0731 -0.3403 -0.2658
   43ASP     BB  915  13.243  13.173  10.183 -0.0594 -0.1613  0.4120
   43ASP    SC1  916  13.101  13.049  10.464 -0.0384 -0.0244 -0.0880
   44ALA     BB  917  13.109  13.449  10.153 -0.0802 -0.2296  0.1113
   44ALA    SC1  918  13.300  13.578  10.295  0.0961 -0.4046  0.0376
   45GLU     BB  919  12.897  13.607  10.368 -0.1009 -0.2859 -0.1224
   45GLU    SC1  920  12.609  13.550  10.145  0.1413  0.1070 -0.1442
   46THR     BB  921  12.908  13.647  10.657 -0.1011  0.2120  0.0233
   46THR    SC1  922  12.637  13.553  10.761  0.0665 -0.3692 -0.0343
   47GLY     BB  923  12.964  13.927  10.753  0.2063  0.1469 -0.2537
   48LEU     BB  924  12.918  14.268  10.773  0.1006  0.0236 -0.1106
   48LEU    SC1  925  12.573  14.402  10.796 -0.0769  0.2482 -0.2110
   49THR     BB  926  13.012  14.476  10.516 -0.1074  0.0301 -0.2393
   49THR    SC1  927  12.732  14.433  10.404 -0.2547  0.2412  0.0361
   50ASP     BB  928  13.299  14.575  10.323 -0.0602 -0.0520  0.2447
   50ASP    SC1  929  13.513  14.317  10.382  0.0472 -0.1992  0.1210
   51GLY     BB  930  13.275  14.826  10.079  0.1131  0.0627 -0.1277
   52GLU     BB  931  13.058  15.079  10.026 -0.2343  0.3026 -0.2919
   52GLU    SC1  932  12.810  14.996   9.671  0.2623  0.3874 -0.2953
   53GLU     BB  933  12.992  15.249  10.297 -0.3039 -0.0446  0.0624
   53GLU    SC1  934  13.191  15.484  10.482  0.2723  0.1955 -0.2821
   54LYS     BB  935  12.743  15.202  10.433  0.0669 -0.1361 -0.1966
   54LYS    SC1  936  12.831  15.220  10.743  0.1632 -0.2169 -0.0771
   54LYS    SC2  937  12.779  15.597  10.753  0.1755  0.0930 -0.1542
   55GLU     BB  938  12.424  15.080  10.390  0.2167 -0.1121 -0.0144
   55GLU    SC1  939  12.576  14.919  10.097  0.1842 -0.0071  0.0534
   56GLU     BB  940  12.196  15.281  10.393  0.1589  0.0879  0.0921
   56GLU    SC1  941  12.322  15.585  10.547  0.0240  0.1435  0.2633
   57PRO     BB  942  12.023  15.387  10.107  0.1352 -0.3191  0.0476
   57PRO    SC1  943  11.779  15.418  10.331  0.2736  0.3734  0.0810
   58LYS     BB  944  12.230  15.703  10.036  0.2234 -0.1926  0.1275
   58LYS    SC1  945  12.255  15.960  10.182  0.1289  0.0130  0.2702
   58LYS    SC2  946  12.203  16.187  10.427 -0.1076  0.2786 -0.1156
   59GLU     BB  947  12.495  15.813   9.861 -0.0865 -0.2253 -0.0502
   59GLU    SC1  948  12.392  15.713   9.508  0.1187 -0.1898  0.0134
   60GLU     BB  949  12.634  16.106   9.999 -0.2315  0.0585  0.0505
   60GLU    SC1  950  12.970  15.978   9.844 -0.0493 -0.0940 -0.2011
   61GLU     BB  951  12.697  16.230  10.308  0.0434  0.2954  0.0458
   61GLU    SC1  952  12.606  16.025  10.639 -0.0071  0.3306 -0.2139
    1LYS     BB  953   4.742   4.152   2.659  0.1646  0.0077  0.1687
    1LYS    SC1  954   5.020   3.983   2.521 -0.0811  0.0334 -0.1865
    1LYS    SC2  955   5.269   3.849   2.400 -0.1060 -0.0623  0.1851
    2LYS     BB  956   4.634   4.360   2.823 -0.1207 -0.1429  0.2369
    2LYS    SC1  957   4.359   4.424   3.006 -0.3082 -0.3638 -0.1655
    2LYS    SC2  958   4.033   4.443   3.112 -0.0830  0.1061 -0.0295
    3CYS     BB  959   4.685   4.682   2.789 -0.1529 -0.0317  0.0616
    3CYS    SC1  960   4.721   4.998   2.929  0.8400  0.4538  0.5096
    4LEU     BB  961   4.951   4.839   2.632  0.1320 -0.1040 -0.1885
    4LEU    SC1  962   4.927   4.842   2.282  0.5307  0.0872 -0.2554
    5PHE     BB  963   5.121   5.120   2.619 -0.1182  0.0043 -0.0393
    5PHE    SC1  964   4.926   5.269   2.427 -0.0789  0.4225  0.3342
    5PHE    SC2  965   4.937   5.467   2.151  0.1302  0.1410  0.1355
    5PHE    SC3  966   5.078   5.214   2.128 -0.2916 -0.1212  0.3145
    6LYS     BB  967   5.477   5.145   2.657 -0.2036 -0.0548 -0.1569
    6LYS    SC1  968   5.628   5.210   2.375 -0.1561  0.1150 -0.0273
    6LYS    SC2  969   5.925   5.279   2.268  0.0491  0.0407 -0.0442
    7LYS     BB  970   5.579   5.431   2.804  0.3352 -0.0364 -0.0483
    7LYS    SC1  971   5.437   5.681   2.689 -0.1004 -0.0184  0.2673
    7LYS    SC2  972   5.416   5.984   2.470  0.0017  0.3331  0.2044
    8LYS     BB  973   5.708   5.342   3.077  0.0089 -0.0129 -0.1105
    8LYS    SC1  974   5.641   5.690   3.163  0.0475 -0.1302  0.0765
    8LYS    SC2  975   5.801   5.960   3.313 -0.1142 -0.0374  0.2073
    9ASN     BB  976   5.717   5.027   3.212  0.3109  0.1045  0.0341
    9ASN    SC1  977   5.986   5.138   3.442  0.4152 -0.0056  0.0167
   10LYS     BB  978   5.540   4.853   3.427 -0.0828  0.2878  0.2025
   10LYS    SC1  979   5.786   4.644   3.485  0.0370  0.2425 -0.0060
   10LYS    SC2  980   5.993   4.386   3.535 -0.0475 -0.1904 -0.0858
   11LYS     BB  981   5.659   4.877   3.796  0.1724  0.1212  0.1794
   11LYS    SC1  982   5.530   5.193   3.831  0.3084  0.4624  0.2396
   11LYS    SC2  983   5.487   5.511   4.015  0.3273  0.0646  0.0242
   12LYS     BB  984   5.574   4.571   3.938  0.2097 -0.2576  0.0846
   12LYS    SC1  985   5.283   4.707   3.906 -0.0729 -0.2022 -0.1996
   12LYS    SC2  986   4.942   4.610   3.935  0.1016 -0.2741 -0.0704
   13GLY     BB  987   5.805   4.374   3.965 -0.0883  0.0577 -0.1888
   14LYS     BB  988   6.089   4.484   4.028 -0.0174 -0.0209  0.0303
   14LYS    SC1  989   5.982   4.791   4.108  0.0635 -0.3051 -0.0799
   14LYS    SC2  990   6.029   4.957   4.446 -0.2712 -0.3386  0.0834
   15GLU     BB  991   6.375   4.557   3.857  0.1210  0.2500 -0.3759
   15GLU    SC1  992   6.251   4.860   3.660 -0.0357  0.1841  0.1334
   16LYS     BB  993   6.682   4.512   4.057  0.1124  0.0041 -0.0509
   16LYS    SC1  994   6.755   4.755   3.945  0.1839  0.1014  0.1811
   16LYS    SC2  995   6.718   4.975   3.731 -0.2389  0.0318  0.2228
   17GLY     BB  996   7.006   4.339   4.072 -0.2388  0.0479 -0.0908
   18GLY     BB  997   7.288   4.447   3.908  0.0063  0.1254 -0.1748
   19LYS     BB  998   7.442   4.411   3.604  0.1992  0.1142 -0.1222
   19LYS    SC1  999   7.273   4.620   3.432 -0.3670 -0.2092  0.1103
   19LYS    SC2 1000   7.057   4.696   3.181 -0.4991 -0.0304  0.1672
   20ASN     BB 1001   7.616   4.068   3.534 -0.0034 -0.2620  0.1714
   20ASN    SC1 1002   7.817   3.938   3.799 -0.2323 -0.2662 -0.1869
   21ALA     BB 1003   7.326   3.888   3.559 -0.2438 -0.0263 -0.3975
   21ALA    SC1 1004   7.152   4.089   3.609  0.0839  0.1567  0.0789
   22ILE     BB 1005   7.362   3.578   3.545 -0.1745  0.1880 -0.2441
   22ILE    SC1 1006   7.674   3.485   3.648 -0.3404  0.2665  0.3674
   23ASN     BB 1007   7.329   3.301   3.352  0.2798  0.0828 -0.0388
   23ASN    SC1 1008   7.627   3.308   3.141 -0.1096  0.0216 -0.3589
   24MET     BB 1009   7.010   3.223   3.364  0.1057  0.2042  0.2318
   24MET    SC1 1010   7.013   3.189   3.718 -0.0380 -0.0706  0.2625
   25LYS     BB 1011   6.764   3.414   3.343  0.1138 -0.2758  0.0232
   25LYS    SC1 1012   6.916   3.686   3.238 -0.0772  0.0390  0.0069
   25LYS    SC2 1013   6.867   4.033   3.321  0.2987 -0.1730 -0.1780
   26ASP     BB 1014   6.555   3.421   3.568  0.1279  0.2178 -0.1780
   26ASP    SC1 1015   6.249   3.372   3.461 -0.2486 -0.0457 -0.2087
   27VAL     BB 1016   6.732   3.551   3.799 -0.1011 -0.0181 -0.0205
   27VAL    SC1 1017   6.867   3.782   3.680 -0.0184 -0.0235  0.0607
   28LYS     BB 1018   6.534   3.652   3.986 -0.1574 -0.1961  0.1062
   28LYS    SC1 1019   6.677   3.679   4.288  0.1306  0.0099 -0.1220
   28LYS    SC2 1020   6.975   3.563   4.446  0.1860 -0.0694 -0.2532
   29ASP     BB 1021   6.232   3.769   3.816  0.2849 -0.0667 -0.1344
   29ASP    SC1 1022   6.175   4.099   3.793  0.4668  0.0031 -0.3813
   30LEU     BB 1023   6.003   3.636   3.743  0.1388 -0.1605  0.2840
   30LEU    SC1 1024   5.854   3.511   4.057 -0.2792  0.0748  0.1488
   31GLY     BB 1025   5.972   3.759   3.489  0.1789  0.1830  0.2655
   32LYS     BB 1026   5.965   3.633   3.192  0.2405  0.1089 -0.1749
   32LYS    SC1 1027   5.994   3.761   2.954 -0.0791  0.0394 -0.1337
   32LYS    SC2 1028   6.194   3.929   2.753  0.0109 -0.1389 -0.0150
   33THR     BB 1029   5.854   3.342   3.167 -0.0543  0.1836  0.0246
   33THR    SC1 1030   5.732   3.353   3.447  0.0314  0.1397  0.0640
   34MET     BB 1031   5.987   3.067   3.115  0.1109 -0.3534 -0.2126
   34MET    SC1 1032   6.003   2.998   3.498 -0.2960  0.1571 -0.0078
   35LYS     BB 1033   6.266   2.984   3.095 -0.1623  0.1793 -0.2097
   35LYS    SC1 1034   6.194   2.716   3.240 -0.2323  0.1976 -0.0627
   35LYS    SC2 1035   6.238   2.595   3.555  0.3568 -0.0171  0.0545
   36ASP     BB 1036   6.362   3.020   2.772  0.1286  0.0391  0.2045
   36ASP    SC1 1037   6.677   3.138   2.718  0.0517 -0.0768 -0.3551
   37GLN     BB 1038   6.301   2.834   2.564  0.1363 -0.4155  0.1276
   37GLN    SC1 1039   6.319   2.520   2.834 -0.2504  0.0961  0.0941
   38ALA     BB 1040   6.225   3.013   2.310 -0.0557 -0.0157 -0.1188
   38ALA    SC1 1041   6.050   2.856   2.180 -0.0927  0.0493 -0.1477
   39LEU     BB 1042   6.343   3.318   2.354 -0.0733 -0.2226  0.2182
   39LEU    SC1 1043   6.290   3.349   1.995 -0.1274 -0.1679  0.0442
   40LYS     BB 1044   6.309   3.509   2.593  0.0703  0.0902 -0.1247
   40LYS    SC1 1045   6.607   3.585   2.572  0.1670  0.0529  0.0735
   40LYS    SC2 1046   6.944   3.742   2.589 -0.2057  0.1459  0.1084
   41ASP     BB 1047   5.981   3.523   2.597  0.0998  0.1004 -0.1870
   41ASP    SC1 1048   5.947   3.203   2.682  0.0045  0.0789  0.0775
   42ASP     BB 1049   5.784   3.689   2.380  0.1181  0.0130 -0.2361
   42ASP    SC1 1050   5.531   3.582   2.194 -0.5156  0.0400  0.1415
   43ASP     BB 1051   5.975   3.938   2.324 -0.1634 -0.1343  0.0658
   43ASP    SC1 1052   5.838   4.103   2.626  0.1673 -0.0500  0.4003
   44ALA     BB 1053   6.288   3.908   2.333 -0.1235  0.2583 -0.1553
   44ALA    SC1 1054   6.345   3.681   2.197  0.2307  0.2453 -0.0011
   45GLU     BB 1055   6.569   4.026   2.473 -0.1064 -0.1266  0.0613
   45GLU    SC1 1056   6.860   4.113   2.218 -0.3585 -0.0522  0.1662
   46THR     BB 1057   6.509   4.252   2.683 -0.0316 -0.3962 -0.0780
   46THR    SC1 1058   6.420   4.308   2.970  0.1422  0.0996 -0.1104
   47GLY     BB 1059   6.506   4.540   2.508 -0.0622  0.1327  0.0868
   48LEU     BB 1060   6.376   4.821   2.647  0.1520 -0.2162  0.1033
   48LEU    SC1 1061   6.260   4.924   2.348 -0.3122  0.3963  0.1208
   49THR     BB 1062   6.428   5.127   2.832  0.1478  0.0884 -0.0358
   49THR    SC1 1063   6.682   5.152   2.999 -0.0796  0.2202  0.3012
   50ASP     BB 1064   6.178   5.238   3.006 -0.3478  0.0476 -0.0233
   50ASP    SC1 1065   6.020   5.380   2.728 -0.2956 -0.0529 -0.0032
   51GLY     BB 1066   6.142   5.551   3.148 -0.0634 -0.0744  0.0493
   52GLU     BB 1067   6.083   5.630   3.459 -0.1700 -0.1529 -0.2311
   52GLU    SC1 1068   5.911   5.796   3.754 -0.2015  0.1277 -0.2217
   53GLU     BB 1069   6.430   5.711   3.497  0.1906  0.0039  0.0960
   53GLU    SC1 1070   6.384   5.964   3.215 -0.3783  0.0154 -0.1858
   54LYS     BB 1071   6.725   5.602   3.500  0.0706  0.1227  0.1229
   54LYS    SC1 1072   6.819   5.935   3.436  0.0351  0.0221 -0.0225
   54LYS    SC2 1073   6.718   6.217   3.594  0.5082  0.2591 -0.3097
   55GLU     BB 1074   6.951   5.513   3.259 -0.1127  0.0832  0.0837
   55GLU    SC1 1075   6.996   5.124   3.352 -0.1610 -0.0032 -0.1201
   56GLU     BB 1076   6.987   5.631   2.952 -0.1713  0.3028  0.0697
   56GLU    SC1 1077   6.795   5.457   2.670  0.4839 -0.0427  0.0014
   57PRO     BB 1078   6.769   5.907   2.963 -0.4256 -0.2192 -0.0831
   57PRO    SC1 1079   6.722   5.915   2.659 -0.1648  0.0416  0.0804
   58LYS     BB 1080   6.798   6.202   3.063 -0.2986 -0.1921  0.0576
   58LYS    SC1 1081   6.770   6.320   2.775  0.2047 -0.1297 -0.1356
   58LYS    SC2 1082   6.764   6.321   2.448 -0.2779 -0.3453  0.1549
   59GLU     BB 1083   7.116   6.325   3.152  0.0703  0.2901  0.2849
   59GLU    SC1 1084   7.274   5.968   3.178 -0.1519  0.0889 -0.1852
   60GLU     BB 1085   7.293   6.568   3.258 -0.0413  0.0534 -0.0322
   60GLU    SC1 1086   7.027   6.666   3.553  0.1603  0.0753 -0.1878
   61GLU     BB 1087   7.586   6.681   3.070  0.0515 -0.1957  0.3137
   61GLU    SC1 1088   7.385   6.999   2.930 -0.0936 -0.0078 -0.1630
    1LYS     BB 1089   9.045  12.172  13.920  0.0177 -0.1508  0.1215
    1LYS    SC1 1090   9.321  11.967  13.952  0.0687 -0.1395 -0.0474
    1LYS    SC2 1091   9.453  11.649  13.997  0.0306  0.4210  0.0322
    2LYS     BB 1092   8.913  12.220  14.216  0.0773  0.0590 -0.0925
    2LYS    SC1 1093   9.084  12.479  14.310 -0.0629 -0.3824 -0.3708
    2LYS    SC2 1094   9.357  12.687  14.470 -0.0448  0.0139 -0.0619
    3CYS     BB 1095   8.611  12.200  14.301  0.2138  0.1640 -0.0293
    3CYS    SC1 1096   8.584  12.514  14.213 -0.0906 -0.1188 -0.0571
    4LEU     BB 1097   8.451  12.170  14.546 -0.2506 -0.1014  0.3106
    4LEU    SC1 1098   8.115  12.171  14.531  0.1841 -0.0947 -0.0329
    5PHE     BB 1099   8.538  11.899  14.673  0.1658  0.4166 -0.0936
    5PHE    SC1 1100   8.599  11.707  14.397 -0.2065 -0.1903 -0.0767
    5PHE    SC2 1101   8.397  11.544  14.178 -0.1916 -0.1091 -0.1515
    5PHE    SC3 1102   8.543  11.769  14.068  0.0557 -0.2577 -0.1363
    6LYS     BB 1103   8.761  11.838  14.916  0.5560 -0.1215  0.1711
    6LYS    SC1 1104   8.941  11.578  14.971 -0.2496  0.2536 -0.0869
    6LYS    SC2 1105   9.165  11.312  14.910 -0.1294  0.0737  0.1867
    7LYS     BB 1106   8.610  11.757  15.240 -0.0973 -0.1523 -0.0372
    7LYS    SC1 1107   8.898  11.822  15.362  0.1440  0.1556  0.4589
    7LYS    SC2 1108   9.234  11.877  15.380  0.1830 -0.0737  0.0694
    8LYS     BB 1109   8.538  11.524  15.388 -0.0581 -0.1330 -0.0454
    8LYS    SC1 1110   8.708  11.279  15.233  0.1450  0.2016 -0.2367
    8LYS    SC2 1111   8.459  11.035  15.113 -0.0225  0.2839  0.1018
    9ASN     BB 1112   8.211  11.388  15.395 -0.1882 -0.2326  0.2058
    9ASN    SC1 1113   8.101  11.341  15.086  0.3591  0.1763  0.0390
   10LYS     BB 1114   8.109  11.687  15.350 -0.2052 -0.1127  0.0260
   10LYS    SC1 1115   7.836  11.733  15.237  0.1786 -0.2236  0.5080
   10LYS    SC2 1116   7.517  11.784  15.207 -0.2557 -0.1304  0.1516
   11LYS     BB 1117   8.132  11.967  15.458 -0.0461  0.0466  0.2158
   11LYS    SC1 1118   7.816  12.063  15.538 -0.1777 -0.0874  0.0105
   11LYS    SC2 1119   7.667  12.227  15.850  0.2059  0.0425  0.0444
   12LYS     BB 1120   8.391  12.183  15.480 -0.1201  0.1579  0.2889
   12LYS    SC1 1121   8.555  11.967  15.636 -0.1603 -0.2629 -0.3871
   12LYS    SC2 1122   8.716  11.843  15.938 -0.1023  0.1507 -0.0684
   13GLY     BB 1123   8.339  12.448  15.356  0.2878 -0.2302 -0.0299
   14LYS     BB 1124   8.046  12.529  15.218  0.2599 -0.0809  0.1389
   14LYS    SC1 1125   8.041  12.305  15.024  0.0595 -0.0687  0.0477
   14LYS    SC2 1126   8.343  12.081  15.029  0.0239  0.0900  0.0052
   15GLU     BB 1127   7.888  12.709  15.449  0.1215  0.0379  0.2704
   15GLU    SC1 1128   8.084  12.477  15.734  0.1914  0.2504  0.0862
   16LYS     BB 1129   8.019  13.036  15.543  0.0141  0.4062 -0.0081
   16LYS    SC1 1130   7.905  13.193  15.751  0.4091  0.2375 -0.3282
   16LYS    SC2 1131   7.714  13.457  15.780  0.0295 -0.3122  0.0523
   17GLY     BB 1132   8.355  12.837  15.535  0.2599 -0.1276 -0.1414
   18GLY     BB 1133   8.639  12.851  15.290 -0.2587  0.1147 -0.0224
   19LYS     BB 1134   8.864  13.029  15.359  0.1773  0.0050  0.0303
   19LYS    SC1 1135   8.841  13.020  15.685  0.0800  0.3850  0.0871
   19LYS    SC2 1136   8.868  12.834  16.005  0.0588 -0.0436 -0.1137
   20ASN     BB 1137   8.753  13.359  15.392  0.2130  0.2825 -0.3442
   20ASN    SC1 1138   8.845  13.439  15.082 -0.1847 -0.1562 -0.1036
   21ALA     BB 1139   8.462  13.353  15.336  0.0219  0.1254 -0.3587
   21ALA    SC1 1140   8.286  13.444  15.519 -0.0089 -0.0353 -0.3062
   22ILE     BB 1141   8.356  13.526  15.044 -0.1886 -0.1917 -0.2718
   22ILE    SC1 1142   8.061  13.379  15.130 -0.2125  0.0386  0.0596
   23ASN     BB 1143   8.350  13.334  14.756  0.1788  0.0204 -0.1416
   23ASN    SC1 1144   8.660  13.421  14.634 -0.0960 -0.0320 -0.1785
   24MET     BB 1145   8.067  13.364  14.608 -0.1913 -0.0275 -0.1843
   24MET    SC1 1146   7.931  13.031  14.690 -0.0075 -0.5647 -0.1840
   25LYS     BB 1147   7.887  13.584  14.723  0.2616  0.1286 -0.1396
   25LYS    SC1 1148   7.645  13.665  14.547 -0.0333  0.0008  0.2707
   25LYS    SC2 1149   7.316  13.765  14.256 -0.1991 -0.0577  0.4110
   26ASP     BB 1150   8.010  13.924  14.648  0.2568  0.0621 -0.0862
   26ASP    SC1 1151   8.316  13.813  14.622 -0.2228 -0.1053  0.1172
   27VAL     BB 1152   7.911  14.238  14.724  0.0615  0.2486 -0.0230
   27VAL    SC1 1153   7.908  14.409  14.961  0.1409 -0.1473  0.2750
   28LYS     BB 1154   8.001  14.441  14.451 -0.0832 -0.0331 -0.1641
   28LYS    SC1 1155   8.287  14.308  14.519 -0.2303 -0.1674 -0.1741
   28LYS    SC2 1156   8.612  14.182  14.671  0.0505  0.0093  0.0704
   29ASP     BB 1157   7.909  14.512  14.141  0.0402  0.3573  0.0267
   29ASP    SC1 1158   7.828  14.819  14.266  0.0296 -0.2902  0.0821
   30LEU     BB 1159   7.864  14.341  13.884 -0.2060 -0.2830  0.0225
   30LEU    SC1 1160   7.571  14.089  13.854  0.4882 -0.3945 -0.1442
   31GLY     BB 1161   8.066  14.305  13.597  0.4666  0.3095 -0.2121
   32LYS     BB 1162   8.355  14.243  13.570 -0.0382 -0.0546  0.2954
   32LYS    SC1 1163   8.371  14.332  13.921 -0.3156  0.1696 -0.0617
   32LYS    SC2 1164   8.400  14.606  14.149 -0.1751 -0.3612  0.4485
   33THR     BB 1165   8.509  14.158  13.301 -0.2548  0.0972 -0.0856
   33THR    SC1 1166   8.421  13.905  13.154  0.3360 -0.0572 -0.2032
   34MET     BB 1167   8.617  14.347  13.026 -0.3940 -0.1531 -0.2614
   34MET    SC1 1168   8.923  14.419  13.354 -0.1964 -0.1872  0.2679
   35LYS     BB 1169   8.474  14.262  12.784 -0.0964 -0.3698  0.1116
   35LYS    SC1 1170   8.229  14.235  12.956 -0.2525  0.3622  0.0929
   35LYS    SC2 1171   7.996  14.008  13.143  0.1207 -0.1845  0.0570
   36ASP     BB 1172   8.504  14.401  12.489  0.0459  0.1669  0.1314
   36ASP    SC1 1173   8.692  14.679  12.541  0.0174  0.1430  0.5054
   37GLN     BB 1174   8.410  14.190  12.295 -0.0639  0.1644 -0.2494
   37GLN    SC1 1175   8.646  13.913  12.433 -0.0159  0.4205 -0.0946
   38ALA     BB 1176   8.099  14.131  12.241 -0.0539  0.6247  0.4734
   38ALA    SC1 1177   7.969  14.054  12.465 -0.4907 -0.1792 -0.0101
   39LEU     BB 1178   8.007  13.935  12.016  0.0675  0.2167  0.1583
   39LEU    SC1 1179   7.641  14.040  12.068 -0.4467  0.3176  0.0067
   40LYS     BB 1180   8.149  13.806  11.713  0.2850 -0.0122  0.2178
   40LYS    SC1 1181   7.896  13.815  11.567  0.1235 -0.1645 -0.1604
   40LYS    SC2 1182   7.743  13.811  11.252 -0.0689  0.2001 -0.3564
   41ASP     BB 1183   8.380  13.875  11.501 -0.2395 -0.3468 -0.2337
   41ASP    SC1 1184   8.213  13.804  11.229 -0.0297  0.0595 -0.2159
   42ASP     BB 1185   8.629  14.024  11.606 -0.1333 -0.0304  0.2395
   42ASP    SC1 1186   8.625  14.327  11.602  0.0028 -0.3965  0.0233
   43ASP     BB 1187   8.678  13.986  11.924 -0.0763  0.0198  0.0104
   43ASP    SC1 1188   8.953  13.805  11.870 -0.2056 -0.2222 -0.1714
   44ALA     BB 1189   8.533  13.634  11.916 -0.1641 -0.1587 -0.0218
   44ALA    SC1 1190   8.363  13.729  12.103 -0.0100  0.2813 -0.0933
   45GLU     BB 1191   8.655  13.451  11.654  0.0476  0.1088 -0.0050
   45GLU    SC1 1192   8.310  13.377  11.557 -0.1510 -0.0526  0.0538
   46THR     BB 1193   8.925  13.538  11.516  0.2802  0.0915  0.1462
   46THR    SC1 1194   9.034  13.460  11.242  0.1229  0.1498  0.0663
   47GLY     BB 1195   9.172  13.408  11.714 -0.2874 -0.1572 -0.1596
   48LEU     BB 1196   9.433  13.334  11.556 -0.0290 -0.0683 -0.3080
   48LEU    SC1 1197   9.426  13.199  11.218 -0.1237 -0.1592  0.1166
   49THR     BB 1198   9.698  13.426  11.697 -0.0165  0.0774  0.1870
   49THR    SC1 1199   9.909  13.255  11.558 -0.1742 -0.0630  0.1167
   50ASP     BB 1200   9.782  13.433  11.971 -0.0937  0.1242  0.1805
   50ASP    SC1 1201  10.162  13.444  11.945  0.3913 -0.2887 -0.3058
   51GLY     BB 1202   9.677  13.190  12.180 -0.1214 -0.0420  0.1668
   52GLU     BB 1203   9.518  13.014  11.990  0.3623 -0.1489  0.0105
   52GLU    SC1 1204   9.111  13.072  11.955  0.0140 -0.1661  0.1276
   53GLU     BB 1205   9.570  12.719  12.092 -0.0943 -0.0354  0.1802
   53GLU    SC1 1206   9.782  12.509  11.885 -0.1910 -0.2395 -0.1691
   54LYS     BB 1207   9.372  12.693  12.378  0.1540  0.0454 -0.4046
   54LYS    SC1 1208   9.107  12.723  12.274 -0.2208 -0.0790 -0.0930
   54LYS    SC2 1209   8.811  12.762  12.091 -0.1905 -0.0017  0.3781
   55GLU     BB 1210   9.527  12.828  12.643  0.0497 -0.2296  0.1380
   55GLU    SC1 1211   9.202  12.892  12.857  0.0275  0.1160  0.0712
   56GLU     BB 1212   9.762  13.090  12.722 -0.2542  0.1496 -0.1285
   56GLU    SC1 1213  10.111  12.989  12.868  0.2780 -0.2305 -0.3233
   57PRO     BB 1214   9.819  13.360  12.894  0.1503  0.0379 -0.4083
   57PRO    SC1 1215   9.889  13.601  12.681 -0.2948  0.1802  0.3799
   58LYS     BB 1216  10.055  13.445  13.102 -0.2490 -0.3218  0.3064
   58LYS    SC1 1217  10.283  13.483  12.937  0.3828 -0.0448  0.2627
   58LYS    SC2 1218  10.496  13.232  12.766 -0.0170  0.0496  0.0277
   59GLU     BB 1219  10.084  13.456  13.431 -0.0478  0.1176  0.0521
   59GLU    SC1 1220   9.899  13.813  13.481 -0.1925  0.0010  0.0108
   60GLU     BB 1221  10.284  13.219  13.556 -0.0165  0.1130 -0.3553
   60GLU    SC1 1222  10.519  13.182  13.238 -0.0574 -0.1044 -0.2078
   61GLU     BB 1223  10.471  13.231  13.803 -0.3042 -0.1258 -0.0592
   61GLU    SC1 1224  10.267  13.187  14.105  0.0008  0.0045 -0.1747
    1LYS     BB 1225  14.103  16.654   8.599  0.3315 -0.1702  0.2864
    1LYS    SC1 1226  13.870  16.877   8.485  0.0702  0.0954 -0.1987
    1LYS    SC2 1227  13.775  17.206   8.292  0.4381  0.3378  0.1201
    2LYS     BB 1228  14.083  16.770   8.902  0.0239  0.2509  0.1474
    2LYS    SC1 1229  13.822  16.638   9.058  0.1576  0.0697 -0.2162
    2LYS    SC2 1230  13.501  16.795   9.148  0.1481  0.4394 -0.0952
    3CYS     BB 1231  14.307  16.803   9.133 -0.1038 -0.3997  0.1439
    3CYS    SC1 1232  14.265  17.046   9.327 -0.0208 -0.6323 -0.1718
    4LEU     BB 1233  14.495  16.588   9.251 -0.0592 -0.0252 -0.1081
    4LEU    SC1 1234  14.432  16.501   9.582  0.1100 -0.0823  0.0600
    5PHE     BB 1235  14.838  16.553   9.257 -0.0032  0.0880  0.1312
    5PHE    SC1 1236  14.987  16.258   9.309 -0.0575 -0.1572 -0.0058
    5PHE    SC2 1237  14.852  15.953   9.374  0.0479 -0.2082 -0.0233
    5PHE    SC3 1238  14.911  16.114   9.608 -0.4210 -0.0161 -0.0253
    6LYS     BB 1239  15.115  16.711   9.349  0.2827  0.1379 -0.1079
    6LYS    SC1 1240  15.018  16.502   9.647  0.0160  0.0650  0.0901
    6LYS    SC2 1241  15.025  16.311   9.928  0.0905 -0.3580  0.1467
    7LYS     BB 1242  15.208  16.970   9.198 -0.0756 -0.0082  0.2438
    7LYS    SC1 1243  15.444  16.788   9.066 -0.2585  0.0561 -0.0700
    7LYS    SC2 1244  15.478  16.588   8.803  0.1602  0.1608  0.0701
    8LYS     BB 1245  14.996  17.278   9.200 -0.0371  0.0476  0.1138
    8LYS    SC1 1246  14.804  17.434   9.341  0.3296  0.0256 -0.2585
    8LYS    SC2 1247  14.547  17.648   9.412  0.0655 -0.0529  0.0765
    9ASN     BB 1248  15.229  17.513   9.234  0.0619 -0.0604 -0.2116
    9ASN    SC1 1249  15.067  17.802   9.355  0.3288 -0.0724  0.2052
   10LYS     BB 1250  15.474  17.416   9.132 -0.1822 -0.0262  0.2109
   10LYS    SC1 1251  15.659  17.669   9.147  0.0229 -0.0681  0.1221
   10LYS    SC2 1252  15.859  17.654   9.412  0.0342  0.1527  0.4986
   11LYS     BB 1253  15.678  17.183   9.307 -0.4204 -0.1009  0.0515
   11LYS    SC1 1254  15.552  17.163   9.575  0.0860  0.0350  0.0564
   11LYS    SC2 1255  15.230  17.184   9.626  0.0862  0.2091  0.0790
   12LYS     BB 1256  15.980  17.241   9.419 -0.1221 -0.1036  0.0285
   12LYS    SC1 1257  15.932  16.953   9.588 -0.1305  0.0385  0.1036
   12LYS    SC2 1258  15.982  16.705   9.807 -0.3507  0.2951  0.0718
   13GLY     BB 1259  16.215  17.453   9.569  0.1200  0.1120 -0.0431
   14LYS     BB 1260  16.145  17.643   9.857  0.2301 -0.1942  0.1276
   14LYS    SC1 1261  16.383  17.613  10.083 -0.0625  0.3844 -0.0425
   14LYS    SC2 1262  16.681  17.638  10.208  0.2941 -0.1840 -0.2071
   15GLU     BB 1263  15.884  17.856   9.841  0.3145 -0.2532 -0.0190
   15GLU    SC1 1264  16.013  18.045   9.560  0.0159  0.1006  0.0143
   16LYS     BB 1265  15.907  18.002  10.112  0.2820  0.0290  0.0092
   16LYS    SC1 1266  16.019  18.283  10.006 -0.1285  0.4681 -0.3115
   16LYS    SC2 1267  16.288  18.502   9.903 -0.0697  0.1335  0.2096
   17GLY     BB 1268  15.835  17.732  10.310  0.0247  0.0940  0.1782
   18GLY     BB 1269  16.025  17.513  10.383  0.2695  0.1151  0.1214
   19LYS     BB 1270  15.998  17.488  10.671  0.0405 -0.1315 -0.1166
   19LYS    SC1 1271  16.178  17.239  10.696  0.2450  0.1822  0.0572
   19LYS    SC2 1272  16.268  17.080  10.439 -0.0521 -0.0880 -0.0475
   20ASN     BB 1273  15.759  17.383  10.874  0.0334 -0.0728  0.1978
   20ASN    SC1 1274  15.661  17.273  11.171  0.1705  0.2939 -0.1984
   21ALA     BB 1275  15.485  17.223  10.783 -0.2782 -0.2303  0.0764
   21ALA    SC1 1276  15.594  16.985  10.717  0.2335  0.0610 -0.1879
   22ILE     BB 1277  15.297  17.181  10.518 -0.1399 -0.0831 -0.0094
   22ILE    SC1 1278  15.413  16.900  10.363 -0.0092  0.0629 -0.1812
   23ASN     BB 1279  15.141  17.404  10.343  0.1562 -0.0401  0.0023
   23ASN    SC1 1280  15.385  17.355  10.113  0.4596 -0.4431  0.1560
   24MET     BB 1281  14.797  17.438  10.410 -0.0028  0.3388  0.1488
   24MET    SC1 1282  14.767  17.148  10.679 -0.1602  0.0260  0.1674
   25LYS     BB 1283  14.759  17.651  10.627 -0.1702  0.1178 -0.0226
   25LYS    SC1 1284  14.564  17.820  10.517 -0.1631 -0.2003 -0.0573
   25LYS    SC2 1285  14.202  17.649  10.610  0.0684  0.3434  0.0878
   26ASP     BB 1286  14.984  17.741  10.827  0.0856  0.1822 -0.2142
   26ASP    SC1 1287  15.111  17.417  10.845 -0.1821 -0.1031 -0.0906
   27VAL     BB 1288  15.241  17.769  10.576 -0.0425 -0.1533  0.0175
   27VAL    SC1 1289  15.073  17.868  10.358  0.0514 -0.1622 -0.0597
   28LYS     BB 1290  15.499  17.923  10.598  0.2233  0.1852 -0.1717
   28LYS    SC1 1291  15.361  18.175  10.480 -0.0847  0.5474  0.5757
   28LYS    SC2 1292  15.271  18.272  10.175 -0.1371  0.0409  0.1385
   29ASP     BB 1293  15.749  17.853  10.744 -0.0087 -0.2090  0.0461
   29ASP    SC1 1294  15.923  18.203  10.737  0.0229  0.1117  0.0391
   30LEU     BB 1295  15.746  17.851  11.066 -0.1977  0.2107  0.1838
   30LEU    SC1 1296  16.093  17.742  11.008 -0.0023 -0.0400  0.1435
   31GLY     BB 1297  15.535  17.695  11.278 -0.0844  0.2457 -0.1020
   32LYS     BB 1298  15.210  17.649  11.294 -0.1980  0.1010  0.0027
   32LYS    SC1 1299  15.092  17.823  11.493  0.1636  0.1714 -0.1955
   32LYS    SC2 1300  15.249  17.962  11.739 -0.1449  0.3399  0.0775
   33THR     BB 1301  15.130  17.369  11.288  0.2077  0.0144  0.0168
   33THR    SC1 1302  15.031  17.370  11.577 -0.1182  0.0001 -0.0904
   34MET     BB 1303  15.197  17.088  11.232 -0.0855 -0.2157 -0.0435
   34MET    SC1 1304  15.175  16.887  10.902 -0.0128 -0.0405 -0.1689
   35LYS     BB 1305  15.353  16.985  11.499 -0.0583  0.0441 -0.0012
   35LYS    SC1 1306  15.155  16.715  11.555 -0.1377 -0.1977 -0.2266
   35LYS    SC2 1307  15.068  16.511  11.809  0.1292 -0.3672 -0.0419
   36ASP     BB 1308  15.520  17.218  11.613 -0.0535  0.0315 -0.1801
   36ASP    SC1 1309  15.752  17.123  11.867  0.0446  0.1215 -0.3531
   37GLN     BB 1310  15.476  17.518  11.698  0.1314  0.1339  0.0120
   37GLN    SC1 1311  15.771  17.562  11.928 -0.0390  0.0897 -0.0112
   38ALA     BB 1312  15.351  17.407  11.991 -0.1101  0.1785  0.0869
   38ALA    SC1 1313  15.472  17.532  12.197 -0.1469  0.4034 -0.0247
   39LEU     BB 1314  15.329  17.127  12.142 -0.1387 -0.1502  0.2318
   39LEU    SC1 1315  15.295  17.207  12.490  0.3123 -0.3343 -0.2013
   40LYS     BB 1316  15.214  16.937  11.961  0.0677  0.0625  0.0744
   40LYS    SC1 1317  15.452  16.714  11.876 -0.3270  0.0024 -0.0789
   40LYS    SC2 1318  15.756  16.709  11.742 -0.1357 -0.0639 -0.0019
   41ASP     BB 1319  14.948  17.015  11.869 -0.0816  0.1661  0.1293
   41ASP    SC1 1320  14.901  17.310  12.026  0.2133  0.1941 -0.0286
   42ASP     BB 1321  14.803  16.963  11.598 -0.3201  0.1352 -0.2327
   42ASP    SC1 1322  14.638  17.261  11.593  0.0399 -0.1185 -0.2452
   43ASP     BB 1323  14.712  16.684  11.584  0.0860  0.1749  0.1285
   43ASP    SC1 1324  14.706  16.617  11.898 -0.2419  0.2653 -0.3673
   44ALA     BB 1325  14.489  16.605  11.421  0.5485 -0.0593 -0.1353
   44ALA    SC1 1326  14.354  16.407  11.546  0.0974  0.0776 -0.3817
   45GLU     BB 1327  14.433  16.821  11.217  0.0958 -0.1999  0.1863
   45GLU    SC1 1328  14.086  16.881  11.041  0.1797  0.0043 -0.0703
   46THR     BB 1329  14.703  16.892  11.085 -0.1505 -0.0426  0.0136
   46THR    SC1 1330  14.787  17.176  11.157  0.1000 -0.1322  0.0820
   47GLY     BB 1331  14.802  16.700  10.800  0.1888 -0.0036 -0.2500
   48LEU     BB 1332  14.780  16.650  10.447 -0.0367 -0.0035  0.1490
   48LEU    SC1 1333  14.984  16.893  10.408  0.0413 -0.2897 -0.2382
   49THR     BB 1334  14.548  16.748  10.255  0.0347 -0.1537  0.1379
   49THR    SC1 1335  14.662  16.651   9.989  0.0310 -0.1927  0.1505
   50ASP     BB 1336  14.401  16.999  10.236  0.1223 -0.0490 -0.0293
   50ASP    SC1 1337  14.354  17.240  10.489 -0.0511 -0.0964 -0.0691
   51GLY     BB 1338  14.098  17.078  10.162 -0.0600 -0.1124 -0.0335
   52GLU     BB 1339  13.848  17.302  10.277 -0.0909 -0.3874 -0.0079
   52GLU    SC1 1340  13.573  17.079  10.476 -0.0744  0.0104  0.0258
   53GLU     BB 1341  13.665  17.521  10.154 -0.1624 -0.2224  0.0781
   53GLU    SC1 1342  13.849  17.888  10.117 -0.1075  0.1263  0.0173
   54LYS     BB 1343  13.479  17.569   9.901  0.0685  0.1753 -0.1679
   54LYS    SC1 1344  13.208  17.581  10.064 -0.0996 -0.1385 -0.3032
   54LYS    SC2 1345  13.244  17.554  10.424  0.0415  0.0761  0.2111
   55GLU     BB 1346  13.564  17.446   9.555  0.2200  0.3524  0.0377
   55GLU    SC1 1347  13.376  17.086   9.489  0.0917  0.0914 -0.2977
   56GLU     BB 1348  13.251  17.564   9.422 -0.1965  0.0989  0.1729
   56GLU    SC1 1349  13.372  17.928   9.318 -0.0533  0.5794  0.2498
   57PRO     BB 1350  13.194  17.481   9.107  0.0913 -0.1606  0.0543
   57PRO    SC1 1351  13.380  17.251   9.062  0.2207  0.0162 -0.2767
   58LYS     BB 1352  12.989  17.367   8.857 -0.0242  0.0144 -0.0569
   58LYS    SC1 1353  12.957  17.410   8.552 -0.5222 -0.1423 -0.0325
   58LYS    SC2 1354  12.665  17.441   8.320 -0.0946 -0.2870  0.0999
   59GLU     BB 1355  12.977  17.082   8.876 -0.3591  0.2467  0.3799
   59GLU    SC1 1356  12.577  17.043   8.879  0.1254 -0.0168 -0.0595
   60GLU     BB 1357  13.212  16.896   8.803  0.2054 -0.1884 -0.3019
   60GLU    SC1 1358  13.384  16.998   8.500  0.2540 -0.0234  0.1199
   61GLU     BB 1359  13.118  16.591   8.968  0.0445 -0.2389 -0.1648
   61GLU    SC1 1360  13.115  16.686   9.355  0.2665 -0.1523  0.1062
    1LYS     BB 1361  12.608  15.331  14.099 -0.0694  0.1012  0.0574
    1LYS    SC1 1362  12.746  15.395  13.786 -0.0230  0.1010 -0.0531
    1LYS    SC2 1363  12.973  15.370  13.501 -0.2987 -0.2307 -0.2169
    2LYS     BB 1364  12.350  15.628  14.025  0.3646  0.1495  0.3221
    2LYS    SC1 1365  12.250  15.454  13.739  0.1321 -0.0383  0.4220
    2LYS    SC2 1366  12.032  15.240  13.586  0.2001 -0.1007 -0.0481
    3CYS     BB 1367  12.401  15.912  14.166 -0.0489 -0.2356  0.2000
    3CYS    SC1 1368  12.290  15.879  14.472  0.0006  0.0747 -0.2224
    4LEU     BB 1369  12.630  16.104  14.273  0.0508 -0.0278 -0.1612
    4LEU    SC1 1370  12.601  16.144  14.616 -0.0920  0.0804  0.0928
    5PHE     BB 1371  12.821  16.293  14.110  0.5152  0.0703  0.5210
    5PHE    SC1 1372  13.102  16.344  14.260 -0.1380  0.2488 -0.1756
    5PHE    SC2 1373  13.389  16.435  14.103  0.0834 -0.0660  0.0336
    5PHE    SC3 1374  13.408  16.196  14.266 -0.2763 -0.0392  0.1233
    6LYS     BB 1375  12.834  16.619  14.034  0.0572 -0.0952  0.0570
    6LYS    SC1 1376  12.532  16.668  14.015 -0.1660 -0.0897  0.4496
    6LYS    SC2 1377  12.308  16.845  14.163 -0.1169  0.3768 -0.0676
    7LYS     BB 1378  13.040  16.773  13.841 -0.2383  0.3167  0.0388
    7LYS    SC1 1379  13.121  17.072  13.927  0.3253  0.1065 -0.0208
    7LYS    SC2 1380  13.408  17.249  14.053  0.1726  0.3522 -0.0766
    8LYS     BB 1381  13.241  16.572  13.668  0.0371 -0.0922  0.1007
    8LYS    SC1 1382  13.032  16.401  13.503 -0.0908  0.3871  0.1977
    8LYS    SC2 1383  12.777  16.196  13.633 -0.1349 -0.2426  0.0058
    9ASN     BB 1384  13.587  16.567  13.606 -0.2351  0.1780 -0.3554
    9ASN    SC1 1385  13.642  16.785  13.889  0.0793  0.0440 -0.1058
   10LYS     BB 1386  13.491  16.236  13.460 -0.1489  0.3932  0.0902
   10LYS    SC1 1387  13.756  16.348  13.240  0.1165 -0.2947 -0.0759
   10LYS    SC2 1388  13.811  16.566  12.980  0.2227  0.1478  0.2369
   11LYS     BB 1389  13.566  15.914  13.594 -0.0758  0.0801 -0.0370
   11LYS    SC1 1390  13.888  15.994  13.521 -0.1281  0.2300 -0.0791
   11LYS    SC2 1391  14.162  16.005  13.684 -0.0012  0.0443  0.0655
   12LYS     BB 1392  13.550  15.564  13.406  0.2446 -0.0238 -0.3143
   12LYS    SC1 1393  13.826  15.390  13.448  0.0525 -0.0388 -0.0198
   12LYS    SC2 1394  13.893  15.102  13.591  0.0355  0.2738 -0.0280
   13GLY     BB 1395  13.527  15.517  13.102  0.3960 -0.0208  0.0178
   14LYS     BB 1396  13.706  15.426  12.822 -0.0415  0.1668  0.2173
   14LYS    SC1 1397  13.607  15.194  12.803  0.1810  0.2669 -0.3155
   14LYS    SC2 1398  13.473  14.892  12.785  0.2166  0.3085 -0.1963
   15GLU     BB 1399  13.691  15.570  12.521  0.0131 -0.2722 -0.3036
   15GLU    SC1 1400  13.295  15.496  12.523  0.1392 -0.0782  0.0257
   16LYS     BB 1401  13.699  15.883  12.416  0.1442  0.0187 -0.0856
   16LYS    SC1 1402  13.379  15.991  12.508 -0.1782 -0.0533  0.1589
   16LYS    SC2 1403  13.424  15.842  12.812  0.3102  0.0268 -0.1976
   17GLY     BB 1404  13.798  15.931  12.108 -0.0595 -0.2548  0.1060
   18GLY     BB 1405  13.642  15.943  11.843 -0.1322  0.2764  0.0189
   19LYS     BB 1406  13.618  15.850  11.548  0.4151 -0.0236  0.3331
   19LYS    SC1 1407  13.904  15.871  11.383  0.0215  0.0169 -0.1657
   19LYS    SC2 1408  14.237  15.955  11.381 -0.1464 -0.2412 -0.1897
   20ASN     BB 1409  13.554  15.520  11.585  0.0476  0.2441 -0.1623
   20ASN    SC1 1410  13.759  15.285  11.621 -0.0916  0.1267 -0.1817
   21ALA     BB 1411  13.550  15.427  11.254 -0.2807 -0.0969  0.0130
   21ALA    SC1 1412  13.676  15.610  11.101 -0.5661  0.0900 -0.0059
   22ILE     BB 1413  13.720  15.161  11.144 -0.2049  0.2230  0.0497
   22ILE    SC1 1414  13.699  14.985  10.852  0.0286  0.0972  0.1059
   23ASN     BB 1415  14.018  15.191  11.075  0.1118 -0.1774 -0.0404
   23ASN    SC1 1416  14.120  14.920  11.272 -0.1262  0.0764  0.0008
   24MET     BB 1417  14.118  15.495  11.166 -0.0090  0.2887 -0.0495
   24MET    SC1 1418  14.288  15.477  11.445 -0.0737  0.0859  0.2003
   25LYS     BB 1419  14.063  15.732  10.959  0.0690  0.0079 -0.0473
   25LYS    SC1 1420  13.984  15.594  10.726 -0.0907  0.0249  0.1657
   25LYS    SC2 1421  14.249  15.640  10.482 -0.1861 -0.2867  0.0999
   26ASP     BB 1422  14.178  16.000  10.887  0.3616  0.3023 -0.2001
   26ASP    SC1 1423  14.427  16.144  11.018 -0.1555 -0.0656 -0.0125
   27VAL     BB 1424  14.282  16.119  10.601 -0.2853 -0.0016  0.0140
   27VAL    SC1 1425  14.483  16.285  10.470 -0.1496 -0.0683  0.1345
   28LYS     BB 1426  14.050  16.050  10.326 -0.3679 -0.0018  0.0200
   28LYS    SC1 1427  13.832  15.929  10.534 -0.0018  0.4843  0.1589
   28LYS    SC2 1428  13.507  15.817  10.541  0.0539 -0.3034  0.0582
   29ASP     BB 1429  14.162  15.858  10.058  0.2491  0.1975  0.1024
   29ASP    SC1 1430  14.483  15.806  10.169 -0.2447 -0.1192  0.2520
   30LEU     BB 1431  14.031  15.783   9.748 -0.1990 -0.0715 -0.0822
   30LEU    SC1 1432  14.204  15.662   9.456 -0.2385  0.0286 -0.1243
   31GLY     BB 1433  13.729  15.651   9.786  0.1491 -0.2236 -0.0082
   32LYS     BB 1434  13.778  15.328   9.835  0.1145 -0.0151  0.2769
   32LYS    SC1 1435  13.554  15.227   9.639  0.0102  0.0684  0.0652
   32LYS    SC2 1436  13.245  15.255   9.677  0.0337  0.0419  0.2782
   33THR     BB 1437  14.058  15.135   9.856 -0.1792 -0.0596  0.1333
   33THR    SC1 1438  14.168  15.270  10.106 -0.0308 -0.0988  0.0906
   34MET     BB 1439  14.303  15.225   9.619  0.1774  0.1712 -0.1545
   34MET    SC1 1440  14.457  15.533   9.828  0.0390  0.2035  0.0007
   35LYS     BB 1441  14.519  15.055   9.584  0.2091 -0.0693  0.0574
   35LYS    SC1 1442  14.808  15.168   9.497  0.0719  0.2030  0.0972
   35LYS    SC2 1443  15.160  15.088   9.521  0.1025 -0.0022  0.2666
   36ASP     BB 1444  14.618  14.823   9.742  0.1374 -0.1296 -0.0441
   36ASP    SC1 1445  14.521  15.006  10.018  0.0497  0.1377 -0.2500
   37GLN     BB 1446  14.943  14.801   9.818  0.1865 -0.1788 -0.3840
   37GLN    SC1 1447  14.861  14.727  10.190 -0.0319  0.0869  0.0351
   38ALA     BB 1448  15.147  14.529   9.764  0.2784 -0.1498 -0.0479
   38ALA    SC1 1449  15.395  14.619   9.823  0.0536  0.1145  0.5886
   39LEU     BB 1450  15.070  14.173   9.848  0.2696  0.2169 -0.0640
   39LEU    SC1 1451  14.913  13.900   9.669  0.0898 -0.1426  0.0446
   40LYS     BB 1452  14.855  14.144  10.082  0.0597  0.1717  0.0148
   40LYS    SC1 1453  14.686  14.375   9.931  0.2135 -0.1393 -0.3553
   40LYS    SC2 1454  14.339  14.467   9.855  0.0259  0.1001 -0.2618
   41ASP     BB 1455  14.972  14.004  10.385 -0.2951  0.0676 -0.0608
   41ASP    SC1 1456  14.706  13.877  10.572  0.0245  0.1856 -0.1762
   42ASP     BB 1457  15.266  14.030  10.521 -0.0584 -0.2736 -0.4046
   42ASP    SC1 1458  15.437  13.743  10.399  0.2069  0.0327  0.0884
   43ASP     BB 1459  15.355  14.303  10.733  0.0412  0.1125 -0.0585
   43ASP    SC1 1460  15.376  14.187  11.038  0.0468  0.2158  0.3144
   44ALA     BB 1461  15.316  14.667  10.719 -0.1178 -0.1071  0.0026
   44ALA    SC1 1462  15.163  14.609  10.504 -0.4321 -0.3233  0.2735
   45GLU     BB 1463  15.519  14.914  10.883  0.1195 -0.2096 -0.1650
   45GLU    SC1 1464  15.165  15.067  10.998  0.0585 -0.1997 -0.1705
   46THR     BB 1465  15.858  14.919  10.964 -0.0545 -0.0025  0.0142
   46THR    SC1 1466  16.017  14.888  10.705 -0.5320 -0.2469 -0.2623
   47GLY     BB 1467  16.079  14.874  11.235  0.1351  0.0600 -0.2552
   48LEU     BB 1468  16.375  14.854  11.214 -0.1282 -0.1138 -0.1094
   48LEU    SC1 1469  16.380  15.148  11.003  0.1183 -0.2539  0.0802
   49THR     BB 1470  16.594  14.856  11.476 -0.0666 -0.1867 -0.2723
   49THR    SC1 1471  16.650  15.130  11.598 -0.3295 -0.3142  0.1582
   50ASP     BB 1472  16.702  14.614  11.600 -0.2258 -0.0056  0.3266
   50ASP    SC1 1473  16.905  14.783  11.814 -0.0708 -0.3807 -0.2500
   51GLY     BB 1474  16.568  14.312  11.685 -0.2432 -0.1537  0.0332
   52GLU     BB 1475  16.637  14.095  11.412  0.0560 -0.0848  0.1220
   52GLU    SC1 1476  16.875  13.819  11.575 -0.2224 -0.0503  0.0626
   53GLU     BB 1477  16.690  14.134  11.108 -0.1322  0.1318 -0.0631
   53GLU    SC1 1478  16.793  14.474  11.047  0.2162  0.2321 -0.2267
   54LYS     BB 1479  16.893  13.958  10.980 -0.0629 -0.2276  0.0159
   54LYS    SC1 1480  17.152  14.104  10.872  0.1485 -0.1977 -0.0618
   54LYS    SC2 1481  17.071  14.443  10.691  0.0399  0.2541  0.0671
   55GLU     BB 1482  16.735  13.754  10.799 -0.1505  0.3438  0.0060
   55GLU    SC1 1483  16.836  13.374  10.864 -0.0050  0.2481  0.3223
   56GLU     BB 1484  16.428  13.678  10.710  0.0407 -0.1252 -0.2326
   56GLU    SC1 1485  16.469  13.356  10.516  0.1211  0.1404  0.2401
   57PRO     BB 1486  16.367  13.850  10.481  0.4493 -0.1577 -0.0485
   57PRO    SC1 1487  16.131  14.045  10.668  0.0525 -0.1844 -0.2577
   58LYS     BB 1488  16.324  13.699  10.191 -0.2431  0.1918  0.3052
   58LYS    SC1 1489  16.116  13.923  10.155 -0.0545  0.0314  0.1404
   58LYS    SC2 1490  16.086  14.196   9.948  0.1090  0.0266  0.2642
   59GLU     BB 1491  16.438  13.817   9.905  0.1005 -0.0328 -0.3448
   59GLU    SC1 1492  16.514  14.168  10.074 -0.1707  0.0417 -0.4796
   60GLU     BB 1493  16.253  13.898   9.639  0.0677  0.2498  0.3167
   60GLU    SC1 1494  16.466  13.872   9.359 -0.1305 -0.0227  0.1700
   61GLU     BB 1495  15.980  13.899   9.445 -0.4597 -0.1683  0.0443
   61GLU    SC1 1496  15.847  13.531   9.472  0.0343 -0.1040  0.2670
    1LYS     BB 1497  10.110   6.480   9.468  0.1267  0.1889 -0.1091
    1LYS    SC1 1498  10.201   6.439   9.747 -0.0573  0.3045 -0.1151
    1LYS    SC2 1499  10.365   6.586  10.032 -0.0058  0.0099 -0.1115
    2LYS     BB 1500  10.020   6.814   9.527 -0.0754  0.3929  0.0894
    2LYS    SC1 1501   9.685   6.783   9.620 -0.0840  0.2393 -0.0516
    2LYS    SC2 1502   9.421   6.523   9.620 -0.1069 -0.1005  0.0027
    3CYS     BB 1503  10.171   6.935   9.756  0.2035  0.1617 -0.0867
    3CYS    SC1 1504   9.898   6.905   9.935  0.3789 -0.1030  0.3728
    4LEU     BB 1505  10.225   7.247   9.875  0.1755  0.2294 -0.0014
    4LEU    SC1 1506  10.316   7.103  10.157  0.4378  0.2707  0.1006
    5PHE     BB 1507  10.088   7.546   9.847 -0.0601 -0.2852  0.1404
    5PHE    SC1 1508  10.293   7.770   9.873  0.1013  0.0176 -0.2327
    5PHE    SC2 1509  10.258   8.108   9.902 -0.6620 -0.0280 -0.3993
    5PHE    SC3 1510  10.304   8.011   9.632  0.1217 -0.0371 -0.2868
    6LYS     BB 1511   9.920   7.714   9.563 -0.0958  0.1093 -0.1439
    6LYS    SC1 1512   9.765   7.940   9.742  0.2898 -0.1367 -0.0958
    6LYS    SC2 1513   9.728   7.981  10.074 -0.2216  0.1975  0.0370
    7LYS     BB 1514   9.897   7.624   9.227  0.0225  0.1702  0.0063
    7LYS    SC1 1515   9.609   7.578   9.199 -0.3433  0.0558 -0.3700
    7LYS    SC2 1516   9.451   7.401   8.946  0.0124  0.1928 -0.3509
    8LYS     BB 1517  10.059   7.523   9.005 -0.2686 -0.2785 -0.1225
    8LYS    SC1 1518   9.969   7.727   8.736  0.0999  0.1299 -0.0159
    8LYS    SC2 1519  10.135   7.549   8.491 -0.1302 -0.0072  0.2190
    9ASN     BB 1520  10.376   7.584   8.883  0.0243  0.0760 -0.0470
    9ASN    SC1 1521  10.460   7.859   9.049 -0.4918  0.0315 -0.1922
   10LYS     BB 1522  10.621   7.373   8.892  0.2351 -0.0005 -0.0883
   10LYS    SC1 1523  10.580   7.328   9.225 -0.0883 -0.4366 -0.0538
   10LYS    SC2 1524  10.491   7.189   9.506  0.1821  0.0002 -0.1993
   11LYS     BB 1525  10.959   7.421   8.775  0.2088 -0.0921 -0.4526
   11LYS    SC1 1526  10.993   7.765   8.829 -0.1770  0.2772  0.0910
   11LYS    SC2 1527  10.907   8.041   8.977 -0.0884  0.3114  0.0411
   12LYS     BB 1528  11.273   7.283   8.856  0.3178 -0.2363 -0.2369
   12LYS    SC1 1529  11.337   7.459   9.133 -0.4156  0.2757 -0.3220
   12LYS    SC2 1530  11.392   7.575   9.497 -0.2382 -0.2006 -0.4062
   13GLY     BB 1531  11.174   7.050   9.070 -0.2275  0.2841 -0.1751
   14LYS     BB 1532  10.882   7.025   9.136 -0.0251 -0.1583 -0.1685
   14LYS    SC1 1533  10.686   6.954   8.923 -0.3610  0.1046  0.0039
   14LYS    SC2 1534  10.458   6.853   8.696  0.0434  0.1130 -0.1293
   15GLU     BB 1535  10.865   6.668   9.179 -0.1690  0.2037  0.0039
   15GLU    SC1 1536  10.546   6.744   9.413 -0.0023  0.1899 -0.3398
   16LYS     BB 1537  11.034   6.388   9.026 -0.2205  0.0599 -0.2149
   16LYS    SC1 1538  11.120   6.565   8.770 -0.0397  0.0248  0.2152
   16LYS    SC2 1539  11.291   6.634   8.465 -0.3460  0.2326 -0.0246
   17GLY     BB 1540  10.980   6.063   9.087 -0.1077  0.0646  0.0944
   18GLY     BB 1541  11.041   5.873   9.369  0.3745 -0.1397  0.0937
   19LYS     BB 1542  11.119   6.214   9.552  0.4845 -0.1133 -0.0677
   19LYS    SC1 1543  11.377   6.325   9.467  0.0331 -0.3292 -0.0205
   19LYS    SC2 1544  11.535   6.384   9.191  0.1406 -0.4125  0.1940
   20ASN     BB 1545  10.990   6.495   9.704  0.0403  0.0538 -0.1458
   20ASN    SC1 1546  11.343   6.655   9.801  0.0102  0.0256  0.0049
   21ALA     BB 1547  10.950   6.488  10.020 -0.1330  0.0995 -0.1954
   21ALA    SC1 1548  10.734   6.443  10.174  0.1262 -0.0550  0.1367
   22ILE     BB 1549  11.103   6.273  10.187  0.0873 -0.1336  0.4494
   22ILE    SC1 1550  11.317   6.534  10.235  0.0394  0.0146 -0.0776
   23ASN     BB 1551  11.018   6.023  10.417 -0.0234 -0.2147  0.2202
   23ASN    SC1 1552  10.682   6.051  10.408 -0.1409  0.1088 -0.2632
   24MET     BB 1553  11.098   5.695  10.283  0.0161 -0.0814 -0.1631
   24MET    SC1 1554  10.761   5.608  10.190  0.0375 -0.2712  0.0372
   25LYS     BB 1555  11.284   5.439  10.399  0.0986 -0.2901 -0.0154
   25LYS    SC1 1556  11.474   5.360  10.161  0.1034 -0.0299  0.3707
   25LYS    SC2 1557  11.421   5.600   9.942  0.2296  0.2502  0.0271
   26ASP     BB 1558  11.261   5.282  10.644  0.0680  0.1246 -0.1589
   26ASP    SC1 1559  10.956   5.161  10.749 -0.3225  0.3740  0.0778
   27VAL     BB 1560  11.324   5.443  10.916 -0.1038 -0.0133 -0.2582
   27VAL    SC1 1561  11.553   5.266  10.948 -0.1524 -0.0622 -0.1788
   28LYS     BB 1562  11.077   5.585  11.085  0.0367 -0.1325 -0.0095
   28LYS    SC1 1563  10.998   5.460  11.355  0.0937  0.1473  0.2718
   28LYS    SC2 1564  10.976   5.108  11.333 -0.0833 -0.1139  0.0627
   29ASP     BB 1565  11.304   5.737  11.291  0.1352 -0.1353 -0.0250
   29ASP    SC1 1566  11.442   5.908  11.027  0.3755 -0.0607  0.0991
   30LEU     BB 1567  11.484   5.620  11.534 -0.0999 -0.0313 -0.2373
   30LEU    SC1 1568  11.379   5.627  11.925 -0.0321  0.0475 -0.2180
   31GLY     BB 1569  11.472   5.342  11.405  0.1315 -0.0846  0.1012
   32LYS     BB 1570  11.639   5.127  11.618  0.2266 -0.0753  0.3124
   32LYS    SC1 1571  11.889   5.275  11.496  0.0574 -0.2913  0.3332
   32LYS    SC2 1572  12.197   5.325  11.310 -0.2764 -0.0843  0.2358
   33THR     BB 1573  11.693   4.811  11.668  0.0835 -0.2261  0.0776
   33THR    SC1 1574  11.558   4.679  11.428  0.0325  0.3527 -0.2284
   34MET     BB 1575  11.575   4.585  11.889  0.0043 -0.1714  0.0373
   34MET    SC1 1576  11.813   4.269  11.723  0.2080 -0.0437 -0.1958
   35LYS     BB 1577  11.616   4.571  12.216  0.2511 -0.0809  0.1320
   35LYS    SC1 1578  11.893   4.429  12.250 -0.1116 -0.0435 -0.2781
   35LYS    SC2 1579  12.067   4.283  12.485 -0.1740  0.0879 -0.2132
   36ASP     BB 1580  11.391   4.770  12.326 -0.0514  0.0180 -0.0516
   36ASP    SC1 1581  11.558   4.995  12.486 -0.2024  0.1688 -0.0383
   37GLN     BB 1582  11.123   4.928  12.173 -0.2669 -0.3294 -0.1117
   37GLN    SC1 1583  10.753   4.748  12.167 -0.7108  0.1164  0.1423
   38ALA     BB 1584  10.934   5.148  12.243  0.0990 -0.0731 -0.0364
   38ALA    SC1 1585  10.841   5.096  12.491  0.2005  0.0197  0.0216
   39LEU     BB 1586  10.866   5.488  12.145  0.2090  0.0159  0.0865
   39LEU    SC1 1587  11.078   5.759  12.172  0.2451 -0.1241  0.0421
   40LYS     BB 1588  10.734   5.556  11.805 -0.0589 -0.0364 -0.0932
   40LYS    SC1 1589  10.895   5.735  11.666 -0.0305 -0.2950 -0.1841
   40LYS    SC2 1590  10.895   6.012  11.425  0.1758  0.0942 -0.2334
   41ASP     BB 1591  10.617   5.320  11.597 -0.1030  0.0283 -0.2690
   41ASP    SC1 1592  10.805   5.071  11.760 -0.0319  0.0665 -0.1498
   42ASP     BB 1593  10.297   5.259  11.640  0.1374 -0.2547 -0.0437
   42ASP    SC1 1594  10.144   5.460  11.851 -0.0682 -0.4556 -0.3943
   43ASP     BB 1595  10.194   5.287  11.312  0.2141  0.0756 -0.0306
   43ASP    SC1 1596  10.112   4.950  11.292  0.2477 -0.3571 -0.2664
   44ALA     BB 1597   9.950   5.438  11.149 -0.1339  0.0084  0.0705
   44ALA    SC1 1598   9.819   5.359  10.927 -0.1652 -0.0082  0.0950
   45GLU     BB 1599   9.823   5.728  11.111 -0.0226 -0.1772  0.2155
   45GLU    SC1 1600   9.501   5.718  10.907 -0.0958  0.0469 -0.1268
   46THR     BB 1601  10.051   5.964  11.178  0.0178  0.1546  0.1870
   46THR    SC1 1602   9.968   6.144  11.410 -0.5896  0.3135 -0.1324
   47GLY     BB 1603  10.105   6.189  10.974  0.1908  0.1602 -0.0449
   48LEU     BB 1604  10.351   6.495  11.024 -0.0671  0.1978 -0.1138
   48LEU    SC1 1605  10.420   6.662  10.684 -0.1137  0.2512 -0.1144
   49THR     BB 1606  10.188   6.716  11.208  0.0535  0.0002  0.1918
   49THR    SC1 1607   9.907   6.596  11.198  0.1191 -0.1401 -0.1047
   50ASP     BB 1608  10.289   7.049  11.155 -0.2051 -0.0842 -0.0321
   50ASP    SC1 1609  10.135   7.093  11.428 -0.1536 -0.0517  0.0751
   51GLY     BB 1610  10.552   7.213  11.252 -0.1191 -0.0436 -0.5178
   52GLU     BB 1611  10.603   7.475  11.425 -0.1645  0.2650 -0.1219
   52GLU    SC1 1612  10.276   7.624  11.380 -0.2069 -0.2189 -0.3671
   53GLU     BB 1613  10.912   7.557  11.383  0.1366  0.1404 -0.0699
   53GLU    SC1 1614  10.917   7.457  11.001 -0.0717  0.0348  0.1427
   54LYS     BB 1615  11.165   7.502  11.573  0.0406 -0.2426  0.0539
   54LYS    SC1 1616  11.388   7.679  11.455  0.2364  0.2380 -0.0156
   54LYS    SC2 1617  11.667   7.761  11.280  0.0762 -0.0512 -0.2045
   55GLU     BB 1618  11.005   7.301  11.805 -0.1326  0.0693 -0.3432
   55GLU    SC1 1619  11.288   7.012  11.797 -0.1938  0.1768 -0.0969
   56GLU     BB 1620  10.785   7.418  12.013  0.1914  0.0786  0.1821
   56GLU    SC1 1621  10.575   7.123  12.219  0.1433 -0.2438 -0.1364
   57PRO     BB 1622  10.853   7.727  11.815 -0.2720  0.2047  0.2773
   57PRO    SC1 1623  11.145   7.799  11.994 -0.0003 -0.3011  0.3926
   58LYS     BB 1624  10.592   7.873  11.681 -0.2464  0.2856  0.2178
   58LYS    SC1 1625  10.467   7.870  11.985  0.2060  0.0796 -0.1928
   58LYS    SC2 1626  10.195   7.915  12.198  0.0053  0.0054  0.2037
   59GLU     BB 1627  10.685   8.165  11.508  0.0642  0.0192 -0.0992
   59GLU    SC1 1628  11.042   8.002  11.530  0.1083 -0.2455 -0.1494
   60GLU     BB 1629  10.464   8.379  11.647  0.1134  0.1318  0.1911
   60GLU    SC1 1630  10.640   8.615  11.914 -0.3217 -0.2349 -0.0432
   61GLU     BB 1631  10.229   8.492  11.409 -0.1349 -0.2136 -0.1408
   61GLU    SC1 1632  10.498   8.401  11.112 -0.0055  0.1009  0.1400
    1LYS     BB 1633   5.941  14.602  20.383  0.0060  0.3949  0.1476
    1LYS    SC1 1634   5.732  14.484  20.127  0.3492 -0.2667  0.5004
    1LYS    SC2 1635   5.471  14.696  20.047  0.0025  0.0217  0.1466
    2LYS     BB 1636   5.804  14.524  20.686 -0.0390 -0.0635 -0.2380
    2LYS    SC1 1637   5.649  14.753  20.847  0.4248  0.3714  0.0673
    2LYS    SC2 1638   5.534  15.113  20.896 -0.1551 -0.2351 -0.1088
    3CYS     BB 1639   6.073  14.302  20.798  0.3469 -0.0067 -0.1403
    3CYS    SC1 1640   6.048  14.129  20.524  0.1895 -0.1026 -0.0039
    4LEU     BB 1641   6.422  14.418  20.700  0.1691  0.0134 -0.0307
    4LEU    SC1 1642   6.468  14.676  20.905  0.4232  0.2537  0.2527
    5PHE     BB 1643   6.593  14.120  20.682  0.4480 -0.1051 -0.0665
    5PHE    SC1 1644   6.760  14.091  20.419  0.0041  0.1872 -0.1480
    5PHE    SC2 1645   6.954  13.889  20.226  0.2341  0.2769 -0.0158
    5PHE    SC3 1646   7.097  14.046  20.423  0.0452  0.4827 -0.0392
    6LYS     BB 1647   6.515  13.901  20.878  0.2192 -0.0325 -0.1829
    6LYS    SC1 1648   6.236  13.853  20.685  0.0293 -0.2692 -0.0499
    6LYS    SC2 1649   5.961  13.732  20.442 -0.2952 -0.0688  0.0125
    7LYS     BB 1650   6.734  13.835  21.080 -0.0363  0.0037 -0.0374
    7LYS    SC1 1651   6.602  13.734  21.396 -0.1152 -0.1180  0.3169
    7LYS    SC2 1652   6.682  13.663  21.729  0.1256  0.0830  0.1564
    8LYS     BB 1653   7.015  13.987  20.977  0.1303  0.1673 -0.0817
    8LYS    SC1 1654   7.325  13.897  20.797  0.2810  0.0218 -0.0014
    8LYS    SC2 1655   7.593  13.674  20.776 -0.0941 -0.3084  0.0078
    9ASN     BB 1656   7.132  14.231  21.119  0.1963  0.3935  0.0806
    9ASN    SC1 1657   7.448  14.348  20.986  0.1188  0.2803  0.0632
   10LYS     BB 1658   7.099  14.328  21.389 -0.2225  0.4083 -0.2095
   10LYS    SC1 1659   7.373  14.218  21.483  0.1465 -0.2751 -0.1504
   10LYS    SC2 1660   7.696  14.287  21.555 -0.0245 -0.2583 -0.0745
   11LYS     BB 1661   7.041  14.563  21.535  0.0125 -0.1285 -0.2137
   11LYS    SC1 1662   6.725  14.551  21.547  0.1941 -0.0457  0.3218
   11LYS    SC2 1663   6.423  14.503  21.523  0.3494  0.2096  0.1114
   12LYS     BB 1664   6.989  14.897  21.454 -0.0379  0.3447  0.0834
   12LYS    SC1 1665   6.943  15.100  21.689  0.6427 -0.0482 -0.1841
   12LYS    SC2 1666   6.817  15.406  21.776  0.2436 -0.3117  0.2683
   13GLY     BB 1667   7.172  14.973  21.240 -0.2372 -0.2239 -0.1381
   14LYS     BB 1668   7.300  15.227  21.058  0.3092  0.3127 -0.0027
   14LYS    SC1 1669   7.252  15.228  20.712 -0.2692  0.0031  0.1733
   14LYS    SC2 1670   7.486  15.095  20.499  0.2433 -0.0562  0.0280
   15GLU     BB 1671   7.554  15.344  21.078 -0.0182  0.4097 -0.0563
   15GLU    SC1 1672   7.784  15.103  20.836  0.0729  0.1254 -0.1527
   16LYS     BB 1673   7.723  15.227  21.387 -0.1164 -0.1289 -0.2188
   16LYS    SC1 1674   7.892  15.440  21.546  0.0857 -0.2230 -0.0328
   16LYS    SC2 1675   7.664  15.720  21.540 -0.1439  0.2430 -0.0353
   17GLY     BB 1676   7.817  14.967  21.285  0.2182  0.0024  0.1407
   18GLY     BB 1677   8.069  14.864  21.096 -0.3576 -0.0426 -0.0086
   19LYS     BB 1678   8.336  14.796  21.300 -0.1284  0.1050  0.1261
   19LYS    SC1 1679   8.379  14.485  21.274 -0.0352  0.4787 -0.1794
   19LYS    SC2 1680   8.612  14.244  21.317 -0.0269 -0.2083 -0.0669
   20ASN     BB 1681   8.335  15.017  21.580 -0.3545  0.0798 -0.0426
   20ASN    SC1 1682   8.729  15.046  21.527 -0.1018  0.1949  0.0419
   21ALA     BB 1683   8.330  14.854  21.896  0.2121  0.2347  0.1180
   21ALA    SC1 1684   8.473  15.078  21.943  0.2602  0.2577 -0.1240
   22ILE     BB 1685   8.098  14.973  22.009  0.2027  0.0864 -0.0841
   22ILE    SC1 1686   7.927  15.073  21.731 -0.2369  0.2143  0.2214
   23ASN     BB 1687   7.972  15.174  22.257  0.0688 -0.0489 -0.0544
   23ASN    SC1 1688   8.014  15.518  22.282  0.0545  0.1681 -0.1097
   24MET     BB 1689   7.971  15.172  22.559  0.0694  0.2537 -0.0616
   24MET    SC1 1690   7.911  14.799  22.600  0.0801  0.1053 -0.1729
   25LYS     BB 1691   7.942  15.466  22.744  0.1043 -0.2642  0.1055
   25LYS    SC1 1692   8.268  15.514  22.724 -0.0162  0.0090  0.3214
   25LYS    SC2 1693   8.313  15.524  23.056 -0.1795  0.0096  0.2127
   26ASP     BB 1694   7.842  15.755  22.644  0.3425 -0.2806  0.5368
   26ASP    SC1 1695   7.982  15.986  22.393 -0.0311  0.3949 -0.3391
   27VAL     BB 1696   7.996  15.921  22.929  0.0358  0.2336  0.1617
   27VAL    SC1 1697   7.824  16.134  23.031 -0.0426  0.0878  0.3402
   28LYS     BB 1698   8.294  15.992  22.869 -0.5566 -0.1172 -0.1454
   28LYS    SC1 1699   8.399  15.868  22.538 -0.1880  0.0061  0.1254
   28LYS    SC2 1700   8.342  15.841  22.193 -0.1603  0.2572 -0.0150
   29ASP     BB 1701   8.608  15.939  23.043 -0.1780  0.1458 -0.0542
   29ASP    SC1 1702   8.455  15.811  23.327  0.0812 -0.0373  0.2206
   30LEU     BB 1703   8.801  15.688  23.034 -0.1175  0.3451 -0.0913
   30LEU    SC1 1704   8.846  15.634  22.660  0.1859 -0.0034 -0.0226
   31GLY     BB 1705   8.722  15.366  23.212 -0.2279 -0.0067 -0.2794
   32LYS     BB 1706   8.936  15.111  23.221 -0.1060  0.4631  0.4882
   32LYS    SC1 1707   8.831  14.862  23.018  0.0902  0.1833 -0.2320
   32LYS    SC2 1708   8.527  14.783  22.893 -0.1062 -0.2721  0.4256
   33THR     BB 1709   9.100  15.102  23.418 -0.1456  0.2921  0.1880
   33THR    SC1 1710   9.017  14.853  23.572  0.3168 -0.1456 -0.2313
   34MET     BB 1711   9.167  15.309  23.657 -0.3797  0.0572 -0.3903
   34MET    SC1 1712   9.111  15.122  24.029  0.0632 -0.1521  0.2955
   35LYS     BB 1713   9.444  15.466  23.605 -0.3254 -0.2789 -0.0987
   35LYS    SC1 1714   9.507  15.585  23.913 -0.3239  0.0794  0.0613
   35LYS    SC2 1715   9.483  15.896  23.972 -0.2187 -0.3440 -0.1325
   36ASP     BB 1716   9.369  15.766  23.546 -0.0507 -0.0243 -0.2345
   36ASP    SC1 1717   9.115  15.803  23.785  0.2700  0.1944  0.1543
   37GLN     BB 1718   9.253  15.935  23.307 -0.1064  0.1277 -0.0685
   37GLN    SC1 1719   8.904  16.072  23.433 -0.2104  0.1189  0.1532
   38ALA     BB 1720   9.300  15.897  22.960 -0.3371  0.0232  0.0179
   38ALA    SC1 1721   9.067  15.869  22.828 -0.2135 -0.1672 -0.1658
   39LEU     BB 1722   9.469  15.785  22.745  0.0010  0.3540 -0.1266
   39LEU    SC1 1723   9.233  15.760  22.463 -0.2303  0.2239 -0.1804
   40LYS     BB 1724   9.790  15.711  22.830  0.1500 -0.2043 -0.1084
   40LYS    SC1 1725   9.823  15.383  22.853 -0.1194  0.1348  0.2256
   40LYS    SC2 1726   9.962  15.134  22.989  0.0299 -0.1376  0.2553
   41ASP     BB 1727   9.990  15.983  22.917 -0.1216  0.0002 -0.1342
   41ASP    SC1 1728   9.854  16.121  22.665  0.3260 -0.0664  0.1222
   42ASP     BB 1729  10.253  15.815  23.105 -0.0126 -0.1600 -0.2576
   42ASP    SC1 1730  10.244  15.518  22.937  0.0936  0.2270  0.0607
   43ASP     BB 1731  10.495  16.051  23.174  0.1266 -0.2271  0.3500
   43ASP    SC1 1732  10.625  15.839  23.407 -0.1533 -0.0454 -0.0114
   44ALA     BB 1733  10.433  16.305  22.994 -0.0132 -0.0891  0.3387
   44ALA    SC1 1734  10.679  16.416  23.003  0.0301 -0.1508  0.0092
   45GLU     BB 1735  10.229  16.438  22.806  0.3287  0.0966  0.1835
   45GLU    SC1 1736  10.203  16.323  22.424 -0.0163 -0.1008  0.0322
   46THR     BB 1737   9.951  16.520  22.883 -0.3207 -0.1126  0.1364
   46THR    SC1 1738   9.829  16.792  22.945 -0.2859 -0.1311  0.2900
   47GLY     BB 1739   9.816  16.573  22.546 -0.0225 -0.1397  0.0429
   48LEU     BB 1740   9.925  16.887  22.428 -0.1178  0.0068  0.0270
   48LEU    SC1 1741   9.727  16.774  22.125 -0.1085 -0.5264 -0.1447
   49THR     BB 1742  10.274  16.865  22.500  0.3762  0.1625  0.0825
   49THR    SC1 1743  10.396  16.869  22.779  0.1783  0.0030  0.1741
   50ASP     BB 1744  10.448  16.974  22.237 -0.0591 -0.2301 -0.1435
   50ASP    SC1 1745  10.293  17.275  22.354  0.1837  0.0036  0.1256
   51GLY     BB 1746  10.441  16.964  21.897  0.0917 -0.1255 -0.2282
   52GLU     BB 1747  10.557  16.767  21.750  0.3548  0.2593 -0.0433
   52GLU    SC1 1748  10.225  16.724  21.578  0.1686  0.0485  0.0572
   53GLU     BB 1749  10.871  16.727  21.637  0.0579 -0.2246  0.0347
   53GLU    SC1 1750  10.902  16.357  21.573  0.2654  0.1560  0.0921
   54LYS     BB 1751  11.184  16.867  21.657  0.0730 -0.1068  0.1363
   54LYS    SC1 1752  11.102  17.073  21.826 -0.0660 -0.1615  0.4391
   54LYS    SC2 1753  10.784  17.214  21.806  0.2506  0.0354 -0.0042
   55GLU     BB 1754  11.266  17.069  21.426 -0.1735  0.1715 -0.2580
   55GLU    SC1 1755  11.520  16.804  21.230  0.0195  0.1886  0.0604
   56GLU     BB 1756  11.549  17.274  21.411  0.0684  0.0556 -0.1957
   56GLU    SC1 1757  11.538  17.377  21.057 -0.1031  0.1216 -0.0838
   57PRO     BB 1758  11.710  17.312  21.718  0.0339 -0.1496  0.1426
   57PRO    SC1 1759  11.934  17.426  21.511 -0.0259  0.2202  0.1740
   58LYS     BB 1760  11.591  17.538  21.893  0.1125 -0.0047  0.0064
   58LYS    SC1 1761  11.816  17.624  22.129  0.3293 -0.1844  0.1494
   58LYS    SC2 1762  11.894  17.607  22.478  0.2423  0.4246  0.0534
   59GLU     BB 1763  11.351  17.495  22.109  0.1299 -0.2522  0.3131
   59GLU    SC1 1764  11.466  17.429  22.482 -0.1769  0.1021  0.4432
   60GLU     BB 1765  11.212  17.776  22.105 -0.2258  0.1791  0.1692
   60GLU    SC1 1766  10.904  17.755  21.906 -0.2322  0.1711  0.0982
   61GLU     BB 1767  11.300  18.069  21.998 -0.0677 -0.0321  0.0066
   61GLU    SC1 1768  11.661  18.090  21.886  0.1606  0.2766 -0.0515
    1LYS     BB 1769   9.737  15.158  19.377 -0.1486 -0.2815  0.1590
    1LYS    SC1 1770   9.493  15.359  19.330  0.3215  0.0139 -0.1970
    1LYS    SC2 1771   9.355  15.694  19.258 -0.1246  0.4446 -0.0574
    2LYS     BB 1772   9.865  15.315  19.705  0.3350  0.3149 -0.0120
    2LYS    SC1 1773   9.713  15.237  19.973 -0.1995 -0.3841 -0.5488
    2LYS    SC2 1774   9.430  15.347  20.140 -0.3585  0.3435  0.0493
    3CYS     BB 1775  10.109  15.534  19.685 -0.2250  0.2443  0.1551
    3CYS    SC1 1776  10.156  15.464  20.020  0.2225 -0.2001 -0.1423
    4LEU     BB 1777  10.444  15.404  19.741 -0.2423 -0.0031 -0.1232
    4LEU    SC1 1778  10.323  15.146  19.525 -0.0874  0.1130  0.3075
    5PHE     BB 1779  10.755  15.342  19.577 -0.0331 -0.2623 -0.1845
    5PHE    SC1 1780  10.957  15.629  19.492  0.1289 -0.2621  0.1029
    5PHE    SC2 1781  11.025  15.691  19.819  0.0326 -0.1636  0.1052
    5PHE    SC3 1782  10.832  15.869  19.698  0.2111 -0.0779 -0.0585
    6LYS     BB 1783  10.987  15.138  19.603  0.2556 -0.0981 -0.0173
    6LYS    SC1 1784  11.193  15.285  19.778 -0.2255  0.2382  0.4972
    6LYS    SC2 1785  11.276  15.511  20.060  0.1662  0.2332  0.2049
    7LYS     BB 1786  11.127  15.110  19.270 -0.1826 -0.0050  0.0250
    7LYS    SC1 1787  10.893  15.261  19.066 -0.0022  0.3029  0.1423
    7LYS    SC2 1788  10.809  15.485  18.807 -0.0585 -0.0498 -0.2062
    8LYS     BB 1789  11.223  14.858  19.015  0.0493  0.0989  0.0871
    8LYS    SC1 1790  10.946  14.731  18.995 -0.2022  0.1112 -0.0244
    8LYS    SC2 1791  10.698  14.494  19.069  0.0219  0.0405 -0.1289
    9ASN     BB 1792  11.364  14.573  19.135 -0.2944 -0.0049  0.0254
    9ASN    SC1 1793  11.176  14.390  18.920 -0.2748  0.1296  0.0631
   10LYS     BB 1794  11.272  14.357  19.377 -0.4224 -0.1060  0.3077
   10LYS    SC1 1795  11.406  14.105  19.179  0.4725 -0.1000 -0.0593
   10LYS    SC2 1796  11.695  13.976  19.283  0.2299  0.0685  0.0642
   11LYS     BB 1797  11.359  14.121  19.600 -0.2019 -0.0366 -0.3247
   11LYS    SC1 1798  11.287  13.821  19.595  0.2774 -0.3233 -0.0456
   11LYS    SC2 1799  11.122  13.561  19.721 -0.2767 -0.1713  0.0438
   12LYS     BB 1800  11.667  14.052  19.745  0.0003  0.2491 -0.0657
   12LYS    SC1 1801  11.901  14.238  19.790 -0.2775 -0.2418  0.0439
   12LYS    SC2 1802  12.187  14.153  19.972  0.4894 -0.2191  0.2935
   13GLY     BB 1803  11.746  14.015  20.071  0.1966  0.2939  0.1013
   14LYS     BB 1804  11.943  13.764  20.186  0.1468 -0.0101  0.1104
   14LYS    SC1 1805  11.867  13.861  20.501  0.1020 -0.2333  0.3434
   14LYS    SC2 1806  11.962  14.062  20.802  0.1874  0.2427  0.1371
   15GLU     BB 1807  12.164  13.586  20.061 -0.3508 -0.0052 -0.0903
   15GLU    SC1 1808  12.067  13.721  19.696  0.1396 -0.0641 -0.1683
   16LYS     BB 1809  12.333  13.344  20.093 -0.0016  0.1961 -0.0023
   16LYS    SC1 1810  12.109  13.178  20.289 -0.2655 -0.6253 -0.0661
   16LYS    SC2 1811  11.957  13.042  20.570 -0.3725  0.0517  0.2016
   17GLY     BB 1812  12.654  13.213  20.155  0.2564  0.0733 -0.4134
   18GLY     BB 1813  12.893  13.425  20.053 -0.0730  0.2237  0.3519
   19LYS     BB 1814  13.121  13.208  19.963 -0.0168  0.1092  0.0474
   19LYS    SC1 1815  12.989  13.174  19.687  0.4853  0.2714  0.3548
   19LYS    SC2 1816  12.848  13.272  19.337 -0.0332  0.2114 -0.2962
   20ASN     BB 1817  13.378  13.399  19.843 -0.0269 -0.2036 -0.2036
   20ASN    SC1 1818  13.145  13.534  19.601 -0.1684  0.0443  0.0691
   21ALA     BB 1819  13.552  13.691  19.920  0.1548  0.1508  0.3613
   21ALA    SC1 1820  13.539  13.616  20.179  0.3596 -0.2027  0.2773
   22ILE     BB 1821  13.830  13.742  19.839  0.1177  0.0065 -0.2031
   22ILE    SC1 1822  13.896  13.578  20.131 -0.2802  0.2136  0.0105
   23ASN     BB 1823  14.038  13.725  19.573  0.0077  0.1808  0.0379
   23ASN    SC1 1824  14.238  13.451  19.707 -0.1514 -0.1551  0.3201
   24MET     BB 1825  14.307  13.909  19.442  0.0996  0.2083  0.3573
   24MET    SC1 1826  14.229  13.923  19.161 -0.2449 -0.2775  0.0269
   25LYS     BB 1827  14.618  13.785  19.440 -0.0857  0.0829  0.0829
   25LYS    SC1 1828  14.623  13.948  19.740  0.1440  0.1987 -0.1354
   25LYS    SC2 1829  14.766  13.896  20.064 -0.0129  0.2469  0.1933
   26ASP     BB 1830  14.984  13.901  19.491 -0.1002 -0.1800  0.0188
   26ASP    SC1 1831  15.086  14.025  19.778  0.2151 -0.2655 -0.0921
   27VAL     BB 1832  15.072  14.182  19.311  0.3283  0.0516  0.1496
   27VAL    SC1 1833  14.886  14.076  19.112  0.2166  0.2642  0.1374
   28LYS     BB 1834  15.233  14.390  19.365 -0.0371  0.1086  0.1115
   28LYS    SC1 1835  15.049  14.504  19.582 -0.0056 -0.2223 -0.0868
   28LYS    SC2 1836  15.241  14.759  19.830  0.0192 -0.0847 -0.1195
   29ASP     BB 1837  15.267  14.600  19.111 -0.3561  0.3166  0.1159
   29ASP    SC1 1838  15.516  14.645  18.918  0.2048  0.0438 -0.1684
   30LEU     BB 1839  15.041  14.791  18.973 -0.2966 -0.1403  0.0288
   30LEU    SC1 1840  14.826  14.564  19.169 -0.2780 -0.0184  0.2023
   31GLY     BB 1841  14.964  15.074  19.108  0.0316 -0.2058 -0.4022
   32LYS     BB 1842  14.797  15.206  18.886 -0.2010 -0.0245  0.1148
   32LYS    SC1 1843  14.503  15.174  18.993 -0.0661  0.0720  0.0531
   32LYS    SC2 1844  14.201  15.126  19.106  0.2427 -0.2512 -0.4006
   33THR     BB 1845  14.856  15.226  18.511 -0.3657 -0.0684 -0.1995
   33THR    SC1 1846  14.596  15.203  18.353 -0.3508  0.1264 -0.2556
   34MET     BB 1847  15.200  15.225  18.443 -0.3331  0.1071  0.0393
   34MET    SC1 1848  15.221  14.853  18.476 -0.2195  0.1916 -0.0841
   35LYS     BB 1849  15.405  15.450  18.363 -0.0071  0.0761 -0.0513
   35LYS    SC1 1850  15.650  15.338  18.560 -0.3262 -0.2068 -0.1317
   35LYS    SC2 1851  15.860  15.282  18.833  0.0458 -0.1788 -0.1401
   36ASP     BB 1852  15.244  15.585  18.101  0.1468  0.0011  0.0487
   36ASP    SC1 1853  14.958  15.422  18.081  0.3106  0.0850 -0.3473
   37GLN     BB 1854  15.198  15.852  18.044 -0.4670  0.0520 -0.0903
   37GLN    SC1 1855  14.832  15.890  17.915  0.1654  0.1867  0.0110
   38ALA     BB 1856  15.366  16.083  18.299 -0.2102  0.3823  0.1863
   38ALA    SC1 1857  15.472  16.321  18.228  0.3005  0.1083 -0.0252
   39LEU     BB 1858  15.131  16.192  18.529 -0.1497 -0.0423  0.0953
   39LEU    SC1 1859  15.251  16.510  18.526 -0.0346  0.1901 -0.3490
   40LYS     BB 1860  15.124  16.162  18.840  0.2474  0.0148 -0.3666
   40LYS    SC1 1861  15.339  16.361  18.969  0.3411  0.2320 -0.0298
   40LYS    SC2 1862  15.588  16.235  19.192  0.1697  0.0643  0.2416
   41ASP     BB 1863  15.141  15.905  19.064  0.1695  0.0869  0.1631
   41ASP    SC1 1864  15.224  16.112  19.368 -0.0871 -0.1497 -0.1366
   42ASP     BB 1865  15.337  15.671  19.093  0.0504  0.2327 -0.0617
   42ASP    SC1 1866  15.160  15.443  19.227  0.3602 -0.2924  0.1254
   43ASP     BB 1867  15.562  15.651  18.847  0.0462 -0.0780  0.0413
   43ASP    SC1 1868  15.368  15.794  18.612  0.5056 -0.0947 -0.2106
   44ALA     BB 1869  15.768  15.874  19.024  0.0148 -0.1991 -0.2200
   44ALA    SC1 1870  15.685  15.799  19.270  0.2719 -0.3289 -0.1694
   45GLU     BB 1871  16.052  15.892  18.941 -0.0314 -0.2763 -0.3204
   45GLU    SC1 1872  16.134  15.533  19.109  0.1930 -0.1258  0.0629
   46THR     BB 1873  16.091  16.202  18.932  0.2137 -0.1509 -0.1772
   46THR    SC1 1874  16.286  16.352  19.112 -0.0178 -0.1633  0.0912
   47GLY     BB 1875  16.153  16.415  18.681 -0.5266 -0.1136  0.1837
   48LEU     BB 1876  16.309  16.693  18.763 -0.0800 -0.2415 -0.2780
   48LEU    SC1 1877  16.621  16.726  18.697  0.0975  0.3731  0.3705
   49THR     BB 1878  16.189  16.830  18.979 -0.0417 -0.3331  0.0521
   49THR    SC1 1879  16.333  16.784  19.244  0.0868 -0.3200 -0.0145
   50ASP     BB 1880  15.877  16.876  18.942  0.1077  0.2122  0.3218
   50ASP    SC1 1881  15.767  16.559  18.922  0.0288  0.1105  0.1176
   51GLY     BB 1882  15.685  16.935  19.235  0.0722  0.6008 -0.3511
   52GLU     BB 1883  15.632  17.146  19.437  0.1153 -0.0739 -0.2223
   52GLU    SC1 1884  15.345  17.049  19.615 -0.1381 -0.1220  0.3137
   53GLU     BB 1885  15.523  17.470  19.415 -0.2678  0.1533 -0.2860
   53GLU    SC1 1886  15.715  17.824  19.337  0.0134  0.0565 -0.3071
   54LYS     BB 1887  15.204  17.566  19.261  0.0326 -0.0167 -0.0853
   54LYS    SC1 1888  14.972  17.572  19.452  0.3353 -0.1578 -0.0194
   54LYS    SC2 1889  14.756  17.603  19.726 -0.0094  0.2148  0.0975
   55GLU     BB 1890  15.077  17.493  18.947  0.4283 -0.0329  0.0370
   55GLU    SC1 1891  15.095  17.208  18.737  0.0217 -0.0427  0.3572
   56GLU     BB 1892  14.841  17.657  18.862 -0.2021  0.0119 -0.0557
   56GLU    SC1 1893  14.861  17.647  18.490  0.1149  0.0044  0.2211
   57PRO     BB 1894  14.857  18.006  18.819 -0.0133 -0.2652 -0.4287
   57PRO    SC1 1895  14.541  18.030  18.879  0.2589  0.1797  0.3131
   58LYS     BB 1896  15.045  18.276  18.660 -0.0771  0.2399 -0.1398
   58LYS    SC1 1897  15.323  18.394  18.814 -0.2962 -0.0250  0.1608
   58LYS    SC2 1898  15.624  18.559  18.789  0.1376  0.2917  0.1255
   59GLU     BB 1899  15.101  18.449  18.377 -0.1265  0.3348 -0.0271
   59GLU    SC1 1900  14.795  18.555  18.276 -0.1287 -0.1323  0.1384
   60GLU     BB 1901  15.390  18.405  18.201 -0.5523  0.0963 -0.0921
   60GLU    SC1 1902  15.260  18.294  17.872 -0.2887 -0.2569 -0.0712
   61GLU     BB 1903  15.712  18.471  18.342  0.1143  0.0900 -0.1267
   61GLU    SC1 1904  15.859  18.854  18.480 -0.3640  0.1502  0.0618
    1LYS     BB 1905   9.456  11.012  18.514 -0.1203 -0.0322 -0.2351
    1LYS    SC1 1906   9.174  11.164  18.509 -0.0475  0.1359 -0.2041
    1LYS    SC2 1907   8.869  11.321  18.505  0.0787  0.1519  0.1385
    2LYS     BB 1908   9.619  11.095  18.787 -0.0365 -0.2278 -0.1038
    2LYS    SC1 1909   9.644  11.397  18.772  0.0944  0.2344  0.0766
    2LYS    SC2 1910   9.778  11.754  18.782  0.2753  0.1862  0.1883
    3CYS     BB 1911   9.885  10.980  18.854 -0.1879  0.0399  0.1755
    3CYS    SC1 1912   9.700  10.860  19.139 -0.0507 -0.0645  0.0220
    4LEU     BB 1913  10.189  10.970  18.750  0.3291  0.2129 -0.0341
    4LEU    SC1 1914  10.138  10.589  18.837 -0.5661 -0.3079 -0.0051
    5PHE     BB 1915  10.311  11.040  18.488  0.0704  0.0121  0.2550
    5PHE    SC1 1916  10.333  10.755  18.402 -0.0175 -0.0392  0.1164
    5PHE    SC2 1917  10.382  10.645  18.083  0.0387  0.4421 -0.0490
    5PHE    SC3 1918  10.105  10.692  18.157  0.0003  0.0416  0.0782
    6LYS     BB 1919  10.352  11.404  18.332  0.4082 -0.3861 -0.2526
    6LYS    SC1 1920  10.140  11.496  18.118  0.2321 -0.0978  0.2721
    6LYS    SC2 1921   9.933  11.729  17.935  0.2555  0.0825 -0.2283
    7LYS     BB 1922  10.655  11.388  18.337 -0.2588  0.1576 -0.1568
    7LYS    SC1 1923  10.691  11.107  18.263  0.2011  0.4612 -0.1307
    7LYS    SC2 1924  10.730  10.834  18.083  0.0770  0.2428  0.2964
    8LYS     BB 1925  10.862  11.518  18.609 -0.1425 -0.2162  0.0385
    8LYS    SC1 1926  11.170  11.374  18.763  0.3587  0.2294  0.0584
    8LYS    SC2 1927  11.460  11.388  18.914 -0.0533 -0.1952  0.1376
    9ASN     BB 1928  10.771  11.833  18.653  0.3201 -0.1221 -0.0654
    9ASN    SC1 1929  10.556  11.838  18.422 -0.1591  0.1279 -0.1007
   10LYS     BB 1930  10.860  12.106  18.857 -0.3824 -0.0926 -0.0513
   10LYS    SC1 1931  10.589  12.061  19.051 -0.2658 -0.1993  0.1941
   10LYS    SC2 1932  10.309  12.043  19.330 -0.1137  0.3731  0.4294
   11LYS     BB 1933  10.927  12.393  18.698 -0.2087  0.1012 -0.1202
   11LYS    SC1 1934  10.671  12.559  18.828 -0.0064  0.1944 -0.3364
   11LYS    SC2 1935  10.554  12.856  18.971 -0.0319  0.1848  0.0315
   12LYS     BB 1936  11.083  12.392  18.413 -0.3245 -0.1130 -0.1629
   12LYS    SC1 1937  10.937  12.497  18.106 -0.2197 -0.2576 -0.2018
   12LYS    SC2 1938  10.631  12.604  17.939 -0.4366  0.1679 -0.1864
   13GLY     BB 1939  11.179  12.182  18.285  0.1984 -0.3764  0.2187
   14LYS     BB 1940  11.498  12.149  18.192  0.0847  0.1299  0.0010
   14LYS    SC1 1941  11.545  12.454  18.326  0.0656 -0.1370 -0.0695
   14LYS    SC2 1942  11.405  12.789  18.298 -0.2596 -0.0438 -0.0656
   15GLU     BB 1943  11.657  11.860  18.274  0.0829 -0.2762  0.1379
   15GLU    SC1 1944  11.753  11.779  17.895  0.2380  0.3809 -0.1198
   16LYS     BB 1945  11.966  11.891  18.369  0.0102  0.1389 -0.0875
   16LYS    SC1 1946  12.006  11.593  18.325  0.3007 -0.0640  0.2322
   16LYS    SC2 1947  12.225  11.434  18.114  0.0596  0.0280 -0.0703
   17GLY     BB 1948  12.093  11.906  18.670 -0.1389 -0.1264 -0.3101
   18GLY     BB 1949  12.235  11.626  18.863  0.1811 -0.1190  0.3886
   19LYS     BB 1950  12.452  11.403  18.872  0.0408  0.1056  0.0413
   19LYS    SC1 1951  12.243  11.173  19.033 -0.1693  0.1430  0.1372
   19LYS    SC2 1952  12.038  11.197  19.300  0.2730  0.0774 -0.0321
   20ASN     BB 1953  12.778  11.505  18.927 -0.0140 -0.0739  0.1436
   20ASN    SC1 1954  13.002  11.348  18.723  0.4043 -0.1162  0.0322
   21ALA     BB 1955  13.010  11.444  19.128  0.0720 -0.2532 -0.1818
   21ALA    SC1 1956  12.929  11.188  19.148  0.1871 -0.2896 -0.1787
   22ILE     BB 1957  13.318  11.348  19.114 -0.1822  0.0316  0.0038
   22ILE    SC1 1958  13.320  11.026  19.226  0.1677  0.0140 -0.0430
   23ASN     BB 1959  13.459  11.626  19.048 -0.2097  0.1495 -0.0697
   23ASN    SC1 1960  13.159  11.780  18.915 -0.0633  0.0866  0.1914
   24MET     BB 1961  13.691  11.667  19.279 -0.3203  0.1197  0.0310
   24MET    SC1 1962  14.083  11.697  19.226  0.5393  0.0084  0.0787
   25LYS     BB 1963  13.753  11.806  19.592  0.0449 -0.0279 -0.0967
   25LYS    SC1 1964  14.045  11.818  19.747 -0.3128 -0.0924 -0.2982
   25LYS    SC2 1965  14.265  11.955  19.955 -0.2904  0.0046  0.0795
   26ASP     BB 1966  13.462  11.794  19.715 -0.0184  0.0333 -0.2586
   26ASP    SC1 1967  13.244  11.681  19.467 -0.1514  0.0490 -0.1991
   27VAL     BB 1968  13.440  11.933  20.027  0.0717  0.0410  0.3947
   27VAL    SC1 1969  13.543  11.693  20.157 -0.1651 -0.2426  0.0762
   28LYS     BB 1970  13.362  12.225  20.027  0.3477  0.5363  0.1381
   28LYS    SC1 1971  13.187  12.291  20.274  0.0320  0.1627  0.1646
   28LYS    SC2 1972  12.881  12.284  20.435 -0.1611 -0.0457  0.1297
   29ASP     BB 1973  13.418  12.482  19.843  0.1165 -0.0130  0.0778
   29ASP    SC1 1974  13.538  12.281  19.587 -0.0258 -0.1987  0.3613
   30LEU     BB 1975  13.240  12.677  19.707 -0.1121 -0.2957  0.2700
   30LEU    SC1 1976  13.461  12.922  19.807  0.0847 -0.2391  0.2933
   31GLY     BB 1977  12.922  12.757  19.616 -0.0804  0.0780 -0.0335
   32LYS     BB 1978  12.815  12.444  19.508  0.0327 -0.0824  0.1089
   32LYS    SC1 1979  13.112  12.342  19.409 -0.3455  0.5040 -0.5833
   32LYS    SC2 1980  13.309  12.053  19.255 -0.3712  0.5117  0.1423
   33THR     BB 1981  12.564  12.391  19.225 -0.0163  0.1142  0.0923
   33THR    SC1 1982  12.661  12.614  19.041  0.3029 -0.3185 -0.2900
   34MET     BB 1983  12.278  12.396  19.425 -0.0425 -0.0328  0.2250
   34MET    SC1 1984  11.975  12.509  19.433 -0.0750  0.0992 -0.1050
   35LYS     BB 1985  12.347  12.416  19.770  0.1088 -0.2329 -0.2887
   35LYS    SC1 1986  12.572  12.643  19.830 -0.0330 -0.0231 -0.2090
   35LYS    SC2 1987  12.801  12.839  20.001 -0.1507 -0.1613 -0.1982
   36ASP     BB 1988  12.455  12.091  19.805  0.1945 -0.0662  0.2353
   36ASP    SC1 1989  12.474  11.955  19.503 -0.3525 -0.3625  0.1351
   37GLN     BB 1990  12.385  11.798  19.937 -0.0823 -0.3002  0.0770
   37GLN    SC1 1991  12.729  11.658  20.011  0.2808  0.1032  0.1806
   38ALA     BB 1992  12.336  11.770  20.218 -0.0957 -0.1466 -0.3229
   38ALA    SC1 1993  12.408  11.563  20.376 -0.3152  0.1653  0.2137
   39LEU     BB 1994  12.142  11.922  20.423  0.1988 -0.0183  0.3683
   39LEU    SC1 1995  12.042  11.609  20.597  0.1983 -0.2531  0.2542
   40LYS     BB 1996  12.076  12.207  20.535 -0.0202 -0.1898  0.1160
   40LYS    SC1 1997  11.866  12.137  20.744  0.1464 -0.0229 -0.2224
   40LYS    SC2 1998  11.596  12.009  20.951 -0.4237 -0.1633  0.2266
   41ASP     BB 1999  11.873  12.341  20.383  0.1799  0.1769 -0.2402
   41ASP    SC1 2000  11.726  12.136  20.196  0.3475 -0.1128 -0.0404
   42ASP     BB 2001  11.974  12.641  20.329 -0.0714  0.1780  0.0803
   42ASP    SC1 2002  12.258  12.650  20.546  0.1341  0.2632  0.0305
   43ASP     BB 2003  11.820  12.833  20.124 -0.0654 -0.1536 -0.0944
   43ASP    SC1 2004  11.540  12.942  20.327 -0.3904  0.2681  0.2108
   44ALA     BB 2005  11.558  12.845  19.884 -0.2226 -0.1653 -0.0317
   44ALA    SC1 2006  11.704  12.853  19.657  0.1089  0.0546  0.1797
   45GLU     BB 2007  11.313  12.650  19.967 -0.0330  0.0639  0.0227
   45GLU    SC1 2008  10.985  12.821  19.751 -0.0608  0.1774 -0.0345
   46THR     BB 2009  11.370  12.319  19.937  0.0598 -0.1390  0.0994
   46THR    SC1 2010  11.269  12.202  20.200 -0.1703  0.1015  0.1231
   47GLY     BB 2011  11.545  12.121  19.779 -0.0537  0.0422  0.1425
   48LEU     BB 2012  11.534  12.043  19.429 -0.1979 -0.0472 -0.1521
   48LEU    SC1 2013  11.209  11.950  19.473 -0.1168  0.1599 -0.0762
   49THR     BB 2014  11.615  11.742  19.254 -0.1262 -0.1452 -0.0684
   49THR    SC1 2015  11.868  11.635  19.387 -0.0324 -0.0788 -0.1908
   50ASP     BB 2016  11.749  11.768  18.905  0.2404  0.1589 -0.0136
   50ASP    SC1 2017  11.874  11.455  18.964  0.2483 -0.2443 -0.0873
   51GLY     BB 2018  11.653  11.996  18.715  0.1597  0.1651 -0.1532
   52GLU     BB 2019  11.353  12.112  18.751 -0.0940  0.0518  0.1784
   52GLU    SC1 2020  11.295  11.806  18.580  0.0699  0.0689  0.2676
   53GLU     BB 2021  11.462  12.425  18.772  0.0234  0.3110 -0.0953
   53GLU    SC1 2022  11.750  12.325  19.051  0.1499  0.1617  0.1255
   54LYS     BB 2023  11.308  12.719  18.739 -0.1585  0.0360  0.3211
   54LYS    SC1 2024  11.090  12.719  18.970  0.2758  0.0258 -0.2179
   54LYS    SC2 2025  11.096  12.817  19.309 -0.2829 -0.0851  0.0128
   55GLU     BB 2026  11.424  13.020  18.700 -0.0103  0.1826  0.1597
   55GLU    SC1 2027  11.194  13.230  18.449  0.0674 -0.1213  0.2425
   56GLU     BB 2028  11.207  13.181  18.966  0.0975  0.1207  0.1094
   56GLU    SC1 2029  11.559  13.367  19.062  0.0863  0.0723 -0.0033
   57PRO     BB 2030  10.904  13.080  18.858 -0.2243 -0.1265  0.2343
   57PRO    SC1 2031  10.921  12.873  18.613  0.2063  0.0112  0.2052
   58LYS     BB 2032  10.761  13.342  18.887  0.2342  0.0754 -0.2317
   58LYS    SC1 2033  10.967  13.589  18.882 -0.0525 -0.0441 -0.1598
   58LYS    SC2 2034  11.241  13.561  18.738  0.1230  0.2832  0.3227
   59GLU     BB 2035  10.537  13.306  19.128  0.0492 -0.1112  0.1867
   59GLU    SC1 2036  10.240  13.283  18.869 -0.0832  0.0618 -0.3235
   60GLU     BB 2037  10.467  13.446  19.435 -0.2666 -0.2963  0.0418
   60GLU    SC1 2038  10.704  13.773  19.429  0.1208 -0.0299  0.0930
   61GLU     BB 2039  10.162  13.353  19.614 -0.0491  0.0524 -0.2564
   61GLU    SC1 2040  10.236  13.276  19.995 -0.0332  0.3937  0.2223
    1LYS     BB 2041  18.108  15.503  15.887 -0.0249 -0.2320  0.1609
    1LYS    SC1 2042  18.373  15.521  15.662  0.1840  0.0455 -0.1473
    1LYS    SC2 2043  18.387  15.375  15.337 -0.2328 -0.2018  0.2457
    2LYS     BB 2044  18.223  15.698  16.183 -0.1950  0.1205  0.0795
    2LYS    SC1 2045  18.532  15.770  16.269  0.0786  0.0357  0.2679
    2LYS    SC2 2046  18.835  15.629  16.282 -0.0230 -0.3324 -0.0428
    3CYS     BB 2047  18.054  15.589  16.413  0.1523  0.0796 -0.0131
    3CYS    SC1 2048  18.232  15.328  16.413  0.3872  0.0626  0.2605
    4LEU     BB 2049  17.822  15.687  16.592  0.2438 -0.0597 -0.0948
    4LEU    SC1 2050  17.524  15.467  16.523  0.0405 -0.1163  0.0752
    5PHE     BB 2051  17.948  15.684  16.889 -0.1833  0.1869  0.1281
    5PHE    SC1 2052  18.271  15.760  16.940  0.0602  0.1626  0.0559
    5PHE    SC2 2053  18.532  15.759  17.158  0.0701 -0.0428  0.0457
    5PHE    SC3 2054  18.553  15.949  16.940  0.2806 -0.1571 -0.0366
    6LYS     BB 2055  17.928  15.462  17.115  0.3674 -0.0182 -0.0888
    6LYS    SC1 2056  18.216  15.445  17.223 -0.2127  0.0461 -0.1521
    6LYS    SC2 2057  18.512  15.317  17.091  0.2659 -0.1093 -0.2988
    7LYS     BB 2058  17.759  15.414  17.369 -0.1833  0.1176  0.0752
    7LYS    SC1 2059  17.569  15.145  17.351 -0.5340  0.1503  0.2298
    7LYS    SC2 2060  17.351  14.911  17.475  0.5180  0.0939 -0.0090
    8LYS     BB 2061  17.774  15.768  17.460 -0.2062  0.2562 -0.1464
    8LYS    SC1 2062  17.671  15.744  17.739 -0.3271 -0.1165 -0.3043
    8LYS    SC2 2063  17.797  15.628  18.018  0.2401 -0.1227 -0.2154
    9ASN     BB 2064  17.644  16.027  17.384 -0.0306 -0.1736 -0.3177
    9ASN    SC1 2065  17.693  16.371  17.522 -0.2810  0.0570 -0.0498
   10LYS     BB 2066  17.348  16.185  17.328 -0.1191  0.2859 -0.1616
   10LYS    SC1 2067  17.258  16.352  17.578 -0.1294  0.0848  0.2636
   10LYS    SC2 2068  17.245  16.469  17.908  0.2584  0.3404  0.0613
   11LYS     BB 2069  17.180  16.049  17.113  0.0344  0.0911  0.0857
   11LYS    SC1 2070  16.936  16.101  17.318  0.1045 -0.6521 -0.1115
   11LYS    SC2 2071  16.616  16.315  17.248 -0.1976 -0.3835  0.1398
   12LYS     BB 2072  17.021  16.256  16.877  0.3441 -0.2840 -0.0064
   12LYS    SC1 2073  17.331  16.276  16.737  0.2800 -0.2613 -0.0795
   12LYS    SC2 2074  17.221  16.490  16.476  0.0772 -0.0108 -0.1435
   13GLY     BB 2075  16.763  16.176  16.673  0.2459  0.3284  0.0201
   14LYS     BB 2076  16.604  15.929  16.921 -0.0946  0.2885  0.0496
   14LYS    SC1 2077  16.854  15.806  16.896  0.1980  0.0661  0.0316
   14LYS    SC2 2078  17.039  15.564  16.993 -0.0067  0.0757  0.0474
   15GLU     BB 2079  16.455  15.598  16.965 -0.0514  0.0035  0.0230
   15GLU    SC1 2080  16.642  15.271  17.061 -0.0578  0.1193  0.1817
   16LYS     BB 2081  16.213  15.710  17.159  0.0852  0.4381 -0.1591
   16LYS    SC1 2082  16.342  15.506  17.370  0.4841  0.0149 -0.0903
   16LYS    SC2 2083  16.201  15.368  17.648 -0.0526  0.4147 -0.2320
   17GLY     BB 2084  16.241  16.049  17.156 -0.0376  0.2006  0.0866
   18GLY     BB 2085  15.893  15.995  17.218 -0.1600  0.1294  0.1645
   19LYS     BB 2086  15.704  15.829  16.992  0.0835 -0.0623 -0.3222
   19LYS    SC1 2087  15.500  15.747  17.251  0.2278  0.0895  0.0849
   19LYS    SC2 2088  15.412  15.729  17.595 -0.4580  0.3936 -0.0748
   20ASN     BB 2089  15.625  15.957  16.663 -0.1929  0.1532  0.2235
   20ASN    SC1 2090  15.846  15.848  16.387 -0.0364 -0.0228  0.1071
   21ALA     BB 2091  15.550  16.233  16.603  0.0196 -0.0328 -0.0223
   21ALA    SC1 2092  15.409  16.310  16.821  0.2081  0.0871  0.0596
   22ILE     BB 2093  15.789  16.310  16.363  0.1079 -0.3200  0.1263
   22ILE    SC1 2094  16.093  16.410  16.481 -0.0164 -0.2272  0.3751
   23ASN     BB 2095  15.826  16.561  16.136 -0.2261 -0.1974  0.0413
   23ASN    SC1 2096  15.839  16.287  15.910 -0.1268  0.0266  0.0655
   24MET     BB 2097  16.062  16.667  15.910  0.0644  0.0419  0.0238
   24MET    SC1 2098  16.370  16.443  16.031 -0.1265  0.1027  0.0983
   25LYS     BB 2099  16.054  16.609  15.577  0.2083  0.1618 -0.1806
   25LYS    SC1 2100  16.357  16.596  15.597  0.1646  0.0576 -0.3977
   25LYS    SC2 2101  16.654  16.474  15.472 -0.2434 -0.0966 -0.2806
   26ASP     BB 2102  15.738  16.498  15.499  0.2780 -0.3234 -0.1030
   26ASP    SC1 2103  15.558  16.673  15.730 -0.2780 -0.1675 -0.2597
   27VAL     BB 2104  15.516  16.575  15.251 -0.0360  0.3570 -0.1286
   27VAL    SC1 2105  15.274  16.482  15.386  0.0661  0.0264 -0.1637
   28LYS     BB 2106  15.780  16.746  15.064 -0.2278 -0.0192 -0.1655
   28LYS    SC1 2107  15.576  16.977  15.199  0.0771  0.2708  0.0009
   28LYS    SC2 2108  15.693  17.018  15.523 -0.1758 -0.0146 -0.4001
   29ASP     BB 2109  15.976  16.672  14.809  0.3047  0.0149 -0.1904
   29ASP    SC1 2110  15.817  16.381  14.745  0.1539  0.1891 -0.4234
   30LEU     BB 2111  16.284  16.640  14.736 -0.2286 -0.3136 -0.1518
   30LEU    SC1 2112  16.379  16.491  15.045 -0.4879  0.1393  0.1687
   31GLY     BB 2113  16.275  16.903  14.491 -0.0044  0.2917  0.0024
   32LYS     BB 2114  16.451  17.124  14.431  0.1851 -0.1365  0.2403
   32LYS    SC1 2115  16.567  17.115  14.183  0.2020  0.3915  0.1015
   32LYS    SC2 2116  16.439  17.272  13.876  0.1140 -0.3131 -0.0284
   33THR     BB 2117  16.383  17.400  14.602 -0.1667 -0.0004 -0.1622
   33THR    SC1 2118  16.388  17.674  14.469  0.2688  0.1450  0.1339
   34MET     BB 2119  16.384  17.454  14.913 -0.0456  0.0981  0.2081
   34MET    SC1 2120  16.372  17.784  14.965 -0.2226 -0.0231 -0.1007
   35LYS     BB 2121  16.603  17.329  15.128 -0.2385  0.1417 -0.3704
   35LYS    SC1 2122  16.768  17.604  15.063  0.2850  0.0263 -0.3193
   35LYS    SC2 2123  16.725  17.661  14.742  0.2508  0.4584 -0.0221
   36ASP     BB 2124  16.859  17.123  14.979  0.1904  0.1418  0.2607
   36ASP    SC1 2125  16.855  17.233  14.669 -0.1757 -0.0780 -0.2864
   37GLN     BB 2126  17.127  17.137  15.100  0.3481  0.0597  0.0877
   37GLN    SC1 2127  17.046  17.387  15.375 -0.0960  0.1446 -0.1829
   38ALA     BB 2128  17.354  16.955  15.267  0.0094 -0.1017  0.2876
   38ALA    SC1 2129  17.359  16.928  15.535  0.2822 -0.2508  0.2713
   39LEU     BB 2130  17.633  16.878  15.232 -0.1464 -0.2174  0.2363
   39LEU    SC1 2131  17.594  16.853  14.860 -0.2230 -0.0144 -0.0123
   40LYS     BB 2132  17.797  16.608  15.458 -0.2135 -0.4257  0.1763
   40LYS    SC1 2133  18.071  16.693  15.433  0.1029 -0.2102 -0.0813
   40LYS    SC2 2134  18.442  16.619  15.346  0.2389  0.0119 -0.1343
   41ASP     BB 2135  17.837  16.569  15.796  0.1596 -0.2572  0.0566
   41ASP    SC1 2136  18.102  16.694  15.923  0.5631 -0.5326 -0.6188
   42ASP     BB 2137  17.736  16.373  15.986 -0.1582 -0.0315 -0.4233
   42ASP    SC1 2138  17.543  16.532  16.209  0.0647  0.1056  0.0170
   43ASP     BB 2139  17.688  16.094  15.899  0.0978 -0.0420  0.3127
   43ASP    SC1 2140  17.992  15.949  15.882  0.2459  0.4239 -0.3172
   44ALA     BB 2141  17.340  15.998  15.907 -0.0333 -0.0351  0.3038
   44ALA    SC1 2142  17.282  15.765  15.784  0.2128 -0.1412  0.3840
   45GLU     BB 2143  17.228  16.236  16.035  0.0209 -0.0350  0.0344
   45GLU    SC1 2144  17.076  16.039  16.357  0.1362  0.1445  0.2574
   46THR     BB 2145  17.113  16.489  15.971  0.2216  0.1591 -0.0170
   46THR    SC1 2146  16.840  16.388  15.879  0.1458  0.3182  0.0308
   47GLY     BB 2147  17.067  16.729  15.740 -0.1827  0.0586 -0.0694
   48LEU     BB 2148  16.945  16.822  15.429  0.0087  0.1399  0.1602
   48LEU    SC1 2149  16.724  17.096  15.499 -0.2411 -0.1026 -0.0215
   49THR     BB 2150  17.052  16.636  15.239  0.0382  0.0992  0.2450
   49THR    SC1 2151  16.820  16.575  15.052  0.0356  0.0269  0.2715
   50ASP     BB 2152  17.349  16.479  15.283 -0.0002  0.0670  0.2409
   50ASP    SC1 2153  17.404  16.428  15.612 -0.2249  0.3226 -0.1351
   51GLY     BB 2154  17.501  16.451  15.041 -0.1452  0.6248  0.2176
   52GLU     BB 2155  17.481  16.141  14.915  0.0750  0.1290 -0.1826
   52GLU    SC1 2156  17.146  16.116  14.986  0.3213 -0.1507 -0.2098
   53GLU     BB 2157  17.789  15.958  14.990 -0.2607 -0.1584  0.1982
   53GLU    SC1 2158  17.612  15.708  15.166 -0.1301  0.1086  0.0649
   54LYS     BB 2159  17.879  16.213  15.144 -0.0860  0.0754  0.2659
   54LYS    SC1 2160  17.816  16.183  15.455 -0.6623  0.0576 -0.0893
   54LYS    SC2 2161  17.479  16.043  15.406 -0.0844 -0.1602 -0.1772
   55GLU     BB 2162  18.205  16.314  15.142  0.2516  0.0979  0.2186
   55GLU    SC1 2163  18.125  16.616  14.990 -0.2566 -0.1642  0.0048
   56GLU     BB 2164  18.479  16.151  15.193 -0.1837  0.2297  0.0962
   56GLU    SC1 2165  18.798  16.224  15.374  0.0383  0.2707 -0.1401
   57PRO     BB 2166  18.495  15.818  15.234 -0.1676  0.0609 -0.0926
   57PRO    SC1 2167  18.722  15.704  15.434 -0.1813 -0.2561 -0.0577
   58LYS     BB 2168  18.617  15.645  14.953  0.1280 -0.2902  0.1856
   58LYS    SC1 2169  18.911  15.820  15.038  0.3735 -0.0972  0.1512
   58LYS    SC2 2170  19.113  16.085  15.006  0.2527 -0.0938  0.0200
   59GLU     BB 2171  18.465  15.557  14.687 -0.0039  0.1038  0.1217
   59GLU    SC1 2172  18.254  15.811  14.518  0.0441  0.1083  0.0423
   60GLU     BB 2173  18.326  15.280  14.691 -0.3011 -0.0278 -0.1709
   60GLU    SC1 2174  18.183  15.226  14.365 -0.0652  0.0413  0.1764
   61GLU     BB 2175  18.395  15.125  14.947  0.3798 -0.0583 -0.0052
   61GLU    SC1 2176  18.807  15.099  14.871  0.0662 -0.0333 -0.0675
    1LYS     BB 2177  12.450  12.762  18.533 -0.2092  0.3139 -0.4600
    1LYS    SC1 2178  12.249  12.797  18.738 -0.0228 -0.0261  0.1388
    1LYS    SC2 2179  11.896  12.730  18.919 -0.4039  0.0032 -0.0132
    2LYS     BB 2180  12.300  12.823  18.256 -0.0900  0.1362 -0.2772
    2LYS    SC1 2181  12.108  12.550  18.201  0.0633 -0.0650  0.0455
    2LYS    SC2 2182  11.934  12.249  18.092 -0.1287 -0.3163  0.1595
    3CYS     BB 2183  12.426  12.826  18.012  0.1708  0.1343  0.0708
    3CYS    SC1 2184  12.122  12.913  17.898 -0.0766 -0.0921  0.2710
    4LEU     BB 2185  12.457  13.181  17.939  0.1559  0.0669 -0.1177
    4LEU    SC1 2186  12.162  13.336  17.808 -0.0804 -0.0666 -0.0170
    5PHE     BB 2187  12.692  13.398  17.865 -0.3904 -0.0318  0.1281
    5PHE    SC1 2188  12.492  13.570  17.711  0.0680  0.1905 -0.0912
    5PHE    SC2 2189  12.273  13.573  17.452 -0.1733 -0.3591  0.0929
    5PHE    SC3 2190  12.394  13.315  17.509  0.2107 -0.1506  0.2571
    6LYS     BB 2191  12.999  13.377  17.902 -0.0124  0.5798 -0.1697
    6LYS    SC1 2192  13.108  13.090  17.885 -0.0135 -0.3394  0.1621
    6LYS    SC2 2193  13.161  12.817  17.689 -0.0086  0.0995  0.4032
    7LYS     BB 2194  13.123  13.607  18.101 -0.2832  0.1094 -0.4592
    7LYS    SC1 2195  13.352  13.418  18.148 -0.0616  0.0717  0.2074
    7LYS    SC2 2196  13.607  13.455  18.376 -0.1158 -0.1495  0.1504
    8LYS     BB 2197  12.874  13.847  18.180  0.1995  0.1491 -0.3245
    8LYS    SC1 2198  13.014  14.028  18.363  0.0903 -0.2935 -0.1624
    8LYS    SC2 2199  12.824  14.236  18.549 -0.0804  0.0774  0.0037
    9ASN     BB 2200  12.645  13.947  18.002 -0.2855 -0.5664 -0.3128
    9ASN    SC1 2201  12.765  14.160  17.689  0.5030  0.6570  0.1220
   10LYS     BB 2202  12.356  13.835  18.112 -0.1989 -0.0313 -0.1214
   10LYS    SC1 2203  12.440  13.569  18.202 -0.1010  0.2284  0.0285
   10LYS    SC2 2204  12.765  13.437  18.331 -0.0460  0.2682 -0.3605
   11LYS     BB 2205  12.096  13.933  17.951 -0.0763 -0.0797  0.0614
   11LYS    SC1 2206  11.916  13.665  17.997 -0.1439 -0.0076 -0.0948
   11LYS    SC2 2207  11.642  13.445  18.006  0.3448  0.2207 -0.0930
   12LYS     BB 2208  12.144  14.044  17.638 -0.1559 -0.1159 -0.2321
   12LYS    SC1 2209  11.864  14.164  17.534  0.0773 -0.1816  0.0439
   12LYS    SC2 2210  11.643  13.919  17.375  0.2689 -0.2634  0.1480
   13GLY     BB 2211  12.392  14.184  17.485 -0.2611 -0.2935 -0.2212
   14LYS     BB 2212  12.238  14.096  17.182 -0.2740 -0.1427 -0.0403
   14LYS    SC1 2213  12.248  13.754  17.172  0.2789  0.0890  0.0576
   14LYS    SC2 2214  12.299  13.531  16.900  0.0928 -0.0114 -0.1692
   15GLU     BB 2215  12.269  14.431  17.105  0.0761 -0.1430  0.4694
   15GLU    SC1 2216  12.504  14.676  16.893  0.1606  0.2347 -0.1025
   16LYS     BB 2217  11.985  14.584  16.966 -0.0359  0.3650 -0.2223
   16LYS    SC1 2218  11.864  14.755  17.213 -0.0335  0.3088  0.0402
   16LYS    SC2 2219  11.607  14.786  17.457 -0.1620 -0.1449 -0.0765
   17GLY     BB 2220  12.054  14.664  16.635 -0.2283  0.2239 -0.0030
   18GLY     BB 2221  12.311  14.804  16.485  0.1908 -0.1515 -0.1442
   19LYS     BB 2222  12.355  15.085  16.320  0.1145 -0.0361  0.0742
   19LYS    SC1 2223  12.159  15.070  16.077 -0.1386 -0.0599  0.0195
   19LYS    SC2 2224  11.999  15.308  15.918  0.0207 -0.1620  0.5168
   20ASN     BB 2225  12.592  15.263  16.239 -0.2375  0.1966 -0.1030
   20ASN    SC1 2226  12.509  15.205  15.907 -0.3276  0.1665  0.0926
   21ALA     BB 2227  12.726  15.515  16.392 -0.2637 -0.0481 -0.0162
   21ALA    SC1 2228  12.614  15.761  16.401  0.1602  0.1485  0.2606
   22ILE     BB 2229  12.936  15.588  16.646  0.2071 -0.1449 -0.0458
   22ILE    SC1 2230  12.714  15.531  16.899 -0.0343  0.0161 -0.2168
   23ASN     BB 2231  13.084  15.837  16.584 -0.0620  0.0742  0.0177
   23ASN    SC1 2232  13.308  15.824  16.835 -0.0846  0.0882 -0.0180
   24MET     BB 2233  12.980  16.015  16.315  0.0508  0.2746 -0.0521
   24MET    SC1 2234  12.690  16.225  16.466 -0.2384 -0.1750 -0.0755
   25LYS     BB 2235  12.841  15.847  16.069  0.1161  0.1850 -0.2080
   25LYS    SC1 2236  12.547  15.972  16.018 -0.0810 -0.3362 -0.3244
   25LYS    SC2 2237  12.406  16.319  16.105  0.0967 -0.1055 -0.0683
   26ASP     BB 2238  12.995  15.951  15.783 -0.0375 -0.1664  0.0125
   26ASP    SC1 2239  12.745  15.920  15.584 -0.0725 -0.0880  0.1179
   27VAL     BB 2240  12.943  16.293  15.753  0.0657  0.0410 -0.0313
   27VAL    SC1 2241  12.839  16.315  16.025 -0.1149  0.0022 -0.0958
   28LYS     BB 2242  13.117  16.603  15.724  0.2297  0.0712 -0.0337
   28LYS    SC1 2243  12.927  16.658  15.473  0.0840 -0.1458  0.0279
   28LYS    SC2 2244  12.955  16.872  15.219  0.0475  0.1918  0.3551
   29ASP     BB 2245  13.299  16.830  15.929 -0.0178  0.1495 -0.0668
   29ASP    SC1 2246  13.556  16.598  15.968  0.3273 -0.2960  0.1497
   30LEU     BB 2247  13.055  16.927  16.162 -0.1101 -0.0071 -0.0044
   30LEU    SC1 2248  12.917  16.642  16.312 -0.0155 -0.0284 -0.1748
   31GLY     BB 2249  12.743  17.091  16.170  0.0362  0.1301  0.0070
   32LYS     BB 2250  12.751  17.331  16.080  0.0560  0.0614 -0.0752
   32LYS    SC1 2251  13.073  17.347  15.988  0.4447  0.0545 -0.2815
   32LYS    SC2 2252  13.334  17.330  15.803  0.0293  0.0622 -0.1953
   33THR     BB 2253  12.590  17.597  16.224  0.0478  0.1110  0.1101
   33THR    SC1 2254  12.763  17.686  16.459  0.1456 -0.0193  0.0889
   34MET     BB 2255  12.239  17.447  16.127 -0.2517 -0.0282 -0.1438
   34MET    SC1 2256  12.070  17.203  16.309  0.1393 -0.0324  0.1378
   35LYS     BB 2257  12.115  17.513  15.816 -0.1939  0.1634  0.2568
   35LYS    SC1 2258  11.901  17.743  15.746  0.1317 -0.1477 -0.0386
   35LYS    SC2 2259  11.550  17.774  15.722 -0.0346  0.1415  0.2957
   36ASP     BB 2260  11.989  17.322  15.547  0.0092  0.1592  0.1008
   36ASP    SC1 2261  11.644  17.352  15.591  0.0541 -0.3064 -0.0173
   37GLN     BB 2262  12.153  17.269  15.289 -0.2058  0.2864  0.0417
   37GLN    SC1 2263  12.131  16.967  15.102  0.2686  0.4206  0.0722
   38ALA     BB 2264  12.377  17.537  15.224 -0.1237 -0.1035  0.0385
   38ALA    SC1 2265  12.270  17.648  15.446 -0.2382  0.1233 -0.1256
   39LEU     BB 2266  12.289  17.746  14.975 -0.0737 -0.1042 -0.1195
   39LEU    SC1 2267  11.937  17.793  14.874 -0.1663 -0.0276  0.1104
   40LYS     BB 2268  12.452  17.653  14.687  0.1415  0.3458 -0.0132
   40LYS    SC1 2269  12.313  17.663  14.409 -0.2150  0.2716 -0.3852
   40LYS    SC2 2270  12.295  17.812  14.101 -0.2057 -0.0392  0.0354
   41ASP     BB 2271  12.661  17.433  14.642  0.0707 -0.0700 -0.1632
   41ASP    SC1 2272  12.497  17.170  14.568 -0.0184  0.5621  0.1684
   42ASP     BB 2273  12.862  17.326  14.870  0.2629 -0.0154 -0.1525
   42ASP    SC1 2274  13.154  17.535  14.869  0.4514 -0.4425  0.1322
   43ASP     BB 2275  12.865  17.350  15.186  0.1563 -0.0561 -0.1474
   43ASP    SC1 2276  12.609  17.152  15.274 -0.2555 -0.0833 -0.0806
   44ALA     BB 2277  13.099  17.322  15.345 -0.1224 -0.3553 -0.1159
   44ALA    SC1 2278  12.974  17.462  15.539 -0.0991  0.0449 -0.3785
   45GLU     BB 2279  13.293  17.574  15.301  0.0405 -0.1395  0.3025
   45GLU    SC1 2280  13.616  17.329  15.395 -0.0665 -0.2297  0.0486
   46THR     BB 2281  13.313  17.856  15.161  0.0850  0.0624 -0.1910
   46THR    SC1 2282  13.024  17.952  15.160  0.0940  0.0935 -0.0284
   47GLY     BB 2283  13.578  18.032  15.117 -0.1743 -0.0782  0.4436
   48LEU     BB 2284  13.699  18.174  15.373  0.1300 -0.1684 -0.0596
   48LEU    SC1 2285  13.704  18.500  15.275 -0.0130  0.1264 -0.1411
   49THR     BB 2286  13.896  18.036  15.575  0.2741  0.0418  0.0325
   49THR    SC1 2287  14.062  18.234  15.736  0.2058  0.2161 -0.1074
   50ASP     BB 2288  14.165  17.898  15.397 -0.3295  0.0286 -0.3106
   50ASP    SC1 2289  14.075  18.034  15.062  0.1957  0.3564 -0.0302
   51GLY     BB 2290  14.375  17.754  15.528  0.0751 -0.2136  0.0577
   52GLU     BB 2291  14.667  17.737  15.395 -0.0342 -0.0393  0.0711
   52GLU    SC1 2292  14.514  17.809  15.062  0.3985  0.1219  0.0603
   53GLU     BB 2293  14.884  17.926  15.522 -0.1519  0.0621  0.1391
   53GLU    SC1 2294  14.879  18.303  15.628  0.0102 -0.2405  0.1174
   54LYS     BB 2295  15.175  17.803  15.676  0.1248 -0.0377 -0.0720
   54LYS    SC1 2296  15.322  18.013  15.794 -0.2947 -0.1416  0.1324
   54LYS    SC2 2297  15.553  18.007  16.062  0.3859 -0.2226 -0.0414
   55GLU     BB 2298  15.414  17.694  15.454 -0.0475  0.1880  0.3565
   55GLU    SC1 2299  15.200  17.784  15.135  0.1490 -0.0975 -0.2976
   56GLU     BB 2300  15.637  17.430  15.366  0.0211 -0.3089  0.2394
   56GLU    SC1 2301  15.929  17.415  15.639 -0.3334 -0.0476 -0.1991
   57PRO     BB 2302  15.635  17.485  15.017 -0.0799  0.2827 -0.1623
   57PRO    SC1 2303  15.960  17.510  15.031 -0.1228  0.0298  0.0920
   58LYS     BB 2304  15.717  17.260  14.800 -0.0042  0.3155  0.0818
   58LYS    SC1 2305  15.431  17.172  14.776  0.2478  0.1679  0.0495
   58LYS    SC2 2306  15.165  17.062  14.542  0.0590  0.1853 -0.1471
   59GLU     BB 2307  15.911  17.379  14.563  0.2632 -0.2687 -0.2694
   59GLU    SC1 2308  15.968  17.760  14.631  0.2141 -0.0978 -0.2453
   60GLU     BB 2309  16.017  17.311  14.312 -0.1735 -0.1047 -0.2043
   60GLU    SC1 2310  16.042  17.027  14.093  0.1740  0.0330  0.0507
   61GLU     BB 2311  16.099  17.510  14.100  0.1593 -0.1011  0.0864
   61GLU    SC1 2312  15.832  17.642  13.894  0.0945  0.1776 -0.2343
    1LYS     BB 2313  24.597  19.371   9.162  0.0381 -0.2404  0.0324
    1LYS    SC1 2314  24.663  19.094   9.345 -0.0686 -0.2855 -0.2318
    1LYS    SC2 2315  24.748  18.962   9.659  0.1502  0.1924 -0.0369
    2LYS     BB 2316  24.310  19.298   9.121 -0.0778  0.1268 -0.0759
    2LYS    SC1 2317  24.300  18.996   9.105  0.3356 -0.2784 -0.3432
    2LYS    SC2 2318  24.217  18.702   9.273 -0.0655 -0.0011  0.2898
    3CYS     BB 2319  24.254  19.396   8.824 -0.0178 -0.0936  0.0350
    3CYS    SC1 2320  24.466  19.134   8.740  0.3440  0.0677  0.2155
    4LEU     BB 2321  24.364  19.726   8.831 -0.0673  0.2641 -0.1789
    4LEU    SC1 2322  24.353  19.869   9.146  0.1149  0.2081  0.1518
    5PHE     BB 2323  24.510  19.842   8.600 -0.2548 -0.1268 -0.0880
    5PHE    SC1 2324  24.352  20.080   8.503 -0.1305 -0.0068  0.1043
    5PHE    SC2 2325  24.268  20.409   8.481  0.0020  0.0031 -0.3485
    5PHE    SC3 2326  24.044  20.226   8.492 -0.0732  0.1063 -0.0242
    6LYS     BB 2327  24.698  19.768   8.354 -0.0796 -0.0843 -0.1274
    6LYS    SC1 2328  24.882  19.997   8.450 -0.5099  0.1291 -0.2299
    6LYS    SC2 2329  25.195  19.998   8.590 -0.0356 -0.1676 -0.2566
    7LYS     BB 2330  24.600  19.570   8.046  0.1818  0.0447 -0.3095
    7LYS    SC1 2331  24.803  19.361   8.030  0.1465 -0.3766 -0.1505
    7LYS    SC2 2332  24.822  19.203   7.714 -0.3173  0.0543  0.0659
    8LYS     BB 2333  24.661  19.712   7.733  0.2929 -0.1739 -0.0784
    8LYS    SC1 2334  24.583  19.940   7.817  0.0206 -0.0459 -0.2233
    8LYS    SC2 2335  24.560  20.115   8.089  0.0286  0.0933  0.3311
    9ASN     BB 2336  24.795  19.612   7.480  0.1533 -0.0748 -0.1794
    9ASN    SC1 2337  25.090  19.651   7.604 -0.0791 -0.0069 -0.1762
   10LYS     BB 2338  24.644  19.362   7.297  0.2575 -0.0813  0.1364
   10LYS    SC1 2339  24.855  19.134   7.251 -0.2947 -0.1168 -0.3557
   10LYS    SC2 2340  25.056  18.900   7.133 -0.2383  0.1201 -0.0659
   11LYS     BB 2341  24.307  19.455   7.264 -0.3027 -0.1486  0.0469
   11LYS    SC1 2342  24.270  19.156   7.139  0.0978  0.3029 -0.1099
   11LYS    SC2 2343  24.214  18.892   6.917 -0.1612  0.1892  0.0828
   12LYS     BB 2344  24.220  19.722   7.429  0.0976 -0.3892 -0.1211
   12LYS    SC1 2345  24.459  19.902   7.374 -0.2918 -0.0659  0.0414
   12LYS    SC2 2346  24.660  19.809   7.116  0.1658 -0.1236  0.2239
   13GLY     BB 2347  24.008  19.874   7.262 -0.4825 -0.0841  0.2320
   14LYS     BB 2348  23.709  19.891   7.080 -0.0841 -0.0356 -0.1753
   14LYS    SC1 2349  23.512  19.657   7.155  0.1358  0.1747 -0.3181
   14LYS    SC2 2350  23.272  19.569   7.428 -0.1320  0.2911 -0.3946
   15GLU     BB 2351  23.754  19.820   6.735  0.2279  0.0929  0.1559
   15GLU    SC1 2352  23.690  19.496   6.672 -0.2244  0.3872 -0.0579
   16LYS     BB 2353  23.663  19.926   6.451 -0.1133  0.0308  0.1902
   16LYS    SC1 2354  23.371  19.981   6.529  0.0796 -0.1199 -0.1481
   16LYS    SC2 2355  23.228  20.289   6.481  0.2875 -0.1017 -0.0159
   17GLY     BB 2356  23.899  20.053   6.228  0.6427  0.0998 -0.1122
   18GLY     BB 2357  24.117  20.141   6.507  0.2158 -0.0695 -0.1351
   19LYS     BB 2358  24.439  20.120   6.566 -0.1935  0.0991 -0.3734
   19LYS    SC1 2359  24.580  20.281   6.762 -0.1031 -0.2072 -0.0078
   19LYS    SC2 2360  24.518  20.639   6.703 -0.2117  0.0304  0.4291
   20ASN     BB 2361  24.604  19.808   6.557 -0.0849 -0.1671  0.0412
   20ASN    SC1 2362  24.456  19.622   6.488  0.1159  0.2340 -0.1190
   21ALA     BB 2363  24.910  19.623   6.509  0.0577  0.0057 -0.2440
   21ALA    SC1 2364  24.882  19.358   6.556  0.2035 -0.0423 -0.4158
   22ILE     BB 2365  25.197  19.608   6.353 -0.2092  0.0193  0.1016
   22ILE    SC1 2366  25.277  19.824   6.605  0.1355  0.0375 -0.0169
   23ASN     BB 2367  25.178  19.668   5.967  0.2683  0.2212  0.0686
   23ASN    SC1 2368  25.502  19.741   5.941 -0.1275 -0.2091 -0.2331
   24MET     BB 2369  24.913  19.761   5.776  0.3673  0.3104 -0.2487
   24MET    SC1 2370  25.049  19.828   5.398  0.0475 -0.0085  0.0371
   25LYS     BB 2371  24.697  19.714   6.035 -0.1534 -0.2546  0.0089
   25LYS    SC1 2372  24.481  19.541   5.880 -0.2106  0.1695  0.0839
   25LYS    SC2 2373  24.450  19.228   5.834 -0.0129 -0.1130 -0.3232
   26ASP     BB 2374  24.565  20.039   6.030 -0.1734  0.1545  0.0455
   26ASP    SC1 2375  24.270  19.895   6.098 -0.1363  0.2316  0.1684
   27VAL     BB 2376  24.805  20.211   5.867 -0.2415  0.0748 -0.0815
   27VAL    SC1 2377  24.799  20.161   5.579 -0.0244 -0.2870 -0.0285
   28LYS     BB 2378  24.849  20.462   6.073  0.0717 -0.0914 -0.1034
   28LYS    SC1 2379  24.997  20.705   5.934  0.1610 -0.2555 -0.0594
   28LYS    SC2 2380  25.169  20.985   5.801 -0.0615 -0.3699  0.0002
   29ASP     BB 2381  24.611  20.510   6.271  0.1113  0.1914  0.0877
   29ASP    SC1 2382  24.583  20.845   6.311  0.1682 -0.0453  0.2221
   30LEU     BB 2383  24.281  20.415   6.196 -0.2031 -0.0582 -0.2034
   30LEU    SC1 2384  24.373  20.386   5.828  0.1163  0.1286 -0.0943
   31GLY     BB 2385  24.111  20.626   6.361  0.3703  0.0738  0.1079
   32LYS     BB 2386  23.904  20.885   6.348 -0.2068  0.1612  0.0272
   32LYS    SC1 2387  23.828  20.789   6.089  0.1020 -0.0159  0.0717
   32LYS    SC2 2388  23.753  20.459   6.059  0.0586 -0.3698 -0.0623
   33THR     BB 2389  23.712  20.867   6.607  0.3912  0.2497 -0.0993
   33THR    SC1 2390  23.689  20.749   6.887 -0.0635  0.1329 -0.1781
   34MET     BB 2391  23.413  21.085   6.638 -0.2600  0.0342 -0.0063
   34MET    SC1 2392  23.489  21.179   6.240 -0.0337 -0.0877 -0.2151
   35LYS     BB 2393  23.171  20.975   6.817  0.0248 -0.0559  0.1340
   35LYS    SC1 2394  22.988  21.252   6.693 -0.1861 -0.0728  0.0209
   35LYS    SC2 2395  22.799  21.526   6.667  0.0789 -0.1273  0.1770
   36ASP     BB 2396  23.028  20.942   7.140 -0.0286 -0.0967  0.3625
   36ASP    SC1 2397  22.770  20.732   7.155 -0.1928  0.0395 -0.1345
   37GLN     BB 2398  23.105  21.069   7.473  0.0731  0.2228 -0.1320
   37GLN    SC1 2399  22.686  21.092   7.515  0.1878 -0.0059  0.3108
   38ALA     BB 2400  23.154  20.827   7.755 -0.0508 -0.0556  0.1471
   38ALA    SC1 2401  23.247  21.035   7.899  0.5285 -0.1177 -0.1079
   39LEU     BB 2402  23.328  20.531   7.764  0.0810  0.1170  0.2848
   39LEU    SC1 2403  23.411  20.666   8.121 -0.3083 -0.0127  0.0590
   40LYS     BB 2404  23.441  20.308   7.493 -0.2205 -0.0399 -0.3993
   40LYS    SC1 2405  23.466  20.358   7.202  0.2211  0.2021  0.0234
   40LYS    SC2 2406  23.585  20.272   6.906 -0.2889  0.0039  0.0833
   41ASP     BB 2407  23.604  20.036   7.556 -0.0049  0.1741  0.2150
   41ASP    SC1 2408  23.897  20.139   7.710 -0.1264 -0.0042 -0.1609
   42ASP     BB 2409  23.418  19.842   7.720 -0.0737  0.0477  0.0026
   42ASP    SC1 2410  23.140  20.015   7.847 -0.0860 -0.1279  0.0382
   43ASP     BB 2411  23.465  19.600   7.955  0.0908 -0.4079 -0.2148
   43ASP    SC1 2412  23.322  19.331   7.783 -0.4884  0.0525  0.2660
   44ALA     BB 2413  23.625  19.707   8.226 -0.1047 -0.0056 -0.2479
   44ALA    SC1 2414  23.828  19.531   8.198 -0.1295 -0.1251  0.2290
   45GLU     BB 2415  23.497  19.590   8.506  0.0836 -0.2943 -0.0750
   45GLU    SC1 2416  23.404  19.824   8.788 -0.0919  0.0525  0.2339
   46THR     BB 2417  23.713  19.435   8.687  0.1302 -0.0526  0.1464
   46THR    SC1 2418  23.814  19.595   8.926  0.2454  0.1068 -0.0070
   47GLY     BB 2419  23.810  19.081   8.634 -0.1259  0.0542  0.2248
   48LEU     BB 2420  24.066  19.067   8.448 -0.0178 -0.1983 -0.1718
   48LEU    SC1 2421  24.032  18.907   8.138  0.0171  0.0549 -0.0801
   49THR     BB 2422  24.360  19.176   8.365  0.0260 -0.0830 -0.0802
   49THR    SC1 2423  24.298  19.475   8.349 -0.4836 -0.1740  0.0157
   50ASP     BB 2424  24.669  19.156   8.394 -0.3111  0.0118  0.1271
   50ASP    SC1 2425  24.732  19.383   8.630  0.2040  0.0351 -0.1373
   51GLY     BB 2426  24.855  18.967   8.566  0.0346 -0.1557 -0.2079
   52GLU     BB 2427  24.903  18.866   8.847 -0.0222 -0.2126  0.1536
   52GLU    SC1 2428  24.872  18.470   8.822 -0.1667  0.2397  0.2754
   53GLU     BB 2429  25.010  19.065   9.004 -0.1787 -0.0800  0.1529
   53GLU    SC1 2430  25.108  18.928   9.387 -0.0490  0.0300 -0.0916
   54LYS     BB 2431  25.148  19.297   8.816 -0.5165 -0.1936  0.0367
   54LYS    SC1 2432  25.284  19.036   8.661  0.1364  0.0560 -0.0129
   54LYS    SC2 2433  25.228  18.703   8.529 -0.2986  0.0841  0.1097
   55GLU     BB 2434  25.521  19.374   8.803  0.1451 -0.0901 -0.0285
   55GLU    SC1 2435  25.592  19.695   8.679  0.1144  0.2284 -0.0253
   56GLU     BB 2436  25.719  19.128   8.823 -0.0013 -0.1818 -0.0005
   56GLU    SC1 2437  25.929  19.187   9.132  0.2052  0.0739  0.1527
   57PRO     BB 2438  25.709  18.896   8.566  0.1903 -0.2355  0.1103
   57PRO    SC1 2439  25.835  18.609   8.721 -0.0228  0.0789  0.2606
   58LYS     BB 2440  25.569  18.972   8.329  0.3274  0.0050  0.3728
   58LYS    SC1 2441  25.473  19.271   8.389 -0.0553 -0.2951  0.0495
   58LYS    SC2 2442  25.603  19.475   8.189 -0.1344  0.0788  0.1314
   59GLU     BB 2443  25.576  18.952   7.988  0.2024  0.0444 -0.0423
   59GLU    SC1 2444  25.392  18.555   8.022 -0.0175 -0.0583 -0.0646
   60GLU     BB 2445  25.673  19.153   7.770  0.1211 -0.2733 -0.0211
   60GLU    SC1 2446  25.977  19.275   7.945 -0.1552  0.2109  0.2295
   61GLU     BB 2447  25.735  19.104   7.420 -0.2361  0.1682  0.0855
   61GLU    SC1 2448  25.522  18.849   7.153 -0.3260 -0.0838  0.0313
    1LYS     BB 2449  26.770  17.674  11.077  0.0765 -0.0826  0.0697
    1LYS    SC1 2450  26.478  17.763  10.912 -0.1163 -0.2420 -0.2655
    1LYS    SC2 2451  26.194  17.722  10.720 -0.0481 -0.2661  0.1369
    2LYS     BB 2452  27.002  17.921  11.158  0.0559  0.1943  0.0888
    2LYS    SC1 2453  27.235  17.735  11.081 -0.0338 -0.1726  0.1701
    2LYS    SC2 2454  27.495  17.813  10.903  0.0188 -0.3515 -0.0161
    3CYS     BB 2455  27.222  18.011  11.429 -0.3305 -0.0467  0.0172
    3CYS    SC1 2456  27.464  18.106  11.206 -0.1078  0.1286 -0.0023
    4LEU     BB 2457  27.276  17.873  11.732 -0.0388 -0.3482 -0.0614
    4LEU    SC1 2458  27.041  17.983  11.971  0.0910  0.0055  0.3299
    5PHE     BB 2459  27.542  17.782  11.911  0.0131 -0.1384 -0.0567
    5PHE    SC1 2460  27.467  17.906  12.195  0.0246  0.0635  0.1720
    5PHE    SC2 2461  27.577  17.815  12.504 -0.0719  0.1982  0.2469
    5PHE    SC3 2462  27.745  18.006  12.364  0.0318  0.0504  0.1676
    6LYS     BB 2463  27.797  17.626  11.757  0.3128  0.0520 -0.2217
    6LYS    SC1 2464  28.092  17.745  11.621  0.1116  0.4772 -0.0905
    6LYS    SC2 2465  28.263  17.994  11.521 -0.1334 -0.3013 -0.0253
    7LYS     BB 2466  27.884  17.416  12.013  0.1325  0.0710 -0.0767
    7LYS    SC1 2467  27.926  17.606  12.258 -0.1408 -0.2584  0.0250
    7LYS    SC2 2468  28.089  17.856  12.463  0.2469  0.2829  0.0136
    8LYS     BB 2469  27.836  17.095  11.909  0.5249 -0.3185 -0.0394
    8LYS    SC1 2470  27.593  17.179  11.705 -0.1829  0.3196 -0.2145
    8LYS    SC2 2471  27.367  17.393  11.816  0.3326  0.1306  0.0488
    9ASN     BB 2472  27.875  16.895  12.146 -0.0811 -0.0420 -0.0681
    9ASN    SC1 2473  27.811  17.121  12.374 -0.0466 -0.1551  0.3718
   10LYS     BB 2474  27.911  16.567  12.077  0.2809  0.3224  0.1026
   10LYS    SC1 2475  27.988  16.448  12.332  0.2626 -0.4092  0.1154
   10LYS    SC2 2476  28.109  16.331  12.624  0.3531  0.0435  0.2145
   11LYS     BB 2477  27.738  16.300  11.950 -0.1812 -0.3000  0.1260
   11LYS    SC1 2478  27.539  16.286  11.678  0.1179 -0.0577 -0.1083
   11LYS    SC2 2479  27.532  16.304  11.332  0.5300  0.1981 -0.4078
   12LYS     BB 2480  27.878  15.990  11.846  0.0972 -0.1017  0.0870
   12LYS    SC1 2481  27.833  16.011  11.508 -0.0411 -0.1126 -0.0923
   12LYS    SC2 2482  27.832  15.746  11.258  0.1205  0.0024 -0.1312
   13GLY     BB 2483  27.863  15.713  12.023  0.2641 -0.0131 -0.1366
   14LYS     BB 2484  27.679  15.629  12.344 -0.1902  0.1026  0.1917
   14LYS    SC1 2485  28.020  15.556  12.388  0.0771  0.1657 -0.1790
   14LYS    SC2 2486  28.359  15.623  12.470 -0.0355 -0.0056 -0.3750
   15GLU     BB 2487  27.401  15.495  12.308  0.0275 -0.1555 -0.3864
   15GLU    SC1 2488  27.135  15.571  12.128 -0.3691 -0.2263  0.0738
   16LYS     BB 2489  27.269  15.387  12.620  0.3224  0.1018 -0.1834
   16LYS    SC1 2490  27.272  15.586  12.892  0.0070  0.1856  0.3612
   16LYS    SC2 2491  27.495  15.853  12.745  0.3416  0.1685  0.1734
   17GLY     BB 2492  27.022  15.326  12.469 -0.0321 -0.3089  0.1476
   18GLY     BB 2493  26.799  15.564  12.531  0.1147 -0.0622  0.1312
   19LYS     BB 2494  26.508  15.421  12.631  0.2016  0.1897 -0.0105
   19LYS    SC1 2495  26.540  15.218  12.372 -0.0520  0.1053 -0.0258
   19LYS    SC2 2496  26.740  15.252  12.155  0.0351  0.4000  0.0697
   20ASN     BB 2497  26.465  15.314  12.902 -0.2326 -0.0417  0.3351
   20ASN    SC1 2498  26.481  15.635  13.031 -0.1410  0.1599  0.1075
   21ALA     BB 2499  26.192  15.188  13.021 -0.1801 -0.1059 -0.1398
   21ALA    SC1 2500  26.050  15.414  13.061  0.0897  0.0463 -0.0163
   22ILE     BB 2501  25.930  14.956  12.939  0.2103 -0.0630  0.0023
   22ILE    SC1 2502  26.085  14.696  13.097  0.0889 -0.1609 -0.0385
   23ASN     BB 2503  25.803  14.846  12.683 -0.0638 -0.1418  0.2023
   23ASN    SC1 2504  25.949  14.774  12.407  0.1629  0.2013  0.2178
   24MET     BB 2505  25.543  15.027  12.608  0.0175  0.0468  0.1776
   24MET    SC1 2506  25.263  14.801  12.699 -0.1547 -0.0074 -0.0810
   25LYS     BB 2507  25.591  15.189  12.328  0.1105 -0.0653 -0.2856
   25LYS    SC1 2508  25.638  14.926  12.125 -0.2634 -0.4882 -0.1804
   25LYS    SC2 2509  25.490  14.791  11.819 -0.2283  0.2420 -0.1513
   26ASP     BB 2510  25.829  15.390  12.300 -0.0258  0.0866  0.0647
   26ASP    SC1 2511  26.032  15.245  12.551 -0.2897  0.1426 -0.0622
   27VAL     BB 2512  25.582  15.623  12.524  0.0500 -0.1512  0.1952
   27VAL    SC1 2513  25.348  15.462  12.594  0.0546 -0.4009 -0.3178
   28LYS     BB 2514  25.595  15.940  12.595  0.1966 -0.2761 -0.0385
   28LYS    SC1 2515  25.719  15.838  12.887 -0.0305 -0.1063 -0.1359
   28LYS    SC2 2516  25.917  15.933  13.136  0.0895  0.1416 -0.2741
   29ASP     BB 2517  25.307  16.002  12.437  0.2780  0.2590  0.0152
   29ASP    SC1 2518  25.284  16.093  12.128 -0.3109  0.2008 -0.0050
   30LEU     BB 2519  25.078  16.193  12.518  0.0491 -0.3218 -0.0312
   30LEU    SC1 2520  25.130  16.168  12.899  0.3410  0.3271  0.1494
   31GLY     BB 2521  24.886  16.284  12.307  0.2431 -0.0549  0.0950
   32LYS     BB 2522  24.853  16.233  11.956 -0.0068  0.2109  0.0291
   32LYS    SC1 2523  24.929  16.462  11.809 -0.1899  0.1378 -0.2627
   32LYS    SC2 2524  25.114  16.664  11.524  0.1361 -0.0037  0.1677
   33THR     BB 2525  24.948  15.984  11.846 -0.2562 -0.1054  0.0887
   33THR    SC1 2526  24.794  15.961  11.584 -0.1153  0.1456 -0.0203
   34MET     BB 2527  25.207  15.775  11.770  0.0883  0.1926  0.0569
   34MET    SC1 2528  25.029  15.542  11.658 -0.3225  0.1227 -0.1403
   35LYS     BB 2529  25.472  15.802  11.756 -0.1809 -0.4028  0.0490
   35LYS    SC1 2530  25.558  15.946  11.509 -0.1409  0.1702 -0.2403
   35LYS    SC2 2531  25.688  16.217  11.356 -0.1292 -0.3857 -0.0490
   36ASP     BB 2532  25.759  16.013  11.854 -0.2157  0.1068 -0.0774
   36ASP    SC1 2533  25.882  15.678  11.901 -0.2125  0.0425  0.0920
   37GLN     BB 2534  25.783  16.142  12.134 -0.1125 -0.0793  0.0663
   37GLN    SC1 2535  26.028  15.899  12.285 -0.1272  0.2269  0.1052
   38ALA     BB 2536  25.991  16.393  12.139  0.1056 -0.4613 -0.2470
   38ALA    SC1 2537  26.075  16.258  12.357 -0.0852 -0.0659  0.0842
   39LEU     BB 2538  26.282  16.450  12.001 -0.1344  0.1682 -0.0019
   39LEU    SC1 2539  26.425  16.200  12.244  0.2436 -0.0196 -0.0661
   40LYS     BB 2540  26.491  16.656  11.892 -0.0065  0.1693 -0.1198
   40LYS    SC1 2541  26.595  16.777  12.148  0.1961 -0.1538 -0.0453
   40LYS    SC2 2542  26.960  16.744  12.251  0.1456  0.0263 -0.0016
   41ASP     BB 2543  26.349  16.927  11.824  0.0277  0.1404 -0.0844
   41ASP    SC1 2544  26.002  16.836  11.852 -0.2958 -0.3958 -0.2428
   42ASP     BB 2545  26.307  17.114  11.532 -0.0829  0.0829  0.3071
   42ASP    SC1 2546  26.554  17.313  11.571 -0.0082  0.0446  0.3600
   43ASP     BB 2547  26.126  17.057  11.273 -0.1301  0.2148  0.0819
   43ASP    SC1 2548  26.337  16.852  11.128  0.1422 -0.0266 -0.2679
   44ALA     BB 2549  25.926  16.837  11.383 -0.0050  0.2240  0.0422
   44ALA    SC1 2550  25.746  17.029  11.443  0.0068  0.3804 -0.3908
   45GLU     BB 2551  25.929  16.581  11.211 -0.0278 -0.1665  0.1139
   45GLU    SC1 2552  25.516  16.634  11.330  0.1721 -0.0494 -0.1672
   46THR     BB 2553  26.132  16.328  11.241  0.4610  0.0113 -0.0412
   46THR    SC1 2554  26.057  16.101  11.052 -0.2025  0.0891  0.1032
   47GLY     BB 2555  26.260  16.239  11.515 -0.0917 -0.6283  0.0338
   48LEU     BB 2556  26.606  16.284  11.522  0.1539 -0.1605 -0.0844
   48LEU    SC1 2557  26.851  16.201  11.775 -0.0162  0.2028  0.0628
   49THR     BB 2558  26.707  16.074  11.334 -0.0273  0.1042  0.0632
   49THR    SC1 2559  26.445  15.952  11.237 -0.0846  0.1007  0.2198
   50ASP     BB 2560  27.030  16.139  11.267  0.0345  0.1683  0.0522
   50ASP    SC1 2561  27.131  15.857  11.170  0.1615  0.5510  0.3286
   51GLY     BB 2562  27.118  16.509  11.380  0.1381  0.0896 -0.2401
   52GLU     BB 2563  27.265  16.749  11.267 -0.2874 -0.0027  0.1757
   52GLU    SC1 2564  27.119  17.014  11.521 -0.1422 -0.1177  0.0119
   53GLU     BB 2565  27.307  16.709  10.914 -0.1468  0.2436  0.2233
   53GLU    SC1 2566  27.014  16.481  10.759 -0.0730  0.0499  0.1039
   54LYS     BB 2567  27.525  16.846  10.742  0.3042 -0.0226  0.2586
   54LYS    SC1 2568  27.599  16.879  10.441 -0.3031  0.0568 -0.1959
   54LYS    SC2 2569  27.429  16.999  10.204  0.1853 -0.0291 -0.2215
   55GLU     BB 2570  27.784  17.070  10.791 -0.4216  0.0210 -0.0067
   55GLU    SC1 2571  27.555  17.333  10.631 -0.0145  0.0351 -0.0592
   56GLU     BB 2572  27.980  17.020  11.024 -0.0371 -0.0754 -0.2656
   56GLU    SC1 2573  27.775  16.690  11.162 -0.4153 -0.0210  0.5368
   57PRO     BB 2574  28.286  17.112  11.089 -0.3760  0.0101 -0.1622
   57PRO    SC1 2575  28.556  17.131  10.883  0.3834  0.0080  0.2576
   58LYS     BB 2576  28.439  16.997  11.341  0.2199 -0.1043  0.1780
   58LYS    SC1 2577  28.191  16.834  11.418 -0.0163 -0.1207  0.1248
   58LYS    SC2 2578  28.165  16.833  11.772 -0.1156  0.1283  0.3108
   59GLU     BB 2579  28.507  17.102  11.634  0.0095  0.1468  0.0306
   59GLU    SC1 2580  28.662  17.454  11.668  0.1325 -0.0153  0.0256
   60GLU     BB 2581  28.609  16.951  11.839 -0.0577  0.1028 -0.0429
   60GLU    SC1 2582  28.306  17.114  12.110 -0.1408  0.3180 -0.0463
   61GLU     BB 2583  28.592  16.616  11.774 -0.1910  0.2204 -0.3058
   61GLU    SC1 2584  28.507  16.487  11.395  0.0213  0.1313 -0.4212
    1LYS     BB 2585   5.627  13.233  19.116 -0.1155  0.3178  0.0079
    1LYS    SC1 2586   5.729  13.165  19.406 -0.2107 -0.1424  0.2432
    1LYS    SC2 2587   5.510  13.199  19.653 -0.4662  0.0307 -0.0177
    2LYS     BB 2588   5.461  12.939  19.022 -0.1222 -0.0534  0.0761
    2LYS    SC1 2589   5.179  13.139  18.981 -0.3453  0.0623 -0.0858
    2LYS    SC2 2590   4.911  13.325  19.116 -0.0006 -0.1340  0.1463
    3CYS     BB 2591   5.362  12.798  19.316 -0.2316  0.0346 -0.1286
    3CYS    SC1 2592   5.140  13.049  19.345 -0.6648 -0.4826  0.1432
    4LEU     BB 2593   5.208  12.567  19.222 -0.1125  0.1189  0.1134
    4LEU    SC1 2594   5.198  12.575  18.861  0.0524  0.0013  0.0751
    5PHE     BB 2595   4.934  12.457  19.248 -0.3084  0.0175 -0.0540
    5PHE    SC1 2596   4.772  12.405  19.498 -0.1641  0.2355 -0.5123
    5PHE    SC2 2597   4.489  12.220  19.539 -0.0540  0.1293 -0.2042
    5PHE    SC3 2598   4.456  12.507  19.570 -0.1145  0.1108 -0.0921
    6LYS     BB 2599   4.836  12.091  19.164 -0.1329 -0.0129  0.1753
    6LYS    SC1 2600   5.117  11.912  19.142  0.1616 -0.5029 -0.4400
    6LYS    SC2 2601   5.321  11.659  19.235  0.0343  0.2393 -0.1185
    7LYS     BB 2602   4.788  11.912  19.469  0.0776 -0.3244 -0.0723
    7LYS    SC1 2603   4.529  11.825  19.517 -0.1000  0.1997  0.6118
    7LYS    SC2 2604   4.412  11.500  19.378 -0.6912  0.4147 -0.1399
    8LYS     BB 2605   5.009  12.030  19.704  0.2109 -0.1038  0.1213
    8LYS    SC1 2606   5.168  12.213  19.504 -0.1641  0.1291  0.2816
    8LYS    SC2 2607   5.487  12.395  19.589  0.0362  0.1726  0.0041
    9ASN     BB 2608   5.009  11.811  19.984  0.2410  0.0837 -0.1986
    9ASN    SC1 2609   5.272  11.607  19.993 -0.0571 -0.2090  0.2449
   10LYS     BB 2610   5.050  11.865  20.304  0.0398 -0.0178  0.0780
   10LYS    SC1 2611   4.835  11.974  20.403  0.0256  0.4679 -0.1432
   10LYS    SC2 2612   4.552  12.213  20.411 -0.1283  0.0942 -0.1092
   11LYS     BB 2613   5.232  11.613  20.491  0.2240 -0.0731 -0.0320
   11LYS    SC1 2614   4.979  11.543  20.659  0.2123  0.2769  0.2978
   11LYS    SC2 2615   4.722  11.475  20.830  0.1282 -0.2118  0.6211
   12LYS     BB 2616   5.524  11.687  20.334  0.2011  0.0575 -0.1116
   12LYS    SC1 2617   5.632  11.410  20.401 -0.0946 -0.2009  0.2654
   12LYS    SC2 2618   5.693  11.059  20.475  0.2020  0.2935 -0.2425
   13GLY     BB 2619   5.732  11.921  20.480  0.0352 -0.1843  0.1556
   14LYS     BB 2620   5.823  11.910  20.782  0.1932 -0.1000  0.0517
   14LYS    SC1 2621   6.086  11.984  20.661  0.1261  0.5517  0.0078
   14LYS    SC2 2622   6.423  11.886  20.564  0.0905  0.1693 -0.0376
   15GLU     BB 2623   5.819  12.189  20.959  0.2002  0.1293  0.0300
   15GLU    SC1 2624   6.140  12.185  21.100  0.0335 -0.0546  0.0664
   16LYS     BB 2625   5.609  12.401  20.909 -0.3190 -0.0479 -0.1385
   16LYS    SC1 2626   5.655  12.699  20.929 -0.2189  0.0787 -0.1827
   16LYS    SC2 2627   5.774  13.015  21.019 -0.1193 -0.2972 -0.0909
   17GLY     BB 2628   5.374  12.409  21.081  0.3201 -0.1068 -0.1182
   18GLY     BB 2629   5.309  12.322  21.410 -0.1952 -0.3126 -0.1616
   19LYS     BB 2630   5.586  12.300  21.573 -0.1390 -0.0923  0.1992
   19LYS    SC1 2631   5.913  12.283  21.614 -0.0160 -0.0849 -0.1283
   19LYS    SC2 2632   6.262  12.339  21.602 -0.0757  0.2068  0.3100
   20ASN     BB 2633   5.626  11.975  21.455  0.0551  0.2881 -0.0178
   20ASN    SC1 2634   5.439  11.986  21.194 -0.3552 -0.0247 -0.1447
   21ALA     BB 2635   5.686  11.723  21.693 -0.3647 -0.0435 -0.2943
   21ALA    SC1 2636   5.541  11.699  21.920  0.2255 -0.1464  0.0920
   22ILE     BB 2637   5.846  11.472  21.719 -0.1758  0.0233  0.1148
   22ILE    SC1 2638   6.100  11.616  21.896 -0.3274  0.0590  0.3068
   23ASN     BB 2639   5.649  11.193  21.604 -0.0055  0.2189 -0.1729
   23ASN    SC1 2640   5.637  11.196  21.291  0.0387  0.0512  0.1296
   24MET     BB 2641   5.746  10.887  21.666 -0.0984 -0.0179  0.0702
   24MET    SC1 2642   5.765  10.748  21.305 -0.1029  0.1038 -0.3032
   25LYS     BB 2643   5.530  10.630  21.757 -0.0498  0.0110  0.0480
   25LYS    SC1 2644   5.725  10.502  21.979  0.2531 -0.2473 -0.1397
   25LYS    SC2 2645   5.861  10.203  22.105  0.0069 -0.1336  0.0720
   26ASP     BB 2646   5.291  10.782  21.891 -0.4474 -0.0961 -0.0233
   26ASP    SC1 2647   5.107  10.563  22.018  0.2092  0.0410 -0.2288
   27VAL     BB 2648   5.231  11.081  21.846 -0.1987  0.1626 -0.2742
   27VAL    SC1 2649   5.326  11.314  21.994 -0.1190 -0.0236 -0.0256
   28LYS     BB 2650   5.036  11.189  21.677 -0.1505 -0.1394 -0.1336
   28LYS    SC1 2651   5.238  11.437  21.584 -0.1009 -0.1436  0.0118
   28LYS    SC2 2652   5.408  11.577  21.300  0.2976  0.0679  0.0963
   29ASP     BB 2653   4.742  11.415  21.740  0.3003  0.1075  0.2484
   29ASP    SC1 2654   4.399  11.437  21.581 -0.0301 -0.0236 -0.1518
   30LEU     BB 2655   4.645  11.476  22.017 -0.1198  0.0185  0.0852
   30LEU    SC1 2656   4.936  11.282  22.160  0.2167 -0.3942  0.1199
   31GLY     BB 2657   4.770  11.694  22.233 -0.3057 -0.0789  0.1268
   32LYS     BB 2658   4.947  11.993  22.226 -0.1925 -0.0111  0.2014
   32LYS    SC1 2659   5.015  11.930  22.552 -0.3491 -0.0918 -0.0385
   32LYS    SC2 2660   5.239  11.726  22.764  0.0398  0.0654 -0.1851
   33THR     BB 2661   5.010  12.157  21.952 -0.2693 -0.2840  0.2934
   33THR    SC1 2662   5.294  12.117  21.847 -0.2930  0.1410  0.0428
   34MET     BB 2663   4.840  12.262  21.743 -0.0297 -0.0110  0.0750
   34MET    SC1 2664   4.666  12.542  21.943  0.0226  0.2621 -0.0620
   35LYS     BB 2665   4.700  12.189  21.486  0.1336  0.0275 -0.1173
   35LYS    SC1 2666   4.402  12.279  21.572 -0.1956 -0.2873 -0.0779
   35LYS    SC2 2667   4.040  12.273  21.565  0.3198 -0.2990 -0.0382
   36ASP     BB 2668   4.741  12.283  21.201 -0.1866  0.2554  0.2037
   36ASP    SC1 2669   5.012  12.108  21.105 -0.4231  0.0358 -0.2557
   37GLN     BB 2670   4.954  12.545  21.221 -0.1097  0.0182  0.4222
   37GLN    SC1 2671   4.744  12.778  21.049  0.0038  0.1857  0.0716
   38ALA     BB 2672   4.818  12.650  21.485 -0.3127  0.0920 -0.3697
   38ALA    SC1 2673   4.555  12.649  21.546 -0.2178  0.3502  0.0994
   39LEU     BB 2674   4.774  12.994  21.534 -0.0252 -0.1249  0.0988
   39LEU    SC1 2675   4.583  13.293  21.425  0.5479  0.0529 -0.0246
   40LYS     BB 2676   5.023  13.225  21.611 -0.0046  0.0147 -0.2200
   40LYS    SC1 2677   4.908  13.437  21.857  0.0743  0.2300  0.0609
   40LYS    SC2 2678   4.864  13.772  21.840  0.0377 -0.0504 -0.3240
   41ASP     BB 2679   5.235  13.385  21.462  0.1219  0.3224  0.4731
   41ASP    SC1 2680   5.409  13.151  21.323 -0.1277 -0.1333  0.1567
   42ASP     BB 2681   5.256  13.685  21.516  0.2311  0.0787 -0.1013
   42ASP    SC1 2682   5.333  13.614  21.839 -0.2359 -0.0919 -0.3694
   43ASP     BB 2683   5.356  13.936  21.289  0.0263 -0.1712 -0.2071
   43ASP    SC1 2684   5.444  13.835  20.952  0.3319 -0.0092  0.0552
   44ALA     BB 2685   5.099  14.032  21.117 -0.1507 -0.0687 -0.1672
   44ALA    SC1 2686   5.003  14.186  21.316 -0.0860  0.2298 -0.3615
   45GLU     BB 2687   4.943  13.934  20.877 -0.1112 -0.3190  0.1798
   45GLU    SC1 2688   4.878  14.302  20.794 -0.2143 -0.1468  0.0739
   46THR     BB 2689   5.081  13.727  20.672  0.1604 -0.0239 -0.1588
   46THR    SC1 2690   5.266  13.945  20.565  0.0895 -0.0631 -0.3661
   47GLY     BB 2691   5.038  13.413  20.703 -0.3702 -0.1815 -0.0950
   48LEU     BB 2692   5.139  13.285  20.469  0.0437 -0.2637 -0.0756
   48LEU    SC1 2693   5.090  12.970  20.587 -0.1313  0.0852 -0.1576
   49THR     BB 2694   5.192  13.402  20.194  0.1337 -0.0606  0.1251
   49THR    SC1 2695   5.444  13.295  20.060  0.0545 -0.0283 -0.0544
   50ASP     BB 2696   5.273  13.728  20.099 -0.1096 -0.0851  0.1330
   50ASP    SC1 2697   5.611  13.703  20.082 -0.1302 -0.2726 -0.1187
   51GLY     BB 2698   5.244  13.629  19.804  0.3084 -0.1928 -0.1307
   52GLU     BB 2699   5.475  13.699  19.579  0.1917 -0.1795  0.0443
   52GLU    SC1 2700   5.260  13.430  19.380 -0.0632 -0.2363  0.0540
   53GLU     BB 2701   5.648  13.983  19.677 -0.1021 -0.1430  0.1099
   53GLU    SC1 2702   5.732  14.202  19.290 -0.0291  0.2608  0.0829
   54LYS     BB 2703   5.470  14.187  19.854  0.1550  0.2713  0.0479
   54LYS    SC1 2704   5.595  14.396  19.669 -0.3442  0.0961  0.1043
   54LYS    SC2 2705   5.764  14.638  19.455 -0.0124 -0.2506  0.0548
   55GLU     BB 2706   5.179  14.348  19.881 -0.0885  0.3371  0.3489
   55GLU    SC1 2707   4.867  14.276  19.623  0.2962  0.1304  0.0511
   56GLU     BB 2708   5.036  14.690  19.891 -0.2862  0.3734  0.1702
   56GLU    SC1 2709   5.317  14.876  19.622 -0.0187  0.1578  0.0498
   57PRO     BB 2710   4.807  14.662  20.139 -0.0396 -0.0195 -0.2316
   57PRO    SC1 2711   4.714  14.992  20.184  0.0760  0.1992 -0.1216
   58LYS     BB 2712   4.579  14.461  20.375  0.0398 -0.0344  0.2168
   58LYS    SC1 2713   4.701  14.743  20.547  0.2677  0.0091 -0.3235
   58LYS    SC2 2714   4.708  14.781  20.861 -0.1856  0.2193  0.0739
   59GLU     BB 2715   4.246  14.303  20.351 -0.2137 -0.0567 -0.2242
   59GLU    SC1 2716   4.003  14.146  20.564  0.0171  0.0337  0.1289
   60GLU     BB 2717   3.989  14.398  20.138  0.0838 -0.1544 -0.0332
   60GLU    SC1 2718   3.922  14.118  19.884  0.0981 -0.0595 -0.2161
   61GLU     BB 2719   3.823  14.666  20.106  0.1167 -0.0575  0.1785
   61GLU    SC1 2720   3.444  14.732  20.070  0.0376 -0.0404 -0.1473
    1LYS     BB 2721  16.406  14.038  15.162  0.0584 -0.2834  0.2628
    1LYS    SC1 2722  16.598  13.862  15.022 -0.1175 -0.0822  0.0068
    1LYS    SC2 2723  16.925  13.907  14.908  0.2002  0.1904  0.2363
    2LYS     BB 2724  16.155  13.818  15.223  0.3066  0.0231  0.0625
    2LYS    SC1 2725  15.995  13.958  15.450  0.1109 -0.1250  0.3775
    2LYS    SC2 2726  15.733  14.089  15.578  0.0025 -0.0873  0.2047
    3CYS     BB 2727  16.232  13.535  15.351 -0.0596 -0.1129  0.2791
    3CYS    SC1 2728  16.531  13.451  15.317 -0.6277  0.0444 -0.1423
    4LEU     BB 2729  16.272  13.408  15.674  0.3420 -0.0780 -0.0612
    4LEU    SC1 2730  16.602  13.448  15.739  0.0347 -0.2806  0.1529
    5PHE     BB 2731  16.280  13.082  15.798  0.2545  0.0773  0.0922
    5PHE    SC1 2732  16.545  12.944  15.693  0.2221 -0.0266 -0.0989
    5PHE    SC2 2733  16.725  12.794  15.939 -0.1475  0.1715  0.3067
    5PHE    SC3 2734  16.842  13.036  15.830  0.1330 -0.0455  0.1105
    6LYS     BB 2735  16.128  13.089  16.117 -0.2433  0.0772  0.2514
    6LYS    SC1 2736  16.454  13.101  16.278 -0.1445  0.1148  0.0185
    6LYS    SC2 2737  16.778  12.956  16.376 -0.0660  0.4045  0.2256
    7LYS     BB 2738  15.844  13.213  16.193  0.0245 -0.1864  0.0910
    7LYS    SC1 2739  15.943  13.511  16.217  0.0615  0.3980 -0.0163
    7LYS    SC2 2740  15.981  13.817  16.334  0.3465  0.1800 -0.2230
    8LYS     BB 2741  15.524  13.045  16.083 -0.2710 -0.1792 -0.1528
    8LYS    SC1 2742  15.301  13.222  16.182  0.2233 -0.3295 -0.2902
    8LYS    SC2 2743  15.244  13.374  16.476 -0.0838 -0.2379 -0.3056
    9ASN     BB 2744  15.430  12.865  15.802  0.0329  0.0673 -0.0067
    9ASN    SC1 2745  15.248  12.586  15.823  0.1283  0.1510 -0.3577
   10LYS     BB 2746  15.543  12.819  15.473 -0.3653  0.1270  0.0879
   10LYS    SC1 2747  15.517  13.111  15.353 -0.2529 -0.0957  0.0491
   10LYS    SC2 2748  15.434  13.345  15.080 -0.3162  0.1308  0.0281
   11LYS     BB 2749  15.841  12.740  15.453  0.0904  0.3108  0.0071
   11LYS    SC1 2750  16.127  12.857  15.354  0.1531 -0.1382  0.0667
   11LYS    SC2 2751  16.317  13.113  15.122  0.0362 -0.0309 -0.2679
   12LYS     BB 2752  15.908  12.444  15.406  0.3044  0.0396  0.1508
   12LYS    SC1 2753  16.158  12.441  15.181 -0.2491  0.0827  0.1115
   12LYS    SC2 2754  16.343  12.170  15.209 -0.0120  0.2521  0.0473
   13GLY     BB 2755  16.101  12.241  15.602 -0.1507 -0.0995 -0.4118
   14LYS     BB 2756  16.000  12.081  15.862 -0.1289  0.1001  0.1359
   14LYS    SC1 2757  15.707  12.045  15.809  0.0302 -0.1285  0.0862
   14LYS    SC2 2758  15.526  11.788  15.723 -0.1968  0.0208  0.2691
   15GLU     BB 2759  16.107  11.950  16.120 -0.0315  0.1311 -0.1377
   15GLU    SC1 2760  15.785  11.746  16.119 -0.0425 -0.0400 -0.1233
   16LYS     BB 2761  16.395  11.836  16.068 -0.1681 -0.1285 -0.0277
   16LYS    SC1 2762  16.297  11.534  16.133  0.1149 -0.1793  0.0964
   16LYS    SC2 2763  16.175  11.257  16.295 -0.1228 -0.1540  0.1844
   17GLY     BB 2764  16.659  11.985  16.169  0.1789  0.1247  0.0650
   18GLY     BB 2765  16.960  11.922  16.209 -0.4369  0.2003 -0.0424
   19LYS     BB 2766  17.227  12.164  16.129  0.0289  0.0713  0.0314
   19LYS    SC1 2767  17.283  12.223  16.455 -0.1465 -0.1259  0.2462
   19LYS    SC2 2768  17.210  12.349  16.767  0.1429  0.0211 -0.4224
   20ASN     BB 2769  17.299  12.450  16.036  0.0330  0.0133  0.1723
   20ASN    SC1 2770  17.185  12.450  15.767 -0.0065  0.2517  0.0823
   21ALA     BB 2771  17.629  12.495  15.988 -0.3204  0.1590 -0.1148
   21ALA    SC1 2772  17.659  12.355  16.216 -0.1130 -0.1881 -0.3464
   22ILE     BB 2773  17.781  12.462  15.733  0.1582 -0.2048  0.0211
   22ILE    SC1 2774  18.055  12.644  15.644  0.0703 -0.0468  0.0711
   23ASN     BB 2775  17.661  12.493  15.447 -0.0360  0.2805 -0.2561
   23ASN    SC1 2776  17.327  12.542  15.395  0.0493 -0.0617  0.2926
   24MET     BB 2777  17.701  12.756  15.244 -0.1021  0.0231 -0.1470
   24MET    SC1 2778  18.085  12.834  15.245  0.0646  0.0351 -0.1085
   25LYS     BB 2779  17.549  13.023  15.304  0.3453  0.1852  0.3229
   25LYS    SC1 2780  17.283  12.905  15.232  0.2999  0.0907 -0.4011
   25LYS    SC2 2781  16.936  12.823  15.119 -0.1660 -0.2751 -0.1371
   26ASP     BB 2782  17.689  13.044  15.633 -0.0148 -0.2298  0.5884
   26ASP    SC1 2783  17.477  12.795  15.713  0.0779  0.4471 -0.0273
   27VAL     BB 2784  17.858  13.269  15.833 -0.0744 -0.1639 -0.3196
   27VAL    SC1 2785  18.119  13.143  15.796 -0.1621 -0.3217 -0.4157
   28LYS     BB 2786  17.922  13.254  16.161  0.0368  0.1813 -0.1876
   28LYS    SC1 2787  18.102  13.520  16.207 -0.0123  0.0525  0.2344
   28LYS    SC2 2788  18.131  13.732  16.432  0.3922  0.0225 -0.2250
   29ASP     BB 2789  17.709  13.160  16.368  0.0059  0.1756 -0.0775
   29ASP    SC1 2790  17.567  13.432  16.432 -0.2882  0.0928 -0.0902
   30LEU     BB 2791  17.820  12.948  16.626  0.2059 -0.2621 -0.3245
   30LEU    SC1 2792  17.857  12.645  16.468 -0.1062  0.0849  0.3178
   31GLY     BB 2793  18.028  12.935  16.919 -0.0886 -0.0802 -0.3625
   32LYS     BB 2794  18.372  12.937  16.961  0.0968  0.0869 -0.3480
   32LYS    SC1 2795  18.490  12.676  17.082  0.3281  0.0535 -0.2377
   32LYS    SC2 2796  18.678  12.691  17.406 -0.1284  0.4064  0.2420
   33THR     BB 2797  18.405  13.289  17.014 -0.0266 -0.2525  0.1383
   33THR    SC1 2798  18.688  13.212  16.928 -0.0166 -0.0229 -0.0444
   34MET     BB 2799  18.200  13.429  17.220  0.0059 -0.2398 -0.0040
   34MET    SC1 2800  17.823  13.311  17.233  0.0748  0.2506 -0.2352
   35LYS     BB 2801  18.276  13.747  17.340  0.0084 -0.2969 -0.0937
   35LYS    SC1 2802  18.485  13.633  17.486 -0.3822 -0.1385 -0.3170
   35LYS    SC2 2803  18.757  13.491  17.362  0.0109  0.1405 -0.2492
   36ASP     BB 2804  18.319  13.944  17.122  0.1729 -0.1707 -0.0778
   36ASP    SC1 2805  18.236  13.756  16.861  0.1552 -0.2128  0.1032
   37GLN     BB 2806  18.298  14.267  17.100  0.0899 -0.2843 -0.0722
   37GLN    SC1 2807  18.664  14.431  17.132  0.1575 -0.0573  0.0521
   38ALA     BB 2808  18.327  14.419  17.394 -0.0063 -0.1934  0.0680
   38ALA    SC1 2809  18.545  14.472  17.545  0.0026 -0.1027  0.0237
   39LEU     BB 2810  18.142  14.444  17.688 -0.1330  0.2045  0.1014
   39LEU    SC1 2811  18.306  14.772  17.736  0.1319 -0.0649 -0.4384
   40LYS     BB 2812  17.817  14.534  17.631 -0.0039 -0.2331  0.0418
   40LYS    SC1 2813  17.941  14.673  17.374  0.1091  0.4059 -0.1482
   40LYS    SC2 2814  17.994  15.031  17.295 -0.0335 -0.0696 -0.0533
   41ASP     BB 2815  17.499  14.478  17.748 -0.2492  0.3211  0.1437
   41ASP    SC1 2816  17.474  14.768  17.859  0.2308 -0.1922 -0.2276
   42ASP     BB 2817  17.206  14.463  17.607  0.0708  0.3612 -0.1035
   42ASP    SC1 2818  17.369  14.475  17.298  0.0769 -0.0068 -0.1271
   43ASP     BB 2819  16.864  14.395  17.639  0.2402 -0.0078 -0.0688
   43ASP    SC1 2820  16.646  14.636  17.734 -0.1363 -0.1208  0.2661
   44ALA     BB 2821  16.852  14.129  17.876  0.1195  0.1439  0.0012
   44ALA    SC1 2822  16.616  13.998  17.867  0.2846 -0.1675  0.0459
   45GLU     BB 2823  17.018  13.960  18.162 -0.0777  0.0078  0.0576
   45GLU    SC1 2824  17.347  14.043  17.950  0.0108  0.0803 -0.0592
   46THR     BB 2825  17.086  14.159  18.365 -0.0432  0.2407  0.1533
   46THR    SC1 2826  17.346  14.049  18.479 -0.2769 -0.3643  0.1361
   47GLY     BB 2827  17.125  14.468  18.511  0.1875  0.6773 -0.0249
   48LEU     BB 2828  17.396  14.607  18.652 -0.1228 -0.1239  0.0877
   48LEU    SC1 2829  17.220  14.886  18.744  0.0956  0.1255 -0.3759
   49THR     BB 2830  17.550  14.438  18.853 -0.2533 -0.0668  0.0868
   49THR    SC1 2831  17.352  14.389  19.079 -0.2420 -0.1959  0.0696
   50ASP     BB 2832  17.833  14.258  18.758  0.1346  0.0270  0.0866
   50ASP    SC1 2833  17.889  14.427  18.492 -0.0347 -0.0927  0.4746
   51GLY     BB 2834  17.801  13.991  18.693 -0.0608  0.1278 -0.5682
   52GLU     BB 2835  17.537  13.819  18.899  0.1680  0.1922 -0.3650
   52GLU    SC1 2836  17.614  14.039  19.207 -0.0740 -0.2077 -0.0129
   53GLU     BB 2837  17.278  13.702  18.917  0.0166 -0.2304 -0.1023
   53GLU    SC1 2838  17.405  13.363  18.710 -0.1366  0.1660 -0.1693
   54LYS     BB 2839  17.022  13.798  18.717  0.0884 -0.0606 -0.6834
   54LYS    SC1 2840  16.997  13.600  18.504 -0.0965  0.0104  0.0032
   54LYS    SC2 2841  16.816  13.561  18.212 -0.3214  0.5449 -0.2319
   55GLU     BB 2842  16.801  13.970  18.895  0.2911  0.0088  0.0219
   55GLU    SC1 2843  16.700  14.285  18.671  0.0375  0.1458  0.0409
   56GLU     BB 2844  16.554  13.717  18.922 -0.1062  0.0218 -0.1551
   56GLU    SC1 2845  16.516  13.606  18.558  0.0046  0.1038  0.0429
   57PRO     BB 2846  16.393  13.603  19.167 -0.1189  0.3488 -0.0827
   57PRO    SC1 2847  16.153  13.371  19.215  0.5989 -0.1132 -0.1372
   58LYS     BB 2848  16.646  13.359  19.272  0.0122  0.3584 -0.2934
   58LYS    SC1 2849  16.438  13.324  19.530 -0.2759  0.0244 -0.3708
   58LYS    SC2 2850  16.590  13.146  19.810  0.1662 -0.0287 -0.2262
   59GLU     BB 2851  16.897  13.393  19.469 -0.1461 -0.0656  0.1167
   59GLU    SC1 2852  16.948  13.030  19.466 -0.4474 -0.2131  0.1434
   60GLU     BB 2853  16.946  13.464  19.795  0.1745 -0.0171 -0.1799
   60GLU    SC1 2854  17.015  13.821  19.821  0.0984  0.0269  0.1113
   61GLU     BB 2855  17.060  13.169  19.919  0.2134 -0.1169  0.0351
   61GLU    SC1 2856  16.801  13.205  20.213 -0.0211 -0.1850 -0.1451
    1LYS     BB 2857  19.481  20.314  12.100  0.0169 -0.1897 -0.5260
    1LYS    SC1 2858  19.489  20.556  12.276 -0.0261 -0.1259 -0.1525
    1LYS    SC2 2859  19.223  20.671  12.418  0.0538 -0.0655  0.0250
    2LYS     BB 2860  19.812  20.415  11.972  0.4716 -0.1352  0.2503
    2LYS    SC1 2861  20.021  20.242  12.112  0.2889  0.0363 -0.0589
    2LYS    SC2 2862  20.221  20.067  12.340 -0.0178  0.1852 -0.4467
    3CYS     BB 2863  19.901  20.712  12.042 -0.1218  0.2291 -0.1161
    3CYS    SC1 2864  19.639  20.921  12.171 -0.0200  0.2272 -0.0095
    4LEU     BB 2865  20.130  20.692  12.287  0.0004  0.0143 -0.3235
    4LEU    SC1 2866  19.907  20.781  12.580 -0.0085  0.0028 -0.1993
    5PHE     BB 2867  20.309  20.978  12.465 -0.0287  0.0694 -0.0208
    5PHE    SC1 2868  20.136  21.188  12.621 -0.3513 -0.1712 -0.1764
    5PHE    SC2 2869  19.976  21.104  12.909 -0.0560  0.3137  0.1431
    5PHE    SC3 2870  19.812  21.237  12.711 -0.2696 -0.0559  0.0632
    6LYS     BB 2871  20.573  21.027  12.394 -0.1760  0.3330 -0.0003
    6LYS    SC1 2872  20.587  20.834  12.140  0.0552 -0.4106  0.1046
    6LYS    SC2 2873  20.303  20.912  11.877  0.0665  0.0142  0.2323
    7LYS     BB 2874  20.622  21.337  12.523 -0.1264 -0.3151 -0.1363
    7LYS    SC1 2875  20.495  21.294  12.824 -0.0673 -0.2990 -0.2802
    7LYS    SC2 2876  20.436  21.017  13.032 -0.0180  0.0281  0.3147
    8LYS     BB 2877  20.815  21.577  12.494  0.2338 -0.2406 -0.4463
    8LYS    SC1 2878  20.659  21.828  12.432 -0.0275 -0.4801 -0.0684
    8LYS    SC2 2879  20.434  22.051  12.492  0.3041 -0.1317  0.1403
    9ASN     BB 2880  21.136  21.511  12.508 -0.2305  0.2466  0.0604
    9ASN    SC1 2881  21.308  21.333  12.280  0.0178 -0.0495  0.0448
   10LYS     BB 2882  21.368  21.370  12.758  0.2946 -0.0763  0.2442
   10LYS    SC1 2883  21.520  21.474  12.978 -0.0560 -0.1384  0.5556
   10LYS    SC2 2884  21.796  21.602  13.162  0.1087  0.0888  0.1009
   11LYS     BB 2885  21.466  21.053  12.693 -0.1915 -0.1838 -0.3491
   11LYS    SC1 2886  21.702  20.983  12.474  0.1572 -0.1696 -0.1475
   11LYS    SC2 2887  22.040  20.940  12.415 -0.0872 -0.2064 -0.3153
   12LYS     BB 2888  21.299  20.759  12.754  0.1673 -0.0704  0.3669
   12LYS    SC1 2889  21.475  20.630  12.945  0.1416 -0.0249 -0.3883
   12LYS    SC2 2890  21.730  20.392  13.118 -0.1346  0.0886  0.4257
   13GLY     BB 2891  21.371  20.506  12.559  0.0717  0.1577 -0.0193
   14LYS     BB 2892  21.187  20.225  12.464  0.0117  0.3362 -0.3182
   14LYS    SC1 2893  21.136  20.464  12.256 -0.1201 -0.2695  0.2328
   14LYS    SC2 2894  20.957  20.703  12.299  0.3054  0.1511 -0.1816
   15GLU     BB 2895  21.352  19.947  12.358  0.0898  0.0739 -0.0010
   15GLU    SC1 2896  21.472  19.767  12.699  0.1943 -0.0981  0.2411
   16LYS     BB 2897  21.310  19.926  12.051 -0.0057  0.2613 -0.2525
   16LYS    SC1 2898  21.598  20.080  12.025 -0.2534  0.2187 -0.0067
   16LYS    SC2 2899  21.900  20.125  12.247 -0.4278  0.0248 -0.0468
   17GLY     BB 2900  21.027  19.709  11.942  0.1458  0.0072 -0.3007
   18GLY     BB 2901  20.881  19.432  12.069  0.1539  0.2945  0.2021
   19LYS     BB 2902  20.615  19.408  11.889 -0.2529 -0.0050 -0.1498
   19LYS    SC1 2903  20.549  19.100  11.878  0.0533  0.1482  0.1275
   19LYS    SC2 2904  20.222  18.982  11.913  0.0500  0.4575 -0.0162
   20ASN     BB 2905  20.590  19.572  11.619  0.0436 -0.2676 -0.1743
   20ASN    SC1 2906  20.692  19.428  11.376  0.1838  0.1628 -0.0916
   21ALA     BB 2907  20.306  19.737  11.502 -0.0687  0.1538 -0.1776
   21ALA    SC1 2908  20.107  19.772  11.681 -0.0815 -0.1122 -0.1356
   22ILE     BB 2909  20.267  20.087  11.394  0.0400 -0.2900  0.1867
   22ILE    SC1 2910  19.951  19.960  11.403  0.0241 -0.2386  0.4066
   23ASN     BB 2911  20.495  20.287  11.337 -0.1037  0.0800  0.1017
   23ASN    SC1 2912  20.522  20.358  11.039 -0.0206 -0.1532 -0.1446
   24MET     BB 2913  20.476  20.617  11.497 -0.0612 -0.2634 -0.3363
   24MET    SC1 2914  20.264  20.477  11.767  0.3120 -0.0029  0.0820
   25LYS     BB 2915  20.554  20.928  11.450 -0.0154  0.0087 -0.1423
   25LYS    SC1 2916  20.803  20.858  11.300  0.0957  0.2914 -0.0259
   25LYS    SC2 2917  20.889  20.661  11.007 -0.0782 -0.2364  0.1138
   26ASP     BB 2918  20.662  21.194  11.653  0.2257  0.2587 -0.1119
   26ASP    SC1 2919  20.604  21.518  11.665  0.0795 -0.1565 -0.5072
   27VAL     BB 2920  20.974  21.246  11.566  0.2568 -0.0781 -0.1202
   27VAL    SC1 2921  21.069  21.506  11.658  0.2747 -0.2591  0.4033
   28LYS     BB 2922  21.111  21.286  11.220  0.2168  0.1703  0.4982
   28LYS    SC1 2923  21.368  21.495  11.154 -0.3414  0.2180 -0.1858
   28LYS    SC2 2924  21.726  21.520  11.170  0.2728 -0.1027 -0.0962
   29ASP     BB 2925  21.117  21.080  10.997  0.1863 -0.2844 -0.1863
   29ASP    SC1 2926  20.789  21.202  10.928  0.2330 -0.1968  0.1814
   30LEU     BB 2927  21.353  20.897  10.871 -0.1288  0.0139  0.1422
   30LEU    SC1 2928  21.343  20.969  10.564 -0.1909  0.3422  0.5777
   31GLY     BB 2929  21.696  20.978  10.817 -0.3184 -0.0956 -0.0588
   32LYS     BB 2930  22.013  20.875  11.034 -0.0821 -0.1834 -0.0302
   32LYS    SC1 2931  22.055  20.998  11.328  0.2098 -0.0577 -0.4378
   32LYS    SC2 2932  22.199  20.973  11.632  0.1657  0.0264  0.2549
   33THR     BB 2933  22.111  20.616  11.136 -0.2411 -0.0873  0.3087
   33THR    SC1 2934  22.407  20.543  11.158 -0.1571  0.1269 -0.0361
   34MET     BB 2935  21.878  20.370  11.254 -0.1391  0.0174  0.1763
   34MET    SC1 2936  21.812  20.647  11.540  0.1484 -0.0297 -0.0919
   35LYS     BB 2937  21.913  20.106  11.034  0.0881 -0.1049 -0.2105
   35LYS    SC1 2938  21.653  19.902  11.076 -0.0713 -0.0746  0.1592
   35LYS    SC2 2939  21.508  19.617  11.250 -0.5605  0.3982 -0.0137
   36ASP     BB 2940  22.195  20.162  10.820  0.2598  0.2765 -0.0784
   36ASP    SC1 2941  22.547  20.239  10.865 -0.4092 -0.1051 -0.3233
   37GLN     BB 2942  22.313  19.850  10.779  0.1445 -0.1667 -0.2358
   37GLN    SC1 2943  22.627  19.879  10.539  0.4534 -0.0153  0.1364
   38ALA     BB 2944  22.282  19.710  11.051  0.0516  0.1361  0.0485
   38ALA    SC1 2945  22.490  19.726  11.222 -0.2706  0.0706  0.4628
   39LEU     BB 2946  22.026  19.667  11.313  0.2679 -0.1569 -0.3476
   39LEU    SC1 2947  22.001  19.983  11.450  0.0334  0.1774  0.0862
   40LYS     BB 2948  21.909  19.334  11.338  0.1673  0.2217 -0.0267
   40LYS    SC1 2949  21.995  19.267  11.083  0.0106  0.1390 -0.1734
   40LYS    SC2 2950  22.242  19.306  10.797  0.4734 -0.0205 -0.1424
   41ASP     BB 2951  21.704  19.218  11.567  0.2588 -0.2276 -0.1887
   41ASP    SC1 2952  21.375  19.295  11.526  0.2916 -0.2343 -0.4419
   42ASP     BB 2953  21.932  19.173  11.827 -0.0029 -0.0954  0.2465
   42ASP    SC1 2954  22.101  19.464  11.804  0.5102 -0.2368  0.0778
   43ASP     BB 2955  21.886  18.908  12.002  0.2294 -0.0634  0.2867
   43ASP    SC1 2956  21.989  18.679  11.781  0.3377  0.0863 -0.1801
   44ALA     BB 2957  21.754  18.940  12.315  0.1304 -0.0299  0.1652
   44ALA    SC1 2958  21.509  19.041  12.259  0.2589  0.1332 -0.1261
   45GLU     BB 2959  21.911  18.920  12.585 -0.1188  0.1038  0.0817
   45GLU    SC1 2960  21.895  18.547  12.613  0.1600  0.0479 -0.3127
   46THR     BB 2961  22.148  19.072  12.696 -0.1991 -0.2790 -0.0065
   46THR    SC1 2962  22.000  19.328  12.768  0.1405 -0.0086 -0.2330
   47GLY     BB 2963  22.417  19.058  12.860 -0.2150  0.2836 -0.1799
   48LEU     BB 2964  22.597  19.326  12.974 -0.1520 -0.0717  0.0170
   48LEU    SC1 2965  22.524  19.199  13.272  0.0001  0.0247 -0.2532
   49THR     BB 2966  22.893  19.455  12.868 -0.0574  0.0382 -0.0961
   49THR    SC1 2967  22.900  19.262  12.632 -0.1873 -0.0494 -0.0297
   50ASP     BB 2968  23.009  19.792  12.814 -0.0556  0.0437 -0.3514
   50ASP    SC1 2969  22.745  19.905  13.028  0.2151 -0.0297 -0.2005
   51GLY     BB 2970  23.292  19.950  12.982 -0.0249 -0.1131  0.0300
   52GLU     BB 2971  23.340  19.749  13.224 -0.0432 -0.1556  0.0501
   52GLU    SC1 2972  23.292  19.744  13.611  0.0617 -0.1283  0.1815
   53GLU     BB 2973  23.659  19.624  13.175  0.0038 -0.1110  0.2636
   53GLU    SC1 2974  23.734  19.337  12.961  0.4103 -0.0804 -0.1279
   54LYS     BB 2975  23.788  19.920  13.079  0.3962  0.1024  0.2247
   54LYS    SC1 2976  23.863  20.186  13.301  0.1130  0.5403  0.1597
   54LYS    SC2 2977  24.045  20.443  13.324 -0.0960 -0.1727  0.1732
   55GLU     BB 2978  23.727  20.160  12.861 -0.4042 -0.2286 -0.0630
   55GLU    SC1 2979  24.109  20.178  12.764 -0.1315 -0.2184 -0.2150
   56GLU     BB 2980  23.487  20.146  12.655 -0.0076 -0.0647  0.0316
   56GLU    SC1 2981  23.594  19.745  12.632 -0.0484 -0.1454  0.0349
   57PRO     BB 2982  23.144  20.249  12.659  0.1924 -0.0435 -0.1027
   57PRO    SC1 2983  23.014  20.267  12.967 -0.2728 -0.1042  0.2055
   58LYS     BB 2984  22.889  20.320  12.416  0.1702  0.2691 -0.1720
   58LYS    SC1 2985  22.812  20.019  12.490 -0.1569  0.4140 -0.0361
   58LYS    SC2 2986  22.534  19.772  12.659  0.3504 -0.0660  0.1449
   59GLU     BB 2987  22.662  20.534  12.371 -0.1364 -0.0892 -0.0043
   59GLU    SC1 2988  22.965  20.775  12.345  0.0004 -0.1767 -0.1319
   60GLU     BB 2989  22.378  20.620  12.445 -0.1977 -0.1978  0.3775
   60GLU    SC1 2990  22.197  20.533  12.073 -0.0452 -0.1799 -0.1344
   61GLU     BB 2991  22.150  20.409  12.574  0.2014 -0.1271 -0.0287
   61GLU    SC1 2992  21.935  20.610  12.760 -0.0870 -0.0597  0.0690
    1LYS     BB 2993  10.371  15.138  15.323 -0.1446  0.1084 -0.0520
    1LYS    SC1 2994  10.457  15.070  15.630  0.0593  0.1607 -0.0068
    1LYS    SC2 2995  10.743  14.997  15.774 -0.2251  0.2810 -0.0522
    2LYS     BB 2996  10.042  15.182  15.319  0.1176  0.1517 -0.0805
    2LYS    SC1 2997   9.976  15.485  15.336  0.6567  0.4975  0.3625
    2LYS    SC2 2998  10.032  15.854  15.434 -0.0108 -0.0738  0.3156
    3CYS     BB 2999   9.912  14.980  15.543  0.0699 -0.1466 -0.2637
    3CYS    SC1 3000   9.644  15.202  15.625 -0.1281  0.1613 -0.2464
    4LEU     BB 3001  10.066  14.906  15.797  0.2081  0.2148 -0.1929
    4LEU    SC1 3002   9.852  14.860  16.098  0.3681  0.1790 -0.1608
    5PHE     BB 3003  10.304  14.718  15.869 -0.2010 -0.1903 -0.3541
    5PHE    SC1 3004  10.471  14.863  16.071 -0.2965 -0.2322  0.0540
    5PHE    SC2 3005  10.431  14.979  16.388  0.3950  0.0685  0.0491
    5PHE    SC3 3006  10.476  14.693  16.366 -0.2029 -0.0475  0.1607
    6LYS     BB 3007  10.289  14.402  15.887  0.2619 -0.0907 -0.0196
    6LYS    SC1 3008  10.425  14.349  16.246 -0.3306 -0.0100 -0.3314
    6LYS    SC2 3009  10.447  14.222  16.554  0.3478  0.2041 -0.0286
    7LYS     BB 3010  10.248  14.156  15.706 -0.4824 -0.1316  0.0257
    7LYS    SC1 3011   9.973  14.081  15.729  0.1855  0.1166 -0.4089
    7LYS    SC2 3012   9.688  13.909  15.901  0.1024 -0.1379 -0.1657
    8LYS     BB 3013  10.336  14.097  15.379  0.2490 -0.0895  0.1688
    8LYS    SC1 3014  10.151  13.833  15.404  0.2875 -0.4274  0.0310
    8LYS    SC2 3015  10.325  13.609  15.443 -0.1559  0.3745 -0.1107
    9ASN     BB 3016  10.612  13.965  15.287  0.0940 -0.2182 -0.3155
    9ASN    SC1 3017  10.831  14.266  15.231  0.0458 -0.1911 -0.2293
   10LYS     BB 3018  10.663  13.896  14.953 -0.2626 -0.0464  0.0374
   10LYS    SC1 3019  10.579  14.187  14.887  0.2327  0.0340  0.1814
   10LYS    SC2 3020  10.398  14.418  14.966 -0.3443 -0.1614  0.1597
   11LYS     BB 3021  10.871  13.679  14.851 -0.0323  0.1348 -0.0100
   11LYS    SC1 3022  10.764  13.478  14.629  0.0735 -0.2209  0.1838
   11LYS    SC2 3023  10.603  13.407  14.329 -0.4436 -0.2584  0.2201
   12LYS     BB 3024  11.213  13.653  14.810  0.1212  0.1040 -0.2990
   12LYS    SC1 3025  11.477  13.546  14.635  0.0895  0.1886 -0.2377
   12LYS    SC2 3026  11.799  13.394  14.598 -0.0900  0.1922  0.2123
   13GLY     BB 3027  11.289  13.896  14.511  0.0569 -0.1233  0.0083
   14LYS     BB 3028  11.439  13.776  14.292 -0.0971 -0.0604  0.3580
   14LYS    SC1 3029  11.373  13.854  14.004  0.1676  0.1659 -0.0997
   14LYS    SC2 3030  11.102  13.671  13.887 -0.1685  0.2111 -0.3416
   15GLU     BB 3031  11.380  13.435  14.232 -0.1743 -0.2235 -0.2257
   15GLU    SC1 3032  11.734  13.268  14.165 -0.0908  0.0317  0.1400
   16LYS     BB 3033  11.113  13.408  14.375 -0.2113 -0.0466 -0.1939
   16LYS    SC1 3034  11.017  13.103  14.364  0.1115 -0.0984 -0.1551
   16LYS    SC2 3035  10.961  12.819  14.576 -0.2707 -0.1221 -0.1296
   17GLY     BB 3036  10.970  13.698  14.306  0.2004 -0.3564 -0.0643
   18GLY     BB 3037  10.719  13.921  14.455 -0.1455 -0.1311 -0.1913
   19LYS     BB 3038  10.385  13.850  14.447  0.0973 -0.2330  0.2519
   19LYS    SC1 3039  10.253  13.744  14.153 -0.1605  0.0870 -0.2566
   19LYS    SC2 3040  10.138  13.558  13.875 -0.1268 -0.4406  0.2988
   20ASN     BB 3041  10.281  13.602  14.622 -0.0478  0.3463  0.2524
   20ASN    SC1 3042   9.972  13.699  14.637 -0.2190  0.3025 -0.0269
   21ALA     BB 3043  10.378  13.539  15.016  0.0140  0.0531  0.3254
   21ALA    SC1 3044  10.127  13.454  15.069 -0.0455 -0.0738 -0.1214
   22ILE     BB 3045  10.468  13.230  15.136  0.0464 -0.2116  0.0509
   22ILE    SC1 3046  10.216  13.000  15.149 -0.2001  0.0662  0.3517
   23ASN     BB 3047  10.576  13.130  15.410 -0.1387  0.4489  0.0335
   23ASN    SC1 3048  10.599  13.340  15.688  0.0433  0.0849  0.1321
   24MET     BB 3049  10.539  12.796  15.540  0.1342 -0.2084 -0.3716
   24MET    SC1 3050  10.835  12.751  15.661 -0.0592 -0.2039 -0.0584
   25LYS     BB 3051  10.440  12.555  15.377 -0.1860 -0.1131  0.3414
   25LYS    SC1 3052  10.358  12.375  15.622  0.2661 -0.1484  0.0732
   25LYS    SC2 3053  10.052  12.255  15.593  0.0665 -0.1449 -0.1437
   26ASP     BB 3054  10.651  12.348  15.282 -0.0602 -0.0896  0.1335
   26ASP    SC1 3055  10.640  12.334  14.951 -0.2317 -0.1009 -0.1804
   27VAL     BB 3056  10.960  12.404  15.409  0.1552  0.1541  0.0273
   27VAL    SC1 3057  11.072  12.648  15.294  0.1239  0.2089  0.1126
   28LYS     BB 3058  11.216  12.204  15.471 -0.1716 -0.2176 -0.0222
   28LYS    SC1 3059  11.233  12.071  15.204 -0.1972  0.2056  0.0950
   28LYS    SC2 3060  11.042  12.006  14.926 -0.1166  0.0853  0.2591
   29ASP     BB 3061  11.235  11.955  15.728 -0.2205 -0.1285 -0.0658
   29ASP    SC1 3062  11.096  11.988  16.058 -0.2298  0.0798 -0.1281
   30LEU     BB 3063  11.460  11.832  15.795  0.0087  0.0787 -0.0341
   30LEU    SC1 3064  11.373  11.471  15.755  0.0845  0.1529  0.1503
   31GLY     BB 3065  11.638  12.016  15.988  0.0114 -0.2286 -0.1421
   32LYS     BB 3066  11.767  12.343  16.056  0.0823 -0.0595 -0.0912
   32LYS    SC1 3067  11.576  12.405  16.307 -0.0293 -0.0469  0.1245
   32LYS    SC2 3068  11.332  12.632  16.359  0.0631 -0.1469  0.2587
   33THR     BB 3069  12.006  12.431  15.892  0.3002 -0.0253 -0.1569
   33THR    SC1 3070  12.163  12.503  16.144 -0.1442 -0.0436  0.1353
   34MET     BB 3071  11.995  12.701  15.739 -0.0878 -0.0334  0.3981
   34MET    SC1 3072  11.717  12.811  16.018 -0.0702 -0.0221  0.1822
   35LYS     BB 3073  12.139  12.994  15.620  0.2985 -0.2135  0.3077
   35LYS    SC1 3074  12.095  13.219  15.784  0.3770  0.1931 -0.1827
   35LYS    SC2 3075  12.153  13.489  15.980  0.5822  0.1684  0.2346
   36ASP     BB 3076  12.360  13.028  15.339 -0.1619  0.1995  0.1163
   36ASP    SC1 3077  12.053  13.198  15.219 -0.1961 -0.3465  0.2713
   37GLN     BB 3078  12.533  13.265  15.197  0.1074  0.0142 -0.3385
   37GLN    SC1 3079  12.871  13.194  15.123  0.1501 -0.0528 -0.1229
   38ALA     BB 3080  12.388  13.158  14.902  0.1416  0.2670  0.1932
   38ALA    SC1 3081  12.426  13.348  14.713 -0.2444 -0.1333 -0.3168
   39LEU     BB 3082  12.596  12.992  14.712 -0.2426  0.0336 -0.2636
   39LEU    SC1 3083  12.437  12.924  14.415 -0.2519  0.1990  0.2863
   40LYS     BB 3084  12.752  12.747  14.829 -0.1391 -0.0296  0.0134
   40LYS    SC1 3085  13.040  12.665  14.875 -0.2245 -0.0220 -0.2279
   40LYS    SC2 3086  13.269  12.458  15.026 -0.1723  0.2890 -0.3645
   41ASP     BB 3087  12.642  12.667  15.081 -0.0039  0.0482 -0.2055
   41ASP    SC1 3088  12.290  12.732  15.000 -0.1925 -0.0669  0.0820
   42ASP     BB 3089  12.694  12.456  15.306 -0.0561 -0.0154 -0.2012
   42ASP    SC1 3090  12.846  12.223  15.087 -0.1644  0.0303 -0.3392
   43ASP     BB 3091  13.000  12.516  15.411 -0.1341 -0.1592 -0.1343
   43ASP    SC1 3092  13.065  12.840  15.374  0.2309  0.1392  0.1165
   44ALA     BB 3093  13.226  12.363  15.628  0.1149 -0.1343 -0.0283
   44ALA    SC1 3094  13.490  12.355  15.682  0.2075  0.3210 -0.3612
   45GLU     BB 3095  13.158  12.042  15.660 -0.0634 -0.2695 -0.0150
   45GLU    SC1 3096  13.078  12.129  15.999  0.0821  0.2129  0.0668
   46THR     BB 3097  12.912  11.951  15.510 -0.1244  0.0596  0.0339
   46THR    SC1 3098  13.013  11.677  15.423 -0.0363  0.0256  0.2361
   47GLY     BB 3099  12.624  12.007  15.503 -0.0289  0.0015 -0.0467
   48LEU     BB 3100  12.540  11.864  15.179 -0.0337 -0.2453 -0.3030
   48LEU    SC1 3101  12.185  11.797  15.172 -0.0543  0.0902 -0.2615
   49THR     BB 3102  12.725  11.701  15.029 -0.0026  0.1850  0.0930
   49THR    SC1 3103  12.965  11.856  14.922 -0.0483  0.2121  0.0287
   50ASP     BB 3104  12.720  11.345  14.923  0.0488  0.2228  0.0300
   50ASP    SC1 3105  12.818  11.257  15.222  0.0375  0.0443  0.1317
   51GLY     BB 3106  12.568  11.271  14.620  0.3758 -0.1070 -0.2126
   52GLU     BB 3107  12.805  11.304  14.425 -0.3317  0.1544 -0.1039
   52GLU    SC1 3108  13.031  11.587  14.570  0.0953 -0.0184  0.1659
   53GLU     BB 3109  12.648  11.275  14.091  0.1788  0.3151 -0.1260
   53GLU    SC1 3110  12.774  10.893  14.174  0.4067  0.0225 -0.1345
   54LYS     BB 3111  12.566  11.525  13.913  0.1196  0.2089 -0.0055
   54LYS    SC1 3112  12.240  11.412  13.952  0.0757  0.0824 -0.1715
   54LYS    SC2 3113  12.079  11.598  14.219 -0.4160  0.4788  0.2836
   55GLU     BB 3114  12.702  11.798  13.808 -0.0420 -0.0307 -0.1503
   55GLU    SC1 3115  13.002  11.682  13.625 -0.0596  0.3224 -0.1348
   56GLU     BB 3116  12.593  12.118  13.716 -0.2398  0.0600  0.1142
   56GLU    SC1 3117  12.791  12.369  13.877 -0.4346  0.1603  0.2909
   57PRO     BB 3118  12.278  12.226  13.820 -0.3819 -0.0811  0.2195
   57PRO    SC1 3119  12.168  12.447  13.635  0.0169  0.0468 -0.1365
   58LYS     BB 3120  11.948  12.109  13.841 -0.2369  0.0799  0.0148
   58LYS    SC1 3121  11.709  12.248  13.702  0.1539 -0.1461 -0.2600
   58LYS    SC2 3122  11.557  12.592  13.665  0.1584  0.2446  0.3591
   59GLU     BB 3123  11.768  11.946  14.069 -0.0004 -0.1724 -0.0837
   59GLU    SC1 3124  11.619  11.729  13.822 -0.1135 -0.2519  0.1143
   60GLU     BB 3125  11.725  12.113  14.400 -0.2230 -0.2227  0.1285
   60GLU    SC1 3126  12.126  12.047  14.492  0.0713 -0.1829  0.1608
   61GLU     BB 3127  11.458  12.171  14.594  0.3144 -0.1217 -0.0734
   61GLU    SC1 3128  11.404  12.565  14.581  0.0748 -0.0741 -0.0861
    1LYS     BB 3129  21.476  24.074   9.668  0.1590  0.2609 -0.2055
    1LYS    SC1 3130  21.210  24.177   9.849 -0.0977 -0.0778 -0.2561
    1LYS    SC2 3131  20.987  24.028  10.114  0.2717 -0.3107 -0.0288
    2LYS     BB 3132  21.726  24.356   9.656  0.1157  0.1437 -0.0756
    2LYS    SC1 3133  21.728  24.701   9.647 -0.3104  0.3690 -0.3188
    2LYS    SC2 3134  21.903  24.924   9.575  0.4952 -0.1115 -0.0298
    3CYS     BB 3135  21.787  24.450  10.003  0.1144 -0.1768  0.0158
    3CYS    SC1 3136  21.469  24.423  10.083 -0.2916  0.0354  0.3102
    4LEU     BB 3137  22.041  24.385  10.181  0.0501  0.0187  0.0351
    4LEU    SC1 3138  21.920  24.640  10.454 -0.1545 -0.0201  0.2106
    5PHE     BB 3139  22.213  24.119  10.346 -0.1921  0.4894  0.5108
    5PHE    SC1 3140  21.961  24.027  10.455  0.1552  0.0237  0.0271
    5PHE    SC2 3141  21.624  24.069  10.442  0.1264 -0.2106 -0.0225
    5PHE    SC3 3142  21.752  24.171  10.681 -0.0038 -0.2764  0.0763
    6LYS     BB 3143  22.553  24.188  10.346  0.0593  0.1070  0.1657
    6LYS    SC1 3144  22.548  23.955  10.643 -0.0467  0.0648 -0.1978
    6LYS    SC2 3145  22.599  23.933  11.010  0.0264 -0.0597 -0.1008
    7LYS     BB 3146  22.719  24.000  10.147 -0.2166 -0.0410 -0.1501
    7LYS    SC1 3147  22.684  23.715  10.266  0.1771  0.3527  0.1618
    7LYS    SC2 3148  22.644  23.365  10.355  0.1833 -0.2752 -0.1506
    8LYS     BB 3149  22.771  24.126   9.847  0.3813 -0.2090  0.1180
    8LYS    SC1 3150  22.609  23.888   9.700  0.2984 -0.0016 -0.1122
    8LYS    SC2 3151  22.365  23.754   9.492 -0.1698 -0.0651  0.0433
    9ASN     BB 3152  22.980  24.327   9.648 -0.1459  0.3709 -0.2818
    9ASN    SC1 3153  22.934  24.647   9.759  0.1372  0.0008 -0.0161
   10LYS     BB 3154  23.098  24.293   9.359  0.2469  0.0464  0.1796
   10LYS    SC1 3155  22.977  24.531   9.277  0.5338 -0.1488  0.2606
   10LYS    SC2 3156  23.119  24.727   8.972 -0.2065 -0.2299  0.0356
   11LYS     BB 3157  23.155  24.059   9.152 -0.1736  0.2324  0.0340
   11LYS    SC1 3158  23.375  23.840   9.225 -0.3362 -0.2092  0.0751
   11LYS    SC2 3159  23.427  23.523   9.099 -0.3405 -0.3717 -0.0256
   12LYS     BB 3160  22.932  23.825   9.248  0.2651  0.0534  0.1707
   12LYS    SC1 3161  22.983  23.886   9.520  0.0969 -0.2236  0.0977
   12LYS    SC2 3162  23.164  23.878   9.829  0.1210  0.0439  0.2467
   13GLY     BB 3163  22.983  23.521   9.074 -0.2784 -0.4564 -0.2312
   14LYS     BB 3164  22.810  23.396   8.848 -0.1306 -0.0095 -0.2725
   14LYS    SC1 3165  22.970  23.170   8.737 -0.3369 -0.1736 -0.1932
   14LYS    SC2 3166  23.029  23.034   8.424  0.0534  0.2546 -0.3466
   15GLU     BB 3167  22.556  23.396   9.093  0.4822  0.1380  0.1356
   15GLU    SC1 3168  22.700  23.356   9.459 -0.2569 -0.0203  0.1688
   16LYS     BB 3169  22.297  23.135   9.082  0.2698 -0.0097 -0.1975
   16LYS    SC1 3170  22.241  22.824   9.096 -0.3653 -0.3961 -0.1453
   16LYS    SC2 3171  22.405  22.522   9.158  0.0072 -0.2424  0.0691
   17GLY     BB 3172  21.972  23.301   9.018 -0.1606 -0.0378  0.1079
   18GLY     BB 3173  22.150  23.504   8.854  0.1653  0.0750  0.2556
   19LYS     BB 3174  21.994  23.829   8.927  0.1921  0.2440 -0.0475
   19LYS    SC1 3175  22.153  24.014   8.759 -0.0080 -0.2539 -0.1062
   19LYS    SC2 3176  22.115  24.278   8.495 -0.1702 -0.1192 -0.1474
   20ASN     BB 3177  21.728  23.698   9.021  0.1189 -0.3097 -0.1086
   20ASN    SC1 3178  21.686  23.671   9.338  0.1418 -0.3112 -0.2267
   21ALA     BB 3179  21.481  23.784   8.861  0.1388  0.0741  0.2025
   21ALA    SC1 3180  21.309  23.601   8.961 -0.3574  0.2816 -0.2212
   22ILE     BB 3181  21.484  23.885   8.573  0.2254  0.1281 -0.0249
   22ILE    SC1 3182  21.341  24.188   8.635 -0.1394  0.0407 -0.3876
   23ASN     BB 3183  21.439  23.807   8.283 -0.2085  0.0029  0.0760
   23ASN    SC1 3184  21.113  23.850   8.238  0.2965 -0.3684  0.2946
   24MET     BB 3185  21.492  23.911   7.993 -0.0967 -0.0862  0.0952
   24MET    SC1 3186  21.282  24.259   7.972 -0.1241 -0.3376 -0.3705
   25LYS     BB 3187  21.833  23.982   7.896  0.2648 -0.0894 -0.0936
   25LYS    SC1 3188  21.932  23.748   7.748  0.1423 -0.0911 -0.1617
   25LYS    SC2 3189  22.030  23.421   7.606  0.3444 -0.2065  0.1280
   26ASP     BB 3190  22.096  24.126   8.011  0.1977  0.2418 -0.0550
   26ASP    SC1 3191  22.306  23.996   8.244  0.0662 -0.0248  0.0855
   27VAL     BB 3192  22.212  24.327   7.789 -0.1656  0.1464 -0.0554
   27VAL    SC1 3193  22.035  24.231   7.577 -0.0793 -0.0629 -0.0352
   28LYS     BB 3194  22.541  24.297   7.682  0.1784  0.0646 -0.0622
   28LYS    SC1 3195  22.540  24.012   7.821  0.0967 -0.1379  0.0866
   28LYS    SC2 3196  22.684  23.715   7.905 -0.0260 -0.2576 -0.0716
   29ASP     BB 3197  22.717  24.476   7.521  0.0652  0.0254  0.0887
   29ASP    SC1 3198  22.951  24.300   7.389  0.2808 -0.3389  0.3113
   30LEU     BB 3199  22.690  24.667   7.276 -0.1996 -0.0997 -0.1392
   30LEU    SC1 3200  22.933  24.924   7.344 -0.2729  0.1785  0.0050
   31GLY     BB 3201  22.716  24.457   7.031 -0.2290 -0.1081 -0.2083
   32LYS     BB 3202  22.759  24.185   6.981  0.0190  0.1467  0.2504
   32LYS    SC1 3203  22.596  24.081   7.247  0.1060 -0.1210  0.0492
   32LYS    SC2 3204  22.335  24.307   7.272 -0.0671  0.0509 -0.1439
   33THR     BB 3205  23.044  24.012   6.891 -0.0345 -0.1208 -0.1887
   33THR    SC1 3206  23.104  23.816   7.117  0.1843  0.0203 -0.1215
   34MET     BB 3207  23.089  23.821   6.684  0.1452 -0.1039  0.2439
   34MET    SC1 3208  22.780  23.555   6.597  0.0554  0.1665  0.1674
   35LYS     BB 3209  23.016  24.045   6.377  0.2526  0.0336 -0.0197
   35LYS    SC1 3210  22.828  23.812   6.213  0.0758  0.0202 -0.2075
   35LYS    SC2 3211  22.548  23.883   6.053  0.0379 -0.1157  0.1726
   36ASP     BB 3212  22.834  24.294   6.280 -0.1160 -0.0457  0.1624
   36ASP    SC1 3213  22.853  24.492   6.555 -0.3606  0.0364 -0.1241
   37GLN     BB 3214  22.793  24.408   6.003  0.0004  0.1293 -0.1303
   37GLN    SC1 3215  22.987  24.575   5.725 -0.0137  0.0152  0.0800
   38ALA     BB 3216  22.991  24.141   5.882  0.3194 -0.0630 -0.1449
   38ALA    SC1 3217  22.853  24.209   5.661 -0.1354 -0.3440  0.0387
   39LEU     BB 3218  23.313  24.110   5.996 -0.3064 -0.2881 -0.0159
   39LEU    SC1 3219  23.373  24.446   5.934 -0.2431  0.2006  0.2693
   40LYS     BB 3220  23.343  23.773   5.999 -0.1050 -0.2690  0.1420
   40LYS    SC1 3221  23.503  23.785   6.288  0.1032 -0.1160  0.0975
   40LYS    SC2 3222  23.824  23.791   6.439  0.0277 -0.1360 -0.1851
   41ASP     BB 3223  23.379  23.704   5.658 -0.3328 -0.1117  0.0063
   41ASP    SC1 3224  23.571  23.886   5.442  0.1694  0.3071  0.2803
   42ASP     BB 3225  23.387  23.370   5.613 -0.3524  0.0529  0.1250
   42ASP    SC1 3226  23.527  23.363   5.934  0.0927  0.2902  0.1476
   43ASP     BB 3227  23.542  23.164   5.378 -0.2166 -0.3161 -0.0182
   43ASP    SC1 3228  23.247  23.115   5.258  0.1852  0.2403 -0.2004
   44ALA     BB 3229  23.870  23.223   5.224 -0.2795 -0.3735  0.0700
   44ALA    SC1 3230  24.017  23.105   5.418 -0.0739 -0.1246  0.0712
   45GLU     BB 3231  23.780  23.207   4.925 -0.5159 -0.1951  0.1056
   45GLU    SC1 3232  23.933  22.862   4.892 -0.2913  0.3212 -0.2274
   46THR     BB 3233  23.463  23.210   4.861 -0.0429  0.1881 -0.0918
   46THR    SC1 3234  23.414  23.006   4.640  0.0653 -0.1131  0.1550
   47GLY     BB 3235  23.255  23.459   4.907  0.0903 -0.1273  0.0364
   48LEU     BB 3236  22.924  23.455   5.026 -0.0174 -0.0879 -0.1053
   48LEU    SC1 3237  22.792  23.762   4.983 -0.0710  0.2178 -0.0760
   49THR     BB 3238  22.985  23.502   5.329  0.0347  0.1648 -0.1872
   49THR    SC1 3239  23.050  23.786   5.420 -0.0282  0.1036  0.0569
   50ASP     BB 3240  22.877  23.267   5.545 -0.1201 -0.1018 -0.2199
   50ASP    SC1 3241  22.557  23.334   5.685 -0.0873  0.2733  0.4262
   51GLY     BB 3242  23.085  23.015   5.630  0.0971  0.0730 -0.3298
   52GLU     BB 3243  23.324  22.955   5.882  0.0301  0.0360  0.1155
   52GLU    SC1 3244  23.225  22.628   5.895 -0.1127  0.1796 -0.1484
   53GLU     BB 3245  23.359  23.028   6.228  0.0850 -0.0693 -0.1344
   53GLU    SC1 3246  23.679  23.193   6.380  0.1786  0.1334 -0.1504
   54LYS     BB 3247  23.045  22.972   6.334 -0.1856  0.2868 -0.0088
   54LYS    SC1 3248  23.181  22.669   6.458 -0.0685 -0.1787 -0.3900
   54LYS    SC2 3249  23.378  22.382   6.530  0.2058  0.0320  0.0100
   55GLU     BB 3250  22.903  22.933   6.628  0.1699  0.0748  0.0534
   55GLU    SC1 3251  22.539  23.004   6.488  0.0547 -0.0841 -0.0906
   56GLU     BB 3252  23.054  22.931   6.959 -0.1896 -0.0346 -0.3108
   56GLU    SC1 3253  23.411  23.056   7.096  0.3026  0.0498  0.0935
   57PRO     BB 3254  22.860  22.836   7.207  0.2490  0.0991  0.0969
   57PRO    SC1 3255  23.013  22.618   7.310 -0.0266  0.1155 -0.1336
   58LYS     BB 3256  22.799  22.974   7.532 -0.0327 -0.2694 -0.0775
   58LYS    SC1 3257  23.143  22.945   7.566  0.2386 -0.2808  0.3557
   58LYS    SC2 3258  23.467  23.107   7.612 -0.2294 -0.1427 -0.1606
   59GLU     BB 3259  22.843  23.268   7.748  0.0660  0.0670 -0.1495
   59GLU    SC1 3260  22.560  23.434   7.589  0.0204 -0.2388 -0.1112
   60GLU     BB 3261  23.153  23.302   7.964  0.1243 -0.0138 -0.2234
   60GLU    SC1 3262  23.148  23.719   7.988  0.1921  0.0875  0.1075
   61GLU     BB 3263  23.364  23.164   8.129 -0.2329  0.0969  0.0667
   61GLU    SC1 3264  23.332  22.836   7.962 -0.1424  0.0424 -0.2427
    1LYS     BB 3265   8.406  14.298  10.237  0.2822 -0.1013 -0.1972
    1LYS    SC1 3266   8.204  14.317   9.986  0.1382 -0.0025  0.0263
    1LYS    SC2 3267   8.052  14.554   9.770 -0.3066  0.1688  0.4921
    2LYS     BB 3268   8.394  14.069  10.460  0.0569 -0.1024 -0.0757
    2LYS    SC1 3269   8.161  13.873  10.381  0.1360 -0.3886 -0.1158
    2LYS    SC2 3270   7.881  13.677  10.354  0.0710  0.0122  0.1866
    3CYS     BB 3271   8.617  13.910  10.680  0.1700 -0.0821  0.1460
    3CYS    SC1 3272   8.417  13.750  10.888  0.3051 -0.2226  0.1286
    4LEU     BB 3273   8.865  13.783  10.520  0.0818  0.0839 -0.0892
    4LEU    SC1 3274   8.787  13.507  10.329 -0.1103  0.2075 -0.3739
    5PHE     BB 3275   8.962  13.933  10.237  0.0387  0.0511  0.2429
    5PHE    SC1 3276   8.717  13.977  10.121  0.2323 -0.0487 -0.4922
    5PHE    SC2 3277   8.569  13.904   9.824 -0.1842 -0.0511 -0.2908
    5PHE    SC3 3278   8.389  13.924  10.050  0.1292 -0.0644 -0.0332
    6LYS     BB 3279   9.166  14.157  10.252  0.1075  0.1772 -0.1026
    6LYS    SC1 3280   9.302  14.035   9.985 -0.0667 -0.1375 -0.0895
    6LYS    SC2 3281   9.410  13.959   9.644 -0.0378 -0.0375  0.1424
    7LYS     BB 3282   9.405  14.108  10.453 -0.0721 -0.0958 -0.1634
    7LYS    SC1 3283   9.445  13.813  10.535 -0.1338  0.3370 -0.2108
    7LYS    SC2 3284   9.663  13.583  10.514  0.5176 -0.1576  0.1229
    8LYS     BB 3285   9.613  14.390  10.493  0.3063  0.0209 -0.0569
    8LYS    SC1 3286   9.553  14.473  10.744 -0.3879  0.1599  0.0504
    8LYS    SC2 3287   9.385  14.452  11.054 -0.0369  0.3912  0.0363
    9ASN     BB 3288   9.746  14.646  10.294  0.3332  0.1589 -0.0653
    9ASN    SC1 3289   9.485  14.844  10.238 -0.3777 -0.2608  0.0807
   10LYS     BB 3290  10.070  14.596  10.161  0.2911 -0.2934  0.0438
   10LYS    SC1 3291  10.252  14.333  10.201  0.0337  0.2368 -0.0091
   10LYS    SC2 3292  10.406  14.068  10.310  0.3246  0.1144  0.3951
   11LYS     BB 3293  10.360  14.785  10.072 -0.3203 -0.1337  0.2969
   11LYS    SC1 3294  10.408  14.880   9.754 -0.0809  0.1814  0.1172
   11LYS    SC2 3295  10.251  14.868   9.412 -0.1311  0.0814 -0.2025
   12LYS     BB 3296  10.377  15.034  10.295 -0.1432 -0.1077  0.1919
   12LYS    SC1 3297  10.687  14.947  10.299  0.1919 -0.0170 -0.3594
   12LYS    SC2 3298  11.042  14.950  10.188  0.0665  0.1725 -0.3251
   13GLY     BB 3299  10.343  15.309  10.081  0.3264 -0.2497  0.2120
   14LYS     BB 3300  10.497  15.570  10.177  0.0224 -0.3482 -0.0689
   14LYS    SC1 3301  10.760  15.670  10.068 -0.1512 -0.0973  0.3103
   14LYS    SC2 3302  10.957  15.958   9.956  0.1863  0.0676 -0.1155
   15GLU     BB 3303  10.280  15.816  10.108  0.0556 -0.1832  0.2437
   15GLU    SC1 3304  10.545  16.107  10.096 -0.3103  0.2531  0.0577
   16LYS     BB 3305  10.124  15.968  10.410 -0.0052 -0.1558  0.0377
   16LYS    SC1 3306  10.062  15.813  10.635 -0.1238 -0.0052 -0.0032
   16LYS    SC2 3307  10.052  15.650  10.950 -0.3682  0.2067  0.1456
   17GLY     BB 3308  10.092  16.308  10.520 -0.1412  0.0849 -0.2379
   18GLY     BB 3309  10.234  16.424  10.796  0.1858  0.3623  0.0883
   19LYS     BB 3310  10.510  16.424  11.025  0.1839 -0.1030  0.3159
   19LYS    SC1 3311  10.649  16.313  10.786  0.2282  0.3029  0.2447
   19LYS    SC2 3312  10.583  16.071  10.582  0.0947 -0.0486 -0.0509
   20ASN     BB 3313  10.651  16.656  11.109  0.0734 -0.3148 -0.4469
   20ASN    SC1 3314  10.711  16.713  11.451 -0.1070 -0.1701  0.1660
   21ALA     BB 3315  10.951  16.592  10.969  0.0082 -0.2523 -0.1532
   21ALA    SC1 3316  10.981  16.570  10.702 -0.0873  0.1432 -0.2028
   22ILE     BB 3317  11.121  16.306  11.017 -0.1862 -0.1589 -0.2403
   22ILE    SC1 3318  11.123  16.180  10.700 -0.0995 -0.2695 -0.1962
   23ASN     BB 3319  11.262  16.101  11.266 -0.1409 -0.1945  0.1131
   23ASN    SC1 3320  11.363  15.792  11.100 -0.1300 -0.0445 -0.2899
   24MET     BB 3321  11.077  16.091  11.538 -0.0555 -0.2282  0.0949
   24MET    SC1 3322  11.009  15.713  11.424 -0.0192 -0.1204  0.1018
   25LYS     BB 3323  11.218  16.183  11.838 -0.2346 -0.2384  0.0955
   25LYS    SC1 3324  11.135  15.935  11.990  0.0252 -0.1645 -0.2919
   25LYS    SC2 3325  11.249  15.908  12.295  0.0724  0.3621 -0.1793
   26ASP     BB 3326  11.512  16.137  11.940 -0.2751 -0.1076  0.2419
   26ASP    SC1 3327  11.765  16.164  11.761 -0.1943  0.0547  0.0276
   27VAL     BB 3328  11.703  15.923  12.162  0.1481  0.1568 -0.2574
   27VAL    SC1 3329  11.530  15.710  12.062 -0.0993  0.2461 -0.0325
   28LYS     BB 3330  11.817  16.158  12.368  0.2590 -0.2330 -0.0202
   28LYS    SC1 3331  12.163  16.106  12.422 -0.0543  0.1185 -0.0850
   28LYS    SC2 3332  12.459  15.936  12.511  0.0434 -0.3029  0.0244
   29ASP     BB 3333  11.573  16.176  12.604  0.2691  0.0658  0.1165
   29ASP    SC1 3334  11.658  15.962  12.857  0.1045  0.1053 -0.1281
   30LEU     BB 3335  11.243  16.211  12.696  0.1920 -0.1258 -0.5885
   30LEU    SC1 3336  11.022  16.236  13.002 -0.1380  0.3420  0.0671
   31GLY     BB 3337  11.008  15.924  12.672 -0.0513 -0.0615  0.0609
   32LYS     BB 3338  10.735  15.957  12.514  0.4767 -0.1432  0.2199
   32LYS    SC1 3339  10.771  15.894  12.175 -0.0954  0.1272  0.0492
   32LYS    SC2 3340  10.786  15.766  11.852  0.1806  0.1730  0.2195
   33THR     BB 3341  10.400  15.993  12.561  0.1241 -0.1693 -0.2316
   33THR    SC1 3342  10.449  16.218  12.762 -0.1330 -0.2396 -0.0848
   34MET     BB 3343  10.137  15.936  12.427  0.0097  0.1711  0.2362
   34MET    SC1 3344  10.042  15.560  12.510 -0.0500 -0.3905  0.2245
   35LYS     BB 3345   9.961  15.951  12.171 -0.0374  0.3720 -0.0419
   35LYS    SC1 3346   9.750  15.776  12.162  0.0183 -0.0562 -0.1667
   35LYS    SC2 3347   9.512  15.611  12.383  0.1520  0.0072  0.0474
   36ASP     BB 3348   9.884  16.291  12.120  0.0030 -0.2744  0.2012
   36ASP    SC1 3349  10.141  16.484  12.013 -0.1366 -0.3724  0.3063
   37GLN     BB 3350   9.602  16.444  12.046  0.0783  0.2403 -0.2093
   37GLN    SC1 3351   9.338  16.350  11.756  0.1279  0.2230 -0.0285
   38ALA     BB 3352   9.671  16.741  11.940  0.0730 -0.0666 -0.0229
   38ALA    SC1 3353   9.544  16.763  11.702 -0.3473  0.2666  0.2173
   39LEU     BB 3354   9.945  16.896  11.880 -0.1381  0.0989  0.2652
   39LEU    SC1 3355   9.919  16.878  11.542  0.0814 -0.3601 -0.1623
   40LYS     BB 3356  10.226  16.969  12.046 -0.1107  0.0319 -0.3157
   40LYS    SC1 3357  10.201  17.280  12.070 -0.0862  0.2535 -0.0083
   40LYS    SC2 3358  10.330  17.647  12.009  0.2348  0.0772 -0.0026
   41ASP     BB 3359  10.395  16.827  12.251 -0.1805  0.0679  0.0962
   41ASP    SC1 3360  10.471  17.101  12.420 -0.1338 -0.3982 -0.2150
   42ASP     BB 3361  10.640  16.621  12.178  0.2849  0.0569 -0.0298
   42ASP    SC1 3362  10.706  16.453  12.499 -0.0055 -0.0925  0.6064
   43ASP     BB 3363  10.876  16.794  12.153 -0.2133 -0.1926 -0.1691
   43ASP    SC1 3364  11.114  16.654  11.958  0.0223 -0.2630  0.2377
   44ALA     BB 3365  10.875  17.131  12.209 -0.2026 -0.0519 -0.2701
   44ALA    SC1 3366  10.995  17.267  12.008  0.0756  0.1624  0.0312
   45GLU     BB 3367  10.840  17.315  12.526  0.1000 -0.0452  0.1529
   45GLU    SC1 3368  11.265  17.211  12.515 -0.0637  0.2015 -0.0411
   46THR     BB 3369  10.768  17.215  12.811  0.0182 -0.0363 -0.0754
   46THR    SC1 3370  10.999  17.018  12.833 -0.0334 -0.0596  0.3440
   47GLY     BB 3371  10.587  16.999  12.910  0.5040 -0.1480  0.2047
   48LEU     BB 3372  10.251  17.130  12.912 -0.0686 -0.2594  0.2489
   48LEU    SC1 3373  10.377  17.479  12.895 -0.1152 -0.2893 -0.3349
   49THR     BB 3374  10.016  16.972  12.847 -0.0171 -0.1447 -0.0590
   49THR    SC1 3375  10.012  16.944  12.544 -0.2423  0.1093 -0.0834
   50ASP     BB 3376   9.861  16.713  12.910  0.2082  0.1743 -0.0338
   50ASP    SC1 3377   9.536  16.882  12.943  0.1523  0.2111 -0.3115
   51GLY     BB 3378   9.746  16.593  13.233  0.0609 -0.4761 -0.0922
   52GLU     BB 3379   9.878  16.419  13.465  0.1525 -0.1064  0.0975
   52GLU    SC1 3380  10.022  16.750  13.586  0.1019 -0.1617 -0.1511
   53GLU     BB 3381   9.695  16.154  13.453  0.3789 -0.3445  0.2546
   53GLU    SC1 3382   9.732  15.931  13.133  0.3167  0.4022 -0.1400
   54LYS     BB 3383   9.822  15.989  13.695 -0.2971  0.1658  0.0556
   54LYS    SC1 3384   9.562  15.839  13.811  0.3123  0.0929 -0.1881
   54LYS    SC2 3385   9.401  15.537  13.869 -0.0848  0.1746 -0.4510
   55GLU     BB 3386  10.077  15.772  13.702  0.0667 -0.2084  0.0288
   55GLU    SC1 3387   9.996  15.587  13.395 -0.1616 -0.0693 -0.2652
   56GLU     BB 3388  10.138  15.637  14.032 -0.2338  0.1660 -0.3441
   56GLU    SC1 3389   9.823  15.490  14.115  0.1115  0.0252  0.1668
   57PRO     BB 3390  10.251  15.808  14.263  0.0459  0.0450 -0.1126
   57PRO    SC1 3391  10.260  16.083  14.095 -0.2664  0.1607  0.2836
   58LYS     BB 3392  10.144  15.792  14.578  0.1897  0.2460 -0.1253
   58LYS    SC1 3393  10.000  15.530  14.533  0.3677 -0.0122 -0.0715
   58LYS    SC2 3394  10.216  15.316  14.440 -0.0061  0.2960  0.2894
   59GLU     BB 3395  10.396  15.706  14.715 -0.0822 -0.2257  0.1771
   59GLU    SC1 3396  10.675  15.800  14.452  0.0427  0.2317  0.0718
   60GLU     BB 3397  10.371  15.494  15.006  0.3061 -0.2342 -0.1999
   60GLU    SC1 3398  10.267  15.109  14.849  0.4168 -0.1831 -0.1784
   61GLU     BB 3399  10.483  15.663  15.248 -0.2773  0.1171 -0.1808
   61GLU    SC1 3400  10.432  15.532  15.604  0.3199  0.0051 -0.2875
    1LYS     BB 3401  14.254  15.880  15.167 -0.1085  0.1544 -0.3447
    1LYS    SC1 3402  14.198  15.618  15.262 -0.4804 -0.1512 -0.0150
    1LYS    SC2 3403  14.329  15.279  15.358  0.0019 -0.1555 -0.2646
    2LYS     BB 3404  14.030  16.079  15.249  0.1670  0.0936 -0.1157
    2LYS    SC1 3405  14.004  16.146  15.552 -0.3705  0.0974  0.0206
    2LYS    SC2 3406  13.782  16.239  15.827 -0.0147  0.1270  0.1345
    3CYS     BB 3407  13.868  16.315  15.121  0.0253  0.1411 -0.2697
    3CYS    SC1 3408  13.578  16.303  15.216  0.2204  0.1330 -0.0232
    4LEU     BB 3409  13.939  16.588  15.003 -0.2932 -0.0533 -0.0047
    4LEU    SC1 3410  13.775  16.877  14.980  0.3156  0.0820 -0.0419
    5PHE     BB 3411  14.089  16.661  14.712  0.0267 -0.0500  0.0071
    5PHE    SC1 3412  13.962  16.620  14.455  0.2167  0.1101 -0.1133
    5PHE    SC2 3413  13.753  16.436  14.260  0.3929 -0.0272 -0.1750
    5PHE    SC3 3414  14.036  16.385  14.221  0.4289 -0.3354  0.3804
    6LYS     BB 3415  14.409  16.595  14.623  0.3233 -0.0162 -0.3814
    6LYS    SC1 3416  14.374  16.538  14.317  0.0081 -0.1836 -0.1740
    6LYS    SC2 3417  14.528  16.715  14.047 -0.4219 -0.3993 -0.1699
    7LYS     BB 3418  14.608  16.321  14.693  0.1303 -0.2848 -0.0119
    7LYS    SC1 3419  14.704  16.083  14.507 -0.2314  0.1056 -0.0645
    7LYS    SC2 3420  14.633  15.826  14.321 -0.0883 -0.0984  0.2456
    8LYS     BB 3421  14.732  16.303  14.946 -0.1274  0.0278 -0.2025
    8LYS    SC1 3422  14.722  16.614  14.965  0.1159 -0.2941 -0.0714
    8LYS    SC2 3423  14.397  16.658  15.084 -0.1228  0.1115  0.4986
    9ASN     BB 3424  14.715  16.076  15.135  0.3540  0.2484  0.0345
    9ASN    SC1 3425  14.507  16.188  15.362  0.0357 -0.1910 -0.0269
   10LYS     BB 3426  14.955  16.038  15.339  0.1465 -0.0120 -0.1977
   10LYS    SC1 3427  15.150  16.248  15.078  0.0608  0.0723  0.0963
   10LYS    SC2 3428  15.414  16.398  14.855  0.0988  0.0856  0.0364
   11LYS     BB 3429  14.963  16.029  15.670  0.1350 -0.2511 -0.0636
   11LYS    SC1 3430  14.892  16.329  15.757  0.2194 -0.2985 -0.2525
   11LYS    SC2 3431  15.061  16.618  15.775  0.1598  0.3079  0.2669
   12LYS     BB 3432  15.081  15.902  15.956 -0.0422  0.0852  0.1487
   12LYS    SC1 3433  14.916  16.127  16.129  0.3091 -0.2202 -0.2806
   12LYS    SC2 3434  14.825  16.368  16.368 -0.0193 -0.2348  0.0629
   13GLY     BB 3435  15.096  15.608  16.018 -0.1561 -0.0229  0.1612
   14LYS     BB 3436  15.396  15.412  16.040 -0.1721  0.0478 -0.0191
   14LYS    SC1 3437  15.463  15.418  15.738  0.0615  0.0741 -0.0402
   14LYS    SC2 3438  15.420  15.286  15.398 -0.1556 -0.2912 -0.1114
   15GLU     BB 3439  15.566  15.493  16.316  0.1021 -0.1798  0.1355
   15GLU    SC1 3440  15.250  15.753  16.433 -0.1441  0.1256  0.1682
   16LYS     BB 3441  15.697  15.219  16.458 -0.0287  0.3021  0.3097
   16LYS    SC1 3442  16.025  15.310  16.424 -0.1647  0.1136 -0.0273
   16LYS    SC2 3443  16.236  15.618  16.399 -0.0611  0.0332  0.3099
   17GLY     BB 3444  15.526  14.976  16.686  0.0693 -0.0896 -0.0259
   18GLY     BB 3445  15.285  14.684  16.687  0.0910 -0.0743  0.0986
   19LYS     BB 3446  14.967  14.630  16.663  0.1813 -0.0924 -0.0067
   19LYS    SC1 3447  14.865  14.815  16.440 -0.1754  0.0092 -0.0729
   19LYS    SC2 3448  14.580  14.850  16.240  0.1279  0.1471 -0.2225
   20ASN     BB 3449  14.761  14.553  16.873 -0.2999  0.0441 -0.1141
   20ASN    SC1 3450  14.759  14.797  17.099  0.3387  0.2982  0.2029
   21ALA     BB 3451  14.441  14.547  16.685 -0.0660 -0.0586  0.0641
   21ALA    SC1 3452  14.541  14.798  16.682  0.1027 -0.1253 -0.0763
   22ILE     BB 3453  14.127  14.498  16.732 -0.0598  0.1498  0.1285
   22ILE    SC1 3454  13.917  14.297  16.554 -0.1433  0.1854  0.1856
   23ASN     BB 3455  13.907  14.687  16.868 -0.0939 -0.2102  0.1790
   23ASN    SC1 3456  13.903  14.466  17.109 -0.2514 -0.4253 -0.1376
   24MET     BB 3457  13.797  14.947  16.669 -0.1461  0.0550  0.0124
   24MET    SC1 3458  13.956  15.264  16.839  0.1303 -0.0525  0.2435
   25LYS     BB 3459  13.720  14.759  16.362  0.0960  0.1883  0.4621
   25LYS    SC1 3460  13.553  14.563  16.583 -0.0014 -0.1055  0.1191
   25LYS    SC2 3461  13.281  14.480  16.731  0.1566  0.0303  0.2102
   26ASP     BB 3462  13.728  14.841  16.077 -0.1238 -0.1960 -0.3237
   26ASP    SC1 3463  13.483  15.097  16.089 -0.1242  0.1306 -0.1282
   27VAL     BB 3464  13.538  14.766  15.820 -0.0163  0.1351 -0.0036
   27VAL    SC1 3465  13.549  14.485  15.742 -0.0895  0.0962  0.1234
   28LYS     BB 3466  13.582  14.985  15.589 -0.1249 -0.0359  0.0021
   28LYS    SC1 3467  13.274  15.031  15.564  0.2826  0.0012  0.1479
   28LYS    SC2 3468  13.020  15.169  15.398 -0.0370 -0.5378 -0.3009
   29ASP     BB 3469  13.742  14.841  15.355 -0.0479 -0.0538  0.0969
   29ASP    SC1 3470  14.035  14.962  15.558  0.0546  0.0038 -0.3831
   30LEU     BB 3471  13.689  14.474  15.309 -0.0021  0.0672 -0.2908
   30LEU    SC1 3472  13.987  14.540  15.104  0.1541 -0.1159  0.0382
   31GLY     BB 3473  13.605  14.475  15.008  0.0873 -0.1717 -0.1912
   32LYS     BB 3474  13.610  14.749  14.840 -0.0951 -0.0230  0.1458
   32LYS    SC1 3475  13.908  14.862  14.768  0.0265 -0.1985  0.1012
   32LYS    SC2 3476  14.133  15.027  14.537 -0.2288  0.1809  0.3308
   33THR     BB 3477  13.283  14.922  14.741  0.2352  0.0267 -0.0556
   33THR    SC1 3478  13.167  14.644  14.697 -0.6486  0.3015  0.3194
   34MET     BB 3479  13.353  15.055  14.422  0.2879  0.3079  0.0622
   34MET    SC1 3480  13.705  14.954  14.412  0.2034 -0.0381 -0.1234
   35LYS     BB 3481  13.208  14.821  14.268  0.1835  0.1600  0.4217
   35LYS    SC1 3482  13.450  14.603  14.150 -0.2247 -0.3530  0.3448
   35LYS    SC2 3483  13.534  14.488  14.455 -0.0955 -0.0261  0.2842
   36ASP     BB 3484  12.899  14.859  14.111  0.2500  0.0988  0.1087
   36ASP    SC1 3485  13.049  15.089  13.923  0.5117  0.0439  0.2715
   37GLN     BB 3486  12.744  14.569  14.019 -0.0769 -0.1516  0.1746
   37GLN    SC1 3487  12.499  14.692  13.750 -0.0123 -0.0339  0.0084
   38ALA     BB 3488  12.645  14.324  14.190  0.6344  0.0080 -0.0250
   38ALA    SC1 3489  12.822  14.188  14.342  0.1340 -0.4236  0.2010
   39LEU     BB 3490  12.793  14.084  13.935  0.3352  0.2336 -0.0285
   39LEU    SC1 3491  12.483  13.933  13.914 -0.0278  0.1276  0.0253
   40LYS     BB 3492  13.005  13.911  13.998  0.0908  0.1684  0.0992
   40LYS    SC1 3493  12.843  13.660  14.002 -0.0947  0.2035 -0.1019
   40LYS    SC2 3494  12.808  13.295  13.898 -0.3339  0.0661 -0.0732
   41ASP     BB 3495  13.322  13.890  14.042 -0.1061 -0.1877  0.2750
   41ASP    SC1 3496  13.325  13.863  14.381 -0.0073  0.3105  0.0793
   42ASP     BB 3497  13.575  14.130  14.065 -0.0252  0.0517 -0.1300
   42ASP    SC1 3498  13.586  14.297  13.751  0.1076  0.1949 -0.0163
   43ASP     BB 3499  13.884  13.958  14.069 -0.1298 -0.1561  0.0855
   43ASP    SC1 3500  13.982  13.992  13.743  0.2557  0.2132  0.1762
   44ALA     BB 3501  14.123  14.163  14.165  0.0831 -0.0289 -0.2001
   44ALA    SC1 3502  14.124  14.044  14.406 -0.1067  0.0849 -0.1411
   45GLU     BB 3503  14.297  14.368  14.032 -0.1598 -0.0538 -0.0036
   45GLU    SC1 3504  14.379  14.731  14.201  0.0645  0.1474 -0.1873
   46THR     BB 3505  14.622  14.303  13.922  0.0593 -0.2244  0.1564
   46THR    SC1 3506  14.627  14.583  13.799  0.1706 -0.2380  0.1291
   47GLY     BB 3507  14.712  14.066  13.668 -0.2924  0.1521  0.0338
   48LEU     BB 3508  14.606  13.803  13.641  0.0011  0.0139  0.1129
   48LEU    SC1 3509  14.836  13.738  13.928  0.2474  0.3105 -0.3220
   49THR     BB 3510  14.309  13.722  13.562  0.0254 -0.0677  0.2441
   49THR    SC1 3511  14.284  13.418  13.562 -0.3529 -0.0492 -0.2521
   50ASP     BB 3512  14.193  13.915  13.287 -0.1114 -0.2450 -0.2252
   50ASP    SC1 3513  14.553  13.967  13.203  0.1553  0.2581 -0.0977
   51GLY     BB 3514  14.092  13.769  13.018 -0.1043  0.1097 -0.3264
   52GLU     BB 3515  13.996  13.959  12.806  0.1227  0.0347  0.0636
   52GLU    SC1 3516  13.839  13.724  12.563 -0.1419 -0.2043  0.1638
   53GLU     BB 3517  13.920  14.228  12.911 -0.0130 -0.0038 -0.0668
   53GLU    SC1 3518  13.632  14.486  13.009 -0.1434 -0.2373  0.3531
   54LYS     BB 3519  14.140  14.422  13.081  0.3027  0.0428 -0.0228
   54LYS    SC1 3520  14.283  14.616  12.858  0.1025  0.0979  0.0486
   54LYS    SC2 3521  14.449  14.907  12.808  0.1649 -0.2944 -0.2771
   55GLU     BB 3522  14.037  14.649  13.279  0.1700 -0.2607  0.4889
   55GLU    SC1 3523  13.699  14.689  13.503 -0.1358 -0.0060 -0.1118
   56GLU     BB 3524  14.216  14.929  13.213  0.1708  0.0037 -0.1298
   56GLU    SC1 3525  14.199  15.293  13.056 -0.1345 -0.1884 -0.2416
   57PRO     BB 3526  14.524  14.988  13.292 -0.0015 -0.0096 -0.0183
   57PRO    SC1 3527  14.539  14.718  13.459  0.1262  0.0543 -0.0905
   58LYS     BB 3528  14.796  15.197  13.446  0.0217  0.0645  0.0878
   58LYS    SC1 3529  14.946  14.897  13.561 -0.2808  0.1716 -0.1778
   58LYS    SC2 3530  15.053  14.762  13.906 -0.1681 -0.1067  0.6131
   59GLU     BB 3531  14.889  15.552  13.568 -0.1113  0.0403  0.1867
   59GLU    SC1 3532  14.946  15.669  13.195  0.0598  0.1460  0.0240
   60GLU     BB 3533  14.840  15.477  13.908 -0.0804 -0.0914  0.3543
   60GLU    SC1 3534  14.476  15.666  13.886 -0.1554  0.2038  0.2298
   61GLU     BB 3535  15.043  15.595  14.112  0.0351 -0.1045  0.0411
   61GLU    SC1 3536  15.150  15.945  14.286  0.0405 -0.0807 -0.3579
    1LYS     BB 3537  15.410  14.635  18.046  0.1065 -0.0670  0.2055
    1LYS    SC1 3538  15.204  14.725  17.784 -0.0339  0.0990 -0.1270
    1LYS    SC2 3539  14.857  14.693  17.715  0.2429  0.0172  0.1385
    2LYS     BB 3540  15.415  14.306  18.004  0.1794  0.1333 -0.0827
    2LYS    SC1 3541  15.724  14.281  18.055 -0.3924  0.1221 -0.2555
    2LYS    SC2 3542  15.936  14.234  18.328  0.0110  0.1389 -0.0630
    3CYS     BB 3543  15.167  14.118  18.209 -0.1193  0.1806  0.2485
    3CYS    SC1 3544  15.150  14.406  18.390  0.1353  0.4525 -0.0716
    4LEU     BB 3545  15.139  13.755  18.127 -0.0804 -0.4686  0.0826
    4LEU    SC1 3546  14.890  13.484  18.029 -0.3195 -0.1552  0.2421
    5PHE     BB 3547  15.296  13.665  17.862  0.2482  0.2073 -0.1027
    5PHE    SC1 3548  15.345  13.946  17.693 -0.2342  0.1943 -0.4593
    5PHE    SC2 3549  15.604  13.992  17.478 -0.0161  0.1113 -0.2192
    5PHE    SC3 3550  15.656  14.071  17.752 -0.0710 -0.3610 -0.0640
    6LYS     BB 3551  15.513  13.484  17.751 -0.0342 -0.2695 -0.0958
    6LYS    SC1 3552  15.778  13.622  17.619 -0.0547  0.0128 -0.0406
    6LYS    SC2 3553  16.002  13.393  17.471  0.2477  0.1214  0.2527
    7LYS     BB 3554  15.531  13.209  17.638  0.0276  0.2762 -0.0676
    7LYS    SC1 3555  15.734  13.113  17.880  0.2676 -0.0530  0.2709
    7LYS    SC2 3556  15.772  13.099  18.246  0.2152 -0.1604  0.3735
    8LYS     BB 3557  15.625  13.131  17.324  0.1635 -0.0810  0.1074
    8LYS    SC1 3558  15.880  12.948  17.469 -0.0781 -0.1614 -0.0481
    8LYS    SC2 3559  16.013  12.635  17.536 -0.0960  0.1881  0.3137
    9ASN     BB 3560  15.375  13.047  17.106 -0.0332 -0.2715  0.1315
    9ASN    SC1 3561  15.496  13.325  16.922 -0.3690 -0.4360 -0.2909
   10LYS     BB 3562  15.220  12.773  17.098  0.1231 -0.1228 -0.3180
   10LYS    SC1 3563  15.379  12.612  16.877 -0.0278 -0.1251 -0.1147
   10LYS    SC2 3564  15.646  12.507  16.628 -0.3057  0.0964 -0.0522
   11LYS     BB 3565  15.109  12.575  17.233 -0.1649 -0.1262  0.0865
   11LYS    SC1 3566  14.895  12.481  16.954 -0.2005 -0.1259 -0.1684
   11LYS    SC2 3567  14.796  12.497  16.640 -0.0643 -0.0076 -0.2486
   12LYS     BB 3568  15.186  12.470  17.493 -0.2687 -0.0020 -0.0108
   12LYS    SC1 3569  15.375  12.246  17.451  0.1455 -0.4234  0.2983
   12LYS    SC2 3570  15.302  11.909  17.502 -0.3615  0.2814 -0.2765
   13GLY     BB 3571  15.032  12.343  17.793  0.0112  0.0842  0.2590
   14LYS     BB 3572  14.678  12.274  17.871  0.0989  0.3397  0.4730
   14LYS    SC1 3573  14.446  12.178  18.120  0.0587  0.0021 -0.2047
   14LYS    SC2 3574  14.277  11.962  18.322  0.0719 -0.0813  0.0135
   15GLU     BB 3575  14.609  11.930  17.731 -0.2190 -0.0545 -0.1736
   15GLU    SC1 3576  14.356  12.081  17.457 -0.2423  0.1467 -0.0601
   16LYS     BB 3577  14.825  11.678  17.684  0.1368  0.2346  0.1903
   16LYS    SC1 3578  14.758  11.611  17.984  0.2350  0.4941  0.1333
   16LYS    SC2 3579  14.703  11.349  18.177  0.0732 -0.2798 -0.0566
   17GLY     BB 3580  15.014  11.549  17.484  0.0985 -0.4092  0.4406
   18GLY     BB 3581  14.955  11.662  17.175 -0.1945 -0.0816  0.0732
   19LYS     BB 3582  14.959  11.481  16.874 -0.1183  0.0049  0.1886
   19LYS    SC1 3583  15.073  11.586  16.558 -0.0529 -0.2522  0.0993
   19LYS    SC2 3584  15.035  11.900  16.351  0.1787 -0.1451 -0.0847
   20ASN     BB 3585  14.769  11.237  16.816 -0.0234  0.0088  0.0323
   20ASN    SC1 3586  14.979  10.972  16.779 -0.2662 -0.0831  0.3754
   21ALA     BB 3587  14.553  11.117  16.565  0.0049 -0.0127  0.1228
   21ALA    SC1 3588  14.370  10.955  16.679  0.0214 -0.0634  0.0778
   22ILE     BB 3589  14.453  11.153  16.234  0.0311 -0.2427 -0.2001
   22ILE    SC1 3590  14.166  11.333  16.273  0.1112 -0.0352 -0.5293
   23ASN     BB 3591  14.533  11.406  16.009  0.0593 -0.0775 -0.0276
   23ASN    SC1 3592  14.858  11.514  16.063  0.1292 -0.4776 -0.2547
   24MET     BB 3593  14.366  11.687  15.999 -0.0828  0.3152  0.1109
   24MET    SC1 3594  13.987  11.641  15.912 -0.1501 -0.0312 -0.1957
   25LYS     BB 3595  14.489  11.959  16.057  0.1075 -0.0267  0.0109
   25LYS    SC1 3596  14.456  12.137  15.739  0.0693  0.0085 -0.2684
   25LYS    SC2 3597  14.407  12.507  15.688 -0.0012  0.2126 -0.2759
   26ASP     BB 3598  14.462  12.259  16.194  0.1732  0.1210 -0.3636
   26ASP    SC1 3599  14.656  12.097  16.444  0.1859 -0.2216 -0.4254
   27VAL     BB 3600  14.142  12.250  16.318 -0.1766 -0.2635  0.2400
   27VAL    SC1 3601  14.061  12.089  16.089 -0.2509 -0.0335  0.1004
   28LYS     BB 3602  14.017  12.469  16.584 -0.1801  0.1794  0.2809
   28LYS    SC1 3603  13.994  12.233  16.786 -0.3360 -0.1363 -0.0081
   28LYS    SC2 3604  14.133  12.046  17.055 -0.0433  0.1291  0.1184
   29ASP     BB 3605  13.701  12.602  16.637 -0.0781  0.0220  0.0211
   29ASP    SC1 3606  13.785  12.846  16.399 -0.1202  0.1519  0.1570
   30LEU     BB 3607  13.540  12.404  16.528 -0.4746 -0.0737  0.0056
   30LEU    SC1 3608  13.778  12.109  16.437  0.1153 -0.1686  0.5080
   31GLY     BB 3609  13.286  12.410  16.331 -0.1078  0.2337 -0.1979
   32LYS     BB 3610  12.916  12.420  16.371  0.2116 -0.1555  0.3012
   32LYS    SC1 3611  12.869  12.722  16.400 -0.0024  0.1175  0.6171
   32LYS    SC2 3612  12.855  13.014  16.525  0.0102 -0.0217  0.0887
   33THR     BB 3613  12.645  12.336  16.258  0.2355  0.0875  0.1738
   33THR    SC1 3614  12.664  12.531  16.025  0.2004  0.2012  0.2649
   34MET     BB 3615  12.610  12.062  16.232 -0.1615  0.1217 -0.3759
   34MET    SC1 3616  12.616  11.933  15.918 -0.4576 -0.2686 -0.1315
   35LYS     BB 3617  12.474  11.902  16.491  0.2315 -0.1269  0.0535
   35LYS    SC1 3618  12.189  11.839  16.538  0.0251  0.1631  0.3391
   35LYS    SC2 3619  12.011  11.821  16.826  0.2124  0.3494 -0.0369
   36ASP     BB 3620  12.603  11.707  16.738 -0.5017  0.2451 -0.0451
   36ASP    SC1 3621  12.599  11.420  16.558 -0.2615 -0.2673  0.3867
   37GLN     BB 3622  12.803  11.893  16.997 -0.1143  0.0156 -0.0523
   37GLN    SC1 3623  13.131  11.775  16.821  0.2061  0.1560  0.2362
   38ALA     BB 3624  12.472  12.007  16.992 -0.1941  0.1428  0.0501
   38ALA    SC1 3625  12.377  11.966  17.241  0.0684 -0.1682  0.1056
   39LEU     BB 3626  12.559  12.311  17.085 -0.0448 -0.0805 -0.0378
   39LEU    SC1 3627  12.395  12.326  17.385  0.2292  0.2819 -0.2060
   40LYS     BB 3628  12.851  12.383  17.216 -0.1581 -0.0815  0.1123
   40LYS    SC1 3629  12.793  12.188  17.433 -0.0108  0.0978  0.2056
   40LYS    SC2 3630  12.953  12.032  17.672  0.0598 -0.4009  0.0763
   41ASP     BB 3631  12.976  12.658  17.276 -0.0521  0.1701 -0.2408
   41ASP    SC1 3632  12.681  12.812  17.174  0.1528  0.0625  0.1575
   42ASP     BB 3633  13.279  12.692  17.225  0.0152  0.4174  0.1658
   42ASP    SC1 3634  13.290  12.682  16.879  0.2769  0.1236 -0.2072
   43ASP     BB 3635  13.398  13.004  17.255  0.1898  0.1308 -0.3107
   43ASP    SC1 3636  13.140  13.190  17.392  0.0644  0.1044 -0.1271
   44ALA     BB 3637  13.604  13.271  17.180 -0.1798 -0.1620  0.0340
   44ALA    SC1 3638  13.607  13.402  17.416 -0.1080 -0.5418  0.2519
   45GLU     BB 3639  13.916  13.160  17.104  0.1269  0.0031  0.0308
   45GLU    SC1 3640  13.986  13.548  17.154  0.1043  0.0264 -0.0848
   46THR     BB 3641  13.958  13.055  16.818 -0.2424 -0.1825  0.1833
   46THR    SC1 3642  14.072  12.775  16.862 -0.2241 -0.2036  0.0104
   47GLY     BB 3643  14.091  13.287  16.658 -0.0320 -0.2720  0.1435
   48LEU     BB 3644  14.422  13.235  16.657 -0.1861 -0.6206  0.1898
   48LEU    SC1 3645  14.531  13.272  16.990 -0.0748 -0.0292  0.5554
   49THR     BB 3646  14.655  13.105  16.490 -0.0713 -0.0701  0.0397
   49THR    SC1 3647  14.678  13.281  16.242 -0.2845  0.1077  0.1425
   50ASP     BB 3648  14.600  12.823  16.306 -0.2888 -0.4215  0.0269
   50ASP    SC1 3649  14.427  12.714  16.578 -0.1461  0.2511 -0.3181
   51GLY     BB 3650  14.601  12.703  16.014  0.1214 -0.4132 -0.1764
   52GLU     BB 3651  14.462  12.985  15.812  0.0418  0.1833 -0.2417
   52GLU    SC1 3652  14.264  13.193  16.068 -0.1405  0.1060  0.3022
   53GLU     BB 3653  14.726  13.209  15.705  0.0163 -0.0561 -0.2771
   53GLU    SC1 3654  14.939  12.893  15.594 -0.0476  0.2824 -0.0033
   54LYS     BB 3655  14.810  13.395  15.422 -0.0276 -0.0307 -0.3005
   54LYS    SC1 3656  14.661  13.245  15.175 -0.2114 -0.0988  0.1552
   54LYS    SC2 3657  14.346  13.209  15.054 -0.3516 -0.0122  0.1038
   55GLU     BB 3658  14.964  13.675  15.387 -0.0769 -0.2155 -0.2480
   55GLU    SC1 3659  14.855  13.659  15.001 -0.1926 -0.0104 -0.1865
   56GLU     BB 3660  14.899  13.962  15.420  0.0136 -0.0743 -0.1443
   56GLU    SC1 3661  14.548  14.118  15.608  0.2172  0.1194  0.0351
   57PRO     BB 3662  15.175  14.131  15.389 -0.0634  0.4747  0.2920
   57PRO    SC1 3663  15.065  14.277  15.090  0.1044 -0.1629  0.5033
   58LYS     BB 3664  15.330  14.453  15.472 -0.0315 -0.0080 -0.3799
   58LYS    SC1 3665  15.519  14.539  15.230 -0.5518  0.3226  0.3430
   58LYS    SC2 3666  15.796  14.733  15.043  0.0329 -0.1084  0.1021
   59GLU     BB 3667  15.386  14.482  15.792 -0.2941  0.2644  0.3175
   59GLU    SC1 3668  15.722  14.658  15.816 -0.2171  0.0525  0.1772
   60GLU     BB 3669  15.463  14.206  15.924  0.0706  0.1130  0.1762
   60GLU    SC1 3670  15.280  13.862  15.745  0.0430 -0.2169  0.2039
   61GLU     BB 3671  15.654  14.039  16.115  0.0767 -0.2333  0.2613
   61GLU    SC1 3672  15.620  14.064  16.502 -0.0392 -0.1558  0.1844
    1LYS     BB 3673  13.101  20.187  13.746  0.3464  0.1936 -0.2584
    1LYS    SC1 3674  13.101  20.139  13.402  0.0995  0.0766  0.3555
    1LYS    SC2 3675  13.170  20.367  13.166  0.3596 -0.1003 -0.4509
    2LYS     BB 3676  12.746  20.226  13.759 -0.1435  0.0142  0.0469
    2LYS    SC1 3677  12.663  20.536  13.908 -0.1762  0.0401  0.1630
    2LYS    SC2 3678  12.710  20.816  14.101 -0.0938  0.1497 -0.2092
    3CYS     BB 3679  12.495  20.121  13.717 -0.1472  0.0355 -0.0378
    3CYS    SC1 3680  12.397  20.244  13.406  0.1252  0.4422 -0.1241
    4LEU     BB 3681  12.385  19.781  13.714 -0.1107  0.3000  0.1130
    4LEU    SC1 3682  12.419  19.870  14.056 -0.0404 -0.4045 -0.2294
    5PHE     BB 3683  12.100  19.641  13.775  0.0057 -0.2974  0.0418
    5PHE    SC1 3684  12.132  19.545  14.080  0.0211 -0.1335  0.2193
    5PHE    SC2 3685  12.400  19.582  14.286  0.1993  0.5906 -0.1107
    5PHE    SC3 3686  12.183  19.770  14.329 -0.1316  0.2100 -0.0517
    6LYS     BB 3687  11.761  19.796  13.767 -0.0876 -0.2275 -0.0847
    6LYS    SC1 3688  11.655  19.541  13.670  0.1941  0.0259  0.1837
    6LYS    SC2 3689  11.426  19.291  13.565  0.1654  0.1588 -0.1095
    7LYS     BB 3690  11.613  19.982  14.017  0.0787 -0.1103 -0.2212
    7LYS    SC1 3691  11.744  19.786  14.196 -0.2368  0.1357 -0.2562
    7LYS    SC2 3692  11.784  19.854  14.481  0.0622 -0.1099  0.0579
    8LYS     BB 3693  11.343  20.191  14.040 -0.2016  0.0759 -0.2434
    8LYS    SC1 3694  11.105  20.205  14.278 -0.3653  0.1004 -0.1324
    8LYS    SC2 3695  10.833  20.033  14.450 -0.0163 -0.2557 -0.1560
    9ASN     BB 3696  11.266  20.415  13.826 -0.0059 -0.0848 -0.4164
    9ASN    SC1 3697  11.473  20.731  13.700  0.0816 -0.0721  0.3168
   10LYS     BB 3698  11.171  20.410  13.530  0.0012 -0.3802  0.2711
   10LYS    SC1 3699  10.944  20.253  13.552  0.3008 -0.0850  0.4938
   10LYS    SC2 3700  10.611  20.150  13.646 -0.0970 -0.1221  0.0801
   11LYS     BB 3701  11.179  20.604  13.292 -0.0890 -0.2524  0.1050
   11LYS    SC1 3702  11.357  20.422  13.119 -0.4292  0.0021 -0.1001
   11LYS    SC2 3703  11.617  20.212  13.030 -0.0431 -0.2319 -0.0710
   12LYS     BB 3704  10.976  20.763  13.057 -0.0561 -0.0609 -0.1812
   12LYS    SC1 3705  11.202  20.948  13.011  0.0403 -0.2173 -0.0076
   12LYS    SC2 3706  11.336  21.160  12.764 -0.0665 -0.3061 -0.0460
   13GLY     BB 3707  10.919  20.878  12.713  0.0781  0.1878 -0.1130
   14LYS     BB 3708  11.104  20.708  12.513 -0.1124  0.0649  0.1166
   14LYS    SC1 3709  10.922  20.434  12.570  0.0644  0.1309  0.1215
   14LYS    SC2 3710  10.879  20.171  12.740  0.3392  0.0640  0.2300
   15GLU     BB 3711  11.144  20.694  12.197 -0.1459  0.1069  0.2003
   15GLU    SC1 3712  11.047  20.376  12.052 -0.1864  0.0357 -0.0436
   16LYS     BB 3713  11.133  20.893  11.985 -0.0620 -0.1057  0.2265
   16LYS    SC1 3714  11.010  20.730  11.724  0.2080 -0.2129 -0.1154
   16LYS    SC2 3715  10.892  20.750  11.388 -0.1473 -0.1303  0.3721
   17GLY     BB 3716  11.318  21.159  11.938 -0.2147  0.3167 -0.0574
   18GLY     BB 3717  11.324  21.432  12.025  0.2461 -0.3188  0.3398
   19LYS     BB 3718  11.570  21.511  12.227 -0.1338 -0.1010  0.0115
   19LYS    SC1 3719  11.793  21.389  12.040  0.0512 -0.2376  0.4766
   19LYS    SC2 3720  12.113  21.334  11.872 -0.0183  0.2637 -0.1635
   20ASN     BB 3721  11.552  21.833  12.250 -0.0142 -0.2155 -0.0733
   20ASN    SC1 3722  11.411  21.944  11.964  0.0951  0.2832  0.0328
   21ALA     BB 3723  11.829  22.055  12.196  0.0949  0.1092  0.1891
   21ALA    SC1 3724  11.909  22.060  11.939 -0.0978  0.1142  0.1278
   22ILE     BB 3725  12.059  21.987  12.403  0.1093  0.0423  0.2612
   22ILE    SC1 3726  12.115  21.748  12.166  0.1442 -0.1553  0.4661
   23ASN     BB 3727  12.366  22.156  12.462 -0.2276 -0.2096  0.0161
   23ASN    SC1 3728  12.542  21.996  12.203  0.0296  0.0998 -0.1226
   24MET     BB 3729  12.350  22.450  12.432 -0.1460 -0.1009  0.0002
   24MET    SC1 3730  12.724  22.461  12.579 -0.0926  0.0142 -0.0513
   25LYS     BB 3731  12.074  22.600  12.364 -0.0208  0.0036  0.0500
   25LYS    SC1 3732  12.019  22.414  12.139 -0.0415  0.0702 -0.1862
   25LYS    SC2 3733  12.287  22.320  11.963  0.2507 -0.0982  0.1128
   26ASP     BB 3734  11.746  22.590  12.459  0.1357  0.0449  0.3230
   26ASP    SC1 3735  11.618  22.289  12.497  0.2217 -0.2304  0.2378
   27VAL     BB 3736  11.734  22.602  12.781  0.1595  0.0301 -0.1398
   27VAL    SC1 3737  11.985  22.730  12.855  0.0613  0.2569 -0.1909
   28LYS     BB 3738  11.649  22.327  12.956 -0.2694 -0.0471 -0.0441
   28LYS    SC1 3739  11.390  22.290  12.893  0.1055 -0.2903  0.0977
   28LYS    SC2 3740  11.256  22.038  12.693  0.2892  0.1636 -0.0746
   29ASP     BB 3741  11.902  22.165  13.037 -0.0985  0.1443  0.2118
   29ASP    SC1 3742  12.144  21.985  12.853 -0.2821  0.1384 -0.1071
   30LEU     BB 3743  11.969  21.966  13.269 -0.3009  0.1410 -0.1490
   30LEU    SC1 3744  12.068  22.204  13.489 -0.3660 -0.3426  0.1297
   31GLY     BB 3745  11.800  21.724  13.154  0.1351  0.1343 -0.2826
   32LYS     BB 3746  11.956  21.452  13.028 -0.0470  0.1078 -0.2330
   32LYS    SC1 3747  12.015  21.395  13.349 -0.1340 -0.1179  0.1673
   32LYS    SC2 3748  12.296  21.379  13.570  0.2381  0.2760  0.0065
   33THR     BB 3749  12.236  21.568  12.985  0.1481 -0.2603 -0.0467
   33THR    SC1 3750  12.333  21.681  13.251 -0.0274 -0.1092 -0.0452
   34MET     BB 3751  12.462  21.355  12.858  0.2225  0.0455  0.4759
   34MET    SC1 3752  12.736  21.522  12.941 -0.2780 -0.1377  0.1007
   35LYS     BB 3753  12.415  21.095  12.713  0.0803 -0.0161 -0.0207
   35LYS    SC1 3754  12.439  20.806  12.869 -0.2324 -0.3842  0.3539
   35LYS    SC2 3755  12.569  20.535  12.686 -0.2472  0.1289  0.1376
   36ASP     BB 3756  12.675  20.967  12.528  0.0077 -0.3521 -0.0442
   36ASP    SC1 3757  12.484  20.809  12.314  0.0396 -0.1918  0.2053
   37GLN     BB 3758  12.986  20.921  12.629  0.1501 -0.0573  0.0301
   37GLN    SC1 3759  13.009  20.610  12.387 -0.1351 -0.2857 -0.0809
   38ALA     BB 3760  13.113  20.768  12.911 -0.2998  0.0885  0.1461
   38ALA    SC1 3761  13.329  20.931  12.912 -0.1719 -0.0791  0.2362
   39LEU     BB 3762  12.803  20.695  13.057 -0.3693  0.1958  0.2718
   39LEU    SC1 3763  12.767  21.049  12.994 -0.3554  0.1334 -0.1669
   40LYS     BB 3764  12.667  20.430  13.196 -0.1313 -0.1676 -0.1713
   40LYS    SC1 3765  12.446  20.681  13.333  0.0299  0.5090  0.1775
   40LYS    SC2 3766  12.114  20.644  13.386 -0.2354 -0.2241 -0.4334
   41ASP     BB 3767  12.627  20.143  13.043 -0.2652  0.0170  0.0912
   41ASP    SC1 3768  12.705  19.897  13.252 -0.1001 -0.5014 -0.2131
   42ASP     BB 3769  12.818  20.084  12.831 -0.0056  0.0313 -0.0588
   42ASP    SC1 3770  12.994  20.356  12.789 -0.2721  0.2129 -0.1807
   43ASP     BB 3771  12.727  19.810  12.678  0.1364 -0.3544 -0.2502
   43ASP    SC1 3772  12.423  19.711  12.659  0.2533  0.3035 -0.0374
   44ALA     BB 3773  12.868  19.660  12.448 -0.1901  0.2950  0.0622
   44ALA    SC1 3774  12.858  19.809  12.223 -0.1380 -0.1825 -0.2723
   45GLU     BB 3775  12.932  19.362  12.559 -0.1137 -0.1688 -0.2213
   45GLU    SC1 3776  12.642  19.282  12.787 -0.2665  0.1218 -0.0030
   46THR     BB 3777  13.229  19.296  12.681  0.1238  0.1275 -0.0877
   46THR    SC1 3778  13.485  19.443  12.604  0.1304  0.0897 -0.1383
   47GLY     BB 3779  13.415  19.104  12.940 -0.1950  0.1274  0.4148
   48LEU     BB 3780  13.701  18.930  12.903 -0.2554 -0.2528  0.0905
   48LEU    SC1 3781  13.908  19.170  12.749 -0.0331  0.2135 -0.2264
   49THR     BB 3782  13.539  18.659  12.708 -0.0448 -0.0972  0.3090
   49THR    SC1 3783  13.279  18.813  12.671  0.0124 -0.0720 -0.0143
   50ASP     BB 3784  13.647  18.316  12.626  0.1549  0.1633 -0.2487
   50ASP    SC1 3785  13.364  18.121  12.565  0.0756 -0.3375 -0.3388
   51GLY     BB 3786  13.791  18.190  12.399 -0.2909  0.0161 -0.0943
   52GLU     BB 3787  13.703  17.876  12.344  0.2614 -0.0221  0.0029
   52GLU    SC1 3788  14.097  17.866  12.492  0.0400  0.3242  0.2233
   53GLU     BB 3789  13.458  17.713  12.152 -0.0277 -0.3295  0.0682
   53GLU    SC1 3790  13.499  17.928  11.800  0.0266  0.0655 -0.0078
   54LYS     BB 3791  13.496  17.365  12.287  0.0077  0.0155  0.0018
   54LYS    SC1 3792  13.302  17.301  12.042  0.1941  0.1281  0.2301
   54LYS    SC2 3793  13.000  17.480  12.015  0.3126 -0.0626 -0.2279
   55GLU     BB 3794  13.331  17.101  12.458  0.1427 -0.2227  0.0141
   55GLU    SC1 3795  12.906  17.169  12.418 -0.0748  0.1279 -0.1681
   56GLU     BB 3796  13.267  17.052  12.777 -0.1737 -0.1440 -0.1052
   56GLU    SC1 3797  13.636  17.016  12.889  0.1857 -0.3449  0.3970
   57PRO     BB 3798  13.146  17.265  12.974  0.0031  0.1953 -0.2818
   57PRO    SC1 3799  12.825  17.239  12.885 -0.1361 -0.0857 -0.0342
   58LYS     BB 3800  13.328  17.425  13.192  0.0204 -0.0187  0.3715
   58LYS    SC1 3801  13.495  17.620  13.029 -0.0936 -0.4325 -0.1111
   58LYS    SC2 3802  13.674  17.872  12.842  0.4317 -0.0973  0.3702
   59GLU     BB 3803  13.251  17.600  13.441 -0.0690  0.3121  0.0748
   59GLU    SC1 3804  13.556  17.606  13.686 -0.2599  0.5645 -0.0259
   60GLU     BB 3805  13.081  17.842  13.485  0.2527 -0.4526  0.0021
   60GLU    SC1 3806  12.781  18.038  13.245 -0.3664 -0.2193 -0.0335
   61GLU     BB 3807  13.016  18.044  13.790  0.0868 -0.0016 -0.2978
   61GLU    SC1 3808  13.271  17.901  14.030 -0.0888  0.1511  0.3507
    1LYS     BB 3809  15.646  20.144  16.789  0.2111  0.1934 -0.3278
    1LYS    SC1 3810  15.504  20.388  16.883 -0.0496 -0.1559 -0.0256
    1LYS    SC2 3811  15.326  20.596  17.120  0.2105 -0.1208 -0.6094
    2LYS     BB 3812  15.884  20.086  17.025  0.0380 -0.0696  0.0332
    2LYS    SC1 3813  15.941  20.358  17.117 -0.1308 -0.0517 -0.1028
    2LYS    SC2 3814  16.126  20.606  17.260 -0.3180  0.1187 -0.1805
    3CYS     BB 3815  15.963  19.838  17.251  0.1224 -0.1410 -0.0225
    3CYS    SC1 3816  15.792  19.574  17.359  0.0408 -0.1217 -0.3921
    4LEU     BB 3817  16.026  19.998  17.518 -0.1546 -0.5313  0.3553
    4LEU    SC1 3818  16.359  19.922  17.492  0.1277 -0.2215 -0.0180
    5PHE     BB 3819  15.882  19.997  17.786  0.1400 -0.3407 -0.0516
    5PHE    SC1 3820  15.943  20.299  17.809  0.1941 -0.0268  0.0854
    5PHE    SC2 3821  15.891  20.449  17.508  0.0349  0.5727  0.3982
    5PHE    SC3 3822  15.684  20.494  17.707  0.0048 -0.0379  0.5239
    6LYS     BB 3823  15.854  19.751  17.965 -0.1075  0.0571  0.1502
    6LYS    SC1 3824  15.999  19.781  18.245 -0.1617  0.0841 -0.0929
    6LYS    SC2 3825  16.177  19.863  18.482  0.0796  0.0849 -0.0741
    7LYS     BB 3826  15.671  19.487  17.827  0.3331  0.2403  0.3474
    7LYS    SC1 3827  15.786  19.229  17.933 -0.0750 -0.1532  0.0548
    7LYS    SC2 3828  15.656  18.898  18.074 -0.0256 -0.0190 -0.0672
    8LYS     BB 3829  15.448  19.576  17.640 -0.1940 -0.1470  0.2525
    8LYS    SC1 3830  15.474  19.388  17.420 -0.4066  0.0133  0.3427
    8LYS    SC2 3831  15.635  19.334  17.075  0.1096 -0.0605 -0.0935
    9ASN     BB 3832  15.112  19.638  17.703 -0.2588  0.0103 -0.0658
    9ASN    SC1 3833  15.139  19.932  17.880  0.0560  0.0040  0.1811
   10LYS     BB 3834  14.895  19.482  17.863 -0.0917 -0.2128 -0.1995
   10LYS    SC1 3835  14.925  19.660  18.124 -0.0358  0.2947 -0.0066
   10LYS    SC2 3836  14.984  19.613  18.454  0.0011  0.4702  0.1481
   11LYS     BB 3837  14.667  19.429  17.661  0.2196  0.0102  0.0092
   11LYS    SC1 3838  14.613  19.611  17.435  0.1553  0.2892  0.2395
   11LYS    SC2 3839  14.599  19.849  17.188  0.4534  0.3573 -0.2240
   12LYS     BB 3840  14.650  19.193  17.385 -0.1011 -0.0081  0.0832
   12LYS    SC1 3841  14.409  19.139  17.209 -0.2174 -0.2184  0.1968
   12LYS    SC2 3842  14.057  19.170  17.127 -0.0809  0.0904 -0.2008
   13GLY     BB 3843  14.883  18.960  17.278 -0.0491  0.1309 -0.0376
   14LYS     BB 3844  15.184  19.118  17.192 -0.1239  0.1029  0.1329
   14LYS    SC1 3845  15.096  19.275  17.435  0.1950 -0.2540 -0.0401
   14LYS    SC2 3846  15.000  19.091  17.699  0.2561  0.0517  0.2715
   15GLU     BB 3847  15.305  18.974  16.962 -0.1145  0.0848  0.1884
   15GLU    SC1 3848  15.637  18.795  17.206  0.0958 -0.0516  0.1802
   16LYS     BB 3849  15.166  18.694  16.961  0.0531  0.0201  0.1524
   16LYS    SC1 3850  15.236  18.632  16.649 -0.0347 -0.0456  0.1694
   16LYS    SC2 3851  15.043  18.512  16.420 -0.0222 -0.4055 -0.0748
   17GLY     BB 3852  14.957  18.548  17.122  0.5359  0.3152 -0.1293
   18GLY     BB 3853  14.707  18.541  17.352  0.1544 -0.3592 -0.0289
   19LYS     BB 3854  14.444  18.696  17.256  0.0695  0.1385  0.1828
   19LYS    SC1 3855  14.558  18.792  17.020 -0.0925 -0.2290 -0.0897
   19LYS    SC2 3856  14.810  18.980  16.843  0.0631  0.1622 -0.0107
   20ASN     BB 3857  14.192  18.544  17.189 -0.0362  0.1619  0.1769
   20ASN    SC1 3858  13.998  18.747  16.992  0.1453 -0.2909  0.0839
   21ALA     BB 3859  14.041  18.215  17.300  0.1775 -0.2378 -0.1228
   21ALA    SC1 3860  14.192  18.265  17.518  0.0771 -0.3153 -0.0347
   22ILE     BB 3861  13.792  18.111  17.418  0.1400  0.3085 -0.0128
   22ILE    SC1 3862  13.952  17.963  17.681 -0.1290  0.1882  0.0873
   23ASN     BB 3863  13.605  17.964  17.238  0.3095 -0.0663  0.2027
   23ASN    SC1 3864  13.560  17.629  17.127 -0.3952  0.2019  0.3473
   24MET     BB 3865  13.318  18.065  17.072 -0.4842 -0.1703  0.0455
   24MET    SC1 3866  13.372  18.410  17.014  0.1526  0.2732  0.3251
   25LYS     BB 3867  13.024  18.029  17.203 -0.2657  0.1782  0.0171
   25LYS    SC1 3868  13.076  17.823  17.441  0.1091  0.0906  0.0053
   25LYS    SC2 3869  13.250  17.537  17.423  0.1855  0.0725  0.1384
   26ASP     BB 3870  13.011  18.279  17.425  0.1314  0.0680  0.0845
   26ASP    SC1 3871  12.690  18.248  17.595  0.0647 -0.4379  0.0655
   27VAL     BB 3872  13.033  18.637  17.336 -0.1056 -0.0067 -0.2707
   27VAL    SC1 3873  13.055  18.670  17.626 -0.0124 -0.0069 -0.2775
   28LYS     BB 3874  12.823  18.944  17.250 -0.0661 -0.0563 -0.0261
   28LYS    SC1 3875  13.035  19.199  17.229 -0.3178 -0.0950  0.1071
   28LYS    SC2 3876  12.941  19.473  17.423  0.1209 -0.3364 -0.0299
   29ASP     BB 3877  12.679  18.921  16.929 -0.3603  0.1004  0.2302
   29ASP    SC1 3878  12.365  18.980  17.061 -0.0122 -0.5812 -0.2098
   30LEU     BB 3879  12.963  18.884  16.777  0.3594 -0.1703  0.1766
   30LEU    SC1 3880  13.245  18.813  17.004  0.1749  0.2236 -0.0827
   31GLY     BB 3881  13.128  18.657  16.538 -0.0524  0.0494 -0.0969
   32LYS     BB 3882  13.255  18.850  16.339  0.0136 -0.0330  0.3653
   32LYS    SC1 3883  13.471  19.036  16.436 -0.1350  0.0605  0.3331
   32LYS    SC2 3884  13.364  19.221  16.700 -0.1884  0.0771 -0.0456
   33THR     BB 3885  13.460  18.627  16.190 -0.1730  0.1341 -0.0910
   33THR    SC1 3886  13.326  18.601  15.917  0.1030  0.2142 -0.2384
   34MET     BB 3887  13.613  18.461  16.409 -0.0385 -0.2970  0.2534
   34MET    SC1 3888  13.605  18.738  16.706 -0.2461  0.0605 -0.1074
   35LYS     BB 3889  13.358  18.256  16.531  0.1152  0.1764 -0.2420
   35LYS    SC1 3890  13.155  18.224  16.334  0.0825 -0.0229  0.1519
   35LYS    SC2 3891  13.119  18.176  16.019 -0.2904 -0.4337 -0.0807
   36ASP     BB 3892  13.505  17.936  16.475 -0.0303 -0.0626 -0.0856
   36ASP    SC1 3893  13.619  17.899  16.777  0.0687  0.2220  0.0446
   37GLN     BB 3894  13.666  17.925  16.226  0.3159 -0.1288  0.1180
   37GLN    SC1 3895  13.597  18.193  15.952 -0.1433 -0.0062 -0.0668
   38ALA     BB 3896  13.944  17.886  16.069  0.0093 -0.0849 -0.4057
   38ALA    SC1 3897  14.020  17.774  15.835  0.1398 -0.0568 -0.3776
   39LEU     BB 3898  14.199  17.742  16.252 -0.4172 -0.0505  0.2662
   39LEU    SC1 3899  14.323  18.070  16.236 -0.0702  0.1562  0.0580
   40LYS     BB 3900  14.225  17.457  16.219  0.0077 -0.4889  0.1712
   40LYS    SC1 3901  14.116  17.280  15.969  0.1906  0.3008  0.0869
   40LYS    SC2 3902  14.204  17.062  15.709  0.2686  0.0962  0.0737
   41ASP     BB 3903  14.120  17.231  16.439 -0.0462 -0.0561 -0.0846
   41ASP    SC1 3904  14.258  17.232  16.739 -0.2263 -0.4546 -0.1585
   42ASP     BB 3905  13.877  17.124  16.486  0.1877  0.1325  0.2182
   42ASP    SC1 3906  13.879  16.904  16.242 -0.0269  0.0975 -0.0126
   43ASP     BB 3907  13.754  16.995  16.778 -0.0738  0.0890  0.0560
   43ASP    SC1 3908  13.420  17.050  16.748 -0.1674 -0.0849  0.3675
   44ALA     BB 3909  13.948  16.840  16.983  0.4047 -0.2689  0.3366
   44ALA    SC1 3910  13.805  16.862  17.211 -0.2229 -0.1954 -0.0400
   45GLU     BB 3911  14.037  16.515  17.053  0.4444  0.0530 -0.1764
   45GLU    SC1 3912  13.766  16.414  17.299 -0.4702 -0.0507 -0.1788
   46THR     BB 3913  14.296  16.365  17.221 -0.0093 -0.3187  0.2460
   46THR    SC1 3914  14.518  16.554  17.309 -0.1403 -0.0310 -0.0217
   47GLY     BB 3915  14.166  16.373  17.523 -0.3634 -0.0660 -0.0362
   48LEU     BB 3916  14.406  16.512  17.774  0.0845 -0.0008  0.0398
   48LEU    SC1 3917  14.381  16.216  17.946 -0.2992 -0.0262 -0.1838
   49THR     BB 3918  14.724  16.594  17.727 -0.0074 -0.1603  0.0504
   49THR    SC1 3919  14.607  16.848  17.607  0.2482  0.0261  0.1840
   50ASP     BB 3920  14.952  16.428  17.541 -0.6041  0.3820  0.0406
   50ASP    SC1 3921  15.128  16.211  17.757 -0.0940  0.1111  0.0718
   51GLY     BB 3922  15.204  16.424  17.298 -0.2211 -0.2495 -0.1999
   52GLU     BB 3923  15.416  16.666  17.175  0.0151  0.1941 -0.1624
   52GLU    SC1 3924  15.684  16.715  17.419  0.0058  0.0168  0.3842
   53GLU     BB 3925  15.180  16.908  17.092  0.0010 -0.0530 -0.0275
   53GLU    SC1 3926  14.856  16.714  17.056 -0.4041  0.0617 -0.0561
   54LYS     BB 3927  15.253  17.257  17.063 -0.4334  0.2258 -0.1858
   54LYS    SC1 3928  15.111  17.487  17.206 -0.1576  0.1452 -0.1133
   54LYS    SC2 3929  15.216  17.834  17.211 -0.2737  0.0592 -0.0703
   55GLU     BB 3930  15.488  17.441  16.900  0.3244  0.0967  0.1613
   55GLU    SC1 3931  15.243  17.683  16.787  0.0534  0.2692  0.1637
   56GLU     BB 3932  15.802  17.495  16.988  0.1054 -0.0731 -0.1541
   56GLU    SC1 3933  15.647  17.586  17.373 -0.4208  0.2198 -0.1282
   57PRO     BB 3934  16.034  17.738  16.893 -0.0661 -0.1453  0.0420
   57PRO    SC1 3935  16.335  17.686  17.025  0.1517 -0.0368  0.0511
   58LYS     BB 3936  16.132  17.988  16.646 -0.0889  0.4279  0.0911
   58LYS    SC1 3937  16.080  18.188  16.849  0.0024 -0.1763  0.0342
   58LYS    SC2 3938  16.285  18.432  16.985 -0.1628 -0.0312  0.2026
   59GLU     BB 3939  16.419  18.013  16.491 -0.0856 -0.0026 -0.2764
   59GLU    SC1 3940  16.610  18.124  16.859 -0.1219  0.1938  0.1697
   60GLU     BB 3941  16.300  18.100  16.182  0.2406 -0.0585 -0.0492
   60GLU    SC1 3942  16.576  17.868  16.005  0.2311  0.0997  0.0234
   61GLU     BB 3943  16.016  18.017  16.145 -0.3159  0.2203  0.1747
   61GLU    SC1 3944  15.844  18.225  16.376  0.3581  0.1519 -0.0472
    1LYS     BB 3945  15.947  18.707  13.796  0.2044  0.0788  0.0682
    1LYS    SC1 3946  15.651  18.765  13.935 -0.0183 -0.1321  0.0083
    1LYS    SC2 3947  15.385  19.026  13.962 -0.0354  0.0982  0.1977
    2LYS     BB 3948  16.075  18.898  14.046  0.0581 -0.2293 -0.0832
    2LYS    SC1 3949  16.035  18.724  14.281  0.3452 -0.0595  0.0258
    2LYS    SC2 3950  16.183  18.447  14.436  0.0705  0.2225  0.3245
    3CYS     BB 3951  15.870  19.125  14.206 -0.0198  0.3279 -0.0490
    3CYS    SC1 3952  16.099  19.306  14.416 -0.0736 -0.0543  0.1459
    4LEU     BB 3953  15.655  18.963  14.415 -0.1507 -0.1955  0.2792
    4LEU    SC1 3954  15.663  19.173  14.665  0.2173 -0.1034  0.0974
    5PHE     BB 3955  15.662  18.699  14.597 -0.0051 -0.0891 -0.1473
    5PHE    SC1 3956  15.956  18.747  14.746  0.3235 -0.2371  0.3284
    5PHE    SC2 3957  16.012  19.052  14.886 -0.0988  0.1693 -0.3350
    5PHE    SC3 3958  16.161  18.998  14.644  0.1515 -0.2622 -0.0975
    6LYS     BB 3959  15.328  18.712  14.725 -0.0304  0.1806 -0.5657
    6LYS    SC1 3960  15.283  19.000  14.851  0.1340  0.2469  0.5720
    6LYS    SC2 3961  15.353  19.328  14.941 -0.1714 -0.0968 -0.1362
    7LYS     BB 3962  15.023  18.687  14.662 -0.1026  0.0860 -0.1334
    7LYS    SC1 3963  14.940  18.566  14.933  0.2582  0.0057 -0.1193
    7LYS    SC2 3964  15.167  18.524  15.152 -0.0486 -0.2854  0.0905
    8LYS     BB 3965  14.880  18.417  14.508 -0.1064  0.0711  0.2119
    8LYS    SC1 3966  14.802  18.185  14.671 -0.2783 -0.5968  0.1283
    8LYS    SC2 3967  14.857  17.882  14.778 -0.3213 -0.0623  0.1849
    9ASN     BB 3968  14.957  18.241  14.219 -0.4690  0.0158  0.4356
    9ASN    SC1 3969  14.624  18.190  14.089  0.1738  0.2425  0.1504
   10LYS     BB 3970  15.252  18.102  14.128  0.1030 -0.1247 -0.0072
   10LYS    SC1 3971  15.229  17.943  14.440 -0.1753  0.3164 -0.2057
   10LYS    SC2 3972  15.436  17.803  14.762 -0.1457 -0.1406  0.2052
   11LYS     BB 3973  15.330  17.851  13.969 -0.0080  0.0042  0.4452
   11LYS    SC1 3974  15.220  17.926  13.752 -0.0134  0.0860  0.0591
   11LYS    SC2 3975  14.923  17.832  13.595 -0.2958 -0.1466  0.0837
   12LYS     BB 3976  15.132  17.573  14.012 -0.0710  0.1146  0.2539
   12LYS    SC1 3977  15.406  17.390  13.922 -0.2624  0.2719 -0.3963
   12LYS    SC2 3978  15.736  17.200  13.764 -0.0757  0.0656 -0.4113
   13GLY     BB 3979  14.868  17.416  13.807  0.2237 -0.0881 -0.0463
   14LYS     BB 3980  14.789  17.356  13.463 -0.1911 -0.1154 -0.3214
   14LYS    SC1 3981  14.831  17.040  13.440  0.2144  0.4049 -0.1349
   14LYS    SC2 3982  14.844  16.743  13.206  0.2008  0.3707  0.1651
   15GLU     BB 3983  14.599  17.544  13.355 -0.1368  0.0519 -0.0836
   15GLU    SC1 3984  14.310  17.222  13.366  0.0619 -0.3509 -0.0621
   16LYS     BB 3985  14.572  17.617  13.052 -0.0721 -0.3053  0.1401
   16LYS    SC1 3986  14.469  17.505  12.816 -0.1771  0.1177  0.0845
   16LYS    SC2 3987  14.283  17.447  12.587  0.2350 -0.0924  0.0722
   17GLY     BB 3988  14.890  17.481  12.920 -0.2417  0.4756 -0.4345
   18GLY     BB 3989  15.042  17.634  12.687 -0.1636  0.1343 -0.0296
   19LYS     BB 3990  15.060  18.008  12.744 -0.0283  0.0913 -0.0913
   19LYS    SC1 3991  15.326  18.141  12.590  0.2389 -0.1280  0.0386
   19LYS    SC2 3992  15.377  18.456  12.397  0.2488  0.3721  0.2372
   20ASN     BB 3993  14.857  18.264  12.850 -0.2186  0.1448  0.3359
   20ASN    SC1 3994  14.870  18.397  12.539  0.1068  0.1133  0.1596
   21ALA     BB 3995  14.529  18.289  12.898 -0.1473 -0.0092  0.1114
   21ALA    SC1 3996  14.384  18.296  12.670  0.2562 -0.0648 -0.1568
   22ILE     BB 3997  14.365  18.462  13.081  0.0457 -0.1521  0.2754
   22ILE    SC1 3998  14.575  18.731  13.087 -0.0775 -0.0197 -0.4267
   23ASN     BB 3999  14.206  18.304  13.334  0.0996 -0.0676  0.2038
   23ASN    SC1 4000  14.206  18.002  13.340  0.3104 -0.3611  0.3026
   24MET     BB 4001  14.011  18.365  13.550 -0.2079 -0.3417 -0.2725
   24MET    SC1 4002  14.301  18.341  13.804  0.0579 -0.0390  0.4613
   25LYS     BB 4003  13.742  18.607  13.573 -0.3506 -0.0630 -0.0343
   25LYS    SC1 4004  13.522  18.422  13.560 -0.1306  0.1765  0.0138
   25LYS    SC2 4005  13.459  18.098  13.605  0.1349  0.0270  0.2601
   26ASP     BB 4006  13.639  18.821  13.366 -0.3375  0.0940 -0.0494
   26ASP    SC1 4007  13.304  18.754  13.242  0.0033 -0.4242 -0.5289
   27VAL     BB 4008  13.677  19.168  13.387  0.0335  0.2586  0.1384
   27VAL    SC1 4009  13.882  19.263  13.203 -0.0340  0.2933  0.0805
   28LYS     BB 4010  13.562  19.369  13.694  0.2342 -0.0512 -0.0607
   28LYS    SC1 4011  13.240  19.403  13.696  0.0852 -0.1426 -0.0741
   28LYS    SC2 4012  12.986  19.210  13.830 -0.0142  0.1694  0.2369
   29ASP     BB 4013  13.521  19.272  13.998  0.1398  0.2879 -0.2087
   29ASP    SC1 4014  13.242  19.172  14.155  0.2340 -0.0313  0.2974
   30LEU     BB 4015  13.797  19.271  14.132  0.1113  0.3618 -0.3588
   30LEU    SC1 4016  13.896  18.959  14.323 -0.1821 -0.1798 -0.2266
   31GLY     BB 4017  14.042  19.244  13.914  0.1248  0.0037 -0.0037
   32LYS     BB 4018  14.296  19.264  14.148  0.0035  0.0589  0.1911
   32LYS    SC1 4019  14.459  18.985  14.220  0.0952 -0.1650  0.0230
   32LYS    SC2 4020  14.736  18.918  14.369 -0.2909  0.0024 -0.2258
   33THR     BB 4021  14.201  19.536  14.321 -0.1324 -0.1221 -0.2212
   33THR    SC1 4022  14.260  19.725  14.089 -0.1192  0.0657 -0.0676
   34MET     BB 4023  14.271  19.656  14.636 -0.0321  0.0162  0.2258
   34MET    SC1 4024  14.072  19.966  14.557  0.2491  0.0235  0.0130
   35LYS     BB 4025  14.588  19.615  14.810  0.3592 -0.1132  0.0676
   35LYS    SC1 4026  14.733  19.895  14.825 -0.1369 -0.0463 -0.0605
   35LYS    SC2 4027  14.718  20.139  15.121  0.2046  0.2542 -0.2361
   36ASP     BB 4028  14.704  19.400  14.960 -0.1266 -0.3823  0.2231
   36ASP    SC1 4029  14.853  19.178  14.783  0.2119  0.2616  0.0680
   37GLN     BB 4030  14.689  19.197  15.198  0.0270  0.0065 -0.0797
   37GLN    SC1 4031  15.034  19.036  15.204 -0.1879  0.0649 -0.0112
   38ALA     BB 4032  14.422  19.068  15.258  0.6448 -0.2299 -0.1546
   38ALA    SC1 4033  14.323  18.849  15.136 -0.1902  0.1840 -0.2920
   39LEU     BB 4034  14.249  18.906  15.523 -0.0418 -0.2726  0.2688
   39LEU    SC1 4035  13.969  18.909  15.295 -0.5753 -0.1004 -0.3640
   40LYS     BB 4036  14.175  19.058  15.792  0.0091 -0.0791  0.2242
   40LYS    SC1 4037  14.101  18.846  15.980  0.1010 -0.4926  0.0092
   40LYS    SC2 4038  14.132  18.863  16.319 -0.4198 -0.0202  0.2859
   41ASP     BB 4039  14.158  19.385  15.846 -0.2348 -0.1012 -0.1537
   41ASP    SC1 4040  14.016  19.473  15.568 -0.0461 -0.2078 -0.0786
   42ASP     BB 4041  14.345  19.700  15.808  0.1582  0.2009 -0.2420
   42ASP    SC1 4042  14.580  19.500  16.022 -0.0721 -0.1064  0.0871
   43ASP     BB 4043  14.339  19.779  15.487  0.1248 -0.2714 -0.3536
   43ASP    SC1 4044  14.599  19.741  15.293  0.0749  0.0826  0.0255
   44ALA     BB 4045  14.302  20.032  15.197 -0.2941  0.0738  0.1201
   44ALA    SC1 4046  14.214  19.878  14.994 -0.0382  0.1499 -0.0529
   45GLU     BB 4047  14.178  20.333  15.310  0.2347  0.0029 -0.0112
   45GLU    SC1 4048  14.463  20.520  15.138 -0.0417  0.1945 -0.1103
   46THR     BB 4049  13.878  20.303  15.203  0.3936 -0.0588  0.1653
   46THR    SC1 4050  13.920  20.115  14.967 -0.3978 -0.0110 -0.0408
   47GLY     BB 4051  13.598  20.527  15.281 -0.1005 -0.2382 -0.1291
   48LEU     BB 4052  13.452  20.525  15.536  0.0571 -0.2883 -0.2201
   48LEU    SC1 4053  13.211  20.702  15.362  0.1174 -0.0487  0.1451
   49THR     BB 4054  13.296  20.270  15.545  0.0357  0.1398  0.2905
   49THR    SC1 4055  12.998  20.331  15.520  0.0728  0.1602 -0.2080
   50ASP     BB 4056  13.466  20.037  15.455 -0.0832 -0.0158  0.1935
   50ASP    SC1 4057  13.520  20.022  15.109 -0.1308 -0.1814  0.1046
   51GLY     BB 4058  13.208  19.800  15.388  0.1709  0.0292 -0.2330
   52GLU     BB 4059  13.095  19.822  15.094 -0.1200 -0.0516  0.2455
   52GLU    SC1 4060  12.802  20.063  15.091  0.1718  0.0957  0.3555
   53GLU     BB 4061  13.241  19.733  14.874  0.0124 -0.0798  0.1828
   53GLU    SC1 4062  13.335  19.359  14.912 -0.0306  0.2624  0.2687
   54LYS     BB 4063  13.170  19.939  14.615  0.0133 -0.0858 -0.0182
   54LYS    SC1 4064  13.343  19.758  14.419 -0.2470 -0.0835 -0.0355
   54LYS    SC2 4065  13.494  19.451  14.462  0.3193  0.0891  0.2484
   55GLU     BB 4066  12.919  20.193  14.610  0.1322 -0.2641 -0.0965
   55GLU    SC1 4067  12.926  20.103  14.215  0.0982 -0.0525  0.3071
   56GLU     BB 4068  13.113  20.482  14.599  0.0269  0.0267 -0.1785
   56GLU    SC1 4069  13.457  20.624  14.412 -0.1055  0.1272 -0.2829
   57PRO     BB 4070  13.053  20.792  14.508 -0.0666  0.1355  0.2459
   57PRO    SC1 4071  13.270  21.038  14.606 -0.4274  0.0002 -0.2930
   58LYS     BB 4072  12.704  20.816  14.624 -0.0453 -0.1885  0.0043
   58LYS    SC1 4073  12.680  20.565  14.804 -0.0686  0.1593  0.3112
   58LYS    SC2 4074  12.457  20.301  14.811 -0.0755 -0.1367  0.3478
   59GLU     BB 4075  12.429  20.913  14.485 -0.1870 -0.2547 -0.5420
   59GLU    SC1 4076  12.222  20.679  14.708 -0.1677 -0.0367  0.2650
   60GLU     BB 4077  12.365  21.140  14.250  0.0938 -0.0877 -0.0702
   60GLU    SC1 4078  12.081  20.938  14.046 -0.1305 -0.2425 -0.0612
   61GLU     BB 4079  12.548  21.310  14.001 -0.2958 -0.6001 -0.3632
   61GLU    SC1 4080  12.479  21.659  14.085 -0.0459 -0.0273 -0.0696
    1LYS     BB 4081   4.758  15.740  23.887  0.0438 -0.3852  0.1581
    1LYS    SC1 4082   5.082  15.815  23.785  0.1354  0.0137 -0.0514
    1LYS    SC2 4083   5.423  15.909  23.646 -0.0331  0.0461  0.1641
    2LYS     BB 4084   4.752  15.968  24.161 -0.2345  0.0595  0.0110
    2LYS    SC1 4085   4.498  16.180  24.180  0.0945  0.2098  0.0863
    2LYS    SC2 4086   4.555  16.457  23.960  0.0902  0.1924  0.1329
    3CYS     BB 4087   5.006  16.001  24.446  0.0951 -0.1840  0.1110
    3CYS    SC1 4088   4.697  15.840  24.550  0.0611  0.0119 -0.4956
    4LEU     BB 4089   5.227  16.117  24.205 -0.3178  0.0577 -0.4614
    4LEU    SC1 4090   5.048  16.444  24.188  0.0307  0.1924 -0.1308
    5PHE     BB 4091   5.382  16.329  24.465  0.3462  0.0675 -0.1044
    5PHE    SC1 4092   5.170  16.427  24.667 -0.0114 -0.1718 -0.1370
    5PHE    SC2 4093   4.833  16.464  24.659  0.0602  0.8280  0.0897
    5PHE    SC3 4094   4.946  16.411  24.921  0.0612 -0.1756 -0.0724
    6LYS     BB 4095   5.697  16.408  24.351 -0.4804  0.1423 -0.0833
    6LYS    SC1 4096   5.836  16.176  24.520  0.0209 -0.2342 -0.0935
    6LYS    SC2 4097   5.890  15.939  24.818 -0.2325  0.0459 -0.4010
    7LYS     BB 4098   5.685  16.726  24.277 -0.1696  0.3305  0.0966
    7LYS    SC1 4099   5.429  16.811  24.425 -0.1210  0.5822 -0.0146
    7LYS    SC2 4100   5.242  16.958  24.697 -0.0777 -0.3863 -0.2597
    8LYS     BB 4101   5.944  16.803  24.061 -0.1930 -0.2919 -0.2734
    8LYS    SC1 4102   6.009  16.518  23.983  0.2448 -0.0307 -0.2111
    8LYS    SC2 4103   6.204  16.468  23.741  0.1774 -0.1395  0.0796
    9ASN     BB 4104   5.929  17.112  23.968  0.2161 -0.4115 -0.0240
    9ASN    SC1 4105   6.176  17.316  24.001 -0.5328 -0.0945  0.2594
   10LYS     BB 4106   5.717  17.269  23.765 -0.1343  0.0023  0.0824
   10LYS    SC1 4107   5.613  17.093  23.510 -0.5751  0.0519  0.2094
   10LYS    SC2 4108   5.378  16.799  23.360  0.1296 -0.1754 -0.1061
   11LYS     BB 4109   5.822  17.565  23.602  0.2122 -0.1959  0.1908
   11LYS    SC1 4110   5.538  17.561  23.474  0.0494  0.0575 -0.1256
   11LYS    SC2 4111   5.189  17.686  23.550  0.2877  0.3423 -0.2290
   12LYS     BB 4112   6.145  17.607  23.657 -0.1037 -0.0657 -0.1767
   12LYS    SC1 4113   6.284  17.903  23.662 -0.2499 -0.3278  0.0465
   12LYS    SC2 4114   6.260  18.132  23.927  0.1064 -0.2841  0.1473
   13GLY     BB 4115   6.427  17.403  23.607  0.0759  0.2030  0.2728
   14LYS     BB 4116   6.647  17.622  23.488  0.0183  0.0941 -0.0590
   14LYS    SC1 4117   6.859  17.725  23.674  0.5009 -0.0438 -0.2427
   14LYS    SC2 4118   7.161  17.890  23.719 -0.1442 -0.0599 -0.2927
   15GLU     BB 4119   6.909  17.559  23.265  0.1838  0.0254 -0.0170
   15GLU    SC1 4120   6.741  17.462  22.887 -0.3154 -0.0579  0.0949
   16LYS     BB 4121   7.177  17.688  23.330  0.1101  0.4217 -0.1017
   16LYS    SC1 4122   7.369  17.600  23.081  0.0763 -0.4048 -0.2963
   16LYS    SC2 4123   7.184  17.592  22.767 -0.0768 -0.0748  0.0501
   17GLY     BB 4124   7.373  17.974  23.327 -0.1994 -0.0956 -0.1415
   18GLY     BB 4125   7.616  17.968  23.155  0.1504  0.1794 -0.2328
   19LYS     BB 4126   7.868  18.075  23.361  0.1389 -0.1189  0.1247
   19LYS    SC1 4127   7.731  18.392  23.429  0.2192 -0.0254 -0.2623
   19LYS    SC2 4128   7.565  18.689  23.569 -0.2022 -0.0570  0.3017
   20ASN     BB 4129   8.147  18.161  23.378  0.0474  0.0360 -0.0370
   20ASN    SC1 4130   8.341  17.944  23.181 -0.0066  0.0006  0.0966
   21ALA     BB 4131   8.350  18.150  23.662 -0.1065 -0.0770  0.0063
   21ALA    SC1 4132   8.432  18.382  23.774  0.1660 -0.0126 -0.3088
   22ILE     BB 4133   8.442  17.888  23.760 -0.1109  0.1804  0.2137
   22ILE    SC1 4134   8.726  18.075  23.770  0.0454 -0.0555  0.2799
   23ASN     BB 4135   8.250  17.798  23.969  0.1027  0.1111  0.0306
   23ASN    SC1 4136   8.285  17.923  24.220 -0.0629  0.3875  0.0493
   24MET     BB 4137   7.948  17.618  23.997  0.0152 -0.0036  0.4737
   24MET    SC1 4138   7.926  17.664  24.285 -0.0315 -0.1221 -0.0171
   25LYS     BB 4139   7.938  17.292  23.797  0.0377 -0.0069 -0.0383
   25LYS    SC1 4140   8.066  17.174  24.034  0.1621  0.2389 -0.2772
   25LYS    SC2 4141   8.018  16.890  24.223  0.1966 -0.0805 -0.2297
   26ASP     BB 4142   7.894  17.156  23.503 -0.0662  0.1104  0.0354
   26ASP    SC1 4143   8.109  17.231  23.261 -0.0153  0.1175 -0.0012
   27VAL     BB 4144   7.625  17.127  23.238 -0.0012 -0.1865  0.2806
   27VAL    SC1 4145   7.516  17.354  23.385 -0.0193 -0.0629  0.0796
   28LYS     BB 4146   7.578  16.846  23.184 -0.0841 -0.0185  0.0166
   28LYS    SC1 4147   7.763  16.704  23.417 -0.3591 -0.1016  0.2482
   28LYS    SC2 4148   7.900  16.370  23.450  0.3664 -0.0598 -0.1660
   29ASP     BB 4149   7.601  16.790  22.821  0.2601  0.0694  0.2998
   29ASP    SC1 4150   7.274  16.709  22.855 -0.1766  0.2513  0.0482
   30LEU     BB 4151   7.730  16.906  22.583  0.1056  0.2557 -0.1812
   30LEU    SC1 4152   7.556  17.178  22.418  0.1669  0.0174 -0.1138
   31GLY     BB 4153   7.750  16.754  22.275  0.1550  0.2966 -0.2308
   32LYS     BB 4154   7.519  16.761  22.071  0.1261  0.1089 -0.0769
   32LYS    SC1 4155   7.266  16.928  22.182  0.1060  0.0913 -0.3532
   32LYS    SC2 4156   6.895  17.019  22.166  0.2362  0.2260  0.1696
   33THR     BB 4157   7.675  16.815  21.749  0.1343  0.0623 -0.1032
   33THR    SC1 4158   7.583  16.990  21.517  0.1832  0.1606 -0.0486
   34MET     BB 4159   7.526  16.503  21.668 -0.1317 -0.0016  0.5081
   34MET    SC1 4160   7.862  16.226  21.661  0.0602  0.2276  0.0872
   35LYS     BB 4161   7.311  16.285  21.695  0.0559 -0.1799  0.1882
   35LYS    SC1 4162   7.449  16.214  21.979 -0.0914  0.1262  0.1164
   35LYS    SC2 4163   7.588  16.090  22.272  0.2272 -0.2628  0.2752
   36ASP     BB 4164   6.979  16.231  21.577 -0.1252  0.0039  0.1189
   36ASP    SC1 4165   6.894  16.099  21.906 -0.4035 -0.0210  0.0757
   37GLN     BB 4166   6.883  16.470  21.462  0.2561 -0.0048  0.0970
   37GLN    SC1 4167   7.149  16.502  21.222 -0.0540 -0.2497 -0.0428
   38ALA     BB 4168   6.592  16.464  21.272  0.0016  0.0072  0.1837
   38ALA    SC1 4169   6.626  16.567  21.025  0.1850 -0.0309  0.1919
   39LEU     BB 4170   6.286  16.395  21.320 -0.1022  0.0455 -0.0780
   39LEU    SC1 4171   5.987  16.599  21.438  0.3140  0.1127 -0.2428
   40LYS     BB 4172   6.239  16.081  21.158 -0.1850 -0.3176  0.0907
   40LYS    SC1 4173   6.347  16.128  20.860  0.0598 -0.0915  0.3907
   40LYS    SC2 4174   6.590  16.271  20.691 -0.0959  0.2103  0.0933
   41ASP     BB 4175   6.376  15.795  21.213 -0.1094 -0.0442 -0.3326
   41ASP    SC1 4176   6.687  15.733  21.071 -0.0239 -0.2541 -0.1009
   42ASP     BB 4177   6.444  15.666  21.497  0.1611  0.0639  0.0289
   42ASP    SC1 4178   6.246  15.353  21.434  0.1289  0.0925 -0.0387
   43ASP     BB 4179   6.489  15.860  21.752  0.2352  0.3639 -0.0457
   43ASP    SC1 4180   6.192  16.014  21.665  0.0105  0.0488 -0.0336
   44ALA     BB 4181   6.385  15.820  22.052  0.1425  0.2094  0.1669
   44ALA    SC1 4182   6.534  15.913  22.258  0.3114 -0.1240  0.2023
   45GLU     BB 4183   6.069  15.826  22.110  0.0111  0.0395 -0.0606
   45GLU    SC1 4184   5.923  15.504  22.123  0.0450  0.0230 -0.0253
   46THR     BB 4185   5.994  16.095  22.113  0.0406  0.0815 -0.0160
   46THR    SC1 4186   5.875  16.174  22.383 -0.0039  0.2140 -0.0736
   47GLY     BB 4187   5.901  16.320  21.916  0.0001  0.4031 -0.0750
   48LEU     BB 4188   6.165  16.510  21.833 -0.3361 -0.0804  0.1330
   48LEU    SC1 4189   6.055  16.875  21.882  0.3865 -0.0490  0.1006
   49THR     BB 4190   6.399  16.362  21.974 -0.1249 -0.0936  0.0685
   49THR    SC1 4191   6.510  16.343  21.691 -0.1446 -0.0937  0.0607
   50ASP     BB 4192   6.564  16.607  22.093  0.1717  0.0048 -0.1312
   50ASP    SC1 4193   6.736  16.743  21.829 -0.1420 -0.2673 -0.0515
   51GLY     BB 4194   6.437  16.794  22.328  0.1810  0.1334  0.1552
   52GLU     BB 4195   6.343  16.692  22.662  0.1187 -0.4367  0.2129
   52GLU    SC1 4196   6.524  16.373  22.721  0.1377 -0.0261 -0.0315
   53GLU     BB 4197   6.232  16.835  22.935 -0.0641 -0.0045  0.0917
   53GLU    SC1 4198   6.273  17.220  22.892 -0.0315  0.0944  0.0760
   54LYS     BB 4199   6.215  16.760  23.225 -0.1851  0.0545  0.3734
   54LYS    SC1 4200   6.502  16.855  23.336  0.2199  0.1492  0.2406
   54LYS    SC2 4201   6.610  17.206  23.244  0.0889 -0.0161 -0.1722
   55GLU     BB 4202   6.045  16.460  23.236 -0.1593 -0.0438 -0.0752
   55GLU    SC1 4203   6.263  16.187  23.385 -0.0295 -0.2586 -0.3080
   56GLU     BB 4204   5.759  16.346  23.152 -0.0080  0.2087 -0.0451
   56GLU    SC1 4205   5.496  16.364  23.388 -0.0181 -0.1484 -0.2047
   57PRO     BB 4206   5.489  16.491  22.954 -0.1305 -0.1281  0.1660
   57PRO    SC1 4207   5.694  16.593  22.735 -0.3404  0.0144  0.1557
   58LYS     BB 4208   5.194  16.499  22.982 -0.1171 -0.1240 -0.0402
   58LYS    SC1 4209   5.100  16.426  22.672 -0.3421  0.1202  0.4888
   58LYS    SC2 4210   4.986  16.578  22.402  0.4477  0.4693  0.0622
   59GLU     BB 4211   5.031  16.521  23.297  0.4265 -0.0247  0.1468
   59GLU    SC1 4212   4.902  16.899  23.304  0.1367 -0.1649 -0.1727
   60GLU     BB 4213   4.788  16.359  23.388  0.1784  0.2013 -0.0853
   60GLU    SC1 4214   4.770  16.176  23.044 -0.0656  0.1658 -0.0005
   61GLU     BB 4215   4.652  16.155  23.645 -0.0998 -0.1989  0.2198
   61GLU    SC1 4216   4.502  15.883  23.433 -0.1059  0.0027  0.0755
    1LYS     BB 4217  13.724  10.608  14.715 -0.0654 -0.1546  0.1179
    1LYS    SC1 4218  13.441  10.772  14.666  0.1153 -0.1214 -0.0583
    1LYS    SC2 4219  13.105  10.779  14.490  0.2113  0.3157 -0.0185
    2LYS     BB 4220  13.776  10.287  14.563  0.3546 -0.3077  0.3287
    2LYS    SC1 4221  13.583  10.052  14.631  0.2313  0.2620 -0.1566
    2LYS    SC2 4222  13.249   9.939  14.798 -0.1545 -0.1866  0.3671
    3CYS     BB 4223  13.816  10.258  14.241 -0.0413  0.4312 -0.0664
    3CYS    SC1 4224  13.922  10.460  13.997  0.1069 -0.1749  0.3015
    4LEU     BB 4225  13.527  10.110  14.107  0.2597 -0.0392 -0.2109
    4LEU    SC1 4226  13.770   9.863  14.008  0.2138  0.1270  0.1327
    5PHE     BB 4227  13.233  10.304  14.000  0.2991 -0.1331  0.0470
    5PHE    SC1 4228  13.090  10.169  13.715 -0.0986 -0.1514 -0.1087
    5PHE    SC2 4229  12.993  10.466  13.582 -0.0918  0.0412  0.3008
    5PHE    SC3 4230  13.114  10.281  13.395 -0.4899  0.1192 -0.0508
    6LYS     BB 4231  13.122  10.595  13.991 -0.0609 -0.2609  0.0678
    6LYS    SC1 4232  12.821  10.482  13.931  0.0773  0.2747 -0.0552
    6LYS    SC2 4233  12.737  10.172  13.976  0.3473 -0.0882 -0.1411
    7LYS     BB 4234  13.274  10.776  13.732 -0.0194 -0.1385 -0.3708
    7LYS    SC1 4235  13.147  10.819  13.468 -0.3054 -0.0810  0.2058
    7LYS    SC2 4236  12.875  10.773  13.255  0.0515 -0.0257 -0.0718
    8LYS     BB 4237  13.550  10.921  13.845 -0.3186 -0.2706 -0.4128
    8LYS    SC1 4238  13.756  10.873  13.544  0.5028 -0.3143 -0.1484
    8LYS    SC2 4239  13.776  10.971  13.256  0.0666 -0.1275  0.3096
    9ASN     BB 4240  13.608  11.224  13.970  0.1228 -0.2232  0.0195
    9ASN    SC1 4241  13.908  11.338  14.028 -0.2265  0.2807  0.2755
   10LYS     BB 4242  13.405  11.546  13.956  0.1303 -0.0476  0.3781
   10LYS    SC1 4243  13.522  11.691  13.693  0.3456 -0.0164 -0.1328
   10LYS    SC2 4244  13.692  11.914  13.457 -0.2155  0.3519  0.0264
   11LYS     BB 4245  13.417  11.762  14.201 -0.0533 -0.0499 -0.0513
   11LYS    SC1 4246  13.653  11.585  14.318 -0.1702  0.0757 -0.2550
   11LYS    SC2 4247  13.883  11.442  14.495 -0.1930 -0.0801  0.1548
   12LYS     BB 4248  13.493  12.033  14.225  0.3244  0.1732 -0.2158
   12LYS    SC1 4249  13.472  12.091  14.542  0.1306 -0.1631  0.2406
   12LYS    SC2 4250  13.409  11.831  14.765  0.0601  0.1843 -0.2798
   13GLY     BB 4251  13.290  12.279  14.162  0.3018  0.1083 -0.4100
   14LYS     BB 4252  13.260  12.542  14.004  0.2354 -0.2020 -0.1560
   14LYS    SC1 4253  13.256  12.478  13.724  0.1951  0.0981 -0.0900
   14LYS    SC2 4254  13.104  12.583  13.426  0.3030 -0.0064 -0.2515
   15GLU     BB 4255  13.387  12.853  14.062  0.1371  0.0136 -0.2769
   15GLU    SC1 4256  13.206  13.078  13.803 -0.0539 -0.0879 -0.0359
   16LYS     BB 4257  13.683  12.985  14.045  0.0297  0.0386  0.0801
   16LYS    SC1 4258  13.688  13.218  14.199  0.3661  0.1368  0.0905
   16LYS    SC2 4259  13.617  13.567  14.215  0.3785  0.1102 -0.0271
   17GLY     BB 4260  13.707  13.211  13.807 -0.0392  0.1128  0.1646
   18GLY     BB 4261  13.515  13.475  13.773  0.1760 -0.1959 -0.2209
   19LYS     BB 4262  13.572  13.747  13.576  0.2023  0.0095 -0.3976
   19LYS    SC1 4263  13.810  13.653  13.492 -0.0928  0.2104 -0.4017
   19LYS    SC2 4264  13.981  13.440  13.274 -0.1067  0.0231 -0.0728
   20ASN     BB 4265  13.366  13.993  13.487 -0.0821 -0.0120 -0.0828
   20ASN    SC1 4266  13.317  14.316  13.401 -0.1263  0.0644  0.0697
   21ALA     BB 4267  13.125  13.953  13.290  0.2844  0.1229  0.3230
   21ALA    SC1 4268  12.938  13.930  13.484 -0.1470  0.3949 -0.0430
   22ILE     BB 4269  13.008  14.172  13.059  0.0221 -0.0884 -0.0420
   22ILE    SC1 4270  12.711  14.096  13.208  0.1082 -0.2064  0.0715
   23ASN     BB 4271  12.989  13.950  12.791  0.1376 -0.1807  0.0077
   23ASN    SC1 4272  13.231  13.738  12.846  0.2708 -0.1933  0.0384
   24MET     BB 4273  12.990  14.107  12.455 -0.2088 -0.0249  0.3885
   24MET    SC1 4274  12.609  14.000  12.391 -0.1150  0.1438  0.0884
   25LYS     BB 4275  13.235  14.283  12.277 -0.1885 -0.3187 -0.1920
   25LYS    SC1 4276  13.092  14.308  11.959  0.0113  0.0336 -0.0373
   25LYS    SC2 4277  12.732  14.300  12.049 -0.1683 -0.3307  0.2992
   26ASP     BB 4278  13.163  14.621  12.256 -0.3795 -0.2526  0.0651
   26ASP    SC1 4279  12.852  14.563  12.385  0.2297 -0.1044 -0.1846
   27VAL     BB 4280  12.954  14.691  11.969  0.2058 -0.0473 -0.0596
   27VAL    SC1 4281  12.825  14.914  12.106  0.5039 -0.2542  0.5993
   28LYS     BB 4282  13.091  14.717  11.699 -0.0452 -0.1118  0.1021
   28LYS    SC1 4283  13.026  14.927  11.508  0.1751 -0.0913  0.1209
   28LYS    SC2 4284  13.212  15.220  11.490  0.0166 -0.3017 -0.1240
   29ASP     BB 4285  13.312  14.419  11.579  0.0715  0.1564  0.1588
   29ASP    SC1 4286  13.329  14.502  11.254  0.1408 -0.1283  0.2678
   30LEU     BB 4287  13.400  14.141  11.643  0.1291 -0.1880 -0.0236
   30LEU    SC1 4288  13.465  14.079  12.010  0.0289  0.1882 -0.3098
   31GLY     BB 4289  13.129  13.960  11.664  0.0056 -0.3488  0.1912
   32LYS     BB 4290  12.956  13.751  11.495 -0.1858 -0.0210 -0.0949
   32LYS    SC1 4291  12.863  13.521  11.671 -0.3856  0.1563 -0.0741
   32LYS    SC2 4292  12.978  13.350  11.941 -0.3284  0.1972  0.0484
   33THR     BB 4293  12.957  13.642  11.167 -0.3456  0.4018  0.0651
   33THR    SC1 4294  12.662  13.566  11.185 -0.2782  0.1046 -0.0281
   34MET     BB 4295  13.230  13.525  11.101  0.0048  0.0248  0.1135
   34MET    SC1 4296  13.341  13.805  10.917 -0.0876  0.3139  0.0333
   35LYS     BB 4297  13.337  13.372  11.397 -0.1358 -0.1976  0.0384
   35LYS    SC1 4298  13.611  13.256  11.348 -0.2578  0.0781  0.1546
   35LYS    SC2 4299  13.691  12.968  11.424 -0.1038 -0.3229 -0.2439
   36ASP     BB 4300  13.410  13.551  11.666  0.4163  0.0346  0.0310
   36ASP    SC1 4301  13.456  13.367  11.933 -0.1240 -0.1991  0.1821
   37GLN     BB 4302  13.673  13.752  11.678  0.1353  0.2245 -0.0923
   37GLN    SC1 4303  13.757  13.715  12.077  0.0393 -0.0163  0.1028
   38ALA     BB 4304  14.003  13.766  11.557  0.6049 -0.0951 -0.0463
   38ALA    SC1 4305  14.032  13.620  11.782 -0.0771 -0.1569  0.0228
   39LEU     BB 4306  14.070  14.054  11.649 -0.1784  0.3164 -0.0582
   39LEU    SC1 4307  13.825  14.134  11.870  0.0764 -0.1707  0.7605
   40LYS     BB 4308  14.331  14.058  11.822  0.1211 -0.0672 -0.1676
   40LYS    SC1 4309  14.171  14.088  12.083  0.0375  0.2543 -0.2755
   40LYS    SC2 4310  14.218  13.966  12.398 -0.2021 -0.2579 -0.2554
   41ASP     BB 4311  14.568  14.262  11.704  0.2170 -0.0548  0.0798
   41ASP    SC1 4312  14.475  14.152  11.367  0.0122 -0.3222  0.2127
   42ASP     BB 4313  14.609  14.528  11.909  0.0233  0.0194  0.2964
   42ASP    SC1 4314  14.536  14.349  12.206 -0.1275 -0.0404 -0.0454
   43ASP     BB 4315  14.623  14.813  11.822  0.1975  0.1806  0.0561
   43ASP    SC1 4316  14.937  14.857  11.912  0.1558 -0.1059  0.3032
   44ALA     BB 4317  14.391  15.131  11.812 -0.1361  0.0349 -0.1323
   44ALA    SC1 4318  14.191  15.102  11.633  0.1172  0.2285 -0.4576
   45GLU     BB 4319  14.483  15.339  12.080 -0.0786 -0.0081  0.0816
   45GLU    SC1 4320  14.117  15.292  12.219 -0.4160  0.0798  0.1907
   46THR     BB 4321  14.803  15.236  12.213 -0.3345 -0.1674 -0.0758
   46THR    SC1 4322  14.764  15.032  12.437  0.0154 -0.1554  0.0016
   47GLY     BB 4323  15.090  15.417  12.222  0.0382  0.2228  0.1828
   48LEU     BB 4324  15.378  15.472  12.389 -0.3191  0.0021 -0.0728
   48LEU    SC1 4325  15.582  15.416  12.153 -0.0282  0.1493  0.0287
   49THR     BB 4326  15.436  15.764  12.404  0.1390  0.1691 -0.0178
   49THR    SC1 4327  15.230  15.964  12.301  0.0372  0.1443  0.1353
   50ASP     BB 4328  15.735  15.899  12.466 -0.4724  0.5957  0.0621
   50ASP    SC1 4329  15.765  15.842  12.802  0.0094 -0.0377 -0.0024
   51GLY     BB 4330  15.892  16.059  12.255 -0.3717 -0.0432 -0.2255
   52GLU     BB 4331  16.107  16.207  12.400  0.1115 -0.2880 -0.0817
   52GLU    SC1 4332  16.307  15.852  12.406  0.0856  0.0416  0.1460
   53GLU     BB 4333  16.205  16.493  12.547 -0.1472 -0.1114  0.1264
   53GLU    SC1 4334  16.487  16.443  12.724 -0.1146  0.2120 -0.2355
   54LYS     BB 4335  16.250  16.738  12.337 -0.2085 -0.0713 -0.0175
   54LYS    SC1 4336  16.456  16.560  12.101 -0.2346  0.0674 -0.1560
   54LYS    SC2 4337  16.530  16.239  12.254  0.2179 -0.0399  0.0558
   55GLU     BB 4338  16.461  16.965  12.404  0.0363  0.1345 -0.1236
   55GLU    SC1 4339  16.630  17.005  12.033  0.1043  0.2522  0.0690
   56GLU     BB 4340  16.410  17.272  12.495 -0.0626  0.0852 -0.0040
   56GLU    SC1 4341  16.117  17.226  12.696 -0.3674  0.3367  0.3440
   57PRO     BB 4342  16.634  17.495  12.411 -0.1781 -0.0991 -0.0916
   57PRO    SC1 4343  16.721  17.493  12.751 -0.0758 -0.3081 -0.3115
   58LYS     BB 4344  16.707  17.486  12.091 -0.2319 -0.2470  0.0672
   58LYS    SC1 4345  17.007  17.401  12.093 -0.3593  0.1975 -0.3057
   58LYS    SC2 4346  16.988  17.209  11.807  0.1752 -0.1426  0.1459
   59GLU     BB 4347  16.720  17.787  11.870 -0.0102 -0.4264  0.1281
   59GLU    SC1 4348  16.947  17.642  11.613  0.0679 -0.3075  0.2216
   60GLU     BB 4349  16.736  18.127  11.933 -0.0946 -0.2106  0.1725
   60GLU    SC1 4350  17.084  18.222  11.930  0.1100 -0.1396  0.2454
   61GLU     BB 4351  16.669  18.186  11.624 -0.1021 -0.2002  0.2129
   61GLU    SC1 4352  16.305  18.258  11.602 -0.3120 -0.1797  0.1562
    1LYS     BB 4353  19.034  14.142  19.197  0.1840  0.2697 -0.1150
    1LYS    SC1 4354  19.087  14.322  19.518  0.3790  0.4993  0.1603
    1LYS    SC2 4355  18.851  14.571  19.691  0.1323 -0.1257  0.1984
    2LYS     BB 4356  19.150  13.867  19.001  0.1922 -0.0887 -0.1174
    2LYS    SC1 4357  19.004  13.792  18.721  0.0800  0.0034 -0.2799
    2LYS    SC2 4358  18.846  13.743  18.421 -0.3293 -0.0729  0.1084
    3CYS     BB 4359  19.428  13.714  18.936 -0.1613 -0.0330 -0.0400
    3CYS    SC1 4360  19.604  13.928  19.106  0.2672 -0.0131  0.2577
    4LEU     BB 4361  19.414  13.391  19.023 -0.1260  0.1090 -0.2352
    4LEU    SC1 4362  19.556  13.167  18.849  0.0133 -0.2131  0.1438
    5PHE     BB 4363  19.514  13.379  19.333 -0.0380  0.0967  0.0726
    5PHE    SC1 4364  19.780  13.621  19.340 -0.2298 -0.1798 -0.0078
    5PHE    SC2 4365  20.021  13.861  19.338 -0.2308 -0.1759 -0.3992
    5PHE    SC3 4366  19.843  13.867  19.566 -0.0123 -0.0271 -0.2281
    6LYS     BB 4367  19.334  13.361  19.642 -0.2709 -0.0604  0.0447
    6LYS    SC1 4368  19.485  13.621  19.740  0.5117  0.2089  0.1436
    6LYS    SC2 4369  19.630  13.839  19.928 -0.1928  0.2616  0.0629
    7LYS     BB 4370  19.446  13.099  19.757  0.4938  0.0808 -0.0848
    7LYS    SC1 4371  19.260  13.152  20.021 -0.1157  0.4084  0.3708
    7LYS    SC2 4372  19.174  12.819  20.221 -0.1558 -0.1640  0.0976
    8LYS     BB 4373  19.313  12.780  19.767 -0.0776  0.0785 -0.1658
    8LYS    SC1 4374  19.074  12.660  19.575  0.5301 -0.5315 -0.2052
    8LYS    SC2 4375  18.752  12.807  19.569  0.5235  0.1264  0.1071
    9ASN     BB 4376  19.501  12.646  19.982 -0.2009 -0.2593 -0.0577
    9ASN    SC1 4377  19.541  12.308  20.019 -0.2930 -0.2527  0.1645
   10LYS     BB 4378  19.655  12.792  20.227 -0.0272 -0.1839  0.4980
   10LYS    SC1 4379  19.935  12.618  20.264  0.3388  0.0949 -0.2749
   10LYS    SC2 4380  20.080  12.339  20.172  0.1658  0.0343 -0.1087
   11LYS     BB 4381  19.605  13.115  20.292 -0.0853 -0.0245  0.2079
   11LYS    SC1 4382  19.755  13.095  20.557 -0.0131  0.0884  0.2313
   11LYS    SC2 4383  20.049  13.308  20.612  0.2187 -0.3409 -0.0472
   12LYS     BB 4384  19.785  13.403  20.171  0.0356 -0.0051  0.0732
   12LYS    SC1 4385  19.599  13.577  20.433  0.4934  0.0140  0.3508
   12LYS    SC2 4386  19.306  13.597  20.649 -0.1539  0.0977 -0.0100
   13GLY     BB 4387  20.095  13.578  20.184  0.0773 -0.1040  0.1045
   14LYS     BB 4388  19.989  13.851  20.309 -0.1166 -0.2088  0.0610
   14LYS    SC1 4389  19.968  14.101  20.131 -0.0408  0.1796 -0.1667
   14LYS    SC2 4390  20.069  14.468  20.079 -0.3557 -0.0784  0.0849
   15GLU     BB 4391  19.909  13.846  20.623  0.2153  0.1888 -0.2974
   15GLU    SC1 4392  20.285  13.758  20.734  0.0821 -0.0882  0.1696
   16LYS     BB 4393  19.629  13.914  20.853  0.0066 -0.1451 -0.3162
   16LYS    SC1 4394  19.812  14.108  21.053  0.0138  0.1940 -0.1190
   16LYS    SC2 4395  19.878  14.163  21.407 -0.3321 -0.5470  0.3890
   17GLY     BB 4396  19.491  13.733  21.131 -0.0700 -0.0835  0.3929
   18GLY     BB 4397  19.130  13.711  21.136 -0.0323  0.1469  0.2631
   19LYS     BB 4398  18.898  13.860  21.317 -0.1102  0.1828  0.0858
   19LYS    SC1 4399  18.939  14.149  21.322 -0.1936 -0.0242  0.0046
   19LYS    SC2 4400  18.809  14.448  21.449  0.4661  0.0219 -0.1423
   20ASN     BB 4401  18.928  13.708  21.627 -0.0366  0.2395  0.1705
   20ASN    SC1 4402  19.286  13.748  21.651  0.1360 -0.7170  0.3870
   21ALA     BB 4403  18.576  13.593  21.654  0.1885  0.3248 -0.0957
   21ALA    SC1 4404  18.498  13.601  21.396 -0.1210  0.0117 -0.0207
   22ILE     BB 4405  18.302  13.692  21.811  0.1640 -0.0057 -0.2350
   22ILE    SC1 4406  18.238  13.878  21.532 -0.1406 -0.2332 -0.3213
   23ASN     BB 4407  18.121  13.443  21.957 -0.1081  0.2544 -0.0123
   23ASN    SC1 4408  18.319  13.227  22.201 -0.0729 -0.2755  0.2157
   24MET     BB 4409  17.754  13.596  21.979 -0.0796  0.0350  0.3371
   24MET    SC1 4410  17.753  13.766  22.243  0.0281  0.1197  0.2394
   25LYS     BB 4411  17.599  13.394  21.761  0.2476  0.1286 -0.0093
   25LYS    SC1 4412  17.827  13.237  21.638 -0.0091  0.2700 -0.1736
   25LYS    SC2 4413  17.997  12.981  21.755  0.0025 -0.4231  0.1772
   26ASP     BB 4414  17.286  13.278  21.940 -0.1541 -0.1384  0.0055
   26ASP    SC1 4415  17.093  13.208  21.686 -0.1165 -0.0690 -0.2943
   27VAL     BB 4416  17.069  13.395  22.115  0.2274 -0.0249  0.1594
   27VAL    SC1 4417  16.919  13.150  22.167 -0.4158  0.2381 -0.3160
   28LYS     BB 4418  17.043  13.730  21.979  0.0364  0.2393 -0.1958
   28LYS    SC1 4419  17.202  13.652  21.722  0.0175  0.1914 -0.1641
   28LYS    SC2 4420  17.286  13.642  21.376 -0.1196 -0.5225 -0.0928
   29ASP     BB 4421  17.266  13.892  22.069  0.0225 -0.0206 -0.1521
   29ASP    SC1 4422  17.456  14.000  21.832 -0.1332 -0.0852  0.2374
   30LEU     BB 4423  17.339  13.974  22.372 -0.2413  0.1208 -0.0785
   30LEU    SC1 4424  17.632  14.149  22.445  0.1871 -0.1691 -0.0200
   31GLY     BB 4425  17.097  14.096  22.523 -0.1550  0.0941 -0.0446
   32LYS     BB 4426  17.021  14.403  22.397  0.1944 -0.2132  0.2051
   32LYS    SC1 4427  16.756  14.435  22.581  0.3510 -0.0591  0.0469
   32LYS    SC2 4428  16.595  14.335  22.890 -0.1956  0.1457  0.3136
   33THR     BB 4429  16.870  14.482  22.062  0.0317 -0.0072 -0.0774
   33THR    SC1 4430  17.000  14.234  21.942 -0.2355 -0.0877 -0.2105
   34MET     BB 4431  16.766  14.768  21.941  0.3559  0.1606 -0.1615
   34MET    SC1 4432  16.452  14.782  22.065  0.4531  0.1314  0.2561
   35LYS     BB 4433  16.871  15.056  22.019 -0.2708 -0.0480  0.1650
   35LYS    SC1 4434  16.678  15.205  22.148  0.0336  0.2878  0.3639
   35LYS    SC2 4435  16.555  15.479  22.278  0.1194  0.0240 -0.2023
   36ASP     BB 4436  17.129  15.146  22.199 -0.1027 -0.0032  0.1970
   36ASP    SC1 4437  17.152  14.846  22.320 -0.4401 -0.0202 -0.1961
   37GLN     BB 4438  17.385  15.243  22.026 -0.1406  0.1502 -0.1552
   37GLN    SC1 4439  17.107  15.372  21.730  0.1273  0.0253  0.1404
   38ALA     BB 4440  17.525  15.496  22.238 -0.1119 -0.3015 -0.0041
   38ALA    SC1 4441  17.302  15.570  22.372  0.0029  0.0784 -0.0116
   39LEU     BB 4442  17.819  15.723  22.171 -0.1055  0.1488  0.2906
   39LEU    SC1 4443  17.654  15.928  22.417  0.1040 -0.1749 -0.0401
   40LYS     BB 4444  18.121  15.592  22.226 -0.1266 -0.2319  0.0715
   40LYS    SC1 4445  18.090  15.332  22.365  0.1966  0.0742 -0.2398
   40LYS    SC2 4446  17.741  15.231  22.492 -0.2280 -0.2504  0.1094
   41ASP     BB 4447  18.401  15.675  22.256  0.0143  0.4110 -0.0462
   41ASP    SC1 4448  18.416  15.589  22.604  0.1712 -0.1358  0.2369
   42ASP     BB 4449  18.590  15.508  22.019 -0.0542  0.0585 -0.2015
   42ASP    SC1 4450  18.338  15.323  21.877  0.0152 -0.1096 -0.1682
   43ASP     BB 4451  18.870  15.475  22.027  0.2230 -0.1782 -0.2205
   43ASP    SC1 4452  18.931  15.255  22.308  0.0281 -0.1680  0.0434
   44ALA     BB 4453  19.007  15.751  22.116  0.2998 -0.0346 -0.0598
   44ALA    SC1 4454  19.079  15.919  21.917 -0.1103  0.2547  0.0236
   45GLU     BB 4455  19.228  15.619  22.419  0.4044 -0.0011  0.0383
   45GLU    SC1 4456  19.184  15.990  22.528  0.1467  0.0961  0.1599
   46THR     BB 4457  19.432  15.388  22.334 -0.2492  0.2130  0.3265
   46THR    SC1 4458  19.692  15.464  22.194 -0.2683 -0.2571  0.0138
   47GLY     BB 4459  19.442  15.134  22.189  0.1827  0.0211  0.0827
   48LEU     BB 4460  19.734  14.942  22.105  0.2001 -0.0179 -0.0633
   48LEU    SC1 4461  19.949  15.113  22.277 -0.1582 -0.0420 -0.3983
   49THR     BB 4462  19.919  14.797  21.890 -0.1448 -0.0157 -0.0423
   49THR    SC1 4463  19.862  14.957  21.637 -0.0247 -0.0724 -0.1060
   50ASP     BB 4464  19.756  14.523  21.758  0.4423  0.2076  0.0102
   50ASP    SC1 4465  20.089  14.412  21.676  0.2113  0.1535 -0.0511
   51GLY     BB 4466  19.529  14.491  21.549 -0.0725  0.1081 -0.0931
   52GLU     BB 4467  19.215  14.558  21.639 -0.0297  0.1397 -0.1431
   52GLU    SC1 4468  19.141  14.223  21.756  0.0597  0.0402  0.2043
   53GLU     BB 4469  19.062  14.843  21.620 -0.1539  0.3535 -0.0452
   53GLU    SC1 4470  18.942  14.922  21.258  0.2032  0.1957  0.3146
   54LYS     BB 4471  19.076  14.970  21.962  0.0341 -0.2469  0.1016
   54LYS    SC1 4472  19.186  15.289  21.808  0.7763  0.4219 -0.1466
   54LYS    SC2 4473  19.299  15.600  21.880 -0.0034 -0.1033  0.3422
   55GLU     BB 4474  19.087  14.766  22.245 -0.3386  0.1324  0.1313
   55GLU    SC1 4475  19.367  14.566  22.090  0.3519  0.1252  0.0350
   56GLU     BB 4476  18.816  14.821  22.402  0.0762 -0.1527  0.0749
   56GLU    SC1 4477  18.512  14.539  22.427 -0.1089  0.1705 -0.0183
   57PRO     BB 4478  18.817  14.791  22.730  0.1566 -0.1638 -0.0374
   57PRO    SC1 4479  18.672  15.070  22.739 -0.0084  0.0901 -0.0793
   58LYS     BB 4480  19.034  14.937  23.001 -0.1640  0.1928  0.1089
   58LYS    SC1 4481  18.805  14.843  23.158  0.1797  0.0556 -0.0909
   58LYS    SC2 4482  18.759  14.523  23.178  0.1804  0.1764  0.0968
   59GLU     BB 4483  19.335  15.030  22.954  0.0941  0.2534  0.1695
   59GLU    SC1 4484  19.493  15.398  22.883  0.0744 -0.2211  0.1096
   60GLU     BB 4485  19.505  14.990  23.254 -0.0699 -0.0166 -0.1413
   60GLU    SC1 4486  19.461  15.367  23.471  0.1109 -0.2252  0.1021
   61GLU     BB 4487  19.469  14.733  23.494  0.2373  0.0750  0.0111
   61GLU    SC1 4488  19.822  14.567  23.493  0.1227  0.2419 -0.0522
    1LYS     BB 4489  19.317  20.644  13.352  0.0204  0.2969 -0.0732
    1LYS    SC1 4490  19.392  20.392  13.444 -0.0407  0.1070 -0.5029
    1LYS    SC2 4491  19.393  20.137  13.245 -0.2603  0.1935  0.2988
    2LYS     BB 4492  19.017  20.779  13.428  0.0404 -0.0365  0.0101
    2LYS    SC1 4493  18.987  20.614  13.712  0.4507  0.0823  0.1233
    2LYS    SC2 4494  18.929  20.522  14.049  0.3286 -0.2347 -0.1141
    3CYS     BB 4495  18.775  20.770  13.305  0.4205  0.0189  0.0474
    3CYS    SC1 4496  18.687  20.511  13.502  0.3201  0.3749 -0.1301
    4LEU     BB 4497  18.698  20.869  12.953  0.2895  0.2630  0.3023
    4LEU    SC1 4498  18.804  21.201  12.904  0.0165  0.4035  0.1718
    5PHE     BB 4499  18.414  20.772  12.745  0.3637 -0.0061 -0.1428
    5PHE    SC1 4500  18.400  20.950  12.492  0.4943  0.4010  0.1746
    5PHE    SC2 4501  18.285  20.824  12.197 -0.1165  0.4037  0.3972
    5PHE    SC3 4502  18.342  21.109  12.197 -0.3250  0.4469  0.3364
    6LYS     BB 4503  18.220  20.527  12.737 -0.0676 -0.0912 -0.0408
    6LYS    SC1 4504  18.455  20.421  12.525 -0.1903 -0.2920  0.0843
    6LYS    SC2 4505  18.581  20.600  12.241 -0.2150  0.0583  0.1022
    7LYS     BB 4506  18.013  20.490  12.479 -0.1483  0.2600 -0.0375
    7LYS    SC1 4507  17.937  20.824  12.422 -0.1855 -0.4523  0.0811
    7LYS    SC2 4508  17.913  21.025  12.132 -0.3322 -0.0780 -0.0552
    8LYS     BB 4509  18.111  20.167  12.390  0.2174 -0.0474  0.1911
    8LYS    SC1 4510  18.013  20.079  12.680 -0.2193  0.0762  0.0921
    8LYS    SC2 4511  18.205  19.812  12.821 -0.0414  0.1178  0.0981
    9ASN     BB 4512  18.275  20.190  12.144  0.1035 -0.4098  0.0894
    9ASN    SC1 4513  18.596  20.054  12.232  0.0262 -0.2393 -0.1350
   10LYS     BB 4514  18.219  20.376  11.925 -0.1215 -0.2725  0.1179
   10LYS    SC1 4515  18.272  20.237  11.694  0.1777 -0.1356  0.2022
   10LYS    SC2 4516  18.491  20.115  11.394 -0.0156 -0.0471 -0.1772
   11LYS     BB 4517  17.941  20.599  11.980 -0.0383 -0.1494  0.1928
   11LYS    SC1 4518  17.683  20.684  11.808  0.1055  0.3287  0.0239
   11LYS    SC2 4519  17.499  20.810  11.499  0.0178 -0.1191 -0.2511
   12LYS     BB 4520  17.755  20.390  12.097  0.1512 -0.0283  0.2487
   12LYS    SC1 4521  17.576  20.186  11.959 -0.2235  0.3076 -0.4245
   12LYS    SC2 4522  17.493  19.935  11.737 -0.1681  0.0503  0.0135
   13GLY     BB 4523  17.640  20.217  12.354  0.1665 -0.4048 -0.3227
   14LYS     BB 4524  17.504  20.267  12.608 -0.1350  0.1946 -0.0346
   14LYS    SC1 4525  17.565  20.551  12.667  0.0612 -0.2759 -0.3141
   14LYS    SC2 4526  17.385  20.864  12.688  0.0777 -0.0781 -0.3238
   15GLU     BB 4527  17.290  20.018  12.679 -0.0122  0.4045 -0.2123
   15GLU    SC1 4528  16.893  20.106  12.631 -0.0131  0.0137  0.0409
   16LYS     BB 4529  17.265  19.951  13.024  0.0424  0.2557  0.0932
   16LYS    SC1 4530  16.928  20.045  13.102  0.0205 -0.1864  0.0914
   16LYS    SC2 4531  16.603  20.012  12.953 -0.3738  0.3610 -0.1810
   17GLY     BB 4532  17.193  19.642  13.186 -0.0963 -0.1991  0.1312
   18GLY     BB 4533  17.410  19.398  13.338 -0.3155 -0.2849  0.1505
   19LYS     BB 4534  17.272  19.363  13.599 -0.0170 -0.2748 -0.2486
   19LYS    SC1 4535  16.972  19.335  13.508  0.1151  0.0987 -0.2632
   19LYS    SC2 4536  16.692  19.177  13.322  0.0530  0.0271 -0.1974
   20ASN     BB 4537  17.320  19.208  13.841  0.0965 -0.1997 -0.0985
   20ASN    SC1 4538  17.227  19.320  14.087  0.0653  0.2372  0.2326
   21ALA     BB 4539  17.578  19.046  13.944 -0.2702 -0.0405  0.1382
   21ALA    SC1 4540  17.497  18.830  13.804 -0.2110 -0.0246  0.0792
   22ILE     BB 4541  17.684  19.129  14.198  0.3228  0.1159 -0.0793
   22ILE    SC1 4542  17.670  19.465  14.146  0.4804  0.1921  0.3309
   23ASN     BB 4543  17.904  18.903  14.337 -0.1468 -0.1146  0.1496
   23ASN    SC1 4544  18.036  18.692  14.138 -0.0342  0.0581  0.0453
   24MET     BB 4545  17.930  18.749  14.599 -0.2348  0.3793 -0.1467
   24MET    SC1 4546  18.116  18.962  14.845  0.0462  0.1048  0.1026
   25LYS     BB 4547  17.896  18.422  14.612  0.1842 -0.0996 -0.2835
   25LYS    SC1 4548  18.126  18.314  14.433 -0.0839 -0.2561 -0.1671
   25LYS    SC2 4549  18.391  18.485  14.300  0.0764  0.0673 -0.1333
   26ASP     BB 4550  17.690  18.322  14.822 -0.1590 -0.1856 -0.1069
   26ASP    SC1 4551  17.430  18.224  14.645  0.4231 -0.0792  0.0730
   27VAL     BB 4552  17.509  18.334  15.113  0.2421 -0.1981 -0.1582
   27VAL    SC1 4553  17.655  18.502  15.303 -0.1740 -0.0842  0.0727
   28LYS     BB 4554  17.236  18.540  15.159  0.1057  0.0047  0.2508
   28LYS    SC1 4555  17.196  18.637  15.441 -0.0147 -0.1593 -0.0628
   28LYS    SC2 4556  17.058  18.612  15.789  0.2278  0.0612  0.3854
   29ASP     BB 4557  17.106  18.500  14.829 -0.3094  0.0731 -0.0391
   29ASP    SC1 4558  16.779  18.562  14.950  0.2282 -0.0044 -0.1029
   30LEU     BB 4559  17.281  18.668  14.659  0.2337 -0.2840  0.5528
   30LEU    SC1 4560  17.194  18.935  14.879 -0.5607 -0.0277 -0.1930
   31GLY     BB 4561  17.500  18.604  14.416  0.1707  0.1103 -0.0953
   32LYS     BB 4562  17.538  18.370  14.206 -0.0276  0.0326  0.0018
   32LYS    SC1 4563  17.678  18.566  14.020  0.3698  0.2487 -0.0021
   32LYS    SC2 4564  17.860  18.664  13.720 -0.5633 -0.2900 -0.3048
   33THR     BB 4565  17.616  18.087  14.261 -0.0555  0.1706 -0.1402
   33THR    SC1 4566  17.376  17.912  14.331  0.1506 -0.1345 -0.1778
   34MET     BB 4567  17.815  17.801  14.085  0.1938  0.0479  0.2439
   34MET    SC1 4568  17.535  17.556  13.963  0.0060 -0.0202  0.1568
   35LYS     BB 4569  18.133  17.713  14.057 -0.2528 -0.0974  0.1165
   35LYS    SC1 4570  18.102  17.720  14.371 -0.3316 -0.2583  0.2557
   35LYS    SC2 4571  17.968  17.938  14.532  0.1349  0.0383 -0.2686
   36ASP     BB 4572  18.364  17.738  13.842  0.0383  0.2371 -0.1448
   36ASP    SC1 4573  18.605  17.601  14.081  0.0243  0.1522  0.3417
   37GLN     BB 4574  18.395  17.391  13.688 -0.0976  0.0898  0.2418
   37GLN    SC1 4575  18.751  17.218  13.855 -0.3654 -0.0594 -0.0678
   38ALA     BB 4576  18.536  17.472  13.406  0.1241  0.0119  0.3064
   38ALA    SC1 4577  18.763  17.350  13.487  0.0057 -0.2825  0.2114
   39LEU     BB 4578  18.449  17.353  13.127  0.1363 -0.2318  0.0093
   39LEU    SC1 4579  18.749  17.249  12.964 -0.4412  0.0120  0.2569
   40LYS     BB 4580  18.146  17.447  13.165  0.3517  0.1184 -0.0696
   40LYS    SC1 4581  18.020  17.234  13.363  0.1321 -0.0962 -0.2482
   40LYS    SC2 4582  18.100  16.981  13.634  0.0839  0.0964  0.2696
   41ASP     BB 4583  17.983  17.703  13.110 -0.0711  0.4594  0.0295
   41ASP    SC1 4584  17.822  17.610  12.827  0.1606 -0.3670  0.2957
   42ASP     BB 4585  18.006  18.025  13.150  0.1867  0.0341  0.2866
   42ASP    SC1 4586  17.675  18.048  13.269  0.2665  0.2545 -0.1152
   43ASP     BB 4587  18.282  18.162  13.271 -0.4920 -0.0080  0.0410
   43ASP    SC1 4588  18.153  18.101  13.580 -0.0768  0.0801 -0.3425
   44ALA     BB 4589  18.433  18.340  13.128 -0.1878 -0.1152 -0.1339
   44ALA    SC1 4590  18.257  18.545  13.142 -0.2307 -0.1464 -0.2095
   45GLU     BB 4591  18.761  18.267  13.130 -0.0328  0.4484  0.0758
   45GLU    SC1 4592  18.781  18.438  13.502  0.1997  0.1062 -0.1452
   46THR     BB 4593  18.810  18.142  12.849  0.0688  0.2916  0.1592
   46THR    SC1 4594  18.935  18.208  12.579 -0.3516  0.1162 -0.0895
   47GLY     BB 4595  18.934  17.828  12.789 -0.0381 -0.2016 -0.1465
   48LEU     BB 4596  18.844  17.596  12.651  0.1027 -0.1737 -0.0636
   48LEU    SC1 4597  19.049  17.334  12.660 -0.1569  0.0212  0.1244
   49THR     BB 4598  18.525  17.531  12.688 -0.2810 -0.0299  0.0115
   49THR    SC1 4599  18.452  17.370  12.440  0.0570  0.0469 -0.1436
   50ASP     BB 4600  18.362  17.792  12.847 -0.0470  0.0313  0.1941
   50ASP    SC1 4601  18.578  17.809  13.105  0.0322 -0.2039 -0.0594
   51GLY     BB 4602  18.366  18.087  12.798 -0.3669 -0.4632 -0.1437
   52GLU     BB 4603  18.423  18.350  12.617  0.3694  0.0220  0.0775
   52GLU    SC1 4604  18.200  18.245  12.292  0.0708  0.0712 -0.0015
   53GLU     BB 4605  18.457  18.635  12.693 -0.0345  0.1295  0.0790
   53GLU    SC1 4606  18.830  18.641  12.768  0.2267 -0.1010 -0.3844
   54LYS     BB 4607  18.468  18.833  12.472 -0.2594  0.1315  0.1976
   54LYS    SC1 4608  18.313  18.719  12.217  0.1357 -0.2605  0.1150
   54LYS    SC2 4609  18.042  18.558  12.019  0.0579  0.2248 -0.1346
   55GLU     BB 4610  18.319  19.111  12.414  0.0144  0.1518  0.3375
   55GLU    SC1 4611  18.571  19.303  12.174  0.4590  0.2010  0.0741
   56GLU     BB 4612  18.020  19.218  12.330 -0.1874  0.0939  0.1889
   56GLU    SC1 4613  17.983  19.454  12.647  0.4244 -0.2726 -0.2826
   57PRO     BB 4614  17.907  19.440  12.138  0.1606 -0.3840  0.2008
   57PRO    SC1 4615  18.130  19.497  11.950 -0.4289  0.3119  0.2556
   58LYS     BB 4616  17.605  19.444  11.997 -0.0630 -0.0245  0.2286
   58LYS    SC1 4617  17.488  19.178  11.833  0.3599 -0.0107 -0.1714
   58LYS    SC2 4618  17.490  18.994  11.518  0.3264  0.0681 -0.2572
   59GLU     BB 4619  17.674  19.513  11.662  0.1230  0.0341  0.0753
   59GLU    SC1 4620  17.958  19.273  11.585 -0.0329 -0.1714  0.0164
   60GLU     BB 4621  17.369  19.498  11.524 -0.2706  0.2836 -0.0278
   60GLU    SC1 4622  17.570  19.499  11.169 -0.1795  0.1192 -0.1517
   61GLU     BB 4623  17.205  19.581  11.800 -0.0579  0.0275  0.0454
   61GLU    SC1 4624  16.943  19.322  11.926 -0.0121  0.1617  0.0342
    1LYS     BB 4625  20.441  14.045  22.235  0.1650 -0.0691  0.2955
    1LYS    SC1 4626  20.721  14.014  22.112 -0.2197 -0.2625 -0.2168
    1LYS    SC2 4627  21.021  14.163  21.998 -0.1742  0.1324  0.0516
    2LYS     BB 4628  20.228  13.886  22.440 -0.4465  0.1221  0.1868
    2LYS    SC1 4629  19.988  14.130  22.417  0.2761  0.1167 -0.2534
    2LYS    SC2 4630  19.982  14.258  22.103 -0.0411  0.0567 -0.0007
    3CYS     BB 4631  20.191  13.914  22.716  0.0424  0.2485  0.1456
    3CYS    SC1 4632  20.377  14.035  22.934 -0.2854 -0.1482  0.4409
    4LEU     BB 4633  19.935  13.681  22.896  0.0015  0.0581 -0.0766
    4LEU    SC1 4634  20.164  13.406  22.833  0.0212  0.0693  0.1486
    5PHE     BB 4635  19.738  13.688  22.613 -0.1130 -0.4580  0.0763
    5PHE    SC1 4636  19.415  13.807  22.701  0.0568  0.0178 -0.1714
    5PHE    SC2 4637  19.208  13.950  22.472  0.1448  0.2226 -0.1247
    5PHE    SC3 4638  19.268  14.113  22.704 -0.2456 -0.1217  0.2364
    6LYS     BB 4639  19.629  13.487  22.390  0.2766  0.0201  0.0877
    6LYS    SC1 4640  19.448  13.698  22.213  0.0738 -0.0421  0.1364
    6LYS    SC2 4641  19.182  13.915  22.073 -0.0815  0.2024  0.1894
    7LYS     BB 4642  19.607  13.135  22.420  0.1771  0.2344  0.0319
    7LYS    SC1 4643  19.438  13.121  22.719 -0.0407 -0.0863  0.2667
    7LYS    SC2 4644  19.197  13.123  23.028 -0.1856 -0.0217 -0.0195
    8LYS     BB 4645  19.502  13.063  22.119  0.0337 -0.2083 -0.0278
    8LYS    SC1 4646  19.130  13.059  22.113  0.0017 -0.0423  0.3205
    8LYS    SC2 4647  18.770  13.028  22.151  0.4793  0.0194  0.1253
    9ASN     BB 4648  19.737  12.866  21.935 -0.1634 -0.2462  0.3736
    9ASN    SC1 4649  19.816  13.110  21.661 -0.3949  0.0940 -0.0755
   10LYS     BB 4650  19.835  12.577  22.037  0.1500 -0.0431 -0.0717
   10LYS    SC1 4651  19.819  12.443  21.789 -0.2415 -0.2387 -0.1367
   10LYS    SC2 4652  19.904  12.346  21.524 -0.0455 -0.3752  0.1612
   11LYS     BB 4653  19.973  12.378  22.305 -0.2970  0.0174  0.1577
   11LYS    SC1 4654  19.916  12.588  22.474 -0.0836  0.1422 -0.1558
   11LYS    SC2 4655  20.006  12.914  22.301  0.0924  0.2830  0.0416
   12LYS     BB 4656  19.824  12.111  22.468 -0.2419  0.3631 -0.1015
   12LYS    SC1 4657  20.097  12.087  22.712  0.1803  0.1888  0.1665
   12LYS    SC2 4658  20.445  12.017  22.601 -0.0371 -0.0032  0.5015
   13GLY     BB 4659  19.997  11.877  22.374 -0.1438 -0.0380  0.0964
   14LYS     BB 4660  20.080  11.641  22.585  0.1739  0.1458  0.1089
   14LYS    SC1 4661  19.778  11.683  22.676  0.1800  0.1941 -0.1487
   14LYS    SC2 4662  19.555  11.916  22.838  0.1875  0.0611  0.3732
   15GLU     BB 4663  20.247  11.570  22.866  0.1550 -0.0140 -0.1753
   15GLU    SC1 4664  19.951  11.722  23.106  0.0425 -0.2835 -0.3541
   16LYS     BB 4665  20.477  11.329  22.777  0.1400  0.2695 -0.2077
   16LYS    SC1 4666  20.470  11.124  22.997 -0.1531 -0.0293 -0.4647
   16LYS    SC2 4667  20.726  11.080  23.216  0.1293  0.0696  0.2040
   17GLY     BB 4668  20.824  11.370  22.834 -0.0298 -0.1978  0.1638
   18GLY     BB 4669  20.982  11.293  22.502  0.0431  0.3993  0.3278
   19LYS     BB 4670  21.211  11.047  22.354 -0.1765 -0.0187  0.2197
   19LYS    SC1 4671  21.499  11.136  22.432  0.0911  0.1398 -0.0297
   19LYS    SC2 4672  21.523  10.961  22.736 -0.2936 -0.0040  0.2848
   20ASN     BB 4673  21.118  10.769  22.207  0.4001  0.1858 -0.2646
   20ASN    SC1 4674  20.792  10.787  22.039 -0.4211  0.3030  0.1459
   21ALA     BB 4675  21.170  10.422  22.222  0.0721 -0.3148 -0.0232
   21ALA    SC1 4676  21.226  10.287  21.994 -0.0473 -0.0026 -0.2427
   22ILE     BB 4677  20.952  10.331  22.509 -0.2856 -0.1721 -0.3550
   22ILE    SC1 4678  21.012  10.022  22.641 -0.0015  0.1329  0.2709
   23ASN     BB 4679  20.855  10.502  22.812 -0.0400  0.2505  0.0568
   23ASN    SC1 4680  21.038  10.296  22.978 -0.3459  0.1195 -0.1860
   24MET     BB 4681  20.706  10.801  22.732 -0.1152 -0.0323 -0.1414
   24MET    SC1 4682  20.320  10.682  22.839  0.0415 -0.2283 -0.1443
   25LYS     BB 4683  20.666  10.950  22.450 -0.0112 -0.1905  0.6090
   25LYS    SC1 4684  20.369  10.978  22.494  0.0363 -0.2284 -0.1858
   25LYS    SC2 4685  20.161  11.223  22.410  0.0093  0.2912 -0.0327
   26ASP     BB 4686  20.647  11.240  22.218  0.1840  0.0386  0.0328
   26ASP    SC1 4687  20.419  11.505  22.269 -0.1572  0.1199 -0.3219
   27VAL     BB 4688  20.939  11.469  22.140 -0.1114  0.0560  0.2564
   27VAL    SC1 4689  20.976  11.252  21.948 -0.0995  0.0163  0.3032
   28LYS     BB 4690  20.922  11.824  22.067  0.2184  0.1695  0.3847
   28LYS    SC1 4691  21.127  11.836  21.837  0.1287  0.1389 -0.1058
   28LYS    SC2 4692  21.391  11.541  21.702 -0.0677 -0.1090  0.2133
   29ASP     BB 4693  20.825  12.105  22.168  0.0695 -0.0546 -0.0842
   29ASP    SC1 4694  20.871  12.155  22.479  0.3881  0.0923  0.1433
   30LEU     BB 4695  20.813  12.417  22.083 -0.2914  0.0976 -0.1143
   30LEU    SC1 4696  21.103  12.421  21.875 -0.0804 -0.1225  0.0024
   31GLY     BB 4697  20.742  12.541  21.747 -0.1195 -0.2854  0.0477
   32LYS     BB 4698  20.620  12.788  21.665 -0.1712 -0.1495  0.2066
   32LYS    SC1 4699  20.855  12.777  21.446  0.0731 -0.2784 -0.1128
   32LYS    SC2 4700  21.202  12.733  21.450  0.3767  0.3084  0.1346
   33THR     BB 4701  20.611  12.858  21.998  0.3047 -0.1264  0.0030
   33THR    SC1 4702  20.343  12.727  22.061  0.2540 -0.2048 -0.3551
   34MET     BB 4703  20.839  12.957  22.212 -0.2218 -0.0151  0.0689
   34MET    SC1 4704  21.109  12.792  22.159 -0.0604  0.1098 -0.0223
   35LYS     BB 4705  20.913  13.242  22.237  0.1324 -0.1136  0.0780
   35LYS    SC1 4706  21.225  13.204  22.265  0.2278  0.1471  0.0515
   35LYS    SC2 4707  21.489  13.248  22.476  0.0184 -0.0769  0.1056
   36ASP     BB 4708  20.819  13.486  22.206 -0.1526 -0.0207 -0.1139
   36ASP    SC1 4709  21.012  13.685  22.013 -0.1042 -0.2049 -0.0423
   37GLN     BB 4710  20.600  13.559  22.410 -0.0167 -0.0484 -0.3910
   37GLN    SC1 4711  20.637  13.295  22.657  0.2847  0.2665  0.0280
   38ALA     BB 4712  20.747  13.840  22.594  0.0269 -0.1879 -0.0930
   38ALA    SC1 4713  20.602  13.752  22.804  0.0650 -0.2679 -0.1000
   39LEU     BB 4714  21.018  13.910  22.439 -0.0140  0.3776 -0.1393
   39LEU    SC1 4715  21.137  13.553  22.518  0.3011 -0.2064 -0.1269
   40LYS     BB 4716  21.131  14.212  22.463 -0.1544  0.0814 -0.0388
   40LYS    SC1 4717  21.436  14.183  22.477 -0.2850 -0.0816 -0.1334
   40LYS    SC2 4718  21.776  14.180  22.441 -0.1653  0.0679  0.1575
   41ASP     BB 4719  21.044  14.516  22.583  0.0328 -0.2211 -0.2028
   41ASP    SC1 4720  21.283  14.520  22.834 -0.0094  0.1619 -0.0296
   42ASP     BB 4721  20.873  14.749  22.428 -0.0352  0.3493  0.1790
   42ASP    SC1 4722  20.752  14.448  22.268  0.3163  0.1676  0.0399
   43ASP     BB 4723  20.615  14.833  22.541 -0.2292 -0.0483 -0.2152
   43ASP    SC1 4724  20.546  15.179  22.608 -0.0927 -0.0537  0.2313
   44ALA     BB 4725  20.608  14.826  22.853 -0.0602  0.0866  0.1775
   44ALA    SC1 4726  20.427  14.626  22.872  0.2003 -0.1784 -0.0272
   45GLU     BB 4727  20.706  15.033  23.033 -0.1543 -0.0423 -0.2124
   45GLU    SC1 4728  20.595  14.883  23.361 -0.5397 -0.0592 -0.1239
   46THR     BB 4729  20.857  15.279  22.929 -0.3327 -0.0783  0.2648
   46THR    SC1 4730  20.705  15.521  23.035  0.2537  0.4441 -0.0197
   47GLY     BB 4731  21.167  15.257  22.907 -0.0422 -0.0086 -0.0013
   48LEU     BB 4732  21.267  15.471  22.704 -0.2204  0.0071  0.0839
   48LEU    SC1 4733  20.978  15.723  22.761  0.0273  0.2583  0.2953
   49THR     BB 4734  21.598  15.531  22.644 -0.2504  0.0374 -0.3739
   49THR    SC1 4735  21.653  15.259  22.519 -0.5986 -0.1487 -0.1383
   50ASP     BB 4736  21.679  15.834  22.524 -0.3683  0.3264  0.0375
   50ASP    SC1 4737  21.729  15.711  22.186  0.1226  0.3898  0.1986
   51GLY     BB 4738  22.001  15.899  22.559 -0.0205 -0.2429  0.2659
   52GLU     BB 4739  22.112  16.177  22.741  0.1781 -0.0831 -0.0061
   52GLU    SC1 4740  22.477  16.223  22.872  0.0320  0.1090 -0.1216
   53GLU     BB 4741  21.883  16.407  22.739 -0.2001  0.1278 -0.0245
   53GLU    SC1 4742  21.931  16.658  22.467  0.1019  0.0122  0.0231
   54LYS     BB 4743  21.506  16.397  22.820  0.1445 -0.0017  0.1174
   54LYS    SC1 4744  21.401  16.263  22.553 -0.0090 -0.0007  0.1081
   54LYS    SC2 4745  21.531  16.172  22.225 -0.0215  0.1033  0.1785
   55GLU     BB 4746  21.513  16.539  23.122 -0.1524  0.2936  0.1567
   55GLU    SC1 4747  21.867  16.619  23.259 -0.0483  0.0423  0.2296
   56GLU     BB 4748  21.273  16.571  23.294  0.1848 -0.0327  0.2667
   56GLU    SC1 4749  21.023  16.408  23.023  0.1209  0.1414  0.1573
   57PRO     BB 4750  21.159  16.915  23.352  0.1541  0.1589 -0.1374
   57PRO    SC1 4751  21.404  16.999  23.167 -0.3247  0.5925 -0.0234
   58LYS     BB 4752  21.138  17.038  23.691 -0.0562  0.1858 -0.1880
   58LYS    SC1 4753  21.383  17.219  23.778  0.1731 -0.0981 -0.1309
   58LYS    SC2 4754  21.447  17.578  23.828 -0.1206  0.0288 -0.1290
   59GLU     BB 4755  20.861  16.984  23.885  0.1047  0.1903  0.1098
   59GLU    SC1 4756  20.615  17.292  23.930 -0.0325  0.1455  0.2180
   60GLU     BB 4757  20.785  16.656  23.957  0.1274  0.1065 -0.3038
   60GLU    SC1 4758  21.137  16.469  23.824 -0.0428 -0.3286 -0.2975
   61GLU     BB 4759  20.749  16.469  24.215  0.0625 -0.0531  0.2015
   61GLU    SC1 4760  21.007  16.364  24.344  0.2236  0.2918 -0.0274
    1LYS     BB 4761  18.269  12.236  19.082  0.0951  0.2378  0.1153
    1LYS    SC1 4762  18.462  12.004  18.960 -0.0012 -0.1987 -0.1432
    1LYS    SC2 4763  18.736  11.841  18.945  0.3089 -0.0578 -0.0059
    2LYS     BB 4764  18.357  12.520  18.896 -0.0759  0.0245  0.1929
    2LYS    SC1 4765  18.459  12.504  18.589 -0.0256  0.2955  0.0727
    2LYS    SC2 4766  18.319  12.589  18.268 -0.0693  0.5399 -0.1807
    3CYS     BB 4767  18.252  12.792  19.020  0.2481  0.1717  0.1944
    3CYS    SC1 4768  17.974  12.787  18.870 -0.3849 -0.3691 -0.4640
    4LEU     BB 4769  18.365  13.085  18.996 -0.2890  0.1170  0.0063
    4LEU    SC1 4770  18.661  13.022  18.808  0.0179 -0.0549 -0.3520
    5PHE     BB 4771  18.195  13.327  19.115 -0.0126 -0.0100  0.0049
    5PHE    SC1 4772  18.463  13.404  19.308  0.0959 -0.1161  0.0572
    5PHE    SC2 4773  18.766  13.314  19.435  0.3400  0.0195 -0.4035
    5PHE    SC3 4774  18.656  13.133  19.236  0.1064 -0.0365 -0.2289
    6LYS     BB 4775  18.228  13.611  18.995  0.0151 -0.2573  0.0469
    6LYS    SC1 4776  17.951  13.623  18.790  0.0426 -0.2190 -0.0468
    6LYS    SC2 4777  17.727  13.590  18.513 -0.1348 -0.1226 -0.2646
    7LYS     BB 4778  18.155  13.909  19.087 -0.0067  0.0285 -0.0541
    7LYS    SC1 4779  18.259  14.137  18.957  0.2389 -0.2758  0.0191
    7LYS    SC2 4780  18.345  14.356  18.705  0.0610  0.1818 -0.1220
    8LYS     BB 4781  18.127  13.904  19.401 -0.0247 -0.1868  0.3660
    8LYS    SC1 4782  18.462  13.874  19.383 -0.0847  0.1275  0.2312
    8LYS    SC2 4783  18.777  13.704  19.248 -0.0809 -0.2708 -0.0891
    9ASN     BB 4784  17.882  13.717  19.559 -0.0358 -0.0355 -0.3045
    9ASN    SC1 4785  18.159  13.549  19.648 -0.1364 -0.3510 -0.1585
   10LYS     BB 4786  17.680  13.726  19.820 -0.0425 -0.0294  0.0570
   10LYS    SC1 4787  17.504  13.930  19.911 -0.2290  0.2598 -0.1904
   10LYS    SC2 4788  17.385  13.959  20.197 -0.0003  0.0849 -0.0965
   11LYS     BB 4789  17.426  13.460  19.874  0.1327 -0.1196  0.0181
   11LYS    SC1 4790  17.415  13.303  19.613 -0.1764  0.1904 -0.2729
   11LYS    SC2 4791  17.440  12.966  19.565 -0.1663  0.2099 -0.0723
   12LYS     BB 4792  17.557  13.179  20.031  0.1116 -0.2974 -0.2778
   12LYS    SC1 4793  17.840  13.154  20.107 -0.2251 -0.3165  0.4137
   12LYS    SC2 4794  18.063  12.913  20.178  0.2110 -0.3700 -0.0527
   13GLY     BB 4795  17.375  12.875  20.015  0.2326  0.1150 -0.1349
   14LYS     BB 4796  17.159  12.693  19.838 -0.0746  0.0152 -0.0400
   14LYS    SC1 4797  16.980  12.556  20.072  0.3945  0.0871  0.0323
   14LYS    SC2 4798  16.800  12.697  20.310 -0.0380 -0.1684  0.2811
   15GLU     BB 4799  17.160  12.466  19.599  0.0559 -0.0505 -0.4180
   15GLU    SC1 4800  17.438  12.580  19.330 -0.2170  0.4478  0.2442
   16LYS     BB 4801  16.905  12.410  19.405 -0.2016  0.0126 -0.2213
   16LYS    SC1 4802  16.902  12.656  19.219 -0.4346 -0.1005  0.2418
   16LYS    SC2 4803  16.741  12.930  19.060 -0.3359 -0.1460 -0.1686
   17GLY     BB 4804  16.642  12.368  19.464 -0.3149  0.2833 -0.3824
   18GLY     BB 4805  16.513  12.253  19.700 -0.1231 -0.3878 -0.1125
   19LYS     BB 4806  16.212  12.156  19.744 -0.2057  0.1113 -0.1036
   19LYS    SC1 4807  16.355  11.813  19.711 -0.0497 -0.0962  0.1133
   19LYS    SC2 4808  16.590  11.552  19.815 -0.1799  0.4626 -0.2279
   20ASN     BB 4809  15.913  12.226  19.915 -0.2910 -0.0856  0.4633
   20ASN    SC1 4810  16.081  12.082  20.190  0.0442 -0.0315  0.3974
   21ALA     BB 4811  15.848  12.438  20.091  0.0675 -0.0248 -0.1787
   21ALA    SC1 4812  16.079  12.559  20.162  0.0471  0.0716 -0.2736
   22ILE     BB 4813  15.568  12.609  20.157 -0.0646  0.1202 -0.2182
   22ILE    SC1 4814  15.721  12.847  19.966  0.3223  0.0703  0.0193
   23ASN     BB 4815  15.269  12.588  20.053 -0.1653  0.2366 -0.0461
   23ASN    SC1 4816  15.038  12.734  20.262 -0.2958  0.0373 -0.1517
   24MET     BB 4817  15.028  12.429  19.837 -0.1087  0.2108  0.0958
   24MET    SC1 4818  15.110  12.566  19.583  0.0369  0.0049 -0.2220
   25LYS     BB 4819  14.769  12.617  19.890 -0.3690 -0.0287  0.0240
   25LYS    SC1 4820  14.947  12.906  19.855 -0.2607 -0.1569  0.0320
   25LYS    SC2 4821  15.061  13.202  19.820  0.6874 -0.4619 -0.4346
   26ASP     BB 4822  14.655  12.398  20.124 -0.2290  0.2290 -0.0260
   26ASP    SC1 4823  14.658  12.106  19.940  0.2270 -0.0700 -0.1412
   27VAL     BB 4824  14.321  12.366  20.109 -0.0258 -0.1833 -0.3043
   27VAL    SC1 4825  14.141  12.341  20.337  0.4687  0.1462  0.1460
   28LYS     BB 4826  14.169  12.647  20.000  0.2775 -0.1574  0.2008
   28LYS    SC1 4827  13.883  12.628  19.984  0.0961 -0.1260 -0.3050
   28LYS    SC2 4828  13.659  12.509  20.261 -0.0603 -0.1516 -0.1345
   29ASP     BB 4829  14.246  12.881  19.749  0.0027  0.0487  0.0526
   29ASP    SC1 4830  14.477  13.092  19.829 -0.1559 -0.0265 -0.3143
   30LEU     BB 4831  14.143  13.030  19.433  0.4380  0.0676 -0.1986
   30LEU    SC1 4832  14.129  12.668  19.372 -0.1327 -0.1315  0.2141
   31GLY     BB 4833  14.396  13.022  19.279 -0.1497 -0.3135 -0.3595
   32LYS     BB 4834  14.648  12.903  19.419 -0.3269 -0.2456 -0.0291
   32LYS    SC1 4835  14.630  12.596  19.374  0.0638  0.0599 -0.1048
   32LYS    SC2 4836  14.797  12.260  19.437  0.0282  0.0243  0.2715
   33THR     BB 4837  14.916  13.123  19.413  0.0421  0.1264  0.0027
   33THR    SC1 4838  14.904  13.426  19.379 -0.1629  0.1540  0.2894
   34MET     BB 4839  15.200  13.050  19.400 -0.0341  0.1879 -0.0003
   34MET    SC1 4840  15.463  13.084  19.627 -0.0339  0.0791  0.0652
   35LYS     BB 4841  15.427  13.035  19.095  0.0577  0.2156 -0.0058
   35LYS    SC1 4842  15.556  12.748  19.082 -0.4796  0.1338  0.2744
   35LYS    SC2 4843  15.747  12.449  19.124  0.2384 -0.0502  0.1002
   36ASP     BB 4844  15.659  13.264  19.025  0.2100 -0.0272 -0.1772
   36ASP    SC1 4845  15.914  13.189  18.830 -0.5303  0.1403 -0.1763
   37GLN     BB 4846  15.578  13.564  18.888  0.2256  0.0495  0.0716
   37GLN    SC1 4847  15.695  13.491  18.510  0.1377 -0.0345 -0.2602
   38ALA     BB 4848  15.263  13.556  18.785  0.0584  0.0661 -0.1930
   38ALA    SC1 4849  15.300  13.526  18.519 -0.0192 -0.0765 -0.1884
   39LEU     BB 4850  14.939  13.697  18.918 -0.0504  0.1491 -0.2338
   39LEU    SC1 4851  14.945  13.830  18.618 -0.1365 -0.0101  0.0079
   40LYS     BB 4852  14.618  13.673  18.923 -0.2474  0.4881  0.0157
   40LYS    SC1 4853  14.543  13.892  18.802  0.4361 -0.1023  0.0514
   40LYS    SC2 4854  14.278  14.047  18.626  0.1419  0.1409  0.0434
   41ASP     BB 4855  14.554  13.365  19.071 -0.0556 -0.0463  0.3039
   41ASP    SC1 4856  14.286  13.472  19.224 -0.2280 -0.0279  0.1161
   42ASP     BB 4857  14.697  13.073  18.931  0.0581 -0.2555  0.0043
   42ASP    SC1 4858  15.015  13.225  18.993 -0.1902 -0.0496  0.3321
   43ASP     BB 4859  14.731  12.942  18.685  0.0295 -0.3282  0.0680
   43ASP    SC1 4860  14.433  12.928  18.542  0.1252  0.0382 -0.2581
   44ALA     BB 4861  14.785  12.618  18.566  0.1600 -0.1511  0.0450
   44ALA    SC1 4862  14.696  12.526  18.804  0.0826  0.2587  0.1813
   45GLU     BB 4863  15.142  12.575  18.628  0.0103 -0.3673  0.1309
   45GLU    SC1 4864  15.359  12.356  18.859  0.1225 -0.2542 -0.1067
   46THR     BB 4865  15.365  12.522  18.375 -0.1999  0.0463  0.1849
   46THR    SC1 4866  15.444  12.810  18.309  0.0848 -0.0392  0.1392
   47GLY     BB 4867  15.547  12.295  18.197  0.1805  0.0535 -0.2945
   48LEU     BB 4868  15.465  12.193  17.908 -0.2911  0.0542 -0.4281
   48LEU    SC1 4869  15.648  11.891  17.740  0.0930  0.1115 -0.2141
   49THR     BB 4870  15.688  12.396  17.760 -0.0838 -0.0244  0.1217
   49THR    SC1 4871  15.748  12.241  17.504  0.0145  0.0485  0.0999
   50ASP     BB 4872  15.610  12.693  17.715 -0.1072  0.0203  0.0882
   50ASP    SC1 4873  15.318  12.661  17.904  0.3415  0.1416 -0.0567
   51GLY     BB 4874  15.567  12.667  17.373 -0.5010  0.6950  0.2969
   52GLU     BB 4875  15.735  12.499  17.139 -0.0366  0.1263  0.1605
   52GLU    SC1 4876  15.782  12.817  16.965  0.2247  0.3332  0.0891
   53GLU     BB 4877  15.982  12.255  17.130 -0.0490 -0.0814  0.1395
   53GLU    SC1 4878  15.808  11.986  16.858 -0.0937  0.0689  0.0771
   54LYS     BB 4879  16.158  12.187  17.416 -0.2653  0.3191 -0.2308
   54LYS    SC1 4880  16.259  11.895  17.348 -0.2656  0.0098  0.0467
   54LYS    SC2 4881  16.444  11.554  17.422 -0.0069  0.1934 -0.0820
   55GLU     BB 4882  16.441  12.328  17.396  0.2126  0.2527 -0.1306
   55GLU    SC1 4883  16.660  11.998  17.509 -0.1765  0.0223  0.1172
   56GLU     BB 4884  16.514  12.619  17.626 -0.1217  0.0232  0.1298
   56GLU    SC1 4885  16.241  12.471  17.870  0.0829 -0.1601 -0.2818
   57PRO     BB 4886  16.797  12.821  17.577 -0.3035  0.1565 -0.2056
   57PRO    SC1 4887  16.972  12.758  17.819 -0.0552  0.1661  0.0892
   58LYS     BB 4888  16.797  13.097  17.396  0.1464 -0.0884  0.1923
   58LYS    SC1 4889  16.988  13.279  17.575  0.1530 -0.2228 -0.1019
   58LYS    SC2 4890  17.261  13.541  17.612  0.0030  0.0588 -0.0883
   59GLU     BB 4891  16.943  13.258  17.130 -0.3268 -0.1033 -0.0735
   59GLU    SC1 4892  16.940  13.614  17.242 -0.0636  0.0578  0.1244
   60GLU     BB 4893  16.845  13.105  16.855  0.1893  0.0793 -0.2129
   60GLU    SC1 4894  16.471  13.083  16.981  0.0138 -0.2674 -0.0597
   61GLU     BB 4895  17.030  12.819  16.841 -0.4799  0.0257  0.1239
   61GLU    SC1 4896  17.111  12.767  17.194  0.4430 -0.0357  0.0664
    1LYS     BB 4897  15.852  15.721  13.737 -0.0236 -0.2023  0.0584
    1LYS    SC1 4898  15.612  15.918  13.658 -0.1004  0.0716  0.0627
    1LYS    SC2 4899  15.250  15.822  13.749 -0.0846  0.2726  0.1782
    2LYS     BB 4900  16.040  15.786  14.012 -0.1258 -0.2523 -0.3173
    2LYS    SC1 4901  16.106  15.636  14.309 -0.2709  0.3833  0.0844
    2LYS    SC2 4902  15.827  15.497  14.491 -0.2453 -0.1889 -0.0629
    3CYS     BB 4903  16.314  15.972  14.016  0.0794  0.1304  0.1890
    3CYS    SC1 4904  16.356  16.002  14.364 -0.3580  0.2137  0.2635
    4LEU     BB 4905  16.368  16.285  14.050  0.4480 -0.0030  0.2737
    4LEU    SC1 4906  16.411  16.430  14.343  0.2234  0.2094  0.1125
    5PHE     BB 4907  16.580  16.323  13.798 -0.0869 -0.0563 -0.1145
    5PHE    SC1 4908  16.340  16.330  13.620  0.1567 -0.0207 -0.1629
    5PHE    SC2 4909  16.059  16.140  13.644  0.1242  0.0389 -0.0629
    5PHE    SC3 4910  16.270  16.029  13.480  0.0427 -0.0065 -0.1380
    6LYS     BB 4911  16.752  16.147  13.621  0.1794  0.2859  0.1514
    6LYS    SC1 4912  16.611  15.878  13.692  0.1833 -0.3020 -0.1789
    6LYS    SC2 4913  16.715  15.621  13.883 -0.1953  0.2354  0.3170
    7LYS     BB 4914  16.940  16.283  13.387 -0.2173 -0.0187 -0.2195
    7LYS    SC1 4915  16.821  16.573  13.422 -0.3508  0.1732 -0.3326
    7LYS    SC2 4916  16.823  16.972  13.343  0.2451  0.0610 -0.2135
    8LYS     BB 4917  17.100  15.995  13.209 -0.1900 -0.0490  0.2087
    8LYS    SC1 4918  17.101  16.103  12.934  0.2181  0.1976 -0.3152
    8LYS    SC2 4919  17.167  16.323  12.670  0.0681 -0.0111 -0.0398
    9ASN     BB 4920  17.462  16.017  13.192 -0.2049 -0.1036 -0.1539
    9ASN    SC1 4921  17.563  16.189  12.914  0.3229  0.0767 -0.2291
   10LYS     BB 4922  17.646  15.890  13.420  0.1334  0.3117 -0.5578
   10LYS    SC1 4923  17.974  15.826  13.371 -0.2589 -0.0763 -0.0090
   10LYS    SC2 4924  18.301  15.984  13.293 -0.2057  0.0551  0.4165
   11LYS     BB 4925  17.645  15.725  13.753 -0.2639  0.0039  0.1607
   11LYS    SC1 4926  17.896  15.516  13.709  0.1426 -0.0980  0.1064
   11LYS    SC2 4927  18.132  15.305  13.854 -0.0513 -0.3343  0.1410
   12LYS     BB 4928  17.595  15.954  13.991  0.1662  0.0562  0.0830
   12LYS    SC1 4929  17.653  16.188  13.790 -0.1892  0.2579 -0.0649
   12LYS    SC2 4930  17.473  16.364  13.550 -0.2751 -0.1453  0.0551
   13GLY     BB 4931  17.349  16.182  14.089  0.1678  0.2015 -0.2319
   14LYS     BB 4932  17.307  16.252  14.383 -0.0693  0.5288 -0.0221
   14LYS    SC1 4933  17.038  16.458  14.410  0.0644 -0.0538 -0.0020
   14LYS    SC2 4934  16.829  16.275  14.645  0.0754 -0.1033  0.0643
   15GLU     BB 4935  17.191  15.951  14.527  0.2426 -0.0059  0.2583
   15GLU    SC1 4936  17.108  15.750  14.160 -0.1714 -0.1591  0.1233
   16LYS     BB 4937  17.323  15.741  14.687 -0.3846  0.2964  0.0809
   16LYS    SC1 4938  17.638  15.659  14.646  0.1174 -0.1363 -0.2069
   16LYS    SC2 4939  17.864  15.448  14.585  0.0136  0.2382  0.0668
   17GLY     BB 4940  17.182  15.676  14.960 -0.3267  0.0409  0.1764
   18GLY     BB 4941  17.039  15.406  15.032  0.1770 -0.0427  0.0106
   19LYS     BB 4942  16.720  15.371  14.986 -0.1909  0.0681  0.2305
   19LYS    SC1 4943  16.635  15.562  15.235 -0.0717 -0.2954 -0.0444
   19LYS    SC2 4944  16.631  15.693  15.563  0.0222 -0.0824 -0.0327
   20ASN     BB 4945  16.469  15.397  14.766 -0.1134 -0.5175 -0.3456
   20ASN    SC1 4946  16.292  15.677  14.666 -0.2401  0.4264  0.0316
   21ALA     BB 4947  16.441  15.187  14.536  0.1899 -0.0130 -0.0323
   21ALA    SC1 4948  16.188  15.283  14.535  0.1694 -0.0432  0.3714
   22ILE     BB 4949  16.655  14.975  14.555  0.2003  0.0778 -0.1022
   22ILE    SC1 4950  16.612  14.935  14.891 -0.1176  0.0123 -0.1476
   23ASN     BB 4951  16.695  14.641  14.440 -0.1225 -0.0153 -0.0608
   23ASN    SC1 4952  16.947  14.580  14.652  0.5685  0.0799 -0.1053
   24MET     BB 4953  16.689  14.420  14.219  0.0650  0.0109 -0.2395
   24MET    SC1 4954  16.334  14.263  14.177 -0.1548 -0.1587  0.0976
   25LYS     BB 4955  16.809  14.071  14.161  0.1058 -0.0995 -0.0538
   25LYS    SC1 4956  16.629  13.932  14.011  0.1285  0.2862 -0.2728
   25LYS    SC2 4957  16.364  13.909  13.768 -0.2143  0.1710 -0.1304
   26ASP     BB 4958  17.112  13.989  14.226 -0.1081  0.0329 -0.0667
   26ASP    SC1 4959  17.098  14.089  14.547 -0.1085  0.2508  0.2516
   27VAL     BB 4960  17.322  13.989  14.012  0.3777  0.4114 -0.0336
   27VAL    SC1 4961  17.561  13.886  14.143  0.0609 -0.1776  0.1186
   28LYS     BB 4962  17.471  14.240  13.871 -0.1367  0.0510  0.0619
   28LYS    SC1 4963  17.674  14.010  13.692  0.0152 -0.0087  0.0453
   28LYS    SC2 4964  17.869  13.818  13.425 -0.1077 -0.0264 -0.1245
   29ASP     BB 4965  17.322  14.532  13.850 -0.1322 -0.1079  0.0990
   29ASP    SC1 4966  17.037  14.360  13.860  0.1520  0.1729  0.2698
   30LEU     BB 4967  17.481  14.764  13.996  0.2453 -0.3113  0.1775
   30LEU    SC1 4968  17.663  14.524  14.197  0.0678  0.2489  0.2365
   31GLY     BB 4969  17.283  15.043  13.992 -0.1109  0.2832  0.0971
   32LYS     BB 4970  17.142  15.010  13.688 -0.3049 -0.0592 -0.0014
   32LYS    SC1 4971  16.956  14.777  13.682  0.0353 -0.0802 -0.1064
   32LYS    SC2 4972  16.959  14.750  14.066 -0.2211  0.1816  0.3099
   33THR     BB 4973  17.431  14.916  13.457 -0.0984 -0.0224 -0.3838
   33THR    SC1 4974  17.404  14.616  13.405  0.1701 -0.1230  0.0154
   34MET     BB 4975  17.764  14.874  13.553  0.1515 -0.0342  0.1138
   34MET    SC1 4976  17.824  14.576  13.696  0.2807  0.0801  0.0052
   35LYS     BB 4977  17.974  14.898  13.318  0.0359  0.2158 -0.1170
   35LYS    SC1 4978  17.868  15.138  13.130  0.1220  0.0426 -0.2475
   35LYS    SC2 4979  17.919  15.501  13.082 -0.1163 -0.0873  0.0953
   36ASP     BB 4980  18.242  15.019  13.472  0.0023  0.1271 -0.1629
   36ASP    SC1 4981  18.252  15.304  13.331 -0.2595  0.1642  0.1085
   37GLN     BB 4982  18.474  14.816  13.590 -0.0018  0.1229 -0.2359
   37GLN    SC1 4983  18.319  14.570  13.843 -0.2530 -0.4034  0.1048
   38ALA     BB 4984  18.643  14.635  13.314 -0.0982  0.3229 -0.3058
   38ALA    SC1 4985  18.838  14.498  13.440 -0.0276  0.5829 -0.1239
   39LEU     BB 4986  18.736  14.622  12.991  0.1264  0.0553  0.0377
   39LEU    SC1 4987  19.049  14.671  13.147  0.1389  0.0396 -0.1207
   40LYS     BB 4988  18.521  14.628  12.757 -0.2606  0.1885  0.1627
   40LYS    SC1 4989  18.574  14.616  12.432 -0.2609 -0.4823  0.1630
   40LYS    SC2 4990  18.539  14.635  12.031 -0.2407 -0.2510 -0.4723
   41ASP     BB 4991  18.226  14.518  12.798 -0.1990 -0.0041  0.0761
   41ASP    SC1 4992  18.049  14.686  12.553  0.0751 -0.3055 -0.0645
   42ASP     BB 4993  18.052  14.243  12.820 -0.1723 -0.1662  0.0201
   42ASP    SC1 4994  17.899  14.106  12.566  0.3071  0.2300 -0.0917
   43ASP     BB 4995  18.199  13.986  12.930  0.2785 -0.2650  0.1584
   43ASP    SC1 4996  18.245  14.016  13.267  0.1768 -0.1372 -0.1213
   44ALA     BB 4997  18.488  13.930  12.787  0.2637  0.0097  0.1412
   44ALA    SC1 4998  18.420  14.116  12.603  0.2840 -0.0677  0.0544
   45GLU     BB 4999  18.647  13.652  12.783  0.1368  0.1110 -0.0687
   45GLU    SC1 5000  18.710  13.787  12.432  0.0158  0.1278  0.3594
   46THR     BB 5001  18.391  13.486  12.803 -0.1553  0.0363  0.1842
   46THR    SC1 5002  18.506  13.206  12.838 -0.0864  0.0161 -0.1686
   47GLY     BB 5003  18.151  13.435  12.621  0.5102  0.1173  0.2844
   48LEU     BB 5004  17.859  13.324  12.605 -0.1272 -0.1557 -0.2730
   48LEU    SC1 5005  17.867  13.085  12.275  0.2626  0.1475 -0.2533
   49THR     BB 5006  17.602  13.422  12.794 -0.0960  0.0032 -0.1522
   49THR    SC1 5007  17.511  13.661  12.628 -0.1467 -0.1305 -0.3194
   50ASP     BB 5008  17.592  13.303  13.080  0.3042 -0.0992  0.1524
   50ASP    SC1 5009  17.512  13.585  13.251  0.0346  0.3774  0.2096
   51GLY     BB 5010  17.339  13.216  13.130  0.3684  0.2267 -0.1746
   52GLU     BB 5011  17.171  13.046  12.921 -0.0300  0.0486 -0.2737
   52GLU    SC1 5012  17.295  13.126  12.575  0.1303  0.0233  0.1510
   53GLU     BB 5013  16.900  13.008  13.108 -0.0431  0.2942 -0.0851
   53GLU    SC1 5014  16.563  13.057  12.928  0.2505 -0.2121  0.0871
   54LYS     BB 5015  16.962  12.969  13.442 -0.0520  0.1236 -0.1757
   54LYS    SC1 5016  17.184  12.797  13.390  0.3372  0.0474  0.0020
   54LYS    SC2 5017  17.470  12.797  13.166 -0.0194 -0.0890 -0.1322
   55GLU     BB 5018  16.767  12.973  13.730  0.2171 -0.1572 -0.2187
   55GLU    SC1 5019  16.657  12.620  13.705 -0.1124  0.4894 -0.0282
   56GLU     BB 5020  16.666  13.174  13.961 -0.3302 -0.1759 -0.2260
   56GLU    SC1 5021  16.646  13.521  13.768 -0.0041  0.1754  0.1426
   57PRO     BB 5022  16.829  13.303  14.240  0.3220 -0.1608  0.1373
   57PRO    SC1 5023  16.890  13.602  14.172 -0.6835  0.0919  0.1601
   58LYS     BB 5024  17.056  13.115  14.315 -0.0334  0.1203 -0.3244
   58LYS    SC1 5025  17.171  13.042  14.027  0.0418 -0.4399  0.3876
   58LYS    SC2 5026  17.113  13.365  13.860  0.3924 -0.2890 -0.2584
   59GLU     BB 5027  16.980  13.008  14.670  0.1631 -0.1604 -0.1013
   59GLU    SC1 5028  16.850  12.660  14.579  0.0731  0.1187 -0.0201
   60GLU     BB 5029  16.703  13.109  14.834 -0.0302  0.0845  0.0182
   60GLU    SC1 5030  16.500  13.206  14.526 -0.1864  0.1468 -0.3586
   61GLU     BB 5031  16.734  13.428  14.975 -0.2448  0.0334 -0.1505
   61GLU    SC1 5032  17.142  13.332  15.061  0.0385 -0.0237 -0.1312
  30.00000  30.00000  30.00000
