# Supplementary material for: The juxtamembrane linker of synaptotagmin 1 regulates Ca2+ binding via liquid-liquid phase separation
Source: Nat Commun. 2024 Jan 4;15:262. doi: 10.1038/s41467-023-44414-5 (PMC10766989; doi:10.1038/s41467-023-44414-5)
Supplement: Supplementary file 10 — Supplementary Dataset 2 [file 41467_2023_44414_MOESM10_ESM.txt]

Title of the system in water
 5032
    1LYS     BB    1  11.352   9.625  13.584  0.2137 -0.1376 -0.4403
    1LYS    SC1    2  11.588   9.425  13.721 -0.1348 -0.0987 -0.0076
    1LYS    SC2    3  11.448   9.241  13.925 -0.1858  0.0694 -0.6557
    2LYS     BB    4  11.172   9.786  13.851  0.0292 -0.2528 -0.1263
    2LYS    SC1    5  11.348   9.908  14.066  0.4319  0.1727 -0.2172
    2LYS    SC2    6  11.519  10.171  14.239 -0.3210 -0.3668 -0.1451
    3CYS     BB    7  10.864   9.694  14.036  0.2524 -0.0167  0.1977
    3CYS    SC1    8  11.014   9.846  14.267 -0.3087 -0.1841  0.1211
    4LEU     BB    9  10.494   9.819  13.895 -0.1001 -0.0744  0.0877
    4LEU    SC1   10  10.681  10.122  13.833  0.1116 -0.1484 -0.1789
    5PHE     BB   11  10.282   9.878  13.607  0.0568  0.0056 -0.1090
    5PHE    SC1   12  10.033   9.879  13.756 -0.1834 -0.3135  0.2612
    5PHE    SC2   13   9.757   9.938  13.946 -0.2565  0.3654 -0.0290
    5PHE    SC3   14   9.822  10.146  13.754  0.3446  0.1227 -0.1096
    6LYS     BB   15  10.232   9.595  13.456  0.1788  0.1463  0.1331
    6LYS    SC1   16  10.521   9.583  13.253  0.3208 -0.2396 -0.1645
    6LYS    SC2   17  10.802   9.523  13.110  0.0595 -0.3043  0.2046
    7LYS     BB   18  10.114   9.340  13.504  0.1229 -0.2037 -0.1707
    7LYS    SC1   19   9.867   9.348  13.323  0.0199 -0.3020 -0.1369
    7LYS    SC2   20   9.681   9.223  13.104 -0.3085  0.1184  0.2785
    8LYS     BB   21  10.180   9.058  13.417 -0.1614 -0.0986 -0.1743
    8LYS    SC1   22  10.202   8.808  13.588 -0.0680 -0.6040 -0.0356
    8LYS    SC2   23  10.234   8.463  13.584  0.1417  0.2195 -0.1216
    9ASN     BB   24  10.013   8.914  13.133  0.0905  0.2877 -0.0788
    9ASN    SC1   25  10.046   9.017  12.849  0.0261 -0.0228  0.0962
   10LYS     BB   26   9.977   8.570  13.151 -0.2842  0.1230 -0.2641
   10LYS    SC1   27   9.732   8.509  13.007 -0.2778  0.2173 -0.3858
   10LYS    SC2   28   9.572   8.397  12.727  0.0056  0.3064 -0.2889
   11LYS     BB   29  10.237   8.372  13.049 -0.1340  0.0709  0.0942
   11LYS    SC1   30  10.362   8.596  12.912  0.1439 -0.0181  0.1298
   11LYS    SC2   31  10.427   8.735  12.613 -0.3439  0.0309  0.4542
   12LYS     BB   32  10.515   8.177  13.137 -0.1812  0.2769 -0.0218
   12LYS    SC1   33  10.437   8.002  13.361 -0.0503 -0.0801 -0.0082
   12LYS    SC2   34  10.237   7.751  13.424 -0.3698  0.3299 -0.3032
   13GLY     BB   35  10.817   8.225  13.086  0.2030 -0.2137 -0.0238
   14LYS     BB   36  11.103   8.288  13.251  0.1993  0.0812  0.0538
   14LYS    SC1   37  11.118   8.170  13.575  0.1010 -0.1811 -0.0255
   14LYS    SC2   38  11.153   8.385  13.837  0.0133  0.1846  0.0905
   15GLU     BB   39  11.311   8.274  13.007 -0.0831  0.2031 -0.2388
   15GLU    SC1   40  11.205   8.252  12.697  0.0807 -0.0920  0.0176
   16LYS     BB   41  11.558   8.454  12.978  0.1916 -0.2059  0.0512
   16LYS    SC1   42  11.732   8.320  13.226  0.3035 -0.0521 -0.1521
   16LYS    SC2   43  11.877   7.992  13.219  0.4618 -0.2358 -0.1181
   17GLY     BB   44  11.382   8.712  13.087 -0.0261 -0.1719 -0.1692
   18GLY     BB   45  11.262   8.719  12.775  0.0920  0.1523  0.4781
   19LYS     BB   46  11.403   8.691  12.485  0.4204  0.1941  0.0922
   19LYS    SC1   47  11.658   8.811  12.595 -0.0207 -0.3136  0.0602
   19LYS    SC2   48  11.755   8.877  12.918 -0.2998 -0.0217 -0.4299
   20ASN     BB   49  11.305   8.431  12.251  0.2383 -0.4347 -0.1647
   20ASN    SC1   50  11.038   8.302  12.111  0.0260  0.1948  0.4109
   21ALA     BB   51  11.613   8.422  12.115  0.0706 -0.3257  0.0199
   21ALA    SC1   52  11.526   8.203  11.983  0.3042 -0.5383  0.2098
   22ILE     BB   53  11.907   8.439  12.270  0.0511 -0.2889 -0.3253
   22ILE    SC1   54  11.799   8.294  12.559  0.2365  0.1054 -0.0481
   23ASN     BB   55  12.204   8.253  12.386  0.1145  0.0848  0.1868
   23ASN    SC1   56  12.509   8.386  12.347 -0.0459 -0.4837 -0.1087
   24MET     BB   57  12.247   7.934  12.268 -0.1114 -0.2378 -0.1713
   24MET    SC1   58  11.994   8.035  11.999  0.2210 -0.2764 -0.0434
   25LYS     BB   59  12.470   7.652  12.292  0.0833 -0.3586  0.0010
   25LYS    SC1   60  12.263   7.365  12.370  0.0098 -0.1786 -0.0271
   25LYS    SC2   61  12.042   7.133  12.348 -0.3125 -0.1888  0.0290
   26ASP     BB   62  12.720   7.535  12.477 -0.2232  0.1981 -0.2342
   26ASP    SC1   63  12.964   7.794  12.431 -0.0745 -0.1115  0.0125
   27VAL     BB   64  12.958   7.269  12.435  0.0135  0.0962 -0.2102
   27VAL    SC1   65  12.828   7.206  12.181  0.1384 -0.1365 -0.2187
   28LYS     BB   66  13.184   7.100  12.585 -0.0924 -0.1645  0.1735
   28LYS    SC1   67  13.224   6.843  12.364 -0.2353 -0.1650  0.2103
   28LYS    SC2   68  13.355   6.644  12.133 -0.1520  0.1640 -0.1188
   29ASP     BB   69  13.487   7.135  12.834  0.1393 -0.0192  0.1668
   29ASP    SC1   70  13.318   7.214  13.107 -0.2487  0.1093  0.0184
   30LEU     BB   71  13.786   7.224  12.711  0.0163  0.1240 -0.2685
   30LEU    SC1   72  13.747   7.559  12.586 -0.1442 -0.2493  0.0691
   31GLY     BB   73  14.001   7.293  12.974 -0.1685 -0.2834  0.1532
   32LYS     BB   74  14.141   7.626  12.893  0.0551 -0.2513  0.0860
   32LYS    SC1   75  14.435   7.569  12.831 -0.1608 -0.1980  0.0149
   32LYS    SC2   76  14.760   7.510  12.772  0.0393  0.0947  0.1278
   33THR     BB   77  13.873   7.837  12.928  0.0245  0.2253 -0.2566
   33THR    SC1   78  13.600   7.730  13.010  0.0928  0.1837 -0.0783
   34MET     BB   79  13.880   8.143  13.081 -0.0290  0.2850 -0.1054
   34MET    SC1   80  14.215   8.191  12.862 -0.2336  0.2278 -0.1651
   35LYS     BB   81  13.627   8.274  12.948  0.0555 -0.0052 -0.0781
   35LYS    SC1   82  13.783   8.397  12.704  0.2155  0.0495 -0.0885
   35LYS    SC2   83  13.794   8.258  12.378  0.1285 -0.1364  0.1350
   36ASP     BB   84  13.395   8.464  13.056 -0.0742  0.0341 -0.1678
   36ASP    SC1   85  13.646   8.627  13.252  0.4728 -0.3584  0.0242
   37GLN     BB   86  13.205   8.511  13.296 -0.0285  0.2460  0.2867
   37GLN    SC1   87  12.968   8.186  13.319  0.0220  0.1508 -0.2301
   38ALA     BB   88  13.144   8.763  13.485  0.0122  0.1349  0.0867
   38ALA    SC1   89  13.067   8.722  13.740  0.3863  0.0787  0.1972
   39LEU     BB   90  12.860   8.876  13.451  0.0496  0.3238 -0.3780
   39LEU    SC1   91  12.955   9.187  13.628 -0.1683  0.3133 -0.0895
   40LYS     BB   92  12.684   8.595  13.481  0.3295  0.0686 -0.1872
   40LYS    SC1   93  12.363   8.694  13.578  0.3048 -0.0133  0.2475
   40LYS    SC2   94  12.153   8.925  13.712  0.2145 -0.2391 -0.2732
   41ASP     BB   95  12.496   8.494  13.211 -0.1303 -0.1959 -0.0987
   41ASP    SC1   96  12.462   8.174  13.098  0.3064  0.0814 -0.1326
   42ASP     BB   97  12.428   8.770  13.072  0.1077 -0.0861  0.2861
   42ASP    SC1   98  12.593   8.746  12.771 -0.0138  0.2586 -0.0716
   43ASP     BB   99  12.273   8.978  13.204 -0.0139  0.0319 -0.0027
   43ASP    SC1  100  12.088   9.145  12.987  0.1402 -0.0320  0.3251
   44ALA     BB  101  12.501   9.124  13.418 -0.2434 -0.1099 -0.2473
   44ALA    SC1  102  12.694   9.223  13.257 -0.1054 -0.0505 -0.0494
   45GLU     BB  103  12.435   9.262  13.667 -0.1752 -0.1465 -0.1784
   45GLU    SC1  104  12.286   9.606  13.694  0.3423 -0.1675 -0.1963
   46THR     BB  105  12.501   9.192  14.002 -0.0938 -0.1721 -0.0389
   46THR    SC1  106  12.645   8.948  13.889 -0.2077 -0.0446 -0.4793
   47GLY     BB  107  12.260   9.042  14.152 -0.0633  0.1355  0.0197
   48LEU     BB  108  12.270   8.902  14.430 -0.3389 -0.0333  0.2644
   48LEU    SC1  109  12.107   8.600  14.272 -0.0216  0.2442  0.3637
   49THR     BB  110  12.363   9.063  14.682  0.3872  0.2850 -0.1610
   49THR    SC1  111  12.455   8.965  14.955  0.0848 -0.1614 -0.2077
   50ASP     BB  112  12.374   9.374  14.742  0.0871 -0.0068 -0.1967
   50ASP    SC1  113  12.595   9.506  14.484 -0.0625  0.0677  0.1984
   51GLY     BB  114  12.144   9.574  14.709 -0.0838  0.2218 -0.4267
   52GLU     BB  115  11.824   9.511  14.744 -0.4259 -0.3785  0.1028
   52GLU    SC1  116  11.824   9.815  14.961 -0.3341  0.2812  0.0839
   53GLU     BB  117  11.593   9.289  14.586  0.1395  0.0560  0.1486
   53GLU    SC1  118  11.670   9.504  14.233  0.1130  0.0448  0.1776
   54LYS     BB  119  11.319   9.310  14.742 -0.0058 -0.0268 -0.0638
   54LYS    SC1  120  11.044   9.524  14.682  0.3045 -0.0466 -0.1585
   54LYS    SC2  121  10.788   9.584  14.441 -0.0352  0.0514  0.1126
   55GLU     BB  122  11.087   9.109  14.661 -0.2357  0.1273 -0.2673
   55GLU    SC1  123  11.280   8.960  14.350 -0.2476  0.3125 -0.3195
   56GLU     BB  124  10.773   9.070  14.577 -0.2929 -0.3679  0.0845
   56GLU    SC1  125  10.836   9.101  14.190  0.1460 -0.0269  0.1173
   57PRO     BB  126  10.652   8.815  14.770  0.1997  0.2263  0.1628
   57PRO    SC1  127  10.827   8.823  15.024  0.3625 -0.0551  0.1481
   58LYS     BB  128  10.525   8.527  14.748 -0.1145 -0.4521 -0.2014
   58LYS    SC1  129  10.310   8.490  14.946  0.2023  0.0567 -0.1157
   58LYS    SC2  130   9.944   8.521  14.930  0.0708 -0.4282  0.1295
   59GLU     BB  131  10.528   8.359  14.503  0.0391 -0.3225 -0.3483
   59GLU    SC1  132  10.725   8.078  14.429 -0.2633 -0.1765 -0.1587
   60GLU     BB  133  10.233   8.408  14.318 -0.1294 -0.0613 -0.0752
   60GLU    SC1  134  10.519   8.406  14.001  0.0549 -0.0841  0.2619
   61GLU     BB  135  10.005   8.607  14.457 -0.2984 -0.3427  0.1782
   61GLU    SC1  136  10.227   8.894  14.562  0.1037  0.2956  0.0218
    1LYS     BB  137  21.757   6.686   7.338 -0.0890  0.0624  0.0403
    1LYS    SC1  138  21.631   6.655   7.050  0.0502 -0.1716  0.1293
    1LYS    SC2  139  21.515   6.808   6.735 -0.1306  0.3663  0.3245
    2LYS     BB  140  21.596   6.435   7.510  0.0644  0.3790  0.0001
    2LYS    SC1  141  21.707   6.153   7.410  0.0853 -0.3270 -0.4560
    2LYS    SC2  142  21.796   5.911   7.185  0.3567 -0.0470  0.0891
    3CYS     BB  143  21.552   6.354   7.848 -0.1974 -0.0799 -0.2728
    3CYS    SC1  144  21.380   6.120   7.666  0.0582 -0.0940 -0.2762
    4LEU     BB  145  21.481   6.509   8.137  0.1053 -0.0567 -0.0271
    4LEU    SC1  146  21.191   6.718   8.052 -0.3466  0.3420  0.2318
    5PHE     BB  147  21.696   6.476   8.462  0.2105 -0.0659 -0.1018
    5PHE    SC1  148  21.621   6.730   8.621 -0.3313 -0.1639 -0.3714
    5PHE    SC2  149  21.474   7.000   8.475 -0.4552 -0.0633 -0.0676
    5PHE    SC3  150  21.429   6.974   8.760  0.5064  0.2436  0.1490
    6LYS     BB  151  21.805   6.286   8.669 -0.0202 -0.2042 -0.0870
    6LYS    SC1  152  21.784   6.440   8.958  0.5497  0.1707 -0.1419
    6LYS    SC2  153  21.868   6.480   9.251 -0.0707 -0.0284  0.3102
    7LYS     BB  154  21.911   5.941   8.665  0.0241 -0.1662  0.2307
    7LYS    SC1  155  22.102   5.969   8.443  0.3412  0.0245  0.0066
    7LYS    SC2  156  22.422   5.989   8.224  0.0649 -0.4188  0.3235
    8LYS     BB  157  21.711   5.694   8.754  0.1368  0.1331 -0.3336
    8LYS    SC1  158  21.788   5.431   8.895 -0.2924  0.1656 -0.0095
    8LYS    SC2  159  21.868   5.099   8.788 -0.0316 -0.2655  0.0460
    9ASN     BB  160  21.473   5.552   8.594  0.0279 -0.3314  0.0816
    9ASN    SC1  161  21.376   5.362   8.832 -0.1380  0.0060  0.0828
   10LYS     BB  162  21.269   5.735   8.488 -0.2790  0.1816 -0.0286
   10LYS    SC1  163  21.174   5.571   8.208  0.1897 -0.2773  0.0481
   10LYS    SC2  164  21.302   5.274   8.205  0.6027  0.1043  0.2445
   11LYS     BB  165  21.034   5.813   8.672 -0.2732  0.3721 -0.0246
   11LYS    SC1  166  20.838   5.665   8.502  0.0182  0.0206 -0.0742
   11LYS    SC2  167  20.520   5.620   8.337  0.1059 -0.0239  0.0606
   12LYS     BB  168  20.987   6.001   8.901  0.2160 -0.1729 -0.1811
   12LYS    SC1  169  20.895   6.260   8.818 -0.1235 -0.1018  0.2395
   12LYS    SC2  170  20.814   6.560   8.757  0.0048 -0.0811 -0.0826
   13GLY     BB  171  21.152   6.053   9.122  0.3523  0.1549 -0.0448
   14LYS     BB  172  21.209   5.837   9.364  0.0761  0.0116 -0.1967
   14LYS    SC1  173  21.487   5.865   9.558  0.2126 -0.3042  0.0670
   14LYS    SC2  174  21.559   5.886   9.926  0.2239  0.3986  0.4582
   15GLU     BB  175  21.034   5.531   9.246  0.0662 -0.2782 -0.0793
   15GLU    SC1  176  21.127   5.204   9.383  0.2608 -0.0828 -0.1791
   16LYS     BB  177  20.740   5.618   9.094 -0.1132  0.3941 -0.0651
   16LYS    SC1  178  20.572   5.710   9.311  0.1789 -0.1055 -0.3874
   16LYS    SC2  179  20.264   5.864   9.228 -0.0808  0.0289 -0.1534
   17GLY     BB  180  20.602   5.582   8.794 -0.1404 -0.1661  0.2657
   18GLY     BB  181  20.336   5.496   8.752  0.1346 -0.3198  0.1175
   19LYS     BB  182  20.434   5.201   8.551 -0.2468 -0.1653  0.1669
   19LYS    SC1  183  20.540   5.131   8.848  0.0503 -0.1136 -0.1839
   19LYS    SC2  184  20.715   5.150   9.122 -0.2548  0.1071 -0.3257
   20ASN     BB  185  20.215   5.262   8.292 -0.2022  0.1798  0.0235
   20ASN    SC1  186  20.021   5.566   8.345  0.0870 -0.0087  0.1511
   21ALA     BB  187  19.984   5.022   8.438 -0.0109  0.1047 -0.2395
   21ALA    SC1  188  19.734   5.083   8.519 -0.0077 -0.3404  0.1537
   22ILE     BB  189  19.899   4.741   8.192 -0.0739  0.1536  0.0082
   22ILE    SC1  190  20.090   4.924   7.977 -0.2525  0.0372 -0.2540
   23ASN     BB  191  19.591   4.794   8.037 -0.0961 -0.2314  0.2069
   23ASN    SC1  192  19.397   4.663   8.321 -0.1270  0.0098 -0.4636
   24MET     BB  193  19.543   4.968   7.700 -0.1342  0.2399 -0.2850
   24MET    SC1  194  19.805   4.709   7.570  0.0867  0.0734 -0.3478
   25LYS     BB  195  19.395   5.270   7.722 -0.1561  0.2456  0.1308
   25LYS    SC1  196  19.241   5.361   7.995 -0.1322  0.5176 -0.1108
   25LYS    SC2  197  19.236   5.554   8.245  0.0164 -0.1920  0.5314
   26ASP     BB  198  19.151   5.158   7.485 -0.0035 -0.0134 -0.0927
   26ASP    SC1  199  18.956   5.337   7.272 -0.0310 -0.0967  0.1166
   27VAL     BB  200  18.965   4.898   7.482 -0.0515  0.1983 -0.0384
   27VAL    SC1  201  18.743   4.957   7.663 -0.2833 -0.7336  0.0377
   28LYS     BB  202  18.973   4.603   7.302  0.1103 -0.1930  0.0596
   28LYS    SC1  203  18.707   4.437   7.371  0.1031 -0.1414  0.1288
   28LYS    SC2  204  18.547   4.235   7.574  0.2091  0.0570  0.1641
   29ASP     BB  205  18.925   4.605   6.979  0.2958  0.1165  0.1592
   29ASP    SC1  206  18.759   4.823   6.809  0.1048  0.0732 -0.2036
   30LEU     BB  207  19.199   4.640   6.785 -0.2454  0.2217  0.2613
   30LEU    SC1  208  19.105   4.332   6.592  0.0800 -0.1594 -0.0293
   31GLY     BB  209  19.219   4.917   6.714 -0.1200 -0.1123  0.1640
   32LYS     BB  210  19.363   5.210   6.846 -0.2666  0.0806 -0.0122
   32LYS    SC1  211  19.467   5.378   6.626 -0.2676  0.2751 -0.2822
   32LYS    SC2  212  19.415   5.150   6.385 -0.2757  0.0642 -0.0767
   33THR     BB  213  19.470   5.379   7.125  0.0180 -0.0483 -0.2573
   33THR    SC1  214  19.599   5.172   7.309  0.0291  0.0684 -0.1319
   34MET     BB  215  19.441   5.630   7.321 -0.2092  0.1689  0.2422
   34MET    SC1  216  19.395   6.017   7.241  0.2668  0.1262 -0.2302
   35LYS     BB  217  19.681   5.621   7.549  0.0627  0.1515 -0.0167
   35LYS    SC1  218  19.677   5.947   7.614  0.1870 -0.1395  0.2545
   35LYS    SC2  219  19.513   6.127   7.872 -0.1554 -0.1359 -0.1106
   36ASP     BB  220  19.885   5.458   7.649  0.0538  0.4856  0.1113
   36ASP    SC1  221  20.083   5.559   7.878  0.0003 -0.1049 -0.1946
   37GLN     BB  222  20.050   5.188   7.550  0.1010 -0.0319 -0.0984
   37GLN    SC1  223  20.400   5.212   7.737  0.2372 -0.0190 -0.3506
   38ALA     BB  224  20.110   5.136   7.199 -0.0781 -0.0271 -0.0807
   38ALA    SC1  225  20.371   5.187   7.248 -0.0848 -0.0994  0.0344
   39LEU     BB  226  19.982   4.891   7.102  0.1282 -0.2585  0.1511
   39LEU    SC1  227  20.105   4.599   7.282  0.2813 -0.0978 -0.1543
   40LYS     BB  228  19.747   4.807   6.865 -0.0282 -0.0614  0.0613
   40LYS    SC1  229  19.675   4.511   6.933  0.3989  0.3286  0.1447
   40LYS    SC2  230  19.559   4.287   6.718 -0.1770  0.3985 -0.3046
   41ASP     BB  231  19.782   4.992   6.631 -0.0348  0.1492  0.1754
   41ASP    SC1  232  19.843   5.260   6.857  0.1220  0.4117 -0.0078
   42ASP     BB  233  19.802   4.978   6.351  0.0321 -0.1792  0.0888
   42ASP    SC1  234  19.765   5.184   6.051  0.0652 -0.3130  0.2240
   43ASP     BB  235  19.908   4.683   6.184 -0.1964  0.2208 -0.0719
   43ASP    SC1  236  19.879   4.520   6.481 -0.3334 -0.3933  0.2646
   44ALA     BB  237  20.188   4.723   5.979  0.0801 -0.2459  0.2688
   44ALA    SC1  238  20.242   4.934   5.819 -0.2282  0.1087  0.6111
   45GLU     BB  239  20.487   4.758   6.136 -0.2063 -0.2665  0.0673
   45GLU    SC1  240  20.583   4.548   5.841 -0.1404 -0.1900  0.0213
   46THR     BB  241  20.595   4.967   6.391  0.0495  0.0330  0.1539
   46THR    SC1  242  20.598   4.745   6.600  0.0529 -0.0136  0.1045
   47GLY     BB  243  20.599   5.262   6.507  0.2223 -0.4055 -0.1238
   48LEU     BB  244  20.638   5.557   6.406 -0.3591 -0.0678  0.1662
   48LEU    SC1  245  20.248   5.632   6.417 -0.2182 -0.2311 -0.0456
   49THR     BB  246  20.918   5.734   6.262 -0.0630 -0.2442 -0.0196
   49THR    SC1  247  20.892   5.742   5.958  0.1942 -0.1236 -0.0410
   50ASP     BB  248  20.886   6.052   6.370 -0.0014 -0.3462 -0.0870
   50ASP    SC1  249  20.690   6.193   6.140 -0.1863 -0.0301  0.1110
   51GLY     BB  250  20.983   6.319   6.560  0.1959 -0.1341  0.1742
   52GLU     BB  251  20.944   6.418   6.817  0.1488 -0.2986  0.0734
   52GLU    SC1  252  21.156   6.607   7.036 -0.0175  0.0149 -0.2391
   53GLU     BB  253  20.630   6.478   7.014 -0.0753 -0.0596  0.2518
   53GLU    SC1  254  20.679   6.844   6.844  0.2820 -0.1926  0.0508
   54LYS     BB  255  20.629   6.513   7.358 -0.0102  0.2095  0.0963
   54LYS    SC1  256  20.439   6.795   7.366  0.0086  0.0125 -0.1753
   54LYS    SC2  257  20.161   7.005   7.420 -0.1751  0.1733  0.3059
   55GLU     BB  258  20.702   6.262   7.574 -0.0630  0.1967 -0.4801
   55GLU    SC1  259  20.552   6.255   7.932 -0.1045  0.1162 -0.2008
   56GLU     BB  260  20.606   5.991   7.455 -0.1216 -0.0452 -0.1687
   56GLU    SC1  261  20.425   6.042   7.126  0.1548  0.1979 -0.2852
   57PRO     BB  262  20.803   5.845   7.369  0.0412 -0.0325  0.2171
   57PRO    SC1  263  20.712   5.550   7.434 -0.1406  0.1966 -0.3064
   58LYS     BB  264  21.109   5.892   7.433  0.0351  0.1978 -0.1417
   58LYS    SC1  265  21.022   5.973   7.690 -0.0080  0.0518 -0.0071
   58LYS    SC2  266  21.061   6.268   7.922 -0.0586 -0.0421  0.0019
   59GLU     BB  267  21.425   5.728   7.438  0.1164  0.1468 -0.0472
   59GLU    SC1  268  21.376   5.655   7.045  0.0251 -0.3713  0.2242
   60GLU     BB  269  21.479   5.497   7.666 -0.0909  0.0263 -0.1515
   60GLU    SC1  270  21.266   5.164   7.756  0.1184 -0.0161 -0.1306
   61GLU     BB  271  21.668   5.448   7.934  0.4427  0.0383 -0.4099
   61GLU    SC1  272  21.749   5.711   8.219  0.0254  0.1351 -0.1018
    1LYS     BB  273  19.268   5.733   0.324 -0.1222  0.1067  0.0253
    1LYS    SC1  274  19.168   5.710   0.016  0.1944 -0.3891 -0.1789
    1LYS    SC2  275  18.861   5.759  -0.182 -0.2108 -0.2258  0.0247
    2LYS     BB  276  19.188   5.464   0.536  0.0511 -0.2201  0.3380
    2LYS    SC1  277  18.992   5.240   0.465  0.3179  0.2294  0.1302
    2LYS    SC2  278  18.657   5.117   0.366 -0.0349  0.1509  0.0958
    3CYS     BB  279  19.393   5.197   0.663  0.1774 -0.0595  0.0353
    3CYS    SC1  280  19.539   5.061   0.409 -0.1473 -0.6185 -0.2934
    4LEU     BB  281  19.619   5.400   0.766 -0.1508 -0.0621  0.2579
    4LEU    SC1  282  19.538   5.457   1.093 -0.0622 -0.1215  0.0484
    5PHE     BB  283  19.881   5.156   0.842  0.0065 -0.1503  0.0773
    5PHE    SC1  284  19.675   4.944   0.883 -0.0996  0.1454 -0.1045
    5PHE    SC2  285  19.617   4.917   1.217  0.0564 -0.0471 -0.0911
    5PHE    SC3  286  19.380   4.940   1.051 -0.0197  0.0904  0.0350
    6LYS     BB  287  20.187   5.030   0.821  0.1171  0.2408  0.1503
    6LYS    SC1  288  20.061   4.775   1.016 -0.1591  0.2050 -0.2578
    6LYS    SC2  289  20.109   4.569   1.255 -0.0293  0.1055 -0.2914
    7LYS     BB  290  20.406   4.993   0.561 -0.0573  0.1768 -0.0287
    7LYS    SC1  291  20.477   5.132   0.260 -0.0515 -0.0264  0.0515
    7LYS    SC2  292  20.368   5.449   0.092 -0.0728  0.0665  0.0233
    8LYS     BB  293  20.669   4.866   0.634  0.2305 -0.0481  0.0950
    8LYS    SC1  294  20.754   4.759   0.929  0.1733 -0.0831 -0.3527
    8LYS    SC2  295  20.779   4.377   0.918  0.1535  0.0388 -0.4723
    9ASN     BB  296  20.944   5.079   0.654 -0.2692 -0.0074 -0.0698
    9ASN    SC1  297  20.887   5.318   0.419  0.0528 -0.0979 -0.2859
   10LYS     BB  298  20.983   5.182   0.982 -0.1650 -0.0986 -0.0455
   10LYS    SC1  299  21.040   5.433   1.118 -0.1683 -0.1531  0.0904
   10LYS    SC2  300  20.869   5.670   0.923 -0.1443 -0.0544 -0.0691
   11LYS     BB  301  20.742   5.090   1.201  0.1535  0.0759 -0.3626
   11LYS    SC1  302  20.778   5.089   1.503  0.1118 -0.0710 -0.2215
   11LYS    SC2  303  20.854   5.287   1.713 -0.0473  0.0529  0.2382
   12LYS     BB  304  20.443   4.948   1.217  0.0317 -0.1870 -0.6918
   12LYS    SC1  305  20.302   5.217   1.222 -0.2885 -0.0994  0.1178
   12LYS    SC2  306  20.196   5.502   1.027  0.0787  0.2268 -0.1828
   13GLY     BB  307  20.412   4.848   1.519  0.0003  0.2403  0.1755
   14LYS     BB  308  20.211   4.649   1.721 -0.2128 -0.0231 -0.0417
   14LYS    SC1  309  20.423   4.439   1.773  0.0933 -0.2558  0.1929
   14LYS    SC2  310  20.763   4.515   1.788 -0.0993  0.2017 -0.0121
   15GLU     BB  311  20.049   4.666   1.992 -0.0327  0.0921 -0.0461
   15GLU    SC1  312  20.171   4.998   2.148  0.0719 -0.0631 -0.1095
   16LYS     BB  313  19.818   4.440   2.009  0.0048  0.1141  0.1503
   16LYS    SC1  314  19.576   4.505   2.061 -0.0365 -0.3260 -0.4280
   16LYS    SC2  315  19.389   4.779   2.023 -0.1007 -0.6272  0.1140
   17GLY     BB  316  19.756   4.215   1.780  0.0333 -0.3310 -0.1365
   18GLY     BB  317  19.553   4.245   1.571 -0.4590 -0.0497  0.1628
   19LYS     BB  318  19.676   4.235   1.258  0.1356 -0.1056  0.1346
   19LYS    SC1  319  19.495   4.018   1.078 -0.2021 -0.2511 -0.0438
   19LYS    SC2  320  19.322   3.852   0.843 -0.2565  0.3261  0.0941
   20ASN     BB  321  19.667   4.496   1.061 -0.2969 -0.0002  0.2360
   20ASN    SC1  322  19.879   4.282   0.894 -0.2341 -0.0643  0.2583
   21ALA     BB  323  19.396   4.409   0.873  0.0457 -0.3114  0.0739
   21ALA    SC1  324  19.277   4.520   1.089  0.3804  0.2683 -0.0178
   22ILE     BB  325  19.306   4.685   0.686  0.3164 -0.0826 -0.0326
   22ILE    SC1  326  19.506   4.627   0.415  0.4637 -0.1084  0.0806
   23ASN     BB  327  19.028   4.825   0.554  0.2785  0.1229  0.0956
   23ASN    SC1  328  18.937   5.016   0.808  0.0806 -0.4086 -0.0210
   24MET     BB  329  18.945   4.737   0.253 -0.0656 -0.0502 -0.1092
   24MET    SC1  330  19.294   4.702   0.008  0.0497  0.0929  0.1938
   25LYS     BB  331  18.817   4.450   0.227 -0.2558 -0.0044  0.0352
   25LYS    SC1  332  18.703   4.514  -0.051 -0.0947 -0.0539 -0.1637
   25LYS    SC2  333  18.390   4.560  -0.137  0.0516 -0.0622 -0.2511
   26ASP     BB  334  18.702   4.397   0.493  0.1465 -0.3477  0.0396
   26ASP    SC1  335  18.605   4.071   0.568 -0.0338 -0.0828 -0.0889
   27VAL     BB  336  18.685   4.533   0.755  0.0870  0.1908  0.0185
   27VAL    SC1  337  18.929   4.560   0.912  0.1699 -0.3373 -0.0008
   28LYS     BB  338  18.556   4.851   0.753  0.4997 -0.1815 -0.0274
   28LYS    SC1  339  18.396   4.847   1.026  0.0011  0.1182  0.1457
   28LYS    SC2  340  18.091   4.667   1.024 -0.1248 -0.2506 -0.0186
   29ASP     BB  341  18.311   4.913   0.557 -0.0557  0.1894  0.0682
   29ASP    SC1  342  18.453   4.755   0.298 -0.0376  0.1447 -0.0247
   30LEU     BB  343  17.987   4.912   0.604 -0.2213 -0.1224  0.2160
   30LEU    SC1  344  17.987   5.030   0.267  0.0300 -0.1118  0.0584
   31GLY     BB  345  17.769   4.654   0.689  0.0337 -0.0464  0.0175
   32LYS     BB  346  17.456   4.700   0.561  0.0983 -0.0818 -0.1032
   32LYS    SC1  347  17.540   4.963   0.377  0.1934 -0.0167  0.0171
   32LYS    SC2  348  17.349   5.291   0.361 -0.2335 -0.0756  0.2407
   33THR     BB  349  17.378   4.532   0.283  0.2580  0.1524  0.0128
   33THR    SC1  350  17.079   4.503   0.336  0.1963 -0.2754 -0.4787
   34MET     BB  351  17.605   4.661   0.061 -0.1059  0.0913  0.0962
   34MET    SC1  352  17.996   4.603   0.156 -0.3719  0.2070  0.0270
   35LYS     BB  353  17.702   4.669  -0.265  0.1383  0.1451 -0.0519
   35LYS    SC1  354  17.941   4.925  -0.279 -0.1517 -0.0281  0.1573
   35LYS    SC2  355  18.119   5.248  -0.348  0.1541 -0.2120 -0.0580
   36ASP     BB  356  17.466   4.838  -0.432 -0.2771 -0.0301  0.1150
   36ASP    SC1  357  17.176   4.720  -0.348 -0.3206  0.3819 -0.6678
   37GLN     BB  358  17.494   4.871  -0.719 -0.0619 -0.1698  0.2324
   37GLN    SC1  359  17.205   4.616  -0.818  0.0612 -0.0815 -0.0520
   38ALA     BB  360  17.341   5.147  -0.734  0.1304 -0.1148  0.1328
   38ALA    SC1  361  17.104   5.028  -0.786  0.3240 -0.5325  0.1672
   39LEU     BB  362  17.257   5.409  -0.905 -0.0248  0.1724 -0.1762
   39LEU    SC1  363  16.919   5.472  -0.848 -0.1202  0.2586 -0.5961
   40LYS     BB  364  17.546   5.561  -0.898 -0.3784  0.0489 -0.1394
   40LYS    SC1  365  17.377   5.779  -1.023 -0.1149 -0.2206  0.2042
   40LYS    SC2  366  17.118   5.755  -1.257  0.3685 -0.0785  0.0345
   41ASP     BB  367  17.880   5.442  -0.896  0.0231 -0.1837  0.2102
   41ASP    SC1  368  17.892   5.384  -1.216  0.0129 -0.0520  0.4477
   42ASP     BB  369  17.905   5.162  -0.755  0.0101  0.0746  0.0889
   42ASP    SC1  370  17.694   5.247  -0.494 -0.1223 -0.2212 -0.2492
   43ASP     BB  371  17.997   4.887  -0.908 -0.4087  0.2057  0.0617
   43ASP    SC1  372  17.858   4.606  -0.727  0.2877  0.0888  0.0288
   44ALA     BB  373  17.965   4.891  -1.224  0.0867 -0.1198  0.3266
   44ALA    SC1  374  18.222   4.807  -1.233  0.2975  0.4921  0.0337
   45GLU     BB  375  17.698   4.915  -1.394 -0.2882 -0.0411  0.0509
   45GLU    SC1  376  17.452   4.636  -1.544 -0.1346  0.0023 -0.1566
   46THR     BB  377  17.582   5.174  -1.474 -0.1157 -0.0694 -0.0213
   46THR    SC1  378  17.413   5.396  -1.349 -0.0773  0.0631 -0.2034
   47GLY     BB  379  17.759   5.253  -1.714  0.0769  0.0171  0.2286
   48LEU     BB  380  17.757   5.560  -1.780  0.0701 -0.2110 -0.3974
   48LEU    SC1  381  17.748   5.658  -2.123  0.0725 -0.0536  0.0803
   49THR     BB  382  17.678   5.709  -1.509 -0.0833 -0.0968 -0.2241
   49THR    SC1  383  17.473   5.900  -1.630  0.1286  0.0026 -0.4339
   50ASP     BB  384  17.803   5.850  -1.279  0.3305  0.0222  0.0136
   50ASP    SC1  385  17.900   5.900  -0.946 -0.1141 -0.3270 -0.1048
   51GLY     BB  386  17.937   6.177  -1.294  0.1554  0.4458 -0.0668
   52GLU     BB  387  18.205   6.214  -1.213  0.1554  0.0463  0.0828
   52GLU    SC1  388  18.512   6.020  -1.380  0.4215  0.0151 -0.2215
   53GLU     BB  389  18.248   6.244  -0.889  0.2617  0.1152 -0.0827
   53GLU    SC1  390  18.169   6.633  -0.928 -0.0600  0.0441 -0.1951
   54LYS     BB  391  18.384   6.012  -0.716  0.3368  0.1862 -0.0486
   54LYS    SC1  392  18.482   5.844  -0.931 -0.1220  0.0460 -0.1824
   54LYS    SC2  393  18.238   5.728  -1.113  0.2457  0.0733  0.0610
   55GLU     BB  394  18.480   5.973  -0.408  0.0520  0.2554  0.2663
   55GLU    SC1  395  18.773   6.175  -0.428 -0.1357  0.0397  0.3808
   56GLU     BB  396  18.381   5.738  -0.234 -0.2009  0.0692 -0.3343
   56GLU    SC1  397  18.572   5.437  -0.248 -0.0742  0.0358  0.1959
   57PRO     BB  398  18.373   5.745   0.104 -0.0214  0.0090  0.4626
   57PRO    SC1  399  18.089   5.918   0.050  0.2393 -0.3680  0.0455
   58LYS     BB  400  18.615   6.044   0.123  0.1031 -0.1672  0.0298
   58LYS    SC1  401  18.492   6.352  -0.030 -0.1592  0.1806 -0.2522
   58LYS    SC2  402  18.161   6.343  -0.095 -0.0659  0.2170  0.2220
   59GLU     BB  403  18.706   6.243   0.374  0.1887  0.1245  0.1045
   59GLU    SC1  404  18.499   6.608   0.345 -0.2538  0.0373  0.1327
   60GLU     BB  405  18.985   6.164   0.531 -0.4031  0.0367 -0.0339
   60GLU    SC1  406  18.865   5.852   0.689 -0.0070  0.0116  0.3322
   61GLU     BB  407  19.248   6.316   0.533 -0.1392  0.0444  0.1729
   61GLU    SC1  408  19.303   6.627   0.781 -0.2523  0.2173 -0.1533
    1LYS     BB  409  21.542  14.070   6.809 -0.2454  0.0041 -0.1154
    1LYS    SC1  410  21.608  14.403   6.925 -0.1519  0.0593 -0.5148
    1LYS    SC2  411  21.804  14.669   6.866  0.0353  0.1985  0.2239
    2LYS     BB  412  21.844  14.022   6.785  0.0590  0.1568 -0.0320
    2LYS    SC1  413  22.033  13.947   6.588  0.0635 -0.1654 -0.0416
    2LYS    SC2  414  22.029  13.894   6.219  0.3087  0.1078  0.1315
    3CYS     BB  415  22.053  14.220   6.994 -0.1165  0.2812  0.0294
    3CYS    SC1  416  22.367  14.195   6.846  0.1315 -0.3351 -0.1607
    4LEU     BB  417  22.113  13.991   7.222  0.1203  0.4010  0.5292
    4LEU    SC1  418  22.479  14.028   7.267 -0.0600  0.1336  0.2808
    5PHE     BB  419  22.084  13.680   7.129 -0.2039 -0.1352 -0.0945
    5PHE    SC1  420  22.148  13.533   6.861  0.2035  0.1415 -0.0212
    5PHE    SC2  421  21.887  13.553   6.645  0.0802  0.3850  0.1456
    5PHE    SC3  422  21.965  13.284   6.721 -0.0600  0.3078  0.0213
    6LYS     BB  423  21.918  13.521   7.304  0.1282  0.0604 -0.0813
    6LYS    SC1  424  21.794  13.251   7.110 -0.4308 -0.6732 -0.0405
    6LYS    SC2  425  21.523  13.074   7.140  0.1146  0.0251 -0.1672
    7LYS     BB  426  21.954  13.392   7.627  0.0232  0.3217 -0.1658
    7LYS    SC1  427  22.243  13.272   7.573 -0.1867  0.0934  0.0524
    7LYS    SC2  428  22.555  13.302   7.729  0.0072  0.3312 -0.3762
    8LYS     BB  429  21.689  13.407   7.864 -0.0716  0.0920  0.2039
    8LYS    SC1  430  21.785  13.482   8.107 -0.4729 -0.2665 -0.0905
    8LYS    SC2  431  21.733  13.654   8.441  0.2003  0.1258 -0.0774
    9ASN     BB  432  21.389  13.236   7.897  0.1973 -0.0377 -0.2337
    9ASN    SC1  433  21.296  12.904   7.869 -0.0740  0.2325 -0.0884
   10LYS     BB  434  21.072  13.441   7.971  0.3910  0.4264  0.0389
   10LYS    SC1  435  21.174  13.687   7.716  0.1774  0.2124  0.0010
   10LYS    SC2  436  21.313  13.993   7.599  0.3382 -0.4963 -0.4015
   11LYS     BB  437  20.762  13.362   7.950  0.2101 -0.1477 -0.0390
   11LYS    SC1  438  20.811  13.082   7.811  0.0121 -0.1876 -0.0722
   11LYS    SC2  439  20.895  12.730   7.844  0.1539  0.6115  0.0874
   12LYS     BB  440  20.634  13.415   8.225 -0.2375  0.2710 -0.0832
   12LYS    SC1  441  20.902  13.442   8.431  0.2435 -0.0549  0.2694
   12LYS    SC2  442  20.999  13.336   8.743 -0.1513 -0.2809  0.0885
   13GLY     BB  443  20.326  13.552   8.353 -0.1795  0.0072  0.0068
   14LYS     BB  444  20.041  13.673   8.225 -0.1898  0.2140 -0.0155
   14LYS    SC1  445  19.975  13.335   8.165 -0.0835 -0.0094  0.0976
   14LYS    SC2  446  19.876  13.041   8.325 -0.0039  0.2573  0.2231
   15GLU     BB  447  19.953  13.979   8.237  0.0247 -0.3074  0.2810
   15GLU    SC1  448  19.615  13.971   8.316  0.1252 -0.1812 -0.0306
   16LYS     BB  449  20.129  14.231   8.199  0.0541 -0.1779 -0.1067
   16LYS    SC1  450  20.119  14.420   8.431  0.0975 -0.2491 -0.5401
   16LYS    SC2  451  19.916  14.204   8.639 -0.1089  0.2266 -0.0629
   17GLY     BB  452  20.092  14.482   8.019  0.1328  0.2368 -0.1943
   18GLY     BB  453  19.849  14.729   8.000 -0.2851  0.0566  0.0738
   19LYS     BB  454  20.005  15.021   7.933 -0.0720  0.0183  0.0044
   19LYS    SC1  455  19.772  15.170   8.030  0.3834  0.0743  0.1126
   19LYS    SC2  456  19.472  15.362   7.858 -0.3300  0.3717  0.2794
   20ASN     BB  457  20.260  14.869   7.855 -0.4694  0.4581  0.0443
   20ASN    SC1  458  20.226  15.026   7.527  0.1992  0.1981  0.0440
   21ALA     BB  459  20.524  14.702   7.996 -0.1053 -0.3135 -0.0916
   21ALA    SC1  460  20.523  14.598   8.245  0.3363 -0.0013  0.0504
   22ILE     BB  461  20.898  14.645   7.928  0.1297 -0.2454 -0.3525
   22ILE    SC1  462  20.823  14.465   7.649 -0.1582 -0.3853 -0.1899
   23ASN     BB  463  21.075  14.931   7.772  0.1132  0.0599  0.0686
   23ASN    SC1  464  21.059  14.785   7.458  0.0918 -0.2340  0.5205
   24MET     BB  465  21.404  14.986   7.775  0.0734  0.2012 -0.2047
   24MET    SC1  466  21.372  15.308   7.892 -0.2575 -0.2233  0.0491
   25LYS     BB  467  21.595  14.853   7.594 -0.2514 -0.0939 -0.1649
   25LYS    SC1  468  21.773  14.733   7.866  0.1039 -0.2028  0.0060
   25LYS    SC2  469  21.765  14.655   8.198 -0.0782  0.2848  0.1635
   26ASP     BB  470  21.517  14.797   7.277  0.2955  0.0973  0.2371
   26ASP    SC1  471  21.723  15.038   7.134  0.2482 -0.2122  0.0758
   27VAL     BB  472  21.329  14.589   7.153  0.5142  0.0153 -0.1080
   27VAL    SC1  473  21.284  14.312   7.234  0.0487  0.1433  0.1067
   28LYS     BB  474  21.182  14.730   6.887  0.1650 -0.0740 -0.2061
   28LYS    SC1  475  21.117  14.385   6.834 -0.0319  0.0320  0.2327
   28LYS    SC2  476  20.844  14.158   6.927 -0.1968 -0.1773  0.2972
   29ASP     BB  477  21.417  14.869   6.694 -0.2968  0.1039  0.0616
   29ASP    SC1  478  21.483  14.596   6.492  0.0521 -0.0651  0.4221
   30LEU     BB  479  21.269  15.050   6.479 -0.1836  0.2880 -0.0832
   30LEU    SC1  480  21.506  15.048   6.190  0.3064  0.2576  0.3095
   31GLY     BB  481  21.374  15.377   6.400  0.2092 -0.0647  0.0862
   32LYS     BB  482  21.194  15.413   6.128 -0.1783 -0.1043  0.2002
   32LYS    SC1  483  21.480  15.479   5.950 -0.1377 -0.0379 -0.3085
   32LYS    SC2  484  21.691  15.810   5.979  0.0322  0.0589 -0.0393
   33THR     BB  485  20.876  15.527   6.038 -0.3317  0.1683 -0.0986
   33THR    SC1  486  20.754  15.265   5.941 -0.2429  0.0888  0.0029
   34MET     BB  487  20.691  15.678   6.284  0.1912  0.0909 -0.1539
   34MET    SC1  488  20.310  15.517   6.122  0.0045  0.2109 -0.1714
   35LYS     BB  489  20.537  15.658   6.628  0.2568 -0.0141  0.5567
   35LYS    SC1  490  20.718  15.860   6.742  0.1608 -0.6025 -0.2048
   35LYS    SC2  491  20.982  15.896   6.899  0.0940  0.2276 -0.3207
   36ASP     BB  492  20.185  15.666   6.575 -0.1210 -0.1748  0.0843
   36ASP    SC1  493  20.176  15.920   6.375 -0.3478 -0.2225 -0.0444
   37GLN     BB  494  20.079  15.885   6.824 -0.3602 -0.3018  0.4099
   37GLN    SC1  495  20.283  16.162   6.737  0.1027  0.0396 -0.0719
   38ALA     BB  496  20.035  15.778   7.167 -0.0259  0.3532  0.1240
   38ALA    SC1  497  19.769  15.795   7.210 -0.0996 -0.0330 -0.1336
   39LEU     BB  498  20.101  15.429   7.048  0.1811 -0.2088 -0.0048
   39LEU    SC1  499  19.779  15.363   7.049 -0.1989 -0.2504  0.2713
   40LYS     BB  500  20.345  15.288   6.895 -0.1925  0.0179  0.1306
   40LYS    SC1  501  20.387  15.220   6.531  0.2275 -0.1694 -0.3835
   40LYS    SC2  502  20.209  15.073   6.257 -0.2168  0.1006  0.0302
   41ASP     BB  503  20.513  15.033   6.952  0.1284 -0.2606  0.3620
   41ASP    SC1  504  20.842  14.995   7.067  0.1428 -0.1175 -0.4838
   42ASP     BB  505  20.540  14.820   6.696 -0.0513 -0.2694 -0.1841
   42ASP    SC1  506  20.516  14.737   6.327 -0.0874  0.4545 -0.1105
   43ASP     BB  507  20.212  14.801   6.655  0.1172  0.1883  0.1434
   43ASP    SC1  508  20.191  14.469   6.805  0.0935  0.1554 -0.2284
   44ALA     BB  509  20.082  14.648   6.388  0.1339 -0.0842  0.5032
   44ALA    SC1  510  19.859  14.799   6.372  0.2579  0.0618 -0.1202
   45GLU     BB  511  19.872  14.426   6.371  0.2289 -0.4557  0.1549
   45GLU    SC1  512  19.550  14.453   6.108 -0.2955  0.0850 -0.0325
   46THR     BB  513  19.756  14.422   6.623  0.1973  0.0071 -0.3493
   46THR    SC1  514  19.759  14.698   6.753 -0.2087 -0.1904  0.1081
   47GLY     BB  515  19.636  14.260   6.911  0.3074 -0.2556 -0.2282
   48LEU     BB  516  19.836  14.049   6.979 -0.1206  0.1076 -0.2732
   48LEU    SC1  517  19.574  13.826   7.047 -0.1886 -0.1472 -0.2206
   49THR     BB  518  20.082  14.111   7.044 -0.0872 -0.2493  0.0036
   49THR    SC1  519  20.139  14.052   7.338  0.1219 -0.2315 -0.0324
   50ASP     BB  520  20.347  14.033   6.953  0.0788  0.1299  0.4484
   50ASP    SC1  521  20.520  14.168   7.223 -0.5188  0.0835 -0.0978
   51GLY     BB  522  20.487  13.869   6.688 -0.2927  0.1229 -0.0984
   52GLU     BB  523  20.443  13.821   6.383 -0.2069  0.1460 -0.0603
   52GLU    SC1  524  20.799  13.932   6.206  0.0448  0.1177 -0.3004
   53GLU     BB  525  20.127  13.888   6.238 -0.1333  0.2571  0.0401
   53GLU    SC1  526  19.914  13.786   6.551  0.1094  0.1651 -0.2675
   54LYS     BB  527  20.031  13.628   6.074  0.0551 -0.1687 -0.1272
   54LYS    SC1  528  19.855  13.436   6.222 -0.0022  0.4339 -0.2248
   54LYS    SC2  529  19.542  13.519   6.386  0.2464  0.2867 -0.0676
   55GLU     BB  530  19.912  13.662   5.744 -0.1485  0.0376 -0.1643
   55GLU    SC1  531  19.527  13.647   5.870 -0.3663 -0.0365  0.3888
   56GLU     BB  532  19.978  13.384   5.545 -0.2014 -0.1845  0.2453
   56GLU    SC1  533  19.770  13.591   5.253  0.0804  0.3853  0.0121
   57PRO     BB  534  20.229  13.388   5.390 -0.5158 -0.1779 -0.0373
   57PRO    SC1  535  20.372  13.154   5.567 -0.0390  0.3803 -0.0305
   58LYS     BB  536  20.486  13.613   5.481  0.0858  0.0537  0.0172
   58LYS    SC1  537  20.375  13.512   5.777  0.1384  0.0544 -0.1273
   58LYS    SC2  538  20.502  13.477   6.099  0.2174 -0.3397  0.0699
   59GLU     BB  539  20.719  13.666   5.278 -0.0708  0.2839  0.1573
   59GLU    SC1  540  21.025  13.397   5.352  0.0893 -0.2635  0.0999
   60GLU     BB  541  20.673  13.795   4.961  0.1026 -0.2120 -0.0754
   60GLU    SC1  542  20.514  13.464   4.770  0.0905  0.1683  0.0556
   61GLU     BB  543  20.435  14.011   4.935  0.1796  0.1812  0.2191
   61GLU    SC1  544  20.423  14.299   5.154 -0.0423 -0.0028 -0.1582
    1LYS     BB  545   7.858   7.538  19.053  0.2174 -0.0701 -0.0622
    1LYS    SC1  546   7.619   7.766  19.025  0.1463  0.3297 -0.3397
    1LYS    SC2  547   7.460   8.078  18.969 -0.2361 -0.2947 -0.0878
    2LYS     BB  548   7.740   7.357  19.363 -0.0144 -0.1024 -0.0562
    2LYS    SC1  549   7.640   7.122  19.222  0.1904 -0.4105  0.3923
    2LYS    SC2  550   7.481   6.781  19.143  0.2504 -0.0697  0.3132
    3CYS     BB  551   7.940   7.185  19.610  0.0281 -0.0967 -0.1201
    3CYS    SC1  552   8.211   7.359  19.781 -0.1723 -0.5115  0.2684
    4LEU     BB  553   7.796   7.075  19.891 -0.2903  0.2903 -0.2614
    4LEU    SC1  554   7.612   6.829  19.779 -0.2272  0.3170  0.1432
    5PHE     BB  555   7.863   6.853  20.164 -0.4784 -0.1099 -0.0994
    5PHE    SC1  556   7.588   6.707  20.230 -0.1316  0.1667  0.4266
    5PHE    SC2  557   7.373   6.471  20.348  0.1256 -0.3265 -0.0424
    5PHE    SC3  558   7.651   6.429  20.416  0.1422  0.0250  0.1321
    6LYS     BB  559   8.022   6.842  20.432  0.1879  0.3907 -0.2055
    6LYS    SC1  560   8.329   6.884  20.464 -0.3879  0.0864  0.3624
    6LYS    SC2  561   8.412   6.631  20.705  0.0844 -0.0383  0.2055
    7LYS     BB  562   7.872   7.112  20.603  0.2015 -0.0683 -0.2604
    7LYS    SC1  563   7.666   7.263  20.374 -0.3775  0.4843 -0.0327
    7LYS    SC2  564   7.926   7.407  20.192 -0.0845  0.2514 -0.0931
    8LYS     BB  565   7.858   7.224  20.914  0.0391  0.0523  0.0313
    8LYS    SC1  566   7.674   7.432  20.830 -0.2770  0.1263 -0.0513
    8LYS    SC2  567   7.722   7.747  20.932 -0.3127  0.2468  0.0169
    9ASN     BB  568   8.002   7.237  21.169  0.0666  0.1990  0.1148
    9ASN    SC1  569   7.949   7.600  21.265 -0.0812  0.2343 -0.2056
   10LYS     BB  570   7.962   7.134  21.472  0.1267  0.0038 -0.2195
   10LYS    SC1  571   7.915   6.860  21.384  0.0121 -0.1936 -0.2960
   10LYS    SC2  572   7.949   6.520  21.442  0.0705  0.2127 -0.1411
   11LYS     BB  573   7.866   7.302  21.717 -0.0736  0.1749  0.1823
   11LYS    SC1  574   8.111   7.494  21.665  0.1062 -0.3339  0.1014
   11LYS    SC2  575   8.453   7.544  21.646 -0.0456 -0.2390 -0.0066
   12LYS     BB  576   7.569   7.416  21.689  0.1979  0.0440  0.0992
   12LYS    SC1  577   7.428   7.261  21.880  0.2179 -0.1690 -0.0853
   12LYS    SC2  578   7.123   7.144  22.074 -0.5310 -0.2704  0.0411
   13GLY     BB  579   7.467   7.622  21.461 -0.3088  0.1309  0.1047
   14LYS     BB  580   7.432   7.497  21.181  0.1163 -0.0387  0.0440
   14LYS    SC1  581   7.235   7.724  21.084 -0.4815 -0.6358 -0.3550
   14LYS    SC2  582   7.182   7.704  20.735 -0.6976  0.0094  0.0546
   15GLU     BB  583   7.285   7.219  21.272 -0.2048  0.1820 -0.0028
   15GLU    SC1  584   7.526   6.966  21.108 -0.1009  0.4412 -0.0076
   16LYS     BB  585   7.023   7.062  21.214  0.0490  0.0611  0.1238
   16LYS    SC1  586   6.813   7.219  21.390  0.0821 -0.3730 -0.3218
   16LYS    SC2  587   6.681   7.501  21.472 -0.0519 -0.3773  0.0056
   17GLY     BB  588   6.796   7.062  20.974 -0.2010 -0.1199 -0.1759
   18GLY     BB  589   6.510   7.075  21.068 -0.2442 -0.0584  0.1387
   19LYS     BB  590   6.410   7.370  21.024  0.2167  0.2821  0.2019
   19LYS    SC1  591   6.103   7.348  21.110  0.1788  0.2509 -0.1242
   19LYS    SC2  592   5.747   7.246  20.929 -0.2734 -0.2342  0.3162
   20ASN     BB  593   6.351   7.685  21.243  0.0422  0.0466 -0.2651
   20ASN    SC1  594   6.581   7.951  21.333  0.0034  0.2408 -0.2190
   21ALA     BB  595   6.123   7.918  21.153  0.0476  0.4631  0.1033
   21ALA    SC1  596   5.911   7.947  21.318  0.2864  0.0268  0.5105
   22ILE     BB  597   6.158   8.231  21.017 -0.1961  0.0068 -0.1356
   22ILE    SC1  598   6.251   8.368  21.315 -0.2467  0.0354 -0.1328
   23ASN     BB  599   5.889   8.466  20.962 -0.1115 -0.1700 -0.1013
   23ASN    SC1  600   5.996   8.769  20.965  0.0917  0.1792 -0.4385
   24MET     BB  601   5.715   8.525  21.275  0.1014  0.0577  0.1302
   24MET    SC1  602   5.919   8.740  21.422  0.1779  0.0583 -0.0218
   25LYS     BB  603   5.408   8.591  21.400  0.3484 -0.1750 -0.2133
   25LYS    SC1  604   5.399   8.855  21.499  0.1587 -0.2436 -0.0780
   25LYS    SC2  605   5.488   9.014  21.790  0.0334  0.3196  0.2538
   26ASP     BB  606   5.320   8.421  21.684  0.0067 -0.0390  0.0020
   26ASP    SC1  607   5.234   8.674  21.918 -0.3108 -0.1714  0.0823
   27VAL     BB  608   5.502   8.181  21.808 -0.0333  0.1601 -0.4403
   27VAL    SC1  609   5.729   8.210  21.626  0.0940 -0.3851 -0.3857
   28LYS     BB  610   5.416   7.932  21.577 -0.0499  0.2580  0.0826
   28LYS    SC1  611   5.306   8.114  21.318 -0.0113 -0.0263 -0.2997
   28LYS    SC2  612   5.174   7.911  21.037 -0.4039 -0.3199  0.1402
   29ASP     BB  613   5.330   7.620  21.530 -0.2179 -0.0349  0.2292
   29ASP    SC1  614   5.317   7.515  21.177  0.2458 -0.1792  0.3726
   30LEU     BB  615   5.208   7.415  21.728  0.0205  0.0385  0.1385
   30LEU    SC1  616   4.876   7.584  21.743 -0.0108 -0.2013 -0.1312
   31GLY     BB  617   5.201   7.074  21.784 -0.0910 -0.2847  0.0253
   32LYS     BB  618   5.462   6.960  21.949  0.0093  0.1499  0.0179
   32LYS    SC1  619   5.633   6.832  21.692  0.0474  0.1313 -0.2438
   32LYS    SC2  620   5.695   6.578  21.456 -0.0374 -0.2003  0.0951
   33THR     BB  621   5.564   6.908  22.234 -0.0603  0.1304 -0.3772
   33THR    SC1  622   5.866   6.952  22.252 -0.0805  0.1058  0.2084
   34MET     BB  623   5.463   6.642  22.430  0.0344  0.1562  0.1558
   34MET    SC1  624   5.754   6.793  22.703  0.1596 -0.0349  0.1516
   35LYS     BB  625   5.492   6.393  22.225  0.0187  0.1464  0.0278
   35LYS    SC1  626   5.573   6.162  22.349  0.1015  0.0732  0.0751
   35LYS    SC2  627   5.845   6.016  22.539  0.3114  0.2704 -0.1939
   36ASP     BB  628   5.517   6.433  21.896  0.1408  0.4904 -0.0966
   36ASP    SC1  629   5.828   6.449  21.857 -0.5483 -0.0220  0.1375
   37GLN     BB  630   5.509   6.159  21.774  0.3037 -0.2129 -0.0879
   37GLN    SC1  631   5.137   6.102  21.725 -0.2595 -0.1243 -0.1759
   38ALA     BB  632   5.516   6.043  21.427 -0.1002  0.2431 -0.1107
   38ALA    SC1  633   5.290   5.950  21.311 -0.1875  0.2398  0.0592
   39LEU     BB  634   5.472   6.291  21.151 -0.1804 -0.2027  0.2416
   39LEU    SC1  635   5.159   6.346  21.170 -0.2028  0.3414 -0.1005
   40LYS     BB  636   5.597   6.267  20.858 -0.0242  0.0500 -0.1725
   40LYS    SC1  637   5.445   6.021  20.697 -0.2770 -0.4639  0.0935
   40LYS    SC2  638   5.267   5.961  20.443  0.1212  0.5333  0.1266
   41ASP     BB  639   5.906   6.380  20.810 -0.0163 -0.0659  0.3022
   41ASP    SC1  640   5.948   6.434  21.125 -0.1494  0.2874  0.0377
   42ASP     BB  641   6.093   6.128  20.719 -0.0906 -0.0150 -0.4177
   42ASP    SC1  642   5.908   5.857  20.779 -0.2711  0.1795  0.0004
   43ASP     BB  643   6.280   6.141  20.477 -0.1751  0.0052  0.2336
   43ASP    SC1  644   6.309   6.501  20.490 -0.2299  0.0594 -0.1404
   44ALA     BB  645   6.499   5.958  20.313 -0.2195  0.1066 -0.1885
   44ALA    SC1  646   6.590   5.731  20.428 -0.6475 -0.0993 -0.2327
   45GLU     BB  647   6.687   6.152  20.084  0.0561 -0.4108 -0.2296
   45GLU    SC1  648   6.568   6.110  19.739 -0.1602 -0.2030 -0.0352
   46THR     BB  649   6.854   6.432  20.065 -0.1968 -0.2158  0.0573
   46THR    SC1  650   6.704   6.642  20.227 -0.1599  0.0285 -0.2161
   47GLY     BB  651   6.943   6.411  19.691 -0.0534  0.0031 -0.0329
   48LEU     BB  652   7.076   6.642  19.471 -0.0069  0.0735 -0.0814
   48LEU    SC1  653   7.314   6.384  19.433 -0.1159  0.0708 -0.6788
   49THR     BB  654   6.804   6.935  19.446 -0.1384 -0.0763  0.0776
   49THR    SC1  655   6.903   7.214  19.520 -0.2674  0.0549 -0.2295
   50ASP     BB  656   6.493   6.947  19.351 -0.3730  0.0501  0.0815
   50ASP    SC1  657   6.202   6.875  19.569  0.0315 -0.3461  0.0137
   51GLY     BB  658   6.375   7.209  19.325 -0.2405  0.1418 -0.2646
   52GLU     BB  659   6.510   7.507  19.439  0.1417  0.4524  0.1549
   52GLU    SC1  660   6.781   7.494  19.141  0.1200  0.1031  0.0524
   53GLU     BB  661   6.636   7.638  19.710 -0.0581  0.1363 -0.0684
   53GLU    SC1  662   6.294   7.791  19.791  0.1994 -0.1368 -0.1690
   54LYS     BB  663   6.963   7.656  19.676 -0.0512 -0.1548 -0.3676
   54LYS    SC1  664   6.970   7.959  19.617  0.2522 -0.3460 -0.0248
   54LYS    SC2  665   6.977   8.319  19.522 -0.0320  0.0511  0.2143
   55GLU     BB  666   7.225   7.508  19.826  0.0275 -0.0378  0.0455
   55GLU    SC1  667   7.132   7.608  20.182 -0.0739 -0.0937 -0.2992
   56GLU     BB  668   7.565   7.572  19.943 -0.1008  0.0948  0.0321
   56GLU    SC1  669   7.842   7.644  19.763 -0.2318  0.1791 -0.2070
   57PRO     BB  670   7.612   7.850  20.091 -0.0567 -0.0207  0.1880
   57PRO    SC1  671   7.907   7.816  20.210 -0.0870  0.0848 -0.1113
   58LYS     BB  672   7.670   8.220  20.091 -0.1891  0.0862  0.2525
   58LYS    SC1  673   7.978   8.292  20.182 -0.0581 -0.0477 -0.0449
   58LYS    SC2  674   8.070   8.531  20.414  0.1211  0.1491  0.1294
   59GLU     BB  675   7.553   8.468  19.955 -0.0073 -0.0392 -0.0898
   59GLU    SC1  676   7.832   8.743  20.077 -0.4789  0.2015  0.0093
   60GLU     BB  677   7.328   8.528  19.723 -0.2750  0.1735 -0.1246
   60GLU    SC1  678   7.462   8.336  19.422  0.1911 -0.1462  0.3932
   61GLU     BB  679   7.249   8.790  19.465 -0.1161  0.3816 -0.1736
   61GLU    SC1  680   7.011   9.073  19.641 -0.0537 -0.0772  0.2338
    1LYS     BB  681  11.611   5.508  13.849  0.1170  0.3860 -0.1107
    1LYS    SC1  682  11.478   5.787  14.006  0.3402  0.2686 -0.5780
    1LYS    SC2  683  11.440   6.136  14.064 -0.0775 -0.0329 -0.2466
    2LYS     BB  684  11.808   5.513  13.603 -0.0803 -0.1990  0.0669
    2LYS    SC1  685  11.781   5.578  13.296  0.0876 -0.0577 -0.2693
    2LYS    SC2  686  12.028   5.470  13.112  0.1978  0.0357 -0.2703
    3CYS     BB  687  12.013   5.781  13.607  0.1555 -0.0729  0.1152
    3CYS    SC1  688  12.196   5.806  13.345 -0.0928  0.1268 -0.2177
    4LEU     BB  689  12.291   5.834  13.772 -0.2672  0.4122  0.0224
    4LEU    SC1  690  12.250   6.172  13.892  0.3133  0.0013  0.5179
    5PHE     BB  691  12.502   5.693  13.984  0.2449 -0.4111  0.2158
    5PHE    SC1  692  12.601   5.982  14.062  0.0482  0.1491 -0.1764
    5PHE    SC2  693  12.898   5.993  14.228 -0.1055  0.2308  0.0997
    5PHE    SC3  694  12.912   5.891  13.957  0.1026 -0.2270  0.2718
    6LYS     BB  695  12.718   5.526  13.817 -0.1587 -0.1072 -0.1875
    6LYS    SC1  696  12.972   5.431  14.027  0.2353 -0.3362  0.0201
    6LYS    SC2  697  12.978   5.143  14.236  0.2746  0.3418  0.1574
    7LYS     BB  698  12.851   5.452  13.512 -0.2878 -0.1253 -0.2905
    7LYS    SC1  699  13.157   5.519  13.318 -0.2360  0.0264  0.2638
    7LYS    SC2  700  13.391   5.387  13.499 -0.1360  0.2075  0.1936
    8LYS     BB  701  12.771   5.283  13.263  0.1675 -0.0326  0.0642
    8LYS    SC1  702  12.579   5.117  13.393  0.1247 -0.1910 -0.1578
    8LYS    SC2  703  12.548   5.136  13.724 -0.2587  0.1230  0.3149
    9ASN     BB  704  12.814   5.442  12.996  0.1726 -0.2810 -0.0202
    9ASN    SC1  705  12.844   5.794  13.066  0.0618  0.0879 -0.0306
   10LYS     BB  706  12.680   5.429  12.687  0.1826  0.4436 -0.3070
   10LYS    SC1  707  12.487   5.678  12.585  0.1630 -0.1901 -0.0151
   10LYS    SC2  708  12.292   5.790  12.318  0.0251  0.1841  0.1767
   11LYS     BB  709  12.763   5.135  12.557 -0.3141  0.2728  0.1085
   11LYS    SC1  710  12.524   4.963  12.609 -0.1703 -0.0084 -0.0668
   11LYS    SC2  711  12.179   4.868  12.722 -0.0564  0.1348 -0.0392
   12LYS     BB  712  13.113   5.075  12.628 -0.2628  0.2227 -0.0310
   12LYS    SC1  713  13.102   4.780  12.450  0.0339 -0.0130 -0.0663
   12LYS    SC2  714  13.317   4.634  12.656  0.0259  0.1264 -0.2112
   13GLY     BB  715  13.272   5.265  12.783  0.1003  0.2677 -0.0941
   14LYS     BB  716  13.251   5.588  12.808 -0.0677  0.0121 -0.2942
   14LYS    SC1  717  13.205   5.728  12.556 -0.0080 -0.0522  0.3284
   14LYS    SC2  718  13.191   5.904  12.256  0.2111 -0.2849  0.1117
   15GLU     BB  719  13.316   5.887  12.987  0.2226 -0.0721 -0.3319
   15GLU    SC1  720  13.557   5.775  13.279  0.1104 -0.2506  0.0185
   16LYS     BB  721  13.425   6.161  12.803  0.3332 -0.0317  0.2274
   16LYS    SC1  722  13.742   6.192  12.627 -0.1561  0.1862  0.2120
   16LYS    SC2  723  13.984   6.455  12.691  0.2519  0.1240 -0.0740
   17GLY     BB  724  13.293   6.411  12.998 -0.1901 -0.2142  0.0748
   18GLY     BB  725  12.983   6.293  12.997  0.1521  0.0105  0.3014
   19LYS     BB  726  12.702   6.253  13.189  0.1507  0.0164 -0.1056
   19LYS    SC1  727  12.454   6.467  13.161  0.0121 -0.3440  0.2532
   19LYS    SC2  728  12.101   6.441  13.134  0.1952  0.3950  0.2742
   20ASN     BB  729  12.563   5.988  13.333  0.2438 -0.2856  0.0596
   20ASN    SC1  730  12.282   6.155  13.412  0.2490 -0.0028 -0.2520
   21ALA     BB  731  12.801   5.894  13.568 -0.2719  0.0315  0.0177
   21ALA    SC1  732  12.681   6.078  13.724 -0.3792  0.2861 -0.3515
   22ILE     BB  733  13.125   5.846  13.628 -0.0533 -0.1968  0.1046
   22ILE    SC1  734  13.121   6.057  13.361 -0.0536 -0.0605  0.2115
   23ASN     BB  735  13.351   5.919  13.855 -0.1484 -0.2350  0.1551
   23ASN    SC1  736  13.665   5.954  13.714 -0.1428  0.2304  0.1424
   24MET     BB  737  13.266   6.194  14.028 -0.2318 -0.2123 -0.1579
   24MET    SC1  738  12.984   6.292  13.846  0.3288  0.3158  0.0662
   25LYS     BB  739  13.417   6.488  14.064  0.1471 -0.0466 -0.0314
   25LYS    SC1  740  13.691   6.338  14.018 -0.0476  0.1806  0.2533
   25LYS    SC2  741  13.712   6.050  14.168 -0.2185 -0.0009  0.4166
   26ASP     BB  742  13.282   6.756  13.967 -0.2530  0.3444 -0.1253
   26ASP    SC1  743  12.998   6.757  13.848 -0.0032  0.1816 -0.1966
   27VAL     BB  744  13.406   7.068  13.985 -0.0609  0.1335 -0.1090
   27VAL    SC1  745  13.668   7.161  13.894  0.2144 -0.3018  0.1982
   28LYS     BB  746  13.104   7.199  14.007 -0.0365  0.3305 -0.0151
   28LYS    SC1  747  12.996   7.255  13.725 -0.0243  0.2902  0.3568
   28LYS    SC2  748  12.908   7.071  13.427 -0.0259 -0.1039 -0.1742
   29ASP     BB  749  13.046   7.311  14.298 -0.0865 -0.0281  0.0633
   29ASP    SC1  750  13.374   7.274  14.400  0.1748 -0.2086  0.2590
   30LEU     BB  751  12.830   7.567  14.303 -0.0201  0.1569  0.0187
   30LEU    SC1  752  12.717   7.485  13.963 -0.3581 -0.0372  0.1998
   31GLY     BB  753  12.766   7.696  14.580 -0.2641  0.1119  0.0242
   32LYS     BB  754  12.922   7.542  14.824 -0.1721 -0.0134 -0.1713
   32LYS    SC1  755  13.043   7.798  15.017  0.1337  0.1205  0.0045
   32LYS    SC2  756  13.116   8.111  15.189  0.2469 -0.5587 -0.1900
   33THR     BB  757  13.093   7.279  14.795 -0.0963  0.2037  0.3258
   33THR    SC1  758  12.859   7.092  14.738 -0.0062  0.1904 -0.0261
   34MET     BB  759  13.287   7.012  14.929 -0.0264  0.0086  0.1040
   34MET    SC1  760  13.455   7.163  15.231 -0.3244  0.3127  0.0260
   35LYS     BB  761  13.310   6.804  14.735  0.1304 -0.1603  0.1026
   35LYS    SC1  762  13.218   6.509  14.816  0.0238  0.1251  0.0030
   35LYS    SC2  763  13.095   6.242  14.970  0.1397  0.2274  0.0280
   36ASP     BB  764  13.582   6.782  14.542  0.1567  0.0641 -0.2864
   36ASP    SC1  765  13.602   6.450  14.509 -0.1598  0.2578 -0.1307
   37GLN     BB  766  13.693   6.958  14.272  0.2207  0.4079 -0.0455
   37GLN    SC1  767  13.900   7.251  14.298 -0.2345 -0.0282  0.0412
   38ALA     BB  768  13.903   6.711  14.246  0.0761 -0.1719 -0.0453
   38ALA    SC1  769  13.940   6.654  13.985  0.0109 -0.0146 -0.0899
   39LEU     BB  770  14.191   6.871  14.264  0.2087  0.2003  0.0520
   39LEU    SC1  771  14.075   7.015  13.927 -0.0423 -0.0809 -0.2592
   40LYS     BB  772  14.349   7.083  14.473  0.0219 -0.0792  0.1070
   40LYS    SC1  773  14.574   6.897  14.602 -0.1798 -0.2870  0.1109
   40LYS    SC2  774  14.867   6.745  14.574 -0.1771  0.2303  0.1817
   41ASP     BB  775  14.243   7.325  14.644  0.0464 -0.2853 -0.1743
   41ASP    SC1  776  14.439   7.568  14.626 -0.3411 -0.0432  0.1229
   42ASP     BB  777  14.211   7.237  14.943 -0.0056 -0.0218 -0.2888
   42ASP    SC1  778  14.237   6.913  14.935  0.1417 -0.5131 -0.0893
   43ASP     BB  779  13.909   7.261  15.021 -0.1343 -0.1775  0.1843
   43ASP    SC1  780  13.719   7.229  14.719  0.0989 -0.0203  0.1837
   44ALA     BB  781  13.866   7.491  15.231 -0.1229 -0.3399 -0.0764
   44ALA    SC1  782  13.849   7.337  15.453 -0.1769  0.0233  0.1817
   45GLU     BB  783  13.762   7.806  15.279  0.2615  0.0948  0.2043
   45GLU    SC1  784  13.519   8.027  15.005  0.0298 -0.1209  0.1177
   46THR     BB  785  13.974   7.953  15.496  0.2550 -0.1800 -0.1240
   46THR    SC1  786  13.925   8.254  15.489 -0.0478 -0.2297 -0.2870
   47GLY     BB  787  14.297   8.036  15.426  0.2031  0.1866  0.0659
   48LEU     BB  788  14.374   8.303  15.669 -0.1654 -0.1430  0.2152
   48LEU    SC1  789  14.394   8.470  15.348  0.4995 -0.3821 -0.1102
   49THR     BB  790  14.139   8.519  15.771 -0.2181 -0.0654 -0.0706
   49THR    SC1  791  14.070   8.682  15.522 -0.1424 -0.1523 -0.1494
   50ASP     BB  792  14.308   8.655  16.115  0.3940 -0.0361  0.2989
   50ASP    SC1  793  14.010   8.465  16.217 -0.1430 -0.1761 -0.2818
   51GLY     BB  794  14.525   8.901  16.260  0.0058  0.3571  0.1014
   52GLU     BB  795  14.702   8.973  15.937  0.3526 -0.0424 -0.0478
   52GLU    SC1  796  14.774   9.302  16.045 -0.0967 -0.0239 -0.1317
   53GLU     BB  797  14.666   8.705  15.787  0.2180 -0.2247  0.0104
   53GLU    SC1  798  14.772   8.455  16.004  0.1049 -0.2151 -0.0843
   54LYS     BB  799  14.672   8.867  15.431  0.1250 -0.0798 -0.0338
   54LYS    SC1  800  14.831   8.647  15.264 -0.0167  0.2083  0.0088
   54LYS    SC2  801  15.040   8.428  15.066 -0.1754 -0.0815  0.0914
   55GLU     BB  802  14.433   8.928  15.247  0.0235  0.3837  0.0646
   55GLU    SC1  803  14.617   8.876  14.910 -0.1255 -0.0036  0.1727
   56GLU     BB  804  14.220   9.190  15.260  0.0234 -0.0682 -0.1079
   56GLU    SC1  805  14.039   9.185  15.597  0.1467 -0.1627  0.2232
   57PRO     BB  806  14.108   9.387  14.978 -0.0441  0.3411  0.0358
   57PRO    SC1  807  13.843   9.247  14.929  0.1764  0.1775  0.0898
   58LYS     BB  808  14.314   9.507  14.750  0.0566  0.2773  0.0297
   58LYS    SC1  809  14.562   9.352  14.706 -0.1293 -0.1275 -0.1190
   58LYS    SC2  810  14.880   9.277  14.595 -0.0649 -0.1202 -0.2455
   59GLU     BB  811  14.283   9.802  14.568  0.1762 -0.1419 -0.0354
   59GLU    SC1  812  14.403  10.108  14.751 -0.0290  0.1203 -0.2204
   60GLU     BB  813  14.180   9.867  14.249  0.0752  0.0752  0.2074
   60GLU    SC1  814  13.806   9.741  14.162 -0.1857 -0.2309 -0.4225
   61GLU     BB  815  14.381   9.842  13.985 -0.1529 -0.1485  0.4985
   61GLU    SC1  816  14.737   9.914  13.869  0.2821 -0.0770 -0.2511
    1LYS     BB  817  -1.925  15.053  20.886 -0.2532 -0.1835  0.0129
    1LYS    SC1  818  -2.000  14.743  20.850 -0.0753 -0.1103 -0.2537
    1LYS    SC2  819  -2.103  14.419  20.959  0.0269 -0.0834  0.2724
    2LYS     BB  820  -1.954  15.220  20.595  0.2201 -0.3804  0.2755
    2LYS    SC1  821  -1.839  15.019  20.402  0.2091  0.4000  0.5412
    2LYS    SC2  822  -1.861  14.860  20.059  0.2935  0.1282 -0.0449
    3CYS     BB  823  -2.251  15.310  20.408 -0.2198  0.1401 -0.0093
    3CYS    SC1  824  -2.227  14.952  20.311  0.2676 -0.1295 -0.2622
    4LEU     BB  825  -2.557  15.230  20.421  0.2897 -0.0331 -0.2942
    4LEU    SC1  826  -2.518  15.146  20.100  0.0743 -0.0736  0.2788
    5PHE     BB  827  -2.786  15.270  20.709  0.1645  0.3096 -0.0869
    5PHE    SC1  828  -3.040  15.098  20.705  0.1876  0.2747  0.2543
    5PHE    SC2  829  -3.298  15.121  20.925 -0.0060  0.0343  0.0584
    5PHE    SC3  830  -3.060  14.988  21.026 -0.1060 -0.1063  0.1130
    6LYS     BB  831  -2.871  15.405  20.978  0.0911  0.3553 -0.2161
    6LYS    SC1  832  -2.612  15.485  21.101 -0.0911 -0.0611 -0.1229
    6LYS    SC2  833  -2.450  15.583  21.414  0.0083  0.0817 -0.1756
    7LYS     BB  834  -3.076  15.506  21.155 -0.0674 -0.1564 -0.1095
    7LYS    SC1  835  -3.327  15.449  21.047 -0.3422  0.5050  0.0340
    7LYS    SC2  836  -3.617  15.627  20.956 -0.2127  0.2322 -0.1525
    8LYS     BB  837  -2.913  15.593  21.429 -0.1590  0.0320  0.2379
    8LYS    SC1  838  -3.146  15.508  21.625 -0.2972  0.1339 -0.2075
    8LYS    SC2  839  -3.178  15.261  21.885 -0.4895 -0.0856 -0.0393
    9ASN     BB  840  -2.926  15.917  21.552  0.0428  0.1445  0.3610
    9ASN    SC1  841  -3.218  15.935  21.453 -0.1275 -0.1906  0.2788
   10LYS     BB  842  -2.617  16.010  21.621  0.0676  0.1030  0.3083
   10LYS    SC1  843  -2.529  16.241  21.408 -0.0239  0.0312  0.4923
   10LYS    SC2  844  -2.458  16.396  21.134 -0.1393 -0.0899  0.0158
   11LYS     BB  845  -2.445  16.006  21.900  0.1257 -0.1554 -0.2133
   11LYS    SC1  846  -2.240  16.164  22.022  0.1236 -0.1686 -0.0967
   11LYS    SC2  847  -2.128  16.509  22.146 -0.0194  0.3525 -0.0550
   12LYS     BB  848  -2.258  15.744  21.855 -0.2050  0.2006  0.2274
   12LYS    SC1  849  -1.991  15.930  21.771 -0.1835 -0.1049  0.0176
   12LYS    SC2  850  -1.633  15.963  21.670  0.2613  0.1351 -0.1136
   13GLY     BB  851  -2.447  15.469  21.898 -0.2114 -0.0253 -0.0828
   14LYS     BB  852  -2.526  15.426  22.243  0.0379  0.1462 -0.1932
   14LYS    SC1  853  -2.556  15.746  22.245  0.1695 -0.1308 -0.0677
   14LYS    SC2  854  -2.778  16.026  22.434  0.0410  0.0790 -0.0271
   15GLU     BB  855  -2.808  15.308  22.362  0.0368 -0.0503 -0.0256
   15GLU    SC1  856  -3.000  15.654  22.509  0.1980  0.0445 -0.0337
   16LYS     BB  857  -2.888  15.032  22.272  0.1554 -0.2033 -0.2331
   16LYS    SC1  858  -2.690  14.915  22.072 -0.1673  0.0400  0.1720
   16LYS    SC2  859  -2.384  15.043  21.973  0.0016 -0.1099 -0.0798
   17GLY     BB  860  -2.956  14.711  22.330 -0.2892 -0.7155  0.3089
   18GLY     BB  861  -3.163  14.674  22.537  0.3079 -0.1739 -0.2185
   19LYS     BB  862  -3.415  14.392  22.560 -0.2583  0.0651  0.2266
   19LYS    SC1  863  -3.259  14.144  22.576  0.3527 -0.2929 -0.1665
   19LYS    SC2  864  -3.155  13.936  22.822  0.1621  0.1946 -0.0306
   20ASN     BB  865  -3.707  14.320  22.619  0.2158 -0.2927 -0.1804
   20ASN    SC1  866  -3.784  14.306  22.958 -0.0507  0.3536 -0.4933
   21ALA     BB  867  -3.972  14.414  22.431 -0.0513 -0.2321 -0.0185
   21ALA    SC1  868  -4.120  14.263  22.264 -0.2923  0.3386 -0.3501
   22ILE     BB  869  -4.156  14.628  22.676 -0.0768  0.1770  0.0086
   22ILE    SC1  870  -3.953  14.686  22.944  0.1131 -0.0019 -0.0938
   23ASN     BB  871  -4.157  14.965  22.650  0.0119  0.0376  0.1228
   23ASN    SC1  872  -4.147  15.175  22.361 -0.3484 -0.2230  0.2043
   24MET     BB  873  -4.111  15.103  22.973  0.1077  0.2998  0.1496
   24MET    SC1  874  -4.327  14.875  23.138 -0.2387  0.1625  0.0590
   25LYS     BB  875  -3.839  15.233  23.040 -0.0380  0.1788 -0.2839
   25LYS    SC1  876  -3.711  14.959  23.179 -0.1400 -0.0464  0.3702
   25LYS    SC2  877  -3.513  14.696  23.217  0.0899 -0.4392  0.2038
   26ASP     BB  878  -3.846  15.579  23.151  0.2630 -0.0336  0.1161
   26ASP    SC1  879  -4.197  15.622  23.145  0.0301  0.0699  0.0272
   27VAL     BB  880  -3.603  15.817  23.246 -0.3643 -0.1542  0.1563
   27VAL    SC1  881  -3.467  15.580  23.349 -0.0068 -0.0327 -0.0168
   28LYS     BB  882  -3.665  15.965  23.557  0.1479  0.0248  0.1152
   28LYS    SC1  883  -3.688  16.233  23.412 -0.0012  0.2674 -0.0810
   28LYS    SC2  884  -3.533  16.561  23.340 -0.1197  0.0159 -0.3453
   29ASP     BB  885  -3.755  15.802  23.781  0.1282  0.0750  0.1803
   29ASP    SC1  886  -4.076  15.922  23.813  0.2586 -0.1665 -0.1701
   30LEU     BB  887  -3.697  15.960  24.091 -0.1638 -0.2005  0.2923
   30LEU    SC1  888  -3.706  15.972  24.446  0.0473 -0.1492  0.2573
   31GLY     BB  889  -3.848  16.221  24.127 -0.2809 -0.3284 -0.0008
   32LYS     BB  890  -3.696  16.519  24.176  0.2483 -0.3156 -0.1052
   32LYS    SC1  891  -3.862  16.778  24.268  0.3211  0.1422 -0.1245
   32LYS    SC2  892  -4.072  17.076  24.302  0.0716  0.0727  0.0689
   33THR     BB  893  -3.600  16.614  23.893 -0.3314  0.0582 -0.2851
   33THR    SC1  894  -3.472  16.364  23.775 -0.1148  0.0826 -0.1095
   34MET     BB  895  -3.452  16.911  23.948 -0.0849  0.3720  0.0488
   34MET    SC1  896  -3.739  17.173  23.997 -0.2327  0.1693 -0.0179
   35LYS     BB  897  -3.118  16.792  23.860  0.1482  0.0118  0.0498
   35LYS    SC1  898  -3.152  16.621  23.597  0.1129 -0.1570  0.1546
   35LYS    SC2  899  -2.952  16.320  23.618 -0.0119  0.1779  0.0214
   36ASP     BB  900  -3.000  16.621  24.089 -0.0915 -0.3449 -0.0630
   36ASP    SC1  901  -3.248  16.380  24.162 -0.0015  0.1007  0.2754
   37GLN     BB  902  -2.762  16.593  24.281 -0.0344 -0.1851  0.1016
   37GLN    SC1  903  -2.847  16.749  24.615 -0.0472  0.1526  0.4139
   38ALA     BB  904  -2.487  16.766  24.214  0.0442 -0.1420  0.0453
   38ALA    SC1  905  -2.357  16.679  24.434 -0.2083 -0.1444  0.1970
   39LEU     BB  906  -2.476  16.856  23.886  0.0892 -0.0618  0.0461
   39LEU    SC1  907  -2.515  17.198  23.801  0.3913  0.1496 -0.1796
   40LYS     BB  908  -2.635  16.625  23.776  0.3860  0.1684  0.1453
   40LYS    SC1  909  -2.665  16.651  23.477  0.5715  0.1724  0.1521
   40LYS    SC2  910  -2.617  16.691  23.153 -0.0557 -0.3687 -0.2142
   41ASP     BB  911  -2.469  16.315  23.726  0.0533 -0.1422 -0.1132
   41ASP    SC1  912  -2.166  16.178  23.793 -0.2220 -0.0356  0.0870
   42ASP     BB  913  -2.564  16.192  23.412  0.0146 -0.0670 -0.1468
   42ASP    SC1  914  -2.841  16.304  23.200 -0.1442  0.0783  0.3509
   43ASP     BB  915  -2.624  15.890  23.382 -0.0916 -0.2820  0.3278
   43ASP    SC1  916  -2.848  15.884  23.652  0.0070  0.1197 -0.0461
   44ALA     BB  917  -2.553  15.705  23.139  0.1784 -0.0195  0.0515
   44ALA    SC1  918  -2.460  15.918  23.001 -0.2027 -0.0426 -0.2593
   45GLU     BB  919  -2.279  15.488  23.115 -0.0668  0.0302 -0.0910
   45GLU    SC1  920  -2.482  15.184  23.212  0.0983 -0.2906  0.0144
   46THR     BB  921  -2.008  15.556  23.216 -0.3383 -0.0359  0.1639
   46THR    SC1  922  -1.795  15.538  22.999 -0.1599  0.2343  0.3107
   47GLY     BB  923  -1.857  15.575  23.468 -0.0906  0.1362 -0.2679
   48LEU     BB  924  -1.887  15.774  23.720 -0.0135 -0.0454  0.0468
   48LEU    SC1  925  -1.576  15.967  23.810  0.0156  0.2795  0.3018
   49THR     BB  926  -2.028  15.654  23.961  0.0176 -0.1976  0.1556
   49THR    SC1  927  -2.052  15.902  24.136 -0.0398  0.1428 -0.3164
   50ASP     BB  928  -2.211  15.393  23.873  0.3119 -0.0324 -0.0118
   50ASP    SC1  929  -2.440  15.444  24.097  0.4789 -0.1798 -0.1610
   51GLY     BB  930  -2.196  15.300  23.551  0.3133  0.0784 -0.2744
   52GLU     BB  931  -2.038  15.034  23.346 -0.2162 -0.0506 -0.0929
   52GLU    SC1  932  -2.185  14.689  23.436 -0.0721 -0.0145  0.1211
   53GLU     BB  933  -1.745  15.170  23.362 -0.1414  0.2456  0.2260
   53GLU    SC1  934  -1.694  15.274  23.777  0.1495 -0.0739 -0.0038
   54LYS     BB  935  -1.591  15.100  23.122  0.1747 -0.0026  0.1464
   54LYS    SC1  936  -1.341  14.952  23.133  0.1111  0.0303 -0.2241
   54LYS    SC2  937  -0.964  14.783  23.093  0.1404  0.0556 -0.0019
   55GLU     BB  938  -1.501  15.209  22.816 -0.2026  0.0954  0.1645
   55GLU    SC1  939  -1.248  15.504  22.712  0.0026 -0.0575  0.0325
   56GLU     BB  940  -1.271  15.005  22.663  0.0239  0.0911  0.0578
   56GLU    SC1  941  -1.387  14.635  22.802 -0.0714 -0.3434  0.0803
   57PRO     BB  942  -1.269  14.943  22.347  0.2017  0.2325  0.1838
   57PRO    SC1  943  -0.958  14.990  22.287 -0.3707 -0.1774  0.2829
   58LYS     BB  944  -1.453  14.835  22.063 -0.1552 -0.2180  0.1428
   58LYS    SC1  945  -1.318  14.582  21.963 -0.1674  0.3139 -0.0809
   58LYS    SC2  946  -1.128  14.439  21.757  0.2457 -0.4606 -0.1790
   59GLU     BB  947  -1.817  14.808  22.059 -0.0200 -0.0244 -0.0068
   59GLU    SC1  948  -2.114  14.645  21.814  0.0237 -0.0252 -0.0472
   60GLU     BB  949  -1.845  15.078  21.876 -0.2632  0.0007  0.0293
   60GLU    SC1  950  -1.473  15.215  21.754  0.1022 -0.4222 -0.2629
   61GLU     BB  951  -1.990  15.312  21.976 -0.0633  0.2268 -0.0648
   61GLU    SC1  952  -2.078  15.209  22.312  0.1230 -0.1518  0.2134
    1LYS     BB  953  22.264   1.842   8.632  0.4280  0.2326  0.0632
    1LYS    SC1  954  22.206   1.948   8.308  0.0845  0.2034 -0.0247
    1LYS    SC2  955  22.288   2.030   7.955  0.1670  0.1253  0.3617
    2LYS     BB  956  22.179   1.462   8.627  0.0089 -0.1616 -0.0150
    2LYS    SC1  957  22.241   1.193   8.528  0.1803 -0.2416 -0.0630
    2LYS    SC2  958  22.299   0.858   8.423 -0.0724 -0.3331 -0.3517
    3CYS     BB  959  22.224   1.448   8.994 -0.2334 -0.0620 -0.3411
    3CYS    SC1  960  22.465   1.655   8.980 -0.3433 -0.0557 -0.1352
    4LEU     BB  961  22.021   1.569   9.212  0.1096 -0.0425  0.2433
    4LEU    SC1  962  22.180   1.384   9.451  0.0550 -0.2463 -0.2697
    5PHE     BB  963  21.762   1.826   9.196 -0.3512 -0.0745  0.1353
    5PHE    SC1  964  21.769   1.840   9.493 -0.1243 -0.0790  0.3718
    5PHE    SC2  965  21.869   2.131   9.638 -0.1463  0.2317 -0.2089
    5PHE    SC3  966  22.080   1.975   9.513 -0.1970  0.2200 -0.2803
    6LYS     BB  967  21.480   1.653   9.189 -0.0344  0.0904  0.1668
    6LYS    SC1  968  21.337   1.715   9.508  0.3104 -0.0201  0.0151
    6LYS    SC2  969  21.170   1.915   9.739 -0.1244  0.1887 -0.0182
    7LYS     BB  970  21.212   1.565   8.953 -0.1783 -0.1074 -0.0694
    7LYS    SC1  971  21.300   1.507   8.660  0.1085 -0.1721 -0.3169
    7LYS    SC2  972  21.053   1.472   8.459  0.0807 -0.2971 -0.0761
    8LYS     BB  973  20.944   1.734   8.894  0.5376  0.1565 -0.0434
    8LYS    SC1  974  21.048   2.035   8.822  0.2836 -0.1809 -0.1458
    8LYS    SC2  975  20.982   2.382   8.777 -0.0197 -0.0140  0.0562
    9ASN     BB  976  20.639   1.815   9.099 -0.0223 -0.2351  0.0252
    9ASN    SC1  977  20.631   2.089   8.886  0.1314  0.1781  0.6100
   10LYS     BB  978  20.371   1.601   9.059  0.1373 -0.0199  0.0619
   10LYS    SC1  979  20.284   1.451   8.806 -0.1526 -0.0154  0.3491
   10LYS    SC2  980  20.141   1.389   8.483  0.5198 -0.2197  0.0032
   11LYS     BB  981  20.430   1.408   9.305 -0.1554  0.1441  0.1887
   11LYS    SC1  982  20.166   1.247   9.346 -0.2159 -0.2088 -0.0868
   11LYS    SC2  983  19.871   1.047   9.308  0.1728  0.0097  0.1684
   12LYS     BB  984  20.443   1.624   9.559  0.0455 -0.0976 -0.3182
   12LYS    SC1  985  20.488   1.347   9.771 -0.4546 -0.2423 -0.1247
   12LYS    SC2  986  20.481   1.007   9.923 -0.0487  0.0508 -0.4094
   13GLY     BB  987  20.170   1.662   9.635 -0.2388  0.0348  0.0077
   14LYS     BB  988  20.068   1.948   9.743 -0.0388 -0.5754  0.2695
   14LYS    SC1  989  19.783   2.041   9.707 -0.0779  0.0412 -0.1807
   14LYS    SC2  990  19.583   2.302   9.790 -0.1415 -0.0770 -0.1368
   15GLU     BB  991  20.245   2.264   9.692  0.1107 -0.0006 -0.0951
   15GLU    SC1  992  20.014   2.499   9.915  0.0645  0.2746  0.2086
   16LYS     BB  993  20.485   2.471   9.746 -0.2092  0.0053  0.2727
   16LYS    SC1  994  20.472   2.534   9.439 -0.1614 -0.0902 -0.1355
   16LYS    SC2  995  20.354   2.354   9.209  0.0052  0.2736 -0.1446
   17GLY     BB  996  20.821   2.485   9.670  0.1627  0.1314 -0.1990
   18GLY     BB  997  21.117   2.290   9.635 -0.2294 -0.1651 -0.0400
   19LYS     BB  998  21.239   2.356   9.950 -0.0011  0.1253  0.0580
   19LYS    SC1  999  21.559   2.375   9.923  0.1038 -0.2049  0.2275
   19LYS    SC2 1000  21.895   2.419  10.029  0.4298  0.1948 -0.3437
   20ASN     BB 1001  21.203   2.580  10.243  0.0173  0.0208  0.2015
   20ASN    SC1 1002  20.921   2.642  10.124  0.0174 -0.2945  0.1075
   21ALA     BB 1003  21.225   2.602  10.576 -0.1901  0.0815  0.1128
   21ALA    SC1 1004  21.189   2.866  10.532 -0.2839  0.0822  0.1892
   22ILE     BB 1005  21.555   2.668  10.632 -0.0302 -0.2530 -0.0625
   22ILE    SC1 1006  21.812   2.858  10.513 -0.1458  0.1138  0.2557
   23ASN     BB 1007  21.707   2.503  10.901  0.1520  0.2404 -0.3503
   23ASN    SC1 1008  21.755   2.179  10.857  0.1848 -0.3496  0.0536
   24MET     BB 1009  21.890   2.576  11.158  0.0322  0.1555  0.1768
   24MET    SC1 1010  22.231   2.623  10.939  0.1842 -0.1020  0.3139
   25LYS     BB 1011  21.719   2.580  11.453 -0.4560  0.3801  0.2005
   25LYS    SC1 1012  21.577   2.842  11.356  0.4225 -0.0628 -0.2727
   25LYS    SC2 1013  21.549   3.065  11.604  0.1066  0.3662  0.2867
   26ASP     BB 1014  21.816   2.697  11.716 -0.0037  0.1840  0.0490
   26ASP    SC1 1015  21.608   2.791  12.005  0.0510 -0.3025 -0.1010
   27VAL     BB 1016  22.102   2.573  11.907 -0.2538  0.2307  0.4665
   27VAL    SC1 1017  22.242   2.748  11.719 -0.1745 -0.2952  0.0116
   28LYS     BB 1018  22.009   2.267  12.025 -0.0035  0.0676  0.0875
   28LYS    SC1 1019  21.861   2.239  11.681  0.0872  0.0465 -0.2226
   28LYS    SC2 1020  21.802   2.128  11.332 -0.1464  0.2496 -0.0783
   29ASP     BB 1021  22.237   2.083  12.177  0.0510 -0.1600  0.0024
   29ASP    SC1 1022  22.424   2.353  12.181 -0.2728 -0.1012  0.3075
   30LEU     BB 1023  22.233   1.788  12.108  0.0921  0.1524  0.4295
   30LEU    SC1 1024  21.986   1.556  12.204  0.3488  0.0214  0.4352
   31GLY     BB 1025  22.260   1.558  11.859 -0.0557 -0.0926  0.1111
   32LYS     BB 1026  22.242   1.243  11.915  0.1994  0.0344  0.1756
   32LYS    SC1 1027  22.076   1.089  11.688  0.1499 -0.2126 -0.0062
   32LYS    SC2 1028  21.752   0.970  11.592  0.0394 -0.0479  0.1295
   33THR     BB 1029  22.468   1.111  12.070  0.1036  0.2544 -0.1210
   33THR    SC1 1030  22.425   0.812  12.103  0.1155  0.2092 -0.4756
   34MET     BB 1031  22.588   1.319  12.255 -0.0718  0.1159  0.2850
   34MET    SC1 1032  22.353   1.426  12.512 -0.2990 -0.0340 -0.1568
   35LYS     BB 1033  22.694   1.593  12.176  0.2301 -0.3662 -0.2143
   35LYS    SC1 1034  22.623   1.818  12.375 -0.2626  0.2606  0.1628
   35LYS    SC2 1035  22.601   2.100  12.529 -0.2699  0.5416  0.0345
   36ASP     BB 1036  23.031   1.646  12.158 -0.0169  0.0143  0.1841
   36ASP    SC1 1037  23.012   1.559  11.844 -0.2216  0.0315  0.0826
   37GLN     BB 1038  23.285   1.453  12.218 -0.2405  0.1957  0.1671
   37GLN    SC1 1039  23.054   1.287  12.505 -0.1709  0.1026  0.4411
   38ALA     BB 1040  23.585   1.506  12.174 -0.0930 -0.4085  0.2871
   38ALA    SC1 1041  23.790   1.450  12.341  0.2951  0.0459 -0.0109
   39LEU     BB 1042  23.772   1.535  11.892  0.0799 -0.4035  0.0574
   39LEU    SC1 1043  24.073   1.468  12.073  0.0499  0.0958  0.0064
   40LYS     BB 1044  23.650   1.306  11.741 -0.6798 -0.0891 -0.1412
   40LYS    SC1 1045  23.870   1.205  11.549  0.2192 -0.1821 -0.1885
   40LYS    SC2 1046  24.124   1.288  11.280  0.5325 -0.1549 -0.3897
   41ASP     BB 1047  23.393   1.249  11.761 -0.0750 -0.0714 -0.2548
   41ASP    SC1 1048  23.424   1.036  12.046  0.1507  0.0230 -0.0225
   42ASP     BB 1049  23.208   1.093  11.538  0.0313  0.3629  0.4137
   42ASP    SC1 1050  23.433   1.083  11.300 -0.1810  0.1574  0.2191
   43ASP     BB 1051  22.903   1.215  11.519 -0.0249 -0.0621  0.0342
   43ASP    SC1 1052  22.686   1.027  11.701 -0.0098  0.1934  0.2231
   44ALA     BB 1053  22.805   1.469  11.370 -0.1323  0.0665 -0.1193
   44ALA    SC1 1054  22.715   1.378  11.133  0.0279 -0.1017 -0.1178
   45GLU     BB 1055  22.616   1.686  11.505 -0.2778 -0.0495 -0.2057
   45GLU    SC1 1056  22.636   2.019  11.304 -0.0689 -0.1041 -0.0837
   46THR     BB 1057  22.627   1.844  11.748 -0.1082 -0.0907  0.0330
   46THR    SC1 1058  22.398   2.044  11.769  0.0241  0.0460  0.2093
   47GLY     BB 1059  22.801   1.962  11.918  0.4408 -0.2012  0.0221
   48LEU     BB 1060  23.059   2.023  11.763 -0.3464 -0.2783  0.0197
   48LEU    SC1 1061  23.259   2.257  11.978 -0.0863 -0.3306  0.1977
   49THR     BB 1062  23.118   1.857  11.486  0.1511 -0.2268  0.0383
   49THR    SC1 1063  23.197   1.562  11.477  0.1469 -0.2212 -0.3699
   50ASP     BB 1064  23.228   1.951  11.241  0.0953  0.2260 -0.2181
   50ASP    SC1 1065  23.382   2.269  11.253  0.2222 -0.3272  0.1590
   51GLY     BB 1066  23.363   1.697  10.986 -0.2791 -0.1499 -0.1300
   52GLU     BB 1067  23.691   1.667  10.775  0.1363  0.0338 -0.0000
   52GLU    SC1 1068  23.537   1.329  10.573 -0.1255  0.0554  0.0394
   53GLU     BB 1069  23.949   1.610  10.995  0.1583 -0.1421  0.1374
   53GLU    SC1 1070  24.287   1.409  10.863  0.1738 -0.2704  0.2793
   54LYS     BB 1071  24.120   1.760  11.220 -0.1375 -0.2224 -0.0038
   54LYS    SC1 1072  23.943   1.781  11.484 -0.4871 -0.1436  0.1258
   54LYS    SC2 1073  23.972   1.954  11.814  0.2003  0.1614  0.1547
   55GLU     BB 1074  24.332   1.979  11.229  0.0387  0.1112 -0.1252
   55GLU    SC1 1075  24.426   2.012  11.591 -0.2753  0.0174 -0.1739
   56GLU     BB 1076  24.510   2.128  11.070 -0.1549 -0.1105 -0.2149
   56GLU    SC1 1077  24.857   1.985  11.190  0.1921 -0.3061 -0.2173
   57PRO     BB 1078  24.542   2.429  11.087 -0.2837 -0.1229 -0.0398
   57PRO    SC1 1079  24.398   2.485  11.365  0.0729 -0.1320 -0.0180
   58LYS     BB 1080  24.749   2.662  11.113 -0.2456 -0.1393  0.2775
   58LYS    SC1 1081  24.835   2.691  11.401 -0.0165  0.1370 -0.1044
   58LYS    SC2 1082  24.779   2.351  11.534 -0.3351 -0.0262  0.0492
   59GLU     BB 1083  24.906   2.722  10.866  0.1139  0.0471  0.0066
   59GLU    SC1 1084  24.786   2.656  10.511 -0.2891 -0.0429 -0.1340
   60GLU     BB 1085  25.217   2.858  10.850  0.3344  0.1373  0.1812
   60GLU    SC1 1086  25.237   2.960  11.219 -0.1558  0.2455 -0.2665
   61GLU     BB 1087  25.389   2.906  10.604 -0.0044  0.1356 -0.1009
   61GLU    SC1 1088  25.148   2.951  10.298  0.0888  0.1674 -0.1154
    1LYS     BB 1089  12.462  14.325   8.373 -0.1353  0.2770  0.1882
    1LYS    SC1 1090  12.644  14.558   8.172  0.1665  0.1093 -0.1202
    1LYS    SC2 1091  12.762  14.754   7.901  0.1812 -0.0962  0.2354
    2LYS     BB 1092  12.679  14.409   8.625 -0.0714 -0.0125  0.0728
    2LYS    SC1 1093  12.627  14.610   8.874  0.0188 -0.0782 -0.1207
    2LYS    SC2 1094  12.786  14.748   9.179  0.2435  0.2048  0.1631
    3CYS     BB 1095  12.936  14.232   8.783  0.0755 -0.0095 -0.0176
    3CYS    SC1 1096  12.897  14.269   9.119 -0.0902 -0.4022 -0.1176
    4LEU     BB 1097  13.278  14.247   8.823 -0.1745  0.3063 -0.1842
    4LEU    SC1 1098  13.501  14.303   9.116 -0.0620  0.2350 -0.3073
    5PHE     BB 1099  13.491  14.423   8.605  0.0870 -0.0876 -0.0469
    5PHE    SC1 1100  13.536  14.702   8.545  0.3847 -0.3953 -0.0312
    5PHE    SC2 1101  13.727  14.983   8.543  0.1660 -0.2434 -0.2259
    5PHE    SC3 1102  13.558  14.950   8.776  0.2605 -0.2630 -0.1592
    6LYS     BB 1103  13.588  14.322   8.290 -0.0061 -0.0420 -0.2595
    6LYS    SC1 1104  13.791  14.128   8.399 -0.2102 -0.3527  0.2633
    6LYS    SC2 1105  14.022  13.864   8.507  0.3458  0.0227 -0.2032
    7LYS     BB 1106  13.738  14.530   8.074  0.1632  0.3493  0.2566
    7LYS    SC1 1107  13.854  14.798   8.210  0.2602  0.1992  0.2365
    7LYS    SC2 1108  13.973  15.019   7.933  0.0389  0.0898  0.2184
    8LYS     BB 1109  13.822  14.426   7.757  0.1426  0.1323 -0.0493
    8LYS    SC1 1110  14.114  14.472   7.822 -0.0620  0.1546 -0.2323
    8LYS    SC2 1111  14.359  14.275   7.979 -0.3120 -0.0410 -0.1184
    9ASN     BB 1112  13.777  14.136   7.739  0.3174  0.2198 -0.0463
    9ASN    SC1 1113  13.954  14.026   8.021  0.0228 -0.1852  0.1269
   10LYS     BB 1114  13.709  13.921   7.484 -0.1317  0.1064  0.4701
   10LYS    SC1 1115  13.676  13.606   7.538 -0.3846 -0.4321 -0.0482
   10LYS    SC2 1116  13.703  13.269   7.653 -0.2031 -0.0739  0.2843
   11LYS     BB 1117  13.926  13.977   7.230 -0.0009 -0.0701 -0.1386
   11LYS    SC1 1118  13.858  13.912   6.939 -0.2981 -0.1984 -0.0324
   11LYS    SC2 1119  13.640  13.802   6.655 -0.3863  0.0762  0.2414
   12LYS     BB 1120  14.033  14.275   7.253  0.0274 -0.0285 -0.1051
   12LYS    SC1 1121  13.743  14.392   7.328  0.5669 -0.3214 -0.2541
   12LYS    SC2 1122  13.419  14.248   7.486 -0.0265 -0.3554 -0.3705
   13GLY     BB 1123  14.217  14.430   7.415  0.1868 -0.0837  0.1269
   14LYS     BB 1124  14.562  14.366   7.438 -0.3547  0.0967 -0.2683
   14LYS    SC1 1125  14.754  14.612   7.403  0.3722  0.1382 -0.2506
   14LYS    SC2 1126  14.853  14.916   7.335 -0.0105  0.1627 -0.0017
   15GLU     BB 1127  14.674  14.196   7.181  0.1176  0.1434 -0.2374
   15GLU    SC1 1128  14.765  13.847   7.410 -0.1449  0.2047 -0.1759
   16LYS     BB 1129  14.864  14.289   6.975  0.3562 -0.1224  0.0187
   16LYS    SC1 1130  14.814  14.624   6.994  0.0862  0.4497  0.1835
   16LYS    SC2 1131  14.692  14.908   6.857 -0.2763  0.0735  0.1141
   17GLY     BB 1132  15.186  14.353   6.914 -0.2144 -0.0918  0.2943
   18GLY     BB 1133  15.405  14.074   6.839 -0.0598 -0.0418 -0.0597
   19LYS     BB 1134  15.628  13.913   7.010  0.2237 -0.0358  0.0706
   19LYS    SC1 1135  15.478  13.974   7.269 -0.0711 -0.0948 -0.1787
   19LYS    SC2 1136  15.552  14.246   7.518  0.0558  0.0038 -0.2900
   20ASN     BB 1137  15.913  14.034   7.077  0.0287  0.0500 -0.1487
   20ASN    SC1 1138  15.978  14.184   7.384 -0.0545 -0.2915 -0.2284
   21ALA     BB 1139  16.150  14.017   6.918  0.2893 -0.2002 -0.0039
   21ALA    SC1 1140  16.092  13.914   6.675 -0.2188 -0.4642  0.2135
   22ILE     BB 1141  16.403  14.052   7.093 -0.0620  0.1115  0.2373
   22ILE    SC1 1142  16.521  14.147   6.787 -0.2773 -0.3575 -0.0030
   23ASN     BB 1143  16.559  13.785   7.121  0.1913  0.0210  0.3555
   23ASN    SC1 1144  16.609  13.722   7.416  0.2350  0.1683 -0.0185
   24MET     BB 1145  16.353  13.599   6.914  0.0999 -0.1371 -0.1969
   24MET    SC1 1146  16.473  13.762   6.622  0.0324  0.0070 -0.1209
   25LYS     BB 1147  16.042  13.559   6.942  0.1648  0.0868 -0.0621
   25LYS    SC1 1148  15.923  13.312   6.758  0.0474 -0.2180 -0.2013
   25LYS    SC2 1149  15.774  13.154   6.990  0.3234 -0.1380 -0.3403
   26ASP     BB 1150  15.901  13.515   7.258  0.1253  0.1207 -0.2436
   26ASP    SC1 1151  16.127  13.756   7.368 -0.0239 -0.0140 -0.3016
   27VAL     BB 1152  15.843  13.245   7.464  0.2607 -0.0494 -0.2621
   27VAL    SC1 1153  15.836  12.963   7.387 -0.1989 -0.1702  0.1673
   28LYS     BB 1154  15.860  13.326   7.790  0.0700 -0.3513 -0.1293
   28LYS    SC1 1155  15.619  13.468   7.975 -0.0243  0.1669 -0.1012
   28LYS    SC2 1156  15.420  13.752   7.904  0.2185 -0.0175  0.0214
   29ASP     BB 1157  15.872  13.096   7.995 -0.1417 -0.0307 -0.3806
   29ASP    SC1 1158  15.843  13.168   8.364 -0.0909 -0.0793  0.1371
   30LEU     BB 1159  15.857  12.798   7.784 -0.0087  0.0877 -0.0843
   30LEU    SC1 1160  16.168  12.797   7.611 -0.0526 -0.1889  0.1673
   31GLY     BB 1161  15.557  12.730   7.578 -0.0261  0.0476 -0.1045
   32LYS     BB 1162  15.298  12.724   7.732 -0.1893  0.0123  0.0465
   32LYS    SC1 1163  15.206  12.404   7.791  0.1976 -0.0563  0.1323
   32LYS    SC2 1164  15.033  12.277   7.550 -0.4994  0.3423 -0.0535
   33THR     BB 1165  15.060  12.777   7.502  0.0937  0.0880 -0.2725
   33THR    SC1 1166  15.009  12.586   7.270 -0.5466  0.0712 -0.1364
   34MET     BB 1167  14.877  13.007   7.615 -0.0449 -0.2275  0.1751
   34MET    SC1 1168  14.968  13.021   7.969 -0.1670  0.1080 -0.0424
   35LYS     BB 1169  14.521  12.950   7.671 -0.2420 -0.0941  0.3993
   35LYS    SC1 1170  14.517  12.974   7.961 -0.0995 -0.1056  0.3024
   35LYS    SC2 1171  14.369  12.956   8.277 -0.0114  0.1299  0.3159
   36ASP     BB 1172  14.272  12.857   7.471 -0.2027  0.0608 -0.2492
   36ASP    SC1 1173  14.050  13.098   7.429  0.0472  0.1560 -0.0229
   37GLN     BB 1174  14.069  12.604   7.393  0.0270 -0.0508 -0.0952
   37GLN    SC1 1175  14.225  12.323   7.202  0.2271  0.1859  0.2065
   38ALA     BB 1176  13.887  12.720   7.196 -0.1587 -0.4378  0.1731
   38ALA    SC1 1177  13.892  12.547   6.989 -0.0717 -0.1078 -0.1101
   39LEU     BB 1178  13.660  12.978   7.228 -0.0176  0.1120  0.0295
   39LEU    SC1 1179  13.624  13.155   6.939  0.1256 -0.2280  0.1020
   40LYS     BB 1180  13.457  12.932   7.407  0.0142 -0.2731 -0.1352
   40LYS    SC1 1181  13.280  12.782   7.218  0.2074 -0.1665  0.1312
   40LYS    SC2 1182  12.931  12.763   7.166 -0.0250  0.0660  0.2681
   41ASP     BB 1183  13.343  12.896   7.727  0.2609 -0.1228 -0.2054
   41ASP    SC1 1184  13.009  13.043   7.601 -0.0643  0.0734  0.2887
   42ASP     BB 1185  13.463  12.887   8.009 -0.0167 -0.0267  0.0072
   42ASP    SC1 1186  13.330  12.590   8.115 -0.3357  0.2227  0.4790
   43ASP     BB 1187  13.621  13.144   8.133 -0.0552 -0.0176 -0.1063
   43ASP    SC1 1188  13.925  12.959   8.212  0.1814  0.2007 -0.1395
   44ALA     BB 1189  13.613  13.306   8.456  0.0441  0.1295 -0.1551
   44ALA    SC1 1190  13.456  13.150   8.611  0.0956  0.3738  0.1523
   45GLU     BB 1191  13.553  13.600   8.433  0.1311 -0.1155 -0.0078
   45GLU    SC1 1192  13.204  13.482   8.273  0.0176 -0.1047  0.3101
   46THR     BB 1193  13.479  13.809   8.595  0.0712 -0.1960  0.1947
   46THR    SC1 1194  13.656  13.955   8.797  0.1119 -0.0289  0.0407
   47GLY     BB 1195  13.159  13.935   8.389  0.2638 -0.1028 -0.0005
   48LEU     BB 1196  13.097  14.217   8.299 -0.0319 -0.1297  0.0524
   48LEU    SC1 1197  13.086  14.522   8.517 -0.0875 -0.0107 -0.0903
   49THR     BB 1198  12.884  14.212   8.077 -0.0105  0.1989  0.2284
   49THR    SC1 1199  12.881  13.909   8.039 -0.4168  0.1910  0.2794
   50ASP     BB 1200  13.000  14.262   7.790 -0.2316  0.1751 -0.1751
   50ASP    SC1 1201  13.321  14.315   7.879  0.0663  0.3852 -0.0152
   51GLY     BB 1202  12.992  14.495   7.595  0.0427 -0.2613  0.3150
   52GLU     BB 1203  12.930  14.835   7.498 -0.1369 -0.0081  0.0310
   52GLU    SC1 1204  12.774  14.722   7.163  0.3993 -0.0677  0.1054
   53GLU     BB 1205  13.035  15.115   7.592 -0.2457 -0.0530 -0.0965
   53GLU    SC1 1206  13.018  15.168   7.952 -0.4465  0.2348  0.2394
   54LYS     BB 1207  13.211  15.250   7.371  0.3907 -0.2147 -0.0929
   54LYS    SC1 1208  13.031  15.510   7.349  0.2247 -0.1503 -0.2025
   54LYS    SC2 1209  12.836  15.787   7.255 -0.0136  0.1475 -0.1926
   55GLU     BB 1210  13.498  15.064   7.307  0.0456 -0.1151 -0.0965
   55GLU    SC1 1211  13.683  15.214   7.621 -0.2551 -0.0799  0.1600
   56GLU     BB 1212  13.595  15.065   7.011  0.0144  0.0744  0.1530
   56GLU    SC1 1213  13.357  15.349   6.891  0.0312 -0.1502 -0.2533
   57PRO     BB 1214  13.829  15.197   6.819 -0.0979 -0.1856 -0.4731
   57PRO    SC1 1215  13.784  15.061   6.580  0.1191 -0.0567  0.1253
   58LYS     BB 1216  14.055  15.470   6.874  0.1253  0.0505  0.1211
   58LYS    SC1 1217  14.070  15.422   6.575 -0.1503 -0.0504  0.0801
   58LYS    SC2 1218  13.935  15.709   6.338  0.1432  0.1985 -0.2147
   59GLU     BB 1219  14.242  15.467   7.096  0.0903 -0.0725 -0.0630
   59GLU    SC1 1220  14.205  15.828   7.220 -0.3116 -0.1141  0.0114
   60GLU     BB 1221  14.532  15.276   7.115 -0.0458  0.2009  0.3409
   60GLU    SC1 1222  14.368  14.896   7.226  0.2210 -0.0059  0.0494
   61GLU     BB 1223  14.857  15.313   7.037  0.0246  0.0471  0.3346
   61GLU    SC1 1224  14.947  15.600   6.724  0.2008 -0.0886 -0.0123
    1LYS     BB 1225  24.988   4.599   8.788 -0.0503  0.2220 -0.0204
    1LYS    SC1 1226  25.011   4.280   8.906 -0.3084 -0.0133  0.1897
    1LYS    SC2 1227  25.134   3.989   8.906  0.1479  0.1520  0.3216
    2LYS     BB 1228  24.680   4.585   8.996  0.1685 -0.0536 -0.0232
    2LYS    SC1 1229  24.555   4.915   9.041 -0.2664  0.0583 -0.1737
    2LYS    SC2 1230  24.564   5.223   9.196 -0.1473 -0.1765 -0.1738
    3CYS     BB 1231  24.510   4.320   8.962 -0.5011  0.1144  0.0847
    3CYS    SC1 1232  24.645   3.990   9.045  0.1055  0.1960 -0.3758
    4LEU     BB 1233  24.182   4.387   8.998  0.2540  0.0352 -0.0719
    4LEU    SC1 1234  24.228   4.068   9.197  0.0421 -0.0131  0.4012
    5PHE     BB 1235  24.196   4.567   9.271  0.0126  0.1015  0.0460
    5PHE    SC1 1236  24.481   4.480   9.351  0.1449  0.1207  0.0180
    5PHE    SC2 1237  24.561   4.150   9.368  0.4255  0.1640 -0.3422
    5PHE    SC3 1238  24.786   4.333   9.370  0.2681  0.3637 -0.0388
    6LYS     BB 1239  23.947   4.627   9.465 -0.0761 -0.1399 -0.0794
    6LYS    SC1 1240  23.910   4.830   9.666 -0.1594 -0.0712  0.1019
    6LYS    SC2 1241  23.955   5.129   9.861 -0.1087  0.0397  0.0225
    7LYS     BB 1242  23.570   4.614   9.409 -0.2317 -0.0414 -0.1244
    7LYS    SC1 1243  23.445   4.571   9.707 -0.2422 -0.1162  0.0897
    7LYS    SC2 1244  23.433   4.676  10.078  0.1214  0.0675 -0.1628
    8LYS     BB 1245  23.350   4.813   9.201  0.0122  0.0316 -0.3599
    8LYS    SC1 1246  23.341   5.074   9.335  0.1411  0.5943  0.0351
    8LYS    SC2 1247  23.442   5.399   9.297  0.2414 -0.0156  0.2497
    9ASN     BB 1248  23.237   4.798   8.924 -0.2598  0.0818 -0.0403
    9ASN    SC1 1249  23.488   4.817   8.652 -0.0138 -0.7870 -0.0876
   10LYS     BB 1250  23.083   4.564   8.801  0.0967  0.1825  0.1319
   10LYS    SC1 1251  23.124   4.499   8.530  0.0399 -0.0338  0.2724
   10LYS    SC2 1252  23.200   4.447   8.245  0.3141 -0.2245  0.1260
   11LYS     BB 1253  23.143   4.320   9.038 -0.1137 -0.2267 -0.0083
   11LYS    SC1 1254  23.461   4.408   9.046  0.0019  0.1142 -0.2647
   11LYS    SC2 1255  23.764   4.481   8.942  0.0170 -0.0654  0.1059
   12LYS     BB 1256  23.127   4.336   9.346 -0.0774  0.0321 -0.2316
   12LYS    SC1 1257  23.393   4.168   9.496  0.0839  0.2075 -0.1447
   12LYS    SC2 1258  23.528   3.854   9.607  0.3917  0.1300  0.0420
   13GLY     BB 1259  22.837   4.315   9.543 -0.2046  0.2206  0.4169
   14LYS     BB 1260  22.548   4.170   9.603 -0.4635  0.1304  0.3258
   14LYS    SC1 1261  22.433   4.483   9.609 -0.0419 -0.0237  0.3014
   14LYS    SC2 1262  22.201   4.707   9.565  0.1703  0.0183  0.0813
   15GLU     BB 1263  22.325   4.037   9.388  0.0795  0.0233  0.3233
   15GLU    SC1 1264  22.092   4.335   9.251  0.3783  0.1854  0.0665
   16LYS     BB 1265  22.431   3.910   9.131  0.0894 -0.4577 -0.1589
   16LYS    SC1 1266  22.461   3.646   8.980  0.2860  0.1574 -0.3732
   16LYS    SC2 1267  22.709   3.547   8.791  0.1402  0.0507  0.4979
   17GLY     BB 1268  22.658   3.973   8.895  0.1048 -0.3375 -0.0844
   18GLY     BB 1269  22.996   3.862   8.921  0.3292 -0.0294 -0.0423
   19LYS     BB 1270  23.156   3.560   8.887 -0.0017 -0.3788  0.0173
   19LYS    SC1 1271  23.113   3.499   8.570 -0.2493  0.0903  0.1901
   19LYS    SC2 1272  23.405   3.396   8.413  0.0351  0.0612 -0.0820
   20ASN     BB 1273  23.147   3.248   8.972  0.1130 -0.1142 -0.2554
   20ASN    SC1 1274  23.470   3.195   9.023  0.1810  0.1825 -0.0627
   21ALA     BB 1275  22.897   3.060   9.129 -0.2619 -0.0931  0.1325
   21ALA    SC1 1276  22.820   2.801   9.136  0.1898 -0.2424 -0.0895
   22ILE     BB 1277  22.583   3.122   8.967 -0.2168 -0.0311  0.0224
   22ILE    SC1 1278  22.515   2.818   8.827  0.1058 -0.2043  0.2281
   23ASN     BB 1279  22.309   3.241   9.092 -0.2597 -0.2494 -0.1430
   23ASN    SC1 1280  22.366   3.393   9.351 -0.1231  0.2051 -0.1361
   24MET     BB 1281  22.075   3.269   8.841 -0.1332 -0.2073  0.0273
   24MET    SC1 1282  22.114   2.924   8.658 -0.0289 -0.1185  0.0236
   25LYS     BB 1283  22.002   3.568   8.831 -0.1472  0.1929  0.2127
   25LYS    SC1 1284  21.980   3.633   9.146 -0.1507  0.2562 -0.0923
   25LYS    SC2 1285  22.013   3.690   9.522  0.0815  0.0275  0.2278
   26ASP     BB 1286  22.168   3.771   8.660  0.1578  0.0626 -0.1652
   26ASP    SC1 1287  21.885   3.873   8.445  0.0590 -0.2396 -0.1165
   27VAL     BB 1288  22.275   3.608   8.416  0.3327 -0.2554 -0.1905
   27VAL    SC1 1289  22.333   3.326   8.464  0.1623 -0.3149 -0.3236
   28LYS     BB 1290  21.968   3.439   8.254 -0.0301 -0.0611 -0.0555
   28LYS    SC1 1291  21.678   3.440   8.424  0.4181 -0.0523 -0.0808
   28LYS    SC2 1292  21.543   3.687   8.736 -0.1466 -0.2090  0.0467
   29ASP     BB 1293  21.806   3.643   8.070  0.0431 -0.3000  0.0340
   29ASP    SC1 1294  21.932   3.629   7.719  0.0445  0.1448  0.2039
   30LEU     BB 1295  21.754   3.964   8.044 -0.1015 -0.1262  0.0301
   30LEU    SC1 1296  21.507   4.091   7.805  0.2775 -0.0952  0.1785
   31GLY     BB 1297  21.977   4.196   8.088 -0.1510 -0.1234  0.2089
   32LYS     BB 1298  21.971   4.399   8.305  0.1426  0.0964 -0.2692
   32LYS    SC1 1299  22.047   4.317   8.590  0.1108 -0.1791  0.1880
   32LYS    SC2 1300  22.268   4.240   8.844  0.0590 -0.1288 -0.0939
   33THR     BB 1301  21.920   4.707   8.354 -0.0761  0.2076 -0.1695
   33THR    SC1 1302  21.732   4.705   8.594  0.1605  0.2264  0.0202
   34MET     BB 1303  22.083   5.063   8.335  0.2784  0.0672  0.0270
   34MET    SC1 1304  21.785   5.247   8.382 -0.0315  0.1179 -0.0869
   35LYS     BB 1305  22.416   5.135   8.279  0.5087 -0.1765 -0.2529
   35LYS    SC1 1306  22.364   5.199   8.013  0.0153 -0.5853 -0.3044
   35LYS    SC2 1307  22.036   5.194   7.871  0.0669 -0.1672 -0.1003
   36ASP     BB 1308  22.608   4.879   8.361  0.1210  0.1296  0.1205
   36ASP    SC1 1309  22.338   4.709   8.461  0.0663 -0.0386 -0.0380
   37GLN     BB 1310  22.930   4.810   8.319 -0.0997 -0.0490  0.0089
   37GLN    SC1 1311  23.142   5.081   8.512  0.4259 -0.0230 -0.0429
   38ALA     BB 1312  23.076   4.974   8.100 -0.2706  0.1067  0.2271
   38ALA    SC1 1313  23.109   4.803   7.894  0.2209  0.5393 -0.0762
   39LEU     BB 1314  23.231   5.220   7.991 -0.0609  0.1159  0.0195
   39LEU    SC1 1315  23.584   5.250   7.967 -0.3039  0.5211 -0.2414
   40LYS     BB 1316  23.015   5.460   7.930  0.0782 -0.0127  0.2667
   40LYS    SC1 1317  23.021   5.733   7.761  0.3357  0.1156  0.0859
   40LYS    SC2 1318  23.089   5.870   7.430 -0.0879  0.2304 -0.0189
   41ASP     BB 1319  22.693   5.496   7.918  0.2907  0.0508  0.0298
   41ASP    SC1 1320  22.655   5.551   8.244 -0.0138 -0.2049 -0.0368
   42ASP     BB 1321  22.568   5.729   7.819 -0.1374 -0.1995 -0.1741
   42ASP    SC1 1322  22.336   5.494   7.633 -0.0974 -0.1980  0.1607
   43ASP     BB 1323  22.544   6.054   7.744  0.0021  0.0102  0.1173
   43ASP    SC1 1324  22.879   6.158   7.742 -0.0037  0.0415  0.3567
   44ALA     BB 1325  22.285   6.206   7.860  0.0968  0.1724 -0.0059
   44ALA    SC1 1326  22.205   5.948   7.871  0.1720  0.1525  0.0955
   45GLU     BB 1327  22.316   6.501   7.847 -0.0635 -0.2017  0.0297
   45GLU    SC1 1328  22.151   6.538   7.569 -0.0325 -0.1611  0.1737
   46THR     BB 1329  22.163   6.600   8.139 -0.0247  0.1320 -0.0271
   46THR    SC1 1330  22.199   6.375   8.342  0.2959  0.3973  0.2219
   47GLY     BB 1331  22.309   6.879   8.284 -0.1456 -0.0231  0.1073
   48LEU     BB 1332  22.252   7.151   8.403  0.1593 -0.1508 -0.1454
   48LEU    SC1 1333  22.183   7.193   8.767  0.1361 -0.0501  0.2272
   49THR     BB 1334  22.379   7.407   8.308 -0.1191 -0.2823 -0.2903
   49THR    SC1 1335  22.538   7.399   8.048  0.2929 -0.0604 -0.0563
   50ASP     BB 1336  22.597   7.495   8.484  0.1711 -0.1714  0.3771
   50ASP    SC1 1337  22.589   7.782   8.680  0.0792  0.4242 -0.0868
   51GLY     BB 1338  22.835   7.318   8.624 -0.0393  0.1367  0.1496
   52GLU     BB 1339  23.138   7.222   8.537 -0.1452 -0.1201 -0.1054
   52GLU    SC1 1340  23.393   7.378   8.736  0.1261 -0.2137 -0.1614
   53GLU     BB 1341  23.110   7.337   8.225 -0.0913 -0.1069 -0.1406
   53GLU    SC1 1342  22.990   7.689   8.271 -0.3439  0.0918 -0.0948
   54LYS     BB 1343  23.307   7.268   8.015 -0.1273  0.0417 -0.0351
   54LYS    SC1 1344  23.494   7.550   7.895 -0.0773 -0.0843 -0.0379
   54LYS    SC2 1345  23.765   7.628   7.712  0.1085 -0.0855  0.0397
   55GLU     BB 1346  23.590   7.135   8.087 -0.0390 -0.0081  0.3057
   55GLU    SC1 1347  23.475   6.865   8.362  0.1586 -0.1043 -0.1429
   56GLU     BB 1348  23.869   7.328   8.051 -0.1936 -0.1196 -0.0476
   56GLU    SC1 1349  24.024   7.621   8.266 -0.0503 -0.1569 -0.1607
   57PRO     BB 1350  24.130   7.292   7.840  0.2487  0.2466  0.6847
   57PRO    SC1 1351  24.179   7.634   7.842 -0.2395  0.0714 -0.1738
   58LYS     BB 1352  24.152   7.380   7.497  0.2814  0.2588  0.2362
   58LYS    SC1 1353  24.444   7.379   7.568 -0.1109  0.1445 -0.0816
   58LYS    SC2 1354  24.484   7.740   7.506 -0.1785  0.0534 -0.0728
   59GLU     BB 1355  23.948   7.242   7.209 -0.0728 -0.1951  0.3475
   59GLU    SC1 1356  23.922   7.400   6.857  0.0101  0.2876  0.0353
   60GLU     BB 1357  24.053   6.954   7.246  0.0539  0.0358 -0.0444
   60GLU    SC1 1358  24.364   6.727   7.152 -0.0697  0.0204  0.0942
   61GLU     BB 1359  23.861   6.769   7.441 -0.3871 -0.1544 -0.0987
   61GLU    SC1 1360  23.554   6.695   7.305 -0.2069 -0.0960 -0.0843
    1LYS     BB 1361  12.731   6.698  18.092  0.1195  0.3564 -0.1893
    1LYS    SC1 1362  12.738   6.577  17.827 -0.1617  0.1146  0.0812
    1LYS    SC2 1363  12.629   6.405  17.525 -0.1249  0.2306 -0.0327
    2LYS     BB 1364  12.846   7.006  18.160  0.0575 -0.1468 -0.2431
    2LYS    SC1 1365  12.771   7.243  17.991  0.2310  0.3869  0.2568
    2LYS    SC2 1366  12.526   7.382  17.715  0.2421  0.2709 -0.0247
    3CYS     BB 1367  13.155   7.017  18.276  0.0787 -0.3232  0.0095
    3CYS    SC1 1368  13.023   7.021  18.579  0.0369 -0.1534  0.1028
    4LEU     BB 1369  13.412   7.060  18.070 -0.0105  0.6006 -0.2040
    4LEU    SC1 1370  13.347   7.372  17.978  0.3291 -0.0814  0.1542
    5PHE     BB 1371  13.689   7.094  18.232 -0.2253 -0.0702 -0.4426
    5PHE    SC1 1372  13.699   7.266  18.478 -0.1188 -0.1341  0.1541
    5PHE    SC2 1373  13.872   7.558  18.454 -0.1159 -0.1492 -0.0191
    5PHE    SC3 1374  13.997   7.353  18.616  0.0825 -0.1973 -0.2277
    6LYS     BB 1375  13.846   7.330  18.071 -0.0149  0.3299  0.3143
    6LYS    SC1 1376  14.158   7.420  18.225 -0.3417 -0.2873  0.0564
    6LYS    SC2 1377  14.301   7.686  18.406 -0.0169 -0.1351 -0.0761
    7LYS     BB 1378  13.812   7.288  17.748 -0.2067 -0.1250 -0.0731
    7LYS    SC1 1379  13.602   7.087  17.690 -0.2611  0.1221  0.0468
    7LYS    SC2 1380  13.529   6.744  17.700 -0.3364 -0.2154  0.2445
    8LYS     BB 1381  13.949   7.491  17.530 -0.0008 -0.0606 -0.4860
    8LYS    SC1 1382  13.912   7.737  17.715  0.1100  0.0389  0.0318
    8LYS    SC2 1383  13.924   8.071  17.779 -0.0688  0.1527 -0.1353
    9ASN     BB 1384  14.049   7.368  17.290  0.0254 -0.2478  0.0322
    9ASN    SC1 1385  13.820   7.318  17.114 -0.2210  0.0073  0.1582
   10LYS     BB 1386  14.358   7.399  17.264 -0.1335  0.1457  0.1181
   10LYS    SC1 1387  14.368   7.586  17.077 -0.2057 -0.2603 -0.2760
   10LYS    SC2 1388  14.566   7.841  17.050  0.0450  0.0922 -0.3984
   11LYS     BB 1389  14.659   7.498  17.403 -0.2068 -0.0868  0.1201
   11LYS    SC1 1390  14.619   7.753  17.560 -0.4607  0.1526 -0.0381
   11LYS    SC2 1391  14.671   8.069  17.637 -0.0259  0.0360  0.1795
   12LYS     BB 1392  14.959   7.596  17.287 -0.1851  0.0467 -0.0223
   12LYS    SC1 1393  15.201   7.732  17.083 -0.0284  0.0105  0.0580
   12LYS    SC2 1394  15.509   7.694  16.921  0.0509  0.0104 -0.3724
   13GLY     BB 1395  15.082   7.758  17.550  0.0967 -0.1501  0.2884
   14LYS     BB 1396  14.982   7.624  17.825 -0.1602 -0.0751  0.1121
   14LYS    SC1 1397  14.760   7.352  17.796 -0.1791  0.1382  0.0251
   14LYS    SC2 1398  14.635   7.077  17.587  0.1498  0.1932  0.1690
   15GLU     BB 1399  14.884   7.885  18.017 -0.0058 -0.0412  0.0051
   15GLU    SC1 1400  14.492   7.916  18.026 -0.0900  0.2471  0.4992
   16LYS     BB 1401  14.993   8.203  18.056 -0.2987  0.3424 -0.0978
   16LYS    SC1 1402  14.972   8.312  18.390  0.1155  0.4135  0.1260
   16LYS    SC2 1403  14.820   8.216  18.696 -0.0119  0.1352  0.1965
   17GLY     BB 1404  15.295   8.175  18.158 -0.1624  0.4076 -0.0030
   18GLY     BB 1405  15.405   8.070  17.861 -0.0098  0.0692  0.3136
   19LYS     BB 1406  15.492   7.788  17.813  0.1876 -0.1383 -0.2153
   19LYS    SC1 1407  15.334   7.721  18.051  0.3687 -0.2963 -0.2119
   19LYS    SC2 1408  15.152   7.799  18.360 -0.1555 -0.1047  0.0992
   20ASN     BB 1409  15.781   7.765  17.649 -0.1926 -0.0435  0.2376
   20ASN    SC1 1410  16.009   7.451  17.690 -0.0382  0.0921 -0.1723
   21ALA     BB 1411  15.954   7.900  17.902  0.1217 -0.0808 -0.0988
   21ALA    SC1 1412  16.160   7.909  17.727  0.6866  0.2741  0.5340
   22ILE     BB 1413  15.847   7.768  18.222 -0.2917  0.1766 -0.0372
   22ILE    SC1 1414  15.696   7.499  18.076  0.0402 -0.0446  0.0170
   23ASN     BB 1415  15.625   7.962  18.324 -0.0550  0.0492  0.3060
   23ASN    SC1 1416  15.687   8.284  18.146 -0.4334 -0.1358  0.3561
   24MET     BB 1417  15.781   8.111  18.598 -0.0975  0.0927 -0.1740
   24MET    SC1 1418  16.017   8.335  18.400  0.1145  0.0502  0.2510
   25LYS     BB 1419  15.996   7.968  18.750 -0.1807  0.3531  0.0473
   25LYS    SC1 1420  15.892   8.121  19.053 -0.1117  0.0380 -0.0036
   25LYS    SC2 1421  15.834   8.101  19.402 -0.0243  0.1930  0.0099
   26ASP     BB 1422  15.876   7.653  18.829 -0.0363  0.1792 -0.0074
   26ASP    SC1 1423  15.780   7.690  19.174 -0.2039  0.3841  0.1699
   27VAL     BB 1424  15.868   7.335  18.656 -0.0617  0.1399 -0.0894
   27VAL    SC1 1425  15.897   7.079  18.794  0.1051  0.0196 -0.3411
   28LYS     BB 1426  15.702   7.264  18.397 -0.1948  0.2491 -0.1114
   28LYS    SC1 1427  15.659   6.989  18.432 -0.2770 -0.2801 -0.1364
   28LYS    SC2 1428  15.639   6.672  18.353 -0.0259 -0.0389 -0.0483
   29ASP     BB 1429  15.457   7.441  18.432  0.2059 -0.2884 -0.0342
   29ASP    SC1 1430  15.433   7.699  18.654  0.1895 -0.0306  0.1118
   30LEU     BB 1431  15.210   7.316  18.271  0.3254 -0.0424 -0.1565
   30LEU    SC1 1432  15.295   6.964  18.183  0.0313  0.1334 -0.0594
   31GLY     BB 1433  15.004   7.455  18.555  0.2518 -0.0149 -0.1723
   32LYS     BB 1434  15.056   7.305  18.812  0.0136  0.0272  0.0478
   32LYS    SC1 1435  15.378   7.244  18.836  0.1435 -0.2127  0.0681
   32LYS    SC2 1436  15.631   7.311  19.019 -0.0125  0.0532 -0.1435
   33THR     BB 1437  14.847   7.098  18.909 -0.1147  0.1330 -0.1226
   33THR    SC1 1438  14.750   7.272  19.140 -0.0752  0.0893 -0.0727
   34MET     BB 1439  14.858   6.811  19.049  0.0681 -0.0691 -0.0307
   34MET    SC1 1440  14.490   6.764  19.016  0.0715  0.0232 -0.4782
   35LYS     BB 1441  15.028   6.524  19.042 -0.1353 -0.0882  0.0327
   35LYS    SC1 1442  15.321   6.490  19.100 -0.5541 -0.0518  0.0241
   35LYS    SC2 1443  15.449   6.151  19.048  0.0903 -0.2124  0.1377
   36ASP     BB 1444  15.043   6.440  18.744 -0.2582  0.4672  0.0718
   36ASP    SC1 1445  15.379   6.359  18.674 -0.1486  0.0904 -0.1007
   37GLN     BB 1446  14.841   6.249  18.622  0.2326  0.0241 -0.2059
   37GLN    SC1 1447  14.935   6.003  18.888 -0.0453  0.0483 -0.2291
   38ALA     BB 1448  14.563   6.335  18.567 -0.1748 -0.3786 -0.0581
   38ALA    SC1 1449  14.464   6.222  18.342  0.1507 -0.1739 -0.3125
   39LEU     BB 1450  14.319   6.507  18.677 -0.1853 -0.4472 -0.1691
   39LEU    SC1 1451  13.980   6.507  18.778 -0.2634 -0.0137  0.0673
   40LYS     BB 1452  14.260   6.821  18.604  0.0143  0.0959 -0.1087
   40LYS    SC1 1453  13.981   6.956  18.735  0.0650  0.1011  0.7363
   40LYS    SC2 1454  13.704   7.074  18.862  0.3861 -0.1997  0.1923
   41ASP     BB 1455  14.438   7.069  18.567 -0.1228  0.0499 -0.0835
   41ASP    SC1 1456  14.815   7.063  18.424  0.0308 -0.1630 -0.1625
   42ASP     BB 1457  14.431   7.322  18.691  0.0696 -0.2043  0.0820
   42ASP    SC1 1458  14.239   7.251  18.968 -0.0854  0.1421 -0.0131
   43ASP     BB 1459  14.608   7.581  18.772 -0.0741  0.0473  0.0765
   43ASP    SC1 1460  14.709   7.814  18.506 -0.4557 -0.1531  0.3684
   44ALA     BB 1461  14.558   7.631  19.052  0.1506  0.0499 -0.0509
   44ALA    SC1 1462  14.755   7.715  19.217 -0.2848 -0.2795  0.6861
   45GLU     BB 1463  14.240   7.655  19.181  0.2341  0.0993 -0.0390
   45GLU    SC1 1464  14.116   7.734  18.832 -0.3814  0.0996 -0.1350
   46THR     BB 1465  14.263   7.708  19.580  0.2439  0.1386  0.2848
   46THR    SC1 1466  14.329   7.495  19.788  0.0119 -0.0714  0.1486
   47GLY     BB 1467  14.264   7.934  19.820 -0.1412  0.4167 -0.0819
   48LEU     BB 1468  13.997   7.920  20.022  0.0026 -0.0194 -0.3174
   48LEU    SC1 1469  14.222   7.797  20.239  0.1283  0.0594  0.1405
   49THR     BB 1470  13.807   7.862  19.777 -0.1598 -0.1572 -0.1607
   49THR    SC1 1471  13.759   7.561  19.775  0.1441 -0.2090 -0.3939
   50ASP     BB 1472  13.728   8.130  19.649 -0.1556  0.4828  0.1519
   50ASP    SC1 1473  13.928   8.323  19.794 -0.1077 -0.1091  0.0586
   51GLY     BB 1474  13.390   8.210  19.631 -0.0655 -0.0339  0.0233
   52GLU     BB 1475  13.134   8.000  19.561  0.0496 -0.2838 -0.0376
   52GLU    SC1 1476  13.249   7.736  19.834  0.0604  0.0684  0.0100
   53GLU     BB 1477  13.125   7.998  19.205 -0.1145 -0.4174  0.0091
   53GLU    SC1 1478  12.876   8.244  19.032  0.2367 -0.0907 -0.0134
   54LYS     BB 1479  13.145   7.747  18.982  0.2103  0.0989 -0.1821
   54LYS    SC1 1480  13.211   7.917  18.725  0.1852 -0.2793 -0.0961
   54LYS    SC2 1481  13.272   8.071  18.435  0.5524 -0.3982  0.1776
   55GLU     BB 1482  12.893   7.545  18.887  0.1093  0.3106  0.1801
   55GLU    SC1 1483  12.818   7.318  19.176  0.3409 -0.2046 -0.1525
   56GLU     BB 1484  12.747   7.330  18.637  0.2110 -0.0600 -0.0517
   56GLU    SC1 1485  12.925   7.503  18.366 -0.0032 -0.0324 -0.1975
   57PRO     BB 1486  12.458   7.299  18.353 -0.2652  0.2393 -0.0353
   57PRO    SC1 1487  12.212   7.401  18.489 -0.1058 -0.0088  0.1865
   58LYS     BB 1488  12.267   6.997  18.193  0.0499  0.3050 -0.0482
   58LYS    SC1 1489  12.047   6.884  18.439  0.1900 -0.2589  0.2330
   58LYS    SC2 1490  11.752   6.765  18.483 -0.0997 -0.1258 -0.0383
   59GLU     BB 1491  12.272   6.791  17.915  0.2560 -0.0868  0.0542
   59GLU    SC1 1492  12.168   7.037  17.640  0.0307 -0.1417 -0.0016
   60GLU     BB 1493  12.287   6.456  17.975 -0.1583  0.0783  0.2132
   60GLU    SC1 1494  12.319   6.457  18.379 -0.2372  0.1601  0.1309
   61GLU     BB 1495  12.379   6.196  17.889 -0.1147  0.2659  0.1464
   61GLU    SC1 1496  12.079   6.183  17.623  0.2824 -0.1687 -0.0784
    1LYS     BB 1497  17.941  12.516  13.301 -0.1716  0.3392  0.1557
    1LYS    SC1 1498  17.987  12.345  13.100  0.2395  0.1713  0.1348
    1LYS    SC2 1499  18.095  12.239  12.778  0.2474  0.1866  0.1445
    2LYS     BB 1500  18.060  12.880  13.262 -0.1440  0.1552  0.2272
    2LYS    SC1 1501  17.814  13.015  13.122  0.0515  0.0938 -0.0551
    2LYS    SC2 1502  17.827  13.153  12.759 -0.0004  0.2012  0.0692
    3CYS     BB 1503  18.415  12.955  13.283  0.0814  0.1224  0.2333
    3CYS    SC1 1504  18.570  13.209  13.131 -0.1142 -0.0502 -0.2015
    4LEU     BB 1505  18.610  12.749  13.442 -0.0252 -0.0526  0.0878
    4LEU    SC1 1506  18.476  12.752  13.777  0.1184  0.0702  0.1731
    5PHE     BB 1507  18.885  12.651  13.259  0.1675  0.1598 -0.1063
    5PHE    SC1 1508  18.720  12.781  13.014  0.1309  0.1626 -0.0876
    5PHE    SC2 1509  18.759  13.089  12.875 -0.1101  0.2499  0.0323
    5PHE    SC3 1510  18.679  12.880  12.691 -0.2110  0.3175 -0.0016
    6LYS     BB 1511  19.116  12.820  13.360 -0.1306  0.1092 -0.0746
    6LYS    SC1 1512  18.883  13.094  13.388  0.1179  0.0667  0.0053
    6LYS    SC2 1513  18.656  13.270  13.569  0.2055  0.2092 -0.3029
    7LYS     BB 1514  19.247  13.015  13.117  0.2158  0.1585 -0.2833
    7LYS    SC1 1515  19.495  13.136  13.302  0.2407  0.0331  0.2525
    7LYS    SC2 1516  19.544  13.210  13.662 -0.0990  0.0666  0.0939
    8LYS     BB 1517  19.374  12.876  12.822  0.1067  0.0504 -0.1784
    8LYS    SC1 1518  19.088  12.769  12.804 -0.0217 -0.1227  0.4007
    8LYS    SC2 1519  18.878  12.558  12.622  0.0511 -0.2213 -0.1708
    9ASN     BB 1520  19.683  12.993  12.817  0.4414 -0.2128  0.3955
    9ASN    SC1 1521  19.897  13.153  13.010 -0.1350 -0.0705  0.4173
   10LYS     BB 1522  19.873  13.022  12.556  0.1210  0.3646 -0.0953
   10LYS    SC1 1523  20.105  12.792  12.622  0.1592  0.0249  0.1529
   10LYS    SC2 1524  20.338  12.868  12.423 -0.1353  0.0047  0.1388
   11LYS     BB 1525  19.863  12.861  12.257 -0.1116  0.1707 -0.1132
   11LYS    SC1 1526  19.875  12.700  11.978  0.2731  0.2524 -0.2284
   11LYS    SC2 1527  19.526  12.631  11.825 -0.2290  0.4285  0.4409
   12LYS     BB 1528  19.563  12.977  12.160  0.2187 -0.0697 -0.0062
   12LYS    SC1 1529  19.473  13.214  12.369  0.1189  0.1457  0.3180
   12LYS    SC2 1530  19.429  13.531  12.227 -0.1297  0.1140 -0.0196
   13GLY     BB 1531  19.426  13.119  11.889 -0.3661  0.0604 -0.2148
   14LYS     BB 1532  19.423  12.995  11.530 -0.1809 -0.2817 -0.1626
   14LYS    SC1 1533  19.143  12.911  11.425 -0.0804  0.2739 -0.4277
   14LYS    SC2 1534  18.849  13.007  11.174 -0.1778 -0.2023 -0.2555
   15GLU     BB 1535  19.571  12.793  11.358 -0.2343  0.5967  0.0895
   15GLU    SC1 1536  19.598  12.383  11.424 -0.2154 -0.0948  0.1025
   16LYS     BB 1537  19.850  12.882  11.115  0.0854 -0.2654  0.0699
   16LYS    SC1 1538  19.926  12.560  11.041 -0.1791  0.0278  0.2840
   16LYS    SC2 1539  20.046  12.280  11.146 -0.0157  0.0231 -0.5019
   17GLY     BB 1540  20.148  12.969  11.232 -0.1331 -0.0901  0.2756
   18GLY     BB 1541  20.117  13.229  10.941 -0.1332 -0.1876  0.2646
   19LYS     BB 1542  20.262  13.557  11.070 -0.1264 -0.0304  0.2248
   19LYS    SC1 1543  20.060  13.769  10.972 -0.0096 -0.2074 -0.0312
   19LYS    SC2 1544  19.842  13.779  10.741  0.0059 -0.0605 -0.4056
   20ASN     BB 1545  20.592  13.638  10.862  0.1023 -0.1637  0.0194
   20ASN    SC1 1546  20.409  13.883  10.660 -0.0418  0.0417 -0.0321
   21ALA     BB 1547  20.924  13.675  10.926 -0.0417 -0.1057  0.1152
   21ALA    SC1 1548  20.893  13.467  11.096  0.1173 -0.3439 -0.1392
   22ILE     BB 1549  21.034  13.932  11.105 -0.0521  0.1883  0.2317
   22ILE    SC1 1550  21.093  13.751  11.388 -0.3103  0.1225  0.2462
   23ASN     BB 1551  21.269  14.133  11.168 -0.1165  0.1579 -0.0896
   23ASN    SC1 1552  21.523  13.837  11.152 -0.0245 -0.3519 -0.1103
   24MET     BB 1553  21.496  14.330  10.931  0.1429 -0.2096  0.1629
   24MET    SC1 1554  21.881  14.286  11.010  0.3404  0.0605 -0.0950
   25LYS     BB 1555  21.388  14.644  11.027 -0.3368 -0.0686  0.1791
   25LYS    SC1 1556  21.565  14.747  10.774  0.3521 -0.2448  0.0372
   25LYS    SC2 1557  21.765  14.647  10.543 -0.1594 -0.0124 -0.2199
   26ASP     BB 1558  21.128  14.683  11.173 -0.1472  0.0488  0.0715
   26ASP    SC1 1559  21.233  14.500  11.461  0.3113  0.1368 -0.1943
   27VAL     BB 1560  20.960  14.985  11.101  0.1789 -0.1720  0.3501
   27VAL    SC1 1561  21.134  15.220  11.091  0.1745 -0.1813 -0.1426
   28LYS     BB 1562  20.690  14.931  10.912 -0.1337  0.2306  0.2461
   28LYS    SC1 1563  20.742  14.601  10.882 -0.0667 -0.3755  0.1726
   28LYS    SC2 1564  20.886  14.348  11.057  0.2488 -0.0776  0.1885
   29ASP     BB 1565  20.437  15.063  10.827 -0.0591  0.1663  0.1762
   29ASP    SC1 1566  20.402  14.843  10.529 -0.1201 -0.0167 -0.3394
   30LEU     BB 1567  20.111  15.064  10.844 -0.2534 -0.0168  0.0885
   30LEU    SC1 1568  20.053  15.208  11.176  0.1558  0.1082 -0.0679
   31GLY     BB 1569  19.830  14.887  10.765  0.1392 -0.1114 -0.2101
   32LYS     BB 1570  19.645  15.084  10.579  0.2521  0.1182  0.1610
   32LYS    SC1 1571  19.815  15.266  10.477  0.0566  0.0758 -0.1824
   32LYS    SC2 1572  19.918  15.391  10.185 -0.0149 -0.2322  0.0710
   33THR     BB 1573  19.317  15.153  10.593  0.1301 -0.2362 -0.2572
   33THR    SC1 1574  19.212  14.867  10.597 -0.2069 -0.1158 -0.1187
   34MET     BB 1575  19.198  15.175  10.312 -0.4214  0.1898  0.4564
   34MET    SC1 1576  19.482  15.291  10.075  0.2098 -0.2192  0.1266
   35LYS     BB 1577  19.082  14.892  10.149 -0.3319 -0.0423  0.1878
   35LYS    SC1 1578  18.838  14.757  10.321 -0.1286  0.3307 -0.0462
   35LYS    SC2 1579  18.552  14.607  10.443 -0.4983  0.0923 -0.3630
   36ASP     BB 1580  19.254  14.638  10.232  0.2903  0.0441 -0.1011
   36ASP    SC1 1581  19.278  14.522   9.901 -0.1432 -0.5022 -0.1685
   37GLN     BB 1582  19.546  14.764  10.225 -0.3407 -0.0548 -0.0260
   37GLN    SC1 1583  19.669  14.515  10.504  0.1805  0.0784 -0.2720
   38ALA     BB 1584  19.720  14.654  10.014  0.0952  0.2061 -0.1731
   38ALA    SC1 1585  19.883  14.809   9.865  0.1214  0.3705  0.0214
   39LEU     BB 1586  19.707  14.405   9.776 -0.2561  0.0028 -0.0027
   39LEU    SC1 1587  20.038  14.459   9.668  0.1833  0.0127  0.3267
   40LYS     BB 1588  19.610  14.125   9.792  0.0336 -0.0757 -0.0047
   40LYS    SC1 1589  19.810  14.040   9.531 -0.1446 -0.2758  0.0805
   40LYS    SC2 1590  19.918  13.699   9.526 -0.0401  0.3059 -0.1950
   41ASP     BB 1591  19.674  13.889   9.985 -0.2165 -0.1830  0.2620
   41ASP    SC1 1592  19.467  13.655   9.924  0.3023 -0.0700  0.2100
   42ASP     BB 1593  19.978  13.813   9.982 -0.0968 -0.1104  0.1627
   42ASP    SC1 1594  20.007  13.856  10.321  0.1776 -0.5260  0.1637
   43ASP     BB 1595  20.175  13.991   9.818  0.0133  0.0142  0.2905
   43ASP    SC1 1596  20.428  14.095   9.956 -0.2538  0.0411  0.0094
   44ALA     BB 1597  20.293  13.935   9.503 -0.2078  0.1104 -0.0580
   44ALA    SC1 1598  20.248  14.201   9.495 -0.2348  0.1442  0.6223
   45GLU     BB 1599  20.614  13.874   9.538  0.4071  0.0857 -0.0294
   45GLU    SC1 1600  20.623  14.050   9.191 -0.1794 -0.3222 -0.0779
   46THR     BB 1601  20.776  13.785   9.790 -0.5042  0.2230 -0.3258
   46THR    SC1 1602  20.919  14.054   9.810  0.0519 -0.0904  0.3998
   47GLY     BB 1603  20.762  13.460   9.933 -0.2584  0.4658  0.3003
   48LEU     BB 1604  21.077  13.366   9.941  0.0752 -0.0777  0.0592
   48LEU    SC1 1605  21.185  13.708  10.016  0.2078  0.2587  0.2122
   49THR     BB 1606  21.059  13.091  10.084  0.0392  0.1039 -0.1599
   49THR    SC1 1607  21.360  13.048  10.095  0.0355  0.0947 -0.0882
   50ASP     BB 1608  20.834  12.854  10.109  0.1249  0.0310  0.0994
   50ASP    SC1 1609  20.748  12.835  10.387 -0.1722 -0.5747 -0.1378
   51GLY     BB 1610  20.846  12.643   9.849 -0.1730  0.0190  0.1402
   52GLU     BB 1611  21.182  12.539   9.854  0.0518  0.2375  0.3713
   52GLU    SC1 1612  21.189  12.445   9.487  0.3105 -0.1422  0.0539
   53GLU     BB 1613  21.486  12.642   9.926  0.3350  0.2008 -0.1574
   53GLU    SC1 1614  21.671  12.699  10.282  0.0441 -0.2600 -0.2581
   54LYS     BB 1615  21.622  12.851   9.733  0.1341  0.0237 -0.2788
   54LYS    SC1 1616  21.513  13.138   9.671 -0.1622  0.0289 -0.1900
   54LYS    SC2 1617  21.274  13.355   9.429  0.0167  0.0509 -0.0961
   55GLU     BB 1618  21.915  12.781   9.581  0.2664  0.1301 -0.0589
   55GLU    SC1 1619  22.123  13.055   9.730  0.0132  0.1931 -0.2018
   56GLU     BB 1620  21.889  12.552   9.405  0.0043  0.0867 -0.0341
   56GLU    SC1 1621  22.020  12.276   9.595  0.2212 -0.0984 -0.4126
   57PRO     BB 1622  21.941  12.428   9.088  0.1799 -0.0057  0.5396
   57PRO    SC1 1623  22.218  12.326   9.160 -0.1448 -0.0492 -0.0526
   58LYS     BB 1624  21.698  12.507   8.845 -0.0836 -0.0619  0.2241
   58LYS    SC1 1625  21.738  12.205   8.764 -0.1958  0.1676  0.0747
   58LYS    SC2 1626  22.102  12.194   8.686 -0.2247  0.2850  0.0703
   59GLU     BB 1627  21.752  12.835   8.762 -0.1204  0.1333  0.3794
   59GLU    SC1 1628  22.137  12.700   8.710  0.0570  0.0380  0.0334
   60GLU     BB 1629  21.418  13.006   8.827  0.0446  0.1531 -0.1820
   60GLU    SC1 1630  21.137  12.828   8.654 -0.0141  0.0841  0.0060
   61GLU     BB 1631  21.429  13.286   8.985 -0.0215 -0.1328  0.1916
   61GLU    SC1 1632  21.728  13.453   8.867  0.1242 -0.1776 -0.0104
    1LYS     BB 1633  17.667   8.697  13.198  0.0900  0.3145 -0.1231
    1LYS    SC1 1634  17.398   8.504  13.152 -0.3117 -0.1075 -0.4839
    1LYS    SC2 1635  17.427   8.156  13.329 -0.0795  0.2690  0.1077
    2LYS     BB 1636  17.488   8.944  13.368 -0.1821  0.0848  0.0215
    2LYS    SC1 1637  17.171   8.968  13.393 -0.2814  0.1447 -0.0406
    2LYS    SC2 1638  16.918   9.012  13.650 -0.4735 -0.3147 -0.0768
    3CYS     BB 1639  17.531   9.248  13.424  0.1202  0.1089  0.1054
    3CYS    SC1 1640  17.285   9.342  13.262  0.3746 -0.1057  0.3829
    4LEU     BB 1641  17.840   9.389  13.562  0.1580 -0.0734  0.2338
    4LEU    SC1 1642  17.630   9.650  13.694 -0.2335  0.3957  0.1273
    5PHE     BB 1643  18.145   9.501  13.405  0.0352  0.1069 -0.1514
    5PHE    SC1 1644  18.291   9.228  13.504  0.0960  0.0266 -0.1681
    5PHE    SC2 1645  18.533   9.230  13.743 -0.1934  0.0993  0.1323
    5PHE    SC3 1646  18.339   9.016  13.765 -0.2094  0.0926 -0.0545
    6LYS     BB 1647  18.105   9.775  13.212  0.0433  0.1901  0.1360
    6LYS    SC1 1648  17.923   9.574  13.059 -0.1610 -0.2378  0.0991
    6LYS    SC2 1649  17.619   9.437  12.979 -0.1556 -0.3796 -0.1250
    7LYS     BB 1650  17.946   9.987  13.426  0.1383  0.1308 -0.0516
    7LYS    SC1 1651  17.724  10.066  13.269  0.0302 -0.0018 -0.4539
    7LYS    SC2 1652  17.441  10.224  13.206 -0.2908  0.0063  0.3229
    8LYS     BB 1653  17.912  10.008  13.756 -0.1433 -0.2362 -0.0879
    8LYS    SC1 1654  18.085   9.758  13.807  0.0349  0.0029 -0.1083
    8LYS    SC2 1655  18.182   9.432  13.927  0.0333 -0.1286 -0.1166
    9ASN     BB 1656  18.075  10.168  13.995  0.0499 -0.0212 -0.0333
    9ASN    SC1 1657  17.963  10.148  14.301 -0.2066  0.0679 -0.2422
   10LYS     BB 1658  18.188  10.471  13.878  0.0969  0.0317 -0.2497
   10LYS    SC1 1659  18.199  10.341  13.602 -0.0011 -0.0480  0.2777
   10LYS    SC2 1660  18.406  10.212  13.357 -0.2929 -0.0878  0.0545
   11LYS     BB 1661  18.080  10.817  13.854  0.1507  0.1394  0.1876
   11LYS    SC1 1662  18.353  10.916  13.963 -0.1734  0.0397 -0.1877
   11LYS    SC2 1663  18.561  10.809  14.281  0.2510  0.0968  0.1523
   12LYS     BB 1664  18.024  10.997  13.592 -0.0145  0.0239  0.2056
   12LYS    SC1 1665  18.066  11.280  13.633  0.1705  0.0205  0.3570
   12LYS    SC2 1666  17.917  11.564  13.747  0.2595 -0.3107  0.3380
   13GLY     BB 1667  17.890  10.888  13.286  0.0617  0.0114 -0.0976
   14LYS     BB 1668  17.756  11.003  13.027 -0.2131 -0.2246 -0.1690
   14LYS    SC1 1669  17.566  11.255  13.150 -0.0310  0.0973  0.3734
   14LYS    SC2 1670  17.542  11.617  13.115  0.2646 -0.2608 -0.2580
   15GLU     BB 1671  17.771  10.867  12.742 -0.2112 -0.0702 -0.2504
   15GLU    SC1 1672  17.694  10.458  12.878 -0.1145 -0.1217 -0.1795
   16LYS     BB 1673  17.862  10.957  12.460  0.0504  0.0462 -0.0102
   16LYS    SC1 1674  17.733  10.714  12.333 -0.1318 -0.0762  0.1596
   16LYS    SC2 1675  17.488  10.562  12.475 -0.0015  0.4299  0.1626
   17GLY     BB 1676  18.149  10.867  12.462 -0.4978  0.2011  0.4114
   18GLY     BB 1677  18.239  10.668  12.158 -0.0325 -0.2077  0.2551
   19LYS     BB 1678  18.268  10.674  11.811 -0.0409  0.0799  0.0926
   19LYS    SC1 1679  18.028  10.915  11.838 -0.0357 -0.0272 -0.1065
   19LYS    SC2 1680  18.098  11.257  11.924 -0.4102  0.0480 -0.3636
   20ASN     BB 1681  18.445  10.492  11.617  0.2492 -0.1496 -0.0635
   20ASN    SC1 1682  18.296  10.237  11.694 -0.4791  0.0552  0.0871
   21ALA     BB 1683  18.706  10.562  11.376 -0.0934 -0.0995 -0.1008
   21ALA    SC1 1684  18.507  10.734  11.316  0.1121  0.1736 -0.0183
   22ILE     BB 1685  18.733  10.505  11.026 -0.1743 -0.1114 -0.1008
   22ILE    SC1 1686  18.576  10.759  10.863  0.2583  0.1065 -0.1920
   23ASN     BB 1687  18.895  10.362  10.796  0.1467  0.3053 -0.2868
   23ASN    SC1 1688  18.723  10.300  10.526 -0.0405  0.1635 -0.1431
   24MET     BB 1689  19.172  10.351  10.633  0.0121 -0.2520  0.5399
   24MET    SC1 1690  19.213  10.719  10.569  0.2694  0.1939 -0.5355
   25LYS     BB 1691  19.227  10.165  10.370  0.2243 -0.0068 -0.0133
   25LYS    SC1 1692  19.553  10.153  10.462  0.2463  0.0411  0.3245
   25LYS    SC2 1693  19.783   9.952  10.555  0.1621  0.0887  0.2545
   26ASP     BB 1694  19.051   9.884  10.348  0.2560 -0.0383  0.4544
   26ASP    SC1 1695  18.883   9.905  10.639  0.3263 -0.0459  0.1511
   27VAL     BB 1696  18.792   9.791  10.156 -0.2067 -0.1659  0.0620
   27VAL    SC1 1697  18.722  10.073  10.125 -0.0156 -0.1275 -0.0335
   28LYS     BB 1698  18.743   9.646   9.869  0.1327  0.3155  0.1025
   28LYS    SC1 1699  18.452   9.750   9.956  0.3169  0.0350  0.0445
   28LYS    SC2 1700  18.355   9.504  10.197 -0.1402  0.0147  0.1445
   29ASP     BB 1701  19.039   9.572   9.810  0.0463  0.0181 -0.0345
   29ASP    SC1 1702  19.052   9.246   9.813 -0.3516  0.0188  0.0344
   30LEU     BB 1703  19.269   9.705   9.916 -0.1965 -0.0000  0.2497
   30LEU    SC1 1704  19.152  10.047   9.894  0.0913 -0.0310  0.0539
   31GLY     BB 1705  19.568   9.562   9.916  0.3536 -0.3055  0.2319
   32LYS     BB 1706  19.685   9.595   9.593 -0.0446 -0.0551 -0.1968
   32LYS    SC1 1707  20.010   9.577   9.689 -0.1637  0.1012  0.2322
   32LYS    SC2 1708  20.262   9.318   9.823  0.1237  0.0493 -0.0313
   33THR     BB 1709  19.516   9.860   9.506 -0.0704  0.0829  0.1865
   33THR    SC1 1710  19.221   9.937   9.502 -0.0398  0.1957  0.0123
   34MET     BB 1711  19.640  10.097   9.724  0.1101  0.2231  0.1069
   34MET    SC1 1712  19.648  10.009  10.040  0.1922 -0.2536 -0.1613
   35LYS     BB 1713  19.465  10.324   9.666 -0.0060 -0.0752  0.0923
   35LYS    SC1 1714  19.313  10.456   9.872 -0.0618  0.0516 -0.0946
   35LYS    SC2 1715  19.375  10.579  10.189 -0.5143 -0.3123  0.2776
   36ASP     BB 1716  19.354  10.403   9.385  0.0359  0.1403  0.1034
   36ASP    SC1 1717  19.417  10.139   9.179  0.0990 -0.4780 -0.1326
   37GLN     BB 1718  19.221  10.625   9.154 -0.0239  0.0664 -0.2440
   37GLN    SC1 1719  19.470  10.553   8.898 -0.0897 -0.1155  0.1038
   38ALA     BB 1720  19.219  10.979   9.211  0.1855  0.1444  0.0981
   38ALA    SC1 1721  19.387  11.020   9.004  0.1022  0.1345  0.0276
   39LEU     BB 1722  19.305  11.066   9.505 -0.3501  0.0325  0.1306
   39LEU    SC1 1723  19.024  11.266   9.558  0.6356 -0.1164  0.0372
   40LYS     BB 1724  19.577  11.223   9.499 -0.0249  0.1450  0.0206
   40LYS    SC1 1725  19.681  11.228   9.208 -0.1567 -0.1081 -0.5567
   40LYS    SC2 1726  19.887  11.317   8.923 -0.0634 -0.1961  0.0360
   41ASP     BB 1727  19.816  11.107   9.682 -0.1699  0.0351 -0.1840
   41ASP    SC1 1728  19.938  11.393   9.791  0.1343 -0.1619  0.0218
   42ASP     BB 1729  19.759  10.915   9.927  0.1178 -0.2079 -0.3663
   42ASP    SC1 1730  19.437  10.904   9.867  0.0025 -0.0960 -0.0567
   43ASP     BB 1731  19.800  10.576   9.960 -0.1575 -0.1338  0.1987
   43ASP    SC1 1732  20.053  10.661  10.165  0.0961  0.1651  0.0919
   44ALA     BB 1733  19.884  10.500   9.701 -0.4066  0.0937  0.0801
   44ALA    SC1 1734  20.006  10.266   9.643 -0.1503  0.2631 -0.0871
   45GLU     BB 1735  20.129  10.721   9.632  0.2337  0.1568 -0.3536
   45GLU    SC1 1736  20.230  10.634   9.295 -0.1636  0.2898 -0.0490
   46THR     BB 1737  20.315  10.887   9.862 -0.1374  0.0995 -0.0406
   46THR    SC1 1738  20.151  11.087  10.024 -0.2978  0.0506 -0.1406
   47GLY     BB 1739  20.593  10.879   9.995 -0.4627  0.1351  0.1744
   48LEU     BB 1740  20.826  10.953   9.711 -0.1612 -0.0283 -0.0395
   48LEU    SC1 1741  20.856  11.307   9.836 -0.0336 -0.1518  0.0556
   49THR     BB 1742  21.083  10.745   9.549 -0.0985 -0.2974  0.1982
   49THR    SC1 1743  21.130  10.462   9.650 -0.0355 -0.3185  0.1108
   50ASP     BB 1744  21.293  10.781   9.282  0.1004 -0.1592 -0.0592
   50ASP    SC1 1745  21.184  10.549   9.096 -0.0130 -0.0099 -0.3518
   51GLY     BB 1746  21.222  11.023   9.011 -0.1177  0.1336 -0.0089
   52GLU     BB 1747  21.053  10.997   8.729 -0.1504  0.1703 -0.1104
   52GLU    SC1 1748  20.690  11.154   8.834  0.3256  0.0372  0.3765
   53GLU     BB 1749  21.299  11.173   8.525  0.0248  0.0147 -0.1527
   53GLU    SC1 1750  21.277  11.001   8.167 -0.1161  0.0339 -0.1806
   54LYS     BB 1751  21.575  11.313   8.663 -0.0604 -0.1317  0.1508
   54LYS    SC1 1752  21.765  11.142   8.862  0.3039 -0.5111 -0.2861
   54LYS    SC2 1753  21.718  10.782   9.014 -0.0839 -0.1556  0.0302
   55GLU     BB 1754  21.858  11.405   8.540 -0.1473  0.4517  0.1707
   55GLU    SC1 1755  22.013  11.697   8.725  0.1345 -0.1418 -0.2598
   56GLU     BB 1756  22.068  11.154   8.539 -0.1551 -0.3645  0.2196
   56GLU    SC1 1757  21.955  10.831   8.577 -0.2324  0.2252  0.0219
   57PRO     BB 1758  22.401  11.097   8.581  0.0853  0.3058  0.2426
   57PRO    SC1 1759  22.525  10.873   8.376 -0.1928 -0.0078 -0.2580
   58LYS     BB 1760  22.693  11.171   8.802 -0.0204 -0.0910 -0.1975
   58LYS    SC1 1761  23.007  11.084   8.731  0.3325  0.0653 -0.2104
   58LYS    SC2 1762  23.286  10.833   8.658  0.2206  0.2022  0.0775
   59GLU     BB 1763  22.738  11.431   8.934 -0.2983  0.2652  0.1294
   59GLU    SC1 1764  22.474  11.486   9.255 -0.0876 -0.0519  0.2268
   60GLU     BB 1765  22.875  11.645   8.810 -0.0039 -0.1108 -0.3479
   60GLU    SC1 1766  23.200  11.583   8.609 -0.0776 -0.3885 -0.2035
   61GLU     BB 1767  22.858  11.960   8.768  0.0205  0.0522 -0.2464
   61GLU    SC1 1768  22.881  12.235   9.083 -0.1569 -0.1422 -0.3153
    1LYS     BB 1769  17.164   8.303  10.000 -0.1875  0.1663 -0.0069
    1LYS    SC1 1770  16.986   8.041   9.936 -0.3019  0.2496  0.1531
    1LYS    SC2 1771  16.956   7.678   9.915 -0.1733 -0.0833  0.2832
    2LYS     BB 1772  17.011   8.389  10.236  0.3757  0.0098  0.0174
    2LYS    SC1 1773  16.729   8.426  10.356  0.1640 -0.2046  0.0398
    2LYS    SC2 1774  16.426   8.243  10.292 -0.0284 -0.1443  0.2223
    3CYS     BB 1775  17.092   8.317  10.597  0.0176  0.2717 -0.2634
    3CYS    SC1 1776  16.780   8.203  10.676 -0.2510 -0.0520  0.0999
    4LEU     BB 1777  16.973   8.586  10.751 -0.0585  0.1561  0.3013
    4LEU    SC1 1778  17.249   8.585  10.935  0.0536 -0.1430  0.0374
    5PHE     BB 1779  16.858   8.774  10.539  0.1838  0.0663  0.0408
    5PHE    SC1 1780  17.010   9.039  10.555 -0.1697  0.0862 -0.0998
    5PHE    SC2 1781  16.935   9.313  10.368 -0.3423 -0.0561 -0.2421
    5PHE    SC3 1782  17.217   9.246  10.381 -0.2932  0.1610 -0.1589
    6LYS     BB 1783  16.529   8.849  10.447  0.3029  0.1172 -0.0047
    6LYS    SC1 1784  16.562   9.144  10.291 -0.0953  0.1930  0.2499
    6LYS    SC2 1785  16.589   9.252   9.938 -0.0834 -0.2910  0.1385
    7LYS     BB 1786  16.295   8.855  10.637 -0.2995 -0.1222  0.2618
    7LYS    SC1 1787  16.344   8.887  10.941 -0.0323 -0.2739  0.0166
    7LYS    SC2 1788  16.459   9.142  11.171  0.0354  0.0953  0.2296
    8LYS     BB 1789  15.928   8.875  10.559  0.0091 -0.0892 -0.2106
    8LYS    SC1 1790  15.740   8.881  10.815  0.1261  0.2055 -0.0887
    8LYS    SC2 1791  15.545   9.129  10.965  0.1197  0.0683  0.1702
    9ASN     BB 1792  15.712   8.626  10.437 -0.0538 -0.0093  0.0107
    9ASN    SC1 1793  15.700   8.637  10.158  0.0106 -0.1544 -0.1503
   10LYS     BB 1794  15.675   8.410  10.690 -0.1618  0.1180 -0.0430
   10LYS    SC1 1795  15.488   8.378  10.963  0.0648  0.1515 -0.1884
   10LYS    SC2 1796  15.485   8.622  11.190  0.3536 -0.0571  0.2513
   11LYS     BB 1797  15.861   8.168  10.847  0.0061 -0.0587  0.2284
   11LYS    SC1 1798  16.080   8.269  11.062  0.1099  0.0304 -0.0190
   11LYS    SC2 1799  16.268   8.267  11.312  0.2137  0.0440 -0.0894
   12LYS     BB 1800  15.638   7.904  10.956 -0.2522 -0.2011  0.1146
   12LYS    SC1 1801  15.586   7.830  11.266  0.1568 -0.2560 -0.0735
   12LYS    SC2 1802  15.743   7.755  11.515 -0.1452 -0.2088 -0.4305
   13GLY     BB 1803  15.369   8.010  10.888  0.0895  0.1010 -0.2042
   14LYS     BB 1804  15.173   7.761  11.072 -0.3657  0.3480  0.1472
   14LYS    SC1 1805  15.085   7.531  10.890 -0.0550  0.0411 -0.2492
   14LYS    SC2 1806  15.156   7.176  10.898 -0.1072  0.0036 -0.0194
   15GLU     BB 1807  14.889   7.720  11.268  0.0037 -0.2658  0.2926
   15GLU    SC1 1808  14.655   7.469  11.123 -0.0630  0.0829  0.1717
   16LYS     BB 1809  15.031   7.771  11.535  0.0239  0.1607 -0.2328
   16LYS    SC1 1810  14.902   7.535  11.685  0.0762 -0.1749  0.0763
   16LYS    SC2 1811  14.746   7.374  11.970  0.4090  0.0234 -0.1296
   17GLY     BB 1812  15.323   7.604  11.573 -0.1360  0.1439  0.3551
   18GLY     BB 1813  15.469   7.293  11.594 -0.1358 -0.2421  0.0906
   19LYS     BB 1814  15.799   7.256  11.570  0.1630 -0.0364  0.0236
   19LYS    SC1 1815  15.917   6.905  11.484 -0.2629  0.2237  0.0860
   19LYS    SC2 1816  16.196   6.721  11.580 -0.1364  0.1059 -0.1171
   20ASN     BB 1817  16.082   7.251  11.673  0.4369 -0.1397  0.0169
   20ASN    SC1 1818  16.074   7.216  12.003 -0.1959 -0.2614  0.0140
   21ALA     BB 1819  16.175   7.573  11.547  0.1665 -0.3586 -0.0581
   21ALA    SC1 1820  16.110   7.655  11.796  0.0835 -0.3395 -0.0858
   22ILE     BB 1821  16.500   7.545  11.542 -0.0934 -0.0027  0.4370
   22ILE    SC1 1822  16.553   7.863  11.655  0.1649  0.1196 -0.0041
   23ASN     BB 1823  16.758   7.568  11.400  0.1053 -0.2162  0.2818
   23ASN    SC1 1824  16.961   7.735  11.135 -0.1703 -0.0999 -0.2526
   24MET     BB 1825  16.997   7.393  11.531 -0.2073 -0.3102 -0.1150
   24MET    SC1 1826  17.252   7.454  11.211  0.3205 -0.0953 -0.1376
   25LYS     BB 1827  17.297   7.474  11.688  0.2380  0.1079  0.0490
   25LYS    SC1 1828  17.342   7.714  11.536  0.0056  0.2237  0.2051
   25LYS    SC2 1829  17.348   7.964  11.273  0.0313 -0.1425  0.3053
   26ASP     BB 1830  17.545   7.223  11.633  0.0915 -0.1249  0.0195
   26ASP    SC1 1831  17.299   7.036  11.461  0.0413 -0.1472 -0.3210
   27VAL     BB 1832  17.845   7.319  11.536  0.1679 -0.1052 -0.3805
   27VAL    SC1 1833  17.731   7.569  11.438 -0.1326 -0.1656 -0.1994
   28LYS     BB 1834  17.998   7.019  11.486  0.1785  0.0497  0.1444
   28LYS    SC1 1835  18.230   7.195  11.595 -0.1751 -0.0753  0.2273
   28LYS    SC2 1836  18.174   7.437  11.822 -0.2848  0.2609 -0.2500
   29ASP     BB 1837  17.884   6.892  11.788  0.1057  0.0685 -0.0382
   29ASP    SC1 1838  17.872   7.147  12.020 -0.0622 -0.3670 -0.0114
   30LEU     BB 1839  17.634   6.731  11.893  0.0563  0.2229 -0.1231
   30LEU    SC1 1840  17.818   6.503  12.111  0.1013 -0.1563  0.3207
   31GLY     BB 1841  17.613   6.857  12.222  0.1611 -0.3743  0.0043
   32LYS     BB 1842  17.942   6.826  12.308  0.0842  0.2185 -0.0593
   32LYS    SC1 1843  17.974   6.607  12.489 -0.2348 -0.0270 -0.0047
   32LYS    SC2 1844  18.172   6.333  12.556 -0.0200  0.1950 -0.3112
   33THR     BB 1845  18.000   7.100  12.497 -0.1326  0.1002 -0.1611
   33THR    SC1 1846  17.763   7.285  12.445 -0.1440  0.1539  0.0708
   34MET     BB 1847  17.991   6.985  12.811  0.2923 -0.1769  0.1693
   34MET    SC1 1848  18.178   6.660  12.942  0.0417 -0.0643  0.0683
   35LYS     BB 1849  17.858   7.050  13.127 -0.0203  0.1003  0.0611
   35LYS    SC1 1850  17.688   6.776  13.093  0.2046  0.0653 -0.2475
   35LYS    SC2 1851  17.444   6.564  12.936  0.0783 -0.1774 -0.2046
   36ASP     BB 1852  18.144   7.180  13.207  0.1047  0.2120 -0.0224
   36ASP    SC1 1853  18.194   7.205  13.570 -0.2229 -0.3314 -0.1015
   37GLN     BB 1854  18.140   7.516  13.227 -0.1188 -0.0543  0.0736
   37GLN    SC1 1855  18.490   7.672  13.362  0.0376  0.5155  0.0436
   38ALA     BB 1856  18.250   7.700  12.975  0.1448  0.3411  0.1636
   38ALA    SC1 1857  18.016   7.831  13.006 -0.1295 -0.1163  0.1276
   39LEU     BB 1858  18.416   7.953  12.943  0.0782 -0.0385  0.2866
   39LEU    SC1 1859  18.290   8.080  13.245  0.4137  0.0467  0.2395
   40LYS     BB 1860  18.765   8.032  12.898  0.0187 -0.0393 -0.0480
   40LYS    SC1 1861  18.796   8.047  12.566  0.1608 -0.3106 -0.1267
   40LYS    SC2 1862  18.980   8.013  12.285 -0.1263  0.2396  0.0504
   41ASP     BB 1863  18.935   8.313  12.896 -0.1059  0.0998  0.1674
   41ASP    SC1 1864  19.215   8.159  13.062 -0.2336 -0.1836  0.3296
   42ASP     BB 1865  18.917   8.534  12.614 -0.0094  0.1702 -0.4236
   42ASP    SC1 1866  18.712   8.761  12.600  0.0310 -0.0165  0.1419
   43ASP     BB 1867  18.789   8.416  12.239 -0.0084  0.0732 -0.0119
   43ASP    SC1 1868  19.146   8.395  12.211  0.0731 -0.0326 -0.0157
   44ALA     BB 1869  18.496   8.490  12.077 -0.0544  0.1461 -0.2548
   44ALA    SC1 1870  18.348   8.340  12.247 -0.1848  0.1172 -0.3915
   45GLU     BB 1871  18.383   8.477  11.769 -0.2349 -0.0994 -0.1750
   45GLU    SC1 1872  18.366   8.890  11.703 -0.0962  0.1256 -0.3230
   46THR     BB 1873  18.087   8.385  11.586  0.3385 -0.0032 -0.1660
   46THR    SC1 1874  17.858   8.550  11.702  0.1577 -0.2359 -0.1860
   47GLY     BB 1875  18.262   8.188  11.433 -0.3879  0.0362  0.0456
   48LEU     BB 1876  18.337   8.093  11.107  0.2493 -0.1012  0.0882
   48LEU    SC1 1877  18.341   7.749  11.091 -0.2159 -0.0465 -0.0398
   49THR     BB 1878  18.554   8.147  10.903 -0.2221  0.1193  0.1644
   49THR    SC1 1879  18.424   8.043  10.647  0.0220 -0.0502  0.1054
   50ASP     BB 1880  18.764   8.396  10.888 -0.2358  0.3147 -0.0285
   50ASP    SC1 1881  18.983   8.220  11.076  0.0874  0.2530  0.1665
   51GLY     BB 1882  18.602   8.685  10.885  0.1088  0.1498 -0.0051
   52GLU     BB 1883  18.460   8.729  10.639 -0.0277 -0.1347 -0.0207
   52GLU    SC1 1884  18.434   8.419  10.471 -0.2556 -0.0933 -0.0100
   53GLU     BB 1885  18.571   8.987  10.445 -0.1075  0.1235 -0.2249
   53GLU    SC1 1886  18.327   9.250  10.663 -0.2210  0.0883 -0.2506
   54LYS     BB 1887  18.935   9.018  10.358  0.0343 -0.1131  0.2043
   54LYS    SC1 1888  18.964   8.854  10.100  0.3115  0.0661 -0.1158
   54LYS    SC2 1889  18.849   8.848   9.757 -0.1339  0.2242 -0.1097
   55GLU     BB 1890  19.240   9.031  10.528 -0.0060  0.2337  0.2250
   55GLU    SC1 1891  19.356   8.713  10.354  0.1151 -0.0558 -0.0353
   56GLU     BB 1892  19.371   9.172  10.710 -0.1360  0.1345  0.0847
   56GLU    SC1 1893  19.294   9.009  11.063  0.0101  0.0377 -0.0090
   57PRO     BB 1894  19.454   9.463  10.847 -0.0348 -0.0428 -0.0510
   57PRO    SC1 1895  19.704   9.682  10.868  0.0014 -0.0409 -0.3008
   58LYS     BB 1896  19.152   9.504  10.976 -0.1867 -0.6481 -0.2767
   58LYS    SC1 1897  19.097   9.510  10.653 -0.3674 -0.1174  0.1173
   58LYS    SC2 1898  19.106   9.428  10.284  0.2044  0.2447  0.2600
   59GLU     BB 1899  19.189   9.715  11.256  0.2331  0.0736  0.1161
   59GLU    SC1 1900  19.474   9.925  11.248 -0.3267 -0.1921  0.1672
   60GLU     BB 1901  18.913   9.745  11.506 -0.2601  0.0649  0.0538
   60GLU    SC1 1902  18.647  10.025  11.416 -0.3189 -0.0313 -0.2653
   61GLU     BB 1903  19.093   9.848  11.739  0.0332 -0.1383 -0.0540
   61GLU    SC1 1904  19.110   9.570  11.939  0.2124  0.0673  0.2244
    1LYS     BB 1905  26.689   3.692   9.398 -0.0823  0.0772 -0.0861
    1LYS    SC1 1906  26.571   3.679   9.631  0.0707  0.0218  0.1240
    1LYS    SC2 1907  26.624   3.604   9.971  0.3043 -0.0089 -0.1572
    2LYS     BB 1908  27.009   3.801   9.397  0.0940 -0.1119  0.0051
    2LYS    SC1 1909  27.083   4.062   9.609  0.0274 -0.1473  0.4821
    2LYS    SC2 1910  27.410   4.017   9.762 -0.1408 -0.1349  0.0436
    3CYS     BB 1911  27.289   3.640   9.462  0.3867  0.3458 -0.0312
    3CYS    SC1 1912  27.025   3.445   9.597  0.0498 -0.3410  0.0180
    4LEU     BB 1913  27.428   3.355   9.337 -0.2478  0.1968 -0.2566
    4LEU    SC1 1914  27.724   3.343   9.566  0.2076 -0.1904  0.2909
    5PHE     BB 1915  27.387   3.129   9.054 -0.0732  0.0096  0.2302
    5PHE    SC1 1916  27.531   2.885   9.210 -0.0574 -0.0553  0.2601
    5PHE    SC2 1917  27.627   2.597   9.056  0.0004  0.1237 -0.0471
    5PHE    SC3 1918  27.469   2.562   9.297  0.3273 -0.1689  0.1335
    6LYS     BB 1919  27.122   3.179   8.871 -0.0536 -0.1802 -0.1515
    6LYS    SC1 1920  26.876   2.970   8.847  0.0773 -0.2611 -0.2137
    6LYS    SC2 1921  26.551   2.934   8.866  0.1058 -0.0555 -0.0456
    7LYS     BB 1922  27.164   3.394   8.573  0.0337 -0.1486 -0.2205
    7LYS    SC1 1923  27.427   3.441   8.610 -0.0195  0.0364 -0.2452
    7LYS    SC2 1924  27.698   3.511   8.825  0.2794 -0.1444  0.0700
    8LYS     BB 1925  26.932   3.639   8.655 -0.1508 -0.1566 -0.1382
    8LYS    SC1 1926  27.061   3.886   8.478 -0.2073 -0.1454 -0.4509
    8LYS    SC2 1927  27.232   4.165   8.298 -0.3584  0.4870  0.0167
    9ASN     BB 1928  26.658   3.647   8.845 -0.0072 -0.1091  0.2685
    9ASN    SC1 1929  26.641   3.356   8.710  0.1919  0.0880 -0.1461
   10LYS     BB 1930  26.355   3.709   8.880  0.1988 -0.1571 -0.0792
   10LYS    SC1 1931  26.280   3.628   8.608 -0.0597  0.0394  0.1516
   10LYS    SC2 1932  26.301   3.384   8.329 -0.1381 -0.1148 -0.1368
   11LYS     BB 1933  26.359   3.907   9.136 -0.0057 -0.1341 -0.0335
   11LYS    SC1 1934  26.138   4.096   8.927 -0.3707  0.0016  0.0239
   11LYS    SC2 1935  25.953   4.376   8.829  0.0372 -0.0554  0.0159
   12LYS     BB 1936  26.241   3.885   9.440 -0.1722 -0.0850  0.2852
   12LYS    SC1 1937  26.361   4.093   9.609 -0.2161  0.0178 -0.0487
   12LYS    SC2 1938  26.436   4.428   9.709 -0.0248 -0.2914 -0.2680
   13GLY     BB 1939  25.917   3.825   9.532 -0.0828  0.4322 -0.4166
   14LYS     BB 1940  25.773   3.500   9.552 -0.4141 -0.0475  0.2944
   14LYS    SC1 1941  25.805   3.432   9.863  0.1150  0.2379 -0.1925
   14LYS    SC2 1942  25.859   3.604  10.190 -0.2229  0.2628 -0.0639
   15GLU     BB 1943  25.891   3.277   9.369  0.0197  0.0738 -0.0014
   15GLU    SC1 1944  26.237   3.384   9.270 -0.0668  0.0966  0.0026
   16LYS     BB 1945  25.755   3.188   9.057  0.0036  0.2649  0.2451
   16LYS    SC1 1946  25.493   3.330   8.947 -0.0695 -0.2106 -0.2239
   16LYS    SC2 1947  25.196   3.121   8.975  0.0978 -0.2549 -0.1802
   17GLY     BB 1948  25.891   2.937   8.944 -0.3505  0.3166 -0.0760
   18GLY     BB 1949  25.853   2.597   9.055  0.1511  0.1966  0.0594
   19LYS     BB 1950  26.054   2.266   9.112 -0.1611 -0.2466 -0.0280
   19LYS    SC1 1951  26.071   2.194   8.789  0.2841  0.3710 -0.0442
   19LYS    SC2 1952  26.014   2.291   8.451 -0.4472  0.0429 -0.2594
   20ASN     BB 1953  26.267   2.376   9.244  0.2016  0.2405 -0.1846
   20ASN    SC1 1954  26.462   2.107   9.203  0.0183 -0.3741 -0.2784
   21ALA     BB 1955  26.298   2.561   9.499  0.0642 -0.1569  0.2072
   21ALA    SC1 1956  26.249   2.515   9.760  0.2143 -0.0106  0.2630
   22ILE     BB 1957  26.631   2.627   9.553 -0.1126 -0.0214  0.1311
   22ILE    SC1 1958  26.660   2.878   9.323  0.3536  0.2228  0.4390
   23ASN     BB 1959  26.748   2.751   9.861  0.1510  0.2365  0.6377
   23ASN    SC1 1960  27.017   2.917   9.870 -0.2811  0.0487 -0.1932
   24MET     BB 1961  26.487   2.663  10.080  0.0898  0.1336 -0.3209
   24MET    SC1 1962  26.249   2.333  10.158 -0.0023 -0.4122 -0.1427
   25LYS     BB 1963  26.401   2.806  10.354 -0.1844  0.0660 -0.0277
   25LYS    SC1 1964  26.094   2.828  10.399 -0.5963  0.2508  0.1102
   25LYS    SC2 1965  25.782   2.815  10.460 -0.1019 -0.2111 -0.1765
   26ASP     BB 1966  26.565   3.091  10.358  0.0181  0.0533 -0.4175
   26ASP    SC1 1967  26.454   3.177  10.047 -0.0245  0.1248 -0.2695
   27VAL     BB 1968  26.824   3.170  10.545  0.0692  0.0960  0.0468
   27VAL    SC1 1969  27.113   3.203  10.564  0.1225 -0.3031  0.0110
   28LYS     BB 1970  26.773   3.497  10.659 -0.0611 -0.0207  0.0432
   28LYS    SC1 1971  27.031   3.640  10.529 -0.0350  0.1390  0.0231
   28LYS    SC2 1972  27.250   3.916  10.465  0.1168  0.1121 -0.2466
   29ASP     BB 1973  26.901   3.634  10.988  0.0548  0.4611 -0.0307
   29ASP    SC1 1974  26.678   3.682  11.253  0.0504  0.0750 -0.0735
   30LEU     BB 1975  27.077   3.884  10.902 -0.0365 -0.2543  0.0920
   30LEU    SC1 1976  26.822   3.997  10.726 -0.0511  0.0179 -0.0769
   31GLY     BB 1977  27.374   4.008  11.001 -0.0699  0.0487  0.2148
   32LYS     BB 1978  27.541   4.025  11.308 -0.1896  0.1601  0.4139
   32LYS    SC1 1979  27.406   4.174  11.502  0.2622 -0.0964  0.1365
   32LYS    SC2 1980  27.244   4.441  11.573 -0.4848  0.0631 -0.3448
   33THR     BB 1981  27.742   3.783  11.416  0.1982  0.0829  0.1258
   33THR    SC1 1982  27.677   3.568  11.210 -0.0127  0.0592  0.2152
   34MET     BB 1983  27.943   3.946  11.592 -0.0526  0.0671 -0.2342
   34MET    SC1 1984  27.636   4.041  11.889 -0.1069 -0.3516 -0.1611
   35LYS     BB 1985  28.240   4.124  11.587 -0.2643  0.2004  0.1561
   35LYS    SC1 1986  28.362   3.987  11.865 -0.0812  0.1354  0.3304
   35LYS    SC2 1987  28.683   3.864  11.867  0.0693  0.0045 -0.2317
   36ASP     BB 1988  28.542   4.043  11.471  0.2237 -0.1675 -0.0569
   36ASP    SC1 1989  28.761   4.281  11.581  0.3359  0.0177 -0.2751
   37GLN     BB 1990  28.681   3.844  11.381  0.4735  0.0813 -0.0028
   37GLN    SC1 1991  29.052   3.804  11.460  0.3807  0.0892  0.0671
   38ALA     BB 1992  28.533   3.628  11.192  0.0427 -0.1130 -0.2088
   38ALA    SC1 1993  28.471   3.414  11.345 -0.0258  0.0046 -0.0698
   39LEU     BB 1994  28.486   3.784  10.903  0.3474 -0.0489 -0.0176
   39LEU    SC1 1995  28.701   3.664  10.692 -0.1049 -0.0531 -0.0861
   40LYS     BB 1996  28.439   4.078  10.975 -0.0593  0.2409  0.0810
   40LYS    SC1 1997  28.715   4.149  11.051  0.2032 -0.4078  0.1274
   40LYS    SC2 1998  28.694   4.437  11.187  0.1627 -0.3775 -0.0697
   41ASP     BB 1999  28.260   4.296  11.122  0.1875  0.0618  0.2107
   41ASP    SC1 2000  28.153   4.478  10.820 -0.0165 -0.3845  0.1841
   42ASP     BB 2001  27.970   4.223  11.205 -0.1161 -0.0184  0.4816
   42ASP    SC1 2002  27.967   3.927  10.981  0.0183 -0.1867 -0.2017
   43ASP     BB 2003  27.764   4.352  11.067 -0.2214  0.2574  0.4195
   43ASP    SC1 2004  27.508   4.518  11.242 -0.2974 -0.0738  0.0383
   44ALA     BB 2005  27.686   4.296  10.773  0.0929 -0.2757 -0.0319
   44ALA    SC1 2006  27.421   4.339  10.803  0.1579 -0.0510  0.2638
   45GLU     BB 2007  27.812   4.219  10.439  0.1346 -0.4210 -0.1063
   45GLU    SC1 2008  27.615   3.993  10.193  0.1453 -0.1361  0.0079
   46THR     BB 2009  28.115   4.131  10.552 -0.1913  0.1437  0.0637
   46THR    SC1 2010  28.188   3.837  10.587  0.0093  0.1870  0.0183
   47GLY     BB 2011  28.398   4.175  10.398  0.4518 -0.4156 -0.1223
   48LEU     BB 2012  28.560   4.365  10.236 -0.0174 -0.1290  0.0045
   48LEU    SC1 2013  28.860   4.441  10.428  0.0740 -0.1158  0.3608
   49THR     BB 2014  28.605   4.269   9.908  0.1908  0.1663  0.2440
   49THR    SC1 2015  28.573   4.497   9.709  0.0468  0.1650  0.2650
   50ASP     BB 2016  28.446   4.007   9.877  0.5069  0.2554  0.0487
   50ASP    SC1 2017  28.281   4.124   9.604  0.2618 -0.0863 -0.2328
   51GLY     BB 2018  28.537   3.755   9.654  0.0900 -0.4493 -0.1214
   52GLU     BB 2019  28.865   3.715   9.591 -0.2462 -0.1541  0.3045
   52GLU    SC1 2020  28.888   3.577   9.961 -0.2097 -0.0246 -0.1619
   53GLU     BB 2021  29.056   3.642   9.309 -0.0136  0.1382  0.1132
   53GLU    SC1 2022  29.143   4.000   9.205  0.0291 -0.3916  0.2456
   54LYS     BB 2023  29.032   3.314   9.161 -0.3145  0.0148  0.0566
   54LYS    SC1 2024  29.222   3.398   8.894 -0.1964 -0.2344  0.1893
   54LYS    SC2 2025  29.530   3.371   8.790  0.1472  0.0384  0.1186
   55GLU     BB 2026  28.760   3.165   9.033  0.3035  0.2455  0.0868
   55GLU    SC1 2027  28.707   2.884   9.278  0.2748  0.1715  0.0023
   56GLU     BB 2028  28.871   3.109   8.750 -0.1513 -0.0781  0.1806
   56GLU    SC1 2029  28.589   3.248   8.482 -0.0412  0.3139 -0.0515
   57PRO     BB 2030  28.907   2.821   8.561  0.0794  0.1744 -0.1006
   57PRO    SC1 2031  28.709   2.745   8.319  0.1383  0.0179 -0.1004
   58LYS     BB 2032  29.204   2.697   8.531 -0.2538  0.1087 -0.0688
   58LYS    SC1 2033  29.273   2.741   8.225  0.0666  0.0700 -0.1136
   58LYS    SC2 2034  29.432   2.829   7.907 -0.1940  0.1276 -0.4086
   59GLU     BB 2035  29.474   2.586   8.712 -0.3327  0.3707 -0.0177
   59GLU    SC1 2036  29.715   2.923   8.830  0.3705  0.2551  0.2885
   60GLU     BB 2037  29.532   2.502   9.013 -0.2672  0.1189  0.0238
   60GLU    SC1 2038  29.612   2.134   8.905  0.1386 -0.3935 -0.1237
   61GLU     BB 2039  29.368   2.562   9.283 -0.0862  0.0182  0.0759
   61GLU    SC1 2040  29.029   2.498   9.276  0.0327 -0.0827 -0.2143
    1LYS     BB 2041   7.544   7.630  23.527 -0.2244 -0.3790  0.0761
    1LYS    SC1 2042   7.295   7.806  23.629  0.1613  0.1742 -0.0138
    1LYS    SC2 2043   7.077   7.830  23.902 -0.0487 -0.2505  0.3084
    2LYS     BB 2044   7.862   7.694  23.660 -0.2148 -0.1196  0.0367
    2LYS    SC1 2045   7.875   8.041  23.730 -0.0656 -0.0005  0.2868
    2LYS    SC2 2046   8.118   8.223  23.974 -0.1585 -0.2265 -0.0724
    3CYS     BB 2047   7.885   7.383  23.790  0.0481  0.1002 -0.1121
    3CYS    SC1 2048   8.165   7.545  23.902  0.5637 -0.3120  0.0740
    4LEU     BB 2049   7.868   7.346  24.141 -0.0073  0.3614  0.0449
    4LEU    SC1 2050   7.648   7.060  24.108  0.2755  0.0021  0.2850
    5PHE     BB 2051   7.815   7.515  24.426  0.1630 -0.0680 -0.1578
    5PHE    SC1 2052   7.669   7.772  24.470  0.0012  0.0064  0.0581
    5PHE    SC2 2053   7.669   8.002  24.721  0.1366  0.1437 -0.0656
    5PHE    SC3 2054   7.902   8.007  24.548  0.0820 -0.0042 -0.1453
    6LYS     BB 2055   8.097   7.484  24.561  0.1357  0.2049 -0.0778
    6LYS    SC1 2056   8.221   7.782  24.608  0.0698  0.1571 -0.0848
    6LYS    SC2 2057   8.250   8.048  24.907  0.0552 -0.1991 -0.0974
    7LYS     BB 2058   8.378   7.310  24.516 -0.1050  0.0252 -0.0853
    7LYS    SC1 2059   8.460   7.356  24.220 -0.0853  0.1548  0.0713
    7LYS    SC2 2060   8.654   7.258  23.960 -0.0127  0.3218 -0.1311
    8LYS     BB 2061   8.583   7.092  24.739 -0.0075 -0.3375 -0.2649
    8LYS    SC1 2062   8.367   6.897  24.722 -0.0116 -0.3130  0.0322
    8LYS    SC2 2063   8.191   6.655  24.798  0.4519  0.0476  0.2027
    9ASN     BB 2064   8.621   7.283  24.973 -0.0994  0.0122  0.0161
    9ASN    SC1 2065   8.864   7.194  25.220  0.0783  0.0466 -0.1440
   10LYS     BB 2066   8.477   7.561  24.961  0.1626  0.1214 -0.0502
   10LYS    SC1 2067   8.237   7.428  25.085  0.2461 -0.2765  0.2943
   10LYS    SC2 2068   8.047   7.480  25.423  0.3501 -0.3318  0.0516
   11LYS     BB 2069   8.562   7.827  25.139  0.1210  0.2606  0.1491
   11LYS    SC1 2070   8.809   7.682  25.356 -0.0701 -0.4491 -0.3081
   11LYS    SC2 2071   9.064   7.882  25.500 -0.0610 -0.2708  0.0882
   12LYS     BB 2072   8.451   7.980  25.435 -0.2208 -0.0950  0.1229
   12LYS    SC1 2073   8.211   8.187  25.549 -0.3306 -0.1473 -0.0310
   12LYS    SC2 2074   7.999   8.464  25.646 -0.2518 -0.2665  0.0086
   13GLY     BB 2075   8.687   8.136  25.524 -0.0650 -0.2431  0.1182
   14LYS     BB 2076   8.887   8.270  25.256  0.1625 -0.1038 -0.1373
   14LYS    SC1 2077   8.983   8.041  25.067 -0.3645  0.1627 -0.4413
   14LYS    SC2 2078   8.945   7.883  24.791  0.0679  0.0344  0.0329
   15GLU     BB 2079   9.110   8.494  25.251 -0.0868 -0.0512  0.3265
   15GLU    SC1 2080   9.366   8.218  25.361 -0.3388  0.1472 -0.1622
   16LYS     BB 2081   8.965   8.781  25.185  0.0002  0.0218  0.0161
   16LYS    SC1 2082   8.771   8.704  24.981  0.0427  0.1423  0.1918
   16LYS    SC2 2083   8.637   8.915  24.706 -0.1578 -0.0197  0.0325
   17GLY     BB 2084   9.178   8.893  24.959  0.1764 -0.0659 -0.3523
   18GLY     BB 2085   9.260   9.104  25.161 -0.0639  0.0149 -0.0710
   19LYS     BB 2086   9.330   9.441  25.126 -0.1959  0.1027 -0.1254
   19LYS    SC1 2087   9.111   9.640  25.013  0.0380  0.0286 -0.1073
   19LYS    SC2 2088   8.820   9.827  24.928 -0.0448  0.2742 -0.0513
   20ASN     BB 2089   9.572   9.639  25.054  0.0593 -0.0108 -0.1009
   20ASN    SC1 2090   9.678   9.488  24.784  0.0861 -0.0507  0.1408
   21ALA     BB 2091   9.766   9.790  25.217 -0.0752 -0.1543  0.0621
   21ALA    SC1 2092   9.689  10.041  25.155 -0.2281 -0.1935  0.0904
   22ILE     BB 2093  10.018   9.842  25.092  0.1835 -0.0913 -0.3433
   22ILE    SC1 2094  10.062  10.164  24.988 -0.2729  0.1416  0.1382
   23ASN     BB 2095  10.209   9.654  24.920  0.2017  0.1158 -0.2201
   23ASN    SC1 2096  10.434   9.658  25.165 -0.1632  0.0774  0.0041
   24MET     BB 2097  10.117   9.400  24.732 -0.0428  0.2298 -0.2004
   24MET    SC1 2098  10.404   9.528  24.442 -0.1067  0.3409  0.0315
   25LYS     BB 2099  10.136   9.094  24.793 -0.0485  0.1266  0.2603
   25LYS    SC1 2100  10.399   9.051  24.636 -0.1841  0.3715  0.1763
   25LYS    SC2 2101  10.634   9.104  24.431 -0.0408 -0.3611  0.4022
   26ASP     BB 2102   9.991   8.993  25.029  0.2916  0.1033  0.0712
   26ASP    SC1 2103  10.000   8.679  24.948 -0.1984 -0.2383 -0.3663
   27VAL     BB 2104   9.906   9.052  25.340 -0.2560  0.4163  0.3943
   27VAL    SC1 2105   9.937   8.797  25.479 -0.1732  0.2117  0.0134
   28LYS     BB 2106   9.708   9.232  25.451  0.1430  0.1041  0.0780
   28LYS    SC1 2107   9.495   8.979  25.556 -0.6138 -0.0326 -0.2365
   28LYS    SC2 2108   9.212   8.740  25.627 -0.0110 -0.2849  0.2301
   29ASP     BB 2109   9.844   9.508  25.597  0.0029  0.2343  0.0173
   29ASP    SC1 2110   9.650   9.436  25.886 -0.0691  0.0696 -0.3919
   30LEU     BB 2111  10.149   9.499  25.485  0.2514  0.1955 -0.0194
   30LEU    SC1 2112  10.171   9.868  25.539 -0.0397 -0.1078  0.0017
   31GLY     BB 2113  10.383   9.528  25.626 -0.1588  0.2529  0.0456
   32LYS     BB 2114  10.403   9.397  25.932 -0.2395 -0.2894 -0.1557
   32LYS    SC1 2115  10.632   9.256  25.776  0.1068  0.1791  0.2606
   32LYS    SC2 2116  10.935   9.107  25.727  0.0409  0.0910 -0.0857
   33THR     BB 2117  10.109   9.243  26.001  0.0115  0.2541 -0.0650
   33THR    SC1 2118   9.971   9.427  26.202  0.0182  0.0536  0.1273
   34MET     BB 2119   9.946   9.067  25.855  0.1594 -0.1198  0.0803
   34MET    SC1 2120  10.113   8.740  25.911 -0.1818  0.2340 -0.2963
   35LYS     BB 2121   9.683   8.915  26.063 -0.0629 -0.1728  0.0445
   35LYS    SC1 2122   9.842   9.027  26.274  0.5402 -0.1050 -0.2189
   35LYS    SC2 2123   9.965   9.003  26.571  0.1642  0.0987  0.4709
   36ASP     BB 2124   9.366   8.962  26.036 -0.3914 -0.1015  0.0677
   36ASP    SC1 2125   9.216   8.878  26.342  0.2141 -0.5563 -0.0886
   37GLN     BB 2126   9.200   9.243  25.991 -0.0822  0.1354  0.1622
   37GLN    SC1 2127   9.091   9.341  26.365 -0.4872  0.1795  0.0084
   38ALA     BB 2128   9.106   9.196  25.693 -0.1025  0.2618 -0.2151
   38ALA    SC1 2129   9.272   9.288  25.501 -0.1831  0.0707 -0.3809
   39LEU     BB 2130   8.852   9.095  25.558  0.0446  0.1915 -0.3310
   39LEU    SC1 2131   8.889   9.384  25.405 -0.1407  0.4194  0.0643
   40LYS     BB 2132   8.530   9.050  25.652 -0.2943  0.0139  0.0260
   40LYS    SC1 2133   8.406   9.309  25.557 -0.2232 -0.2644  0.0215
   40LYS    SC2 2134   8.122   9.341  25.752  0.1334 -0.4558 -0.1271
   41ASP     BB 2135   8.334   8.782  25.617  0.0469 -0.1602 -0.2735
   41ASP    SC1 2136   8.008   8.938  25.626 -0.0879  0.0444  0.2008
   42ASP     BB 2137   8.510   8.501  25.754 -0.1065 -0.1231  0.0404
   42ASP    SC1 2138   8.790   8.615  25.588  0.3795 -0.0945 -0.1087
   43ASP     BB 2139   8.456   8.218  25.924 -0.0171  0.2084 -0.1691
   43ASP    SC1 2140   8.155   8.305  26.035 -0.1121  0.1111 -0.0930
   44ALA     BB 2141   8.723   8.202  26.118  0.1680 -0.1957 -0.4115
   44ALA    SC1 2142   8.811   8.458  26.107  0.5202 -0.2916 -0.0598
   45GLU     BB 2143   8.811   7.994  26.343  0.0727 -0.1681 -0.0158
   45GLU    SC1 2144   8.549   7.743  26.235  0.3338  0.1857 -0.4256
   46THR     BB 2145   9.128   8.016  26.365 -0.1527  0.0688  0.0644
   46THR    SC1 2146   9.323   7.783  26.393 -0.0824  0.1127 -0.0546
   47GLY     BB 2147   9.254   8.287  26.462 -0.0194 -0.1026 -0.0869
   48LEU     BB 2148   9.508   8.147  26.658 -0.2945 -0.2510 -0.2686
   48LEU    SC1 2149   9.611   8.151  26.298  0.3708  0.1100 -0.0669
   49THR     BB 2150   9.507   8.283  26.960  0.0876 -0.0656  0.1324
   49THR    SC1 2151   9.501   8.068  27.176  0.1973 -0.2678 -0.0612
   50ASP     BB 2152   9.631   8.576  26.949 -0.0940 -0.1142  0.2112
   50ASP    SC1 2153   9.342   8.700  27.098  0.0226  0.0041  0.1181
   51GLY     BB 2154   9.966   8.615  26.790  0.7174  0.1170 -0.1089
   52GLU     BB 2155  10.247   8.576  26.998  0.2434 -0.0863  0.0353
   52GLU    SC1 2156  10.344   8.882  26.878 -0.3793 -0.1473 -0.3736
   53GLU     BB 2157  10.328   8.320  27.135  0.1588 -0.0183  0.1173
   53GLU    SC1 2158  10.318   8.411  27.511  0.2249  0.0165  0.3326
   54LYS     BB 2159  10.419   8.106  26.887 -0.4067  0.1269  0.2781
   54LYS    SC1 2160  10.478   7.842  27.087 -0.0911 -0.1430 -0.1218
   54LYS    SC2 2161  10.322   7.540  27.197 -0.3640  0.1963 -0.2442
   55GLU     BB 2162  10.519   8.286  26.619  0.1234 -0.0290  0.0160
   55GLU    SC1 2163  10.503   7.991  26.404 -0.1139 -0.0156 -0.0289
   56GLU     BB 2164  10.673   8.564  26.661  0.2795  0.1456 -0.1196
   56GLU    SC1 2165  10.952   8.410  26.900 -0.0752  0.2316 -0.5175
   57PRO     BB 2166  10.724   8.750  26.407 -0.0983  0.1442  0.0679
   57PRO    SC1 2167  10.770   9.038  26.524 -0.0912  0.0023  0.2753
   58LYS     BB 2168  11.019   8.623  26.289  0.2604 -0.1063 -0.3005
   58LYS    SC1 2169  11.040   8.351  26.429 -0.4332 -0.1996  0.0413
   58LYS    SC2 2170  10.918   8.090  26.265  0.0809  0.1616 -0.2099
   59GLU     BB 2171  11.150   8.792  26.103 -0.1777 -0.1619 -0.1097
   59GLU    SC1 2172  11.414   8.513  25.993  0.0155  0.1193  0.0153
   60GLU     BB 2173  11.245   9.087  26.060 -0.0225 -0.0022  0.0161
   60GLU    SC1 2174  11.284   9.122  26.462  0.2879  0.0508  0.0743
   61GLU     BB 2175  11.357   9.296  25.842  0.0544  0.1849  0.1609
   61GLU    SC1 2176  11.336   9.326  25.445  0.0163  0.1668 -0.0841
    1LYS     BB 2177   7.298   9.363  26.862  0.1417 -0.0864 -0.0763
    1LYS    SC1 2178   7.473   9.153  26.922  0.1282  0.1192 -0.1804
    1LYS    SC2 2179   7.767   8.959  26.845  0.1286 -0.5617 -0.2914
    2LYS     BB 2180   7.170   9.206  26.611 -0.0838 -0.3175  0.2319
    2LYS    SC1 2181   7.284   9.285  26.288  0.2813  0.0145 -0.4172
    2LYS    SC2 2182   7.401   9.590  26.174  0.1105  0.1954 -0.1552
    3CYS     BB 2183   6.873   9.107  26.465 -0.1844  0.0255  0.0997
    3CYS    SC1 2184   7.000   8.833  26.344  0.5611  0.0975 -0.3555
    4LEU     BB 2185   6.598   9.264  26.477  0.3663  0.2743  0.1486
    4LEU    SC1 2186   6.365   9.003  26.361 -0.2142 -0.1806  0.1162
    5PHE     BB 2187   6.498   9.403  26.144 -0.1900 -0.1173 -0.0006
    5PHE    SC1 2188   6.652   9.152  26.039  0.0599  0.3957 -0.0480
    5PHE    SC2 2189   6.990   9.185  26.051  0.0838  0.1621 -0.0310
    5PHE    SC3 2190   6.877   9.170  25.785  0.1280 -0.1290 -0.0372
    6LYS     BB 2191   6.501   9.721  26.007 -0.1556 -0.0247  0.0602
    6LYS    SC1 2192   6.381   9.991  26.174  0.2080 -0.3005 -0.0035
    6LYS    SC2 2193   6.098   9.980  26.409 -0.1882 -0.1739 -0.0668
    7LYS     BB 2194   6.767   9.944  25.946  0.4924  0.0743 -0.0922
    7LYS    SC1 2195   6.826  10.056  26.270 -0.1160  0.1719  0.3430
    7LYS    SC2 2196   6.869  10.053  26.601  0.0471 -0.4948 -0.0840
    8LYS     BB 2197   6.878  10.008  25.604  0.2613  0.2287  0.2481
    8LYS    SC1 2198   6.581   9.978  25.458 -0.2650  0.0327 -0.0497
    8LYS    SC2 2199   6.375   9.704  25.521  0.4515 -0.2934 -0.0057
    9ASN     BB 2200   7.177  10.022  25.508  0.0586 -0.0935  0.1469
    9ASN    SC1 2201   7.253  10.247  25.712  0.0568  0.3576 -0.1363
   10LYS     BB 2202   7.210   9.997  25.188 -0.1404 -0.2765  0.2521
   10LYS    SC1 2203   7.037  10.338  25.239  0.2131 -0.1759 -0.2130
   10LYS    SC2 2204   6.878  10.465  25.528 -0.1491 -0.4722  0.2667
   11LYS     BB 2205   6.932   9.985  25.007 -0.1778 -0.0087  0.0266
   11LYS    SC1 2206   6.813   9.744  25.194  0.0062 -0.1285 -0.2184
   11LYS    SC2 2207   6.719   9.398  25.183 -0.2318  0.0519  0.1769
   12LYS     BB 2208   6.664  10.131  25.022 -0.3200  0.0896  0.1813
   12LYS    SC1 2209   6.623  10.417  24.832  0.0742 -0.1694 -0.2926
   12LYS    SC2 2210   6.489  10.468  24.519  0.1848  0.0601  0.1488
   13GLY     BB 2211   6.519  10.383  25.219 -0.1513  0.1004  0.0144
   14LYS     BB 2212   6.355  10.631  25.128  0.1319 -0.2818 -0.3479
   14LYS    SC1 2213   6.040  10.583  25.091  0.1554  0.3251  0.1291
   14LYS    SC2 2214   5.733  10.378  25.167 -0.1154  0.0302 -0.3955
   15GLU     BB 2215   6.343  10.868  24.910 -0.1582  0.1980  0.1831
   15GLU    SC1 2216   6.130  10.721  24.597 -0.0005 -0.0591 -0.2621
   16LYS     BB 2217   6.618  11.128  24.881 -0.0869  0.1148 -0.0261
   16LYS    SC1 2218   6.765  11.278  25.100  0.0303 -0.3685 -0.2077
   16LYS    SC2 2219   6.719  11.284  25.435  0.1158  0.2230  0.3962
   17GLY     BB 2220   6.713  11.315  24.603 -0.2256 -0.0862  0.1888
   18GLY     BB 2221   6.619  11.682  24.519  0.3429 -0.0390  0.1049
   19LYS     BB 2222   6.472  11.830  24.690 -0.2082  0.3000 -0.1946
   19LYS    SC1 2223   6.265  11.662  24.779  0.0557  0.1833  0.2069
   19LYS    SC2 2224   5.925  11.573  24.719  0.2192 -0.3964 -0.1267
   20ASN     BB 2225   6.434  12.172  24.662  0.2892 -0.1721 -0.0482
   20ASN    SC1 2226   6.623  12.397  24.805  0.0966 -0.1875  0.1130
   21ALA     BB 2227   6.138  12.326  24.691 -0.1329 -0.0304 -0.4730
   21ALA    SC1 2228   5.911  12.267  24.558 -0.0388 -0.0660 -0.6207
   22ILE     BB 2229   6.067  12.578  24.942 -0.0161  0.0362  0.0690
   22ILE    SC1 2230   5.733  12.550  24.881 -0.0293  0.6762 -0.2302
   23ASN     BB 2231   6.090  12.956  24.863 -0.3198 -0.3038 -0.2807
   23ASN    SC1 2232   6.376  13.064  24.759  0.1278  0.0789 -0.1817
   24MET     BB 2233   5.792  13.138  25.004 -0.1602 -0.0934  0.0514
   24MET    SC1 2234   5.653  12.835  25.216 -0.0301 -0.2590 -0.0589
   25LYS     BB 2235   5.697  13.411  25.102 -0.1436  0.0929 -0.2757
   25LYS    SC1 2236   5.660  13.309  25.393  0.4182  0.1589 -0.2686
   25LYS    SC2 2237   5.852  13.090  25.595  0.0565 -0.6337  0.0112
   26ASP     BB 2238   5.880  13.670  25.050  0.0429  0.1535  0.0091
   26ASP    SC1 2239   5.622  13.889  25.133 -0.3698  0.2633  0.2172
   27VAL     BB 2240   5.991  13.806  24.792 -0.1237  0.3080  0.0428
   27VAL    SC1 2241   6.264  13.887  24.859 -0.0716  0.1869 -0.0188
   28LYS     BB 2242   5.945  13.765  24.455  0.2447  0.4778  0.0388
   28LYS    SC1 2243   5.920  13.849  24.166  0.0698 -0.1022  0.1465
   28LYS    SC2 2244   5.919  13.819  23.821  0.0344 -0.3480  0.4885
   29ASP     BB 2245   5.717  13.531  24.421 -0.3735 -0.3199  0.4885
   29ASP    SC1 2246   5.456  13.788  24.421 -0.5955  0.1251  0.0617
   30LEU     BB 2247   5.609  13.265  24.569  0.1660  0.1162 -0.1702
   30LEU    SC1 2248   5.531  12.993  24.349  0.0346 -0.2218  0.3743
   31GLY     BB 2249   5.320  13.292  24.718 -0.3818 -0.1518 -0.1974
   32LYS     BB 2250   5.097  13.531  24.620 -0.1706  0.2213 -0.0039
   32LYS    SC1 2251   4.844  13.382  24.513 -0.0805  0.1062 -0.0576
   32LYS    SC2 2252   4.653  13.037  24.566  0.1406 -0.2623  0.1898
   33THR     BB 2253   5.088  13.843  24.663  0.0809 -0.0208 -0.0509
   33THR    SC1 2254   5.276  13.958  24.873  0.0152 -0.1803  0.0980
   34MET     BB 2255   5.058  14.032  24.411 -0.3470 -0.1218  0.0679
   34MET    SC1 2256   5.022  13.828  24.149 -0.1397 -0.0293  0.0438
   35LYS     BB 2257   4.836  14.253  24.393 -0.2587  0.0671 -0.1786
   35LYS    SC1 2258   4.619  14.084  24.286  0.0791 -0.0685  0.5429
   35LYS    SC2 2259   4.526  13.770  24.166 -0.0390 -0.1959 -0.2523
   36ASP     BB 2260   4.697  14.382  24.632 -0.0812 -0.1303  0.1748
   36ASP    SC1 2261   4.616  14.087  24.751  0.2407 -0.1071  0.0472
   37GLN     BB 2262   4.741  14.510  24.883  0.1709 -0.1050  0.0260
   37GLN    SC1 2263   4.440  14.609  25.078  0.3751 -0.0388 -0.2036
   38ALA     BB 2264   4.976  14.500  25.145 -0.2185 -0.1962 -0.3226
   38ALA    SC1 2265   4.847  14.655  25.324  0.0881  0.0816 -0.3324
   39LEU     BB 2266   5.169  14.810  25.129  0.0833 -0.1953 -0.2255
   39LEU    SC1 2267   5.163  15.049  25.367  0.1385 -0.1737 -0.1832
   40LYS     BB 2268   5.199  14.879  24.817  0.2816  0.1854  0.5873
   40LYS    SC1 2269   5.142  15.202  24.788  0.3279  0.1703 -0.2352
   40LYS    SC2 2270   4.887  15.236  24.510 -0.0567 -0.0440  0.3615
   41ASP     BB 2271   5.518  14.794  24.708  0.0876  0.4340  0.2320
   41ASP    SC1 2272   5.685  14.883  25.029  0.0780  0.1172 -0.1678
   42ASP     BB 2273   5.449  14.826  24.389 -0.2310 -0.2998 -0.3827
   42ASP    SC1 2274   5.626  15.022  24.162 -0.1322 -0.0375 -0.0122
   43ASP     BB 2275   5.137  14.917  24.235  0.5920  0.0787 -0.0542
   43ASP    SC1 2276   4.953  14.730  24.458  0.0770  0.4604 -0.1195
   44ALA     BB 2277   5.021  14.749  23.994 -0.0555 -0.0082 -0.0304
   44ALA    SC1 2278   4.976  14.780  23.730 -0.1463  0.1547  0.0027
   45GLU     BB 2279   4.836  14.484  23.970  0.0149 -0.2883  0.0721
   45GLU    SC1 2280   5.099  14.250  23.895  0.0558 -0.1023  0.0091
   46THR     BB 2281   4.575  14.408  23.811 -0.1885  0.0188 -0.0179
   46THR    SC1 2282   4.577  14.119  23.910 -0.1130 -0.0656 -0.2592
   47GLY     BB 2283   4.218  14.416  23.942  0.2176  0.0994  0.0334
   48LEU     BB 2284   3.904  14.418  23.834  0.1911 -0.1675  0.0596
   48LEU    SC1 2285   3.735  14.180  24.094  0.1300  0.1745  0.5286
   49THR     BB 2286   3.759  14.470  23.552 -0.1504  0.2333  0.0714
   49THR    SC1 2287   3.466  14.421  23.621 -0.1026 -0.1467  0.0265
   50ASP     BB 2288   3.960  14.649  23.345  0.0397  0.2850 -0.0365
   50ASP    SC1 2289   4.263  14.476  23.478 -0.1231 -0.1563  0.1883
   51GLY     BB 2290   3.917  14.802  23.018 -0.2334 -0.3051 -0.5804
   52GLU     BB 2291   3.845  15.071  22.881  0.1790 -0.1293 -0.3032
   52GLU    SC1 2292   4.199  15.289  22.889  0.0217 -0.0564  0.2130
   53GLU     BB 2293   3.567  15.159  22.886  0.3664 -0.0535 -0.1058
   53GLU    SC1 2294   3.522  15.344  22.561  0.1173 -0.1169 -0.1973
   54LYS     BB 2295   3.381  15.294  23.172 -0.1026  0.2498 -0.5210
   54LYS    SC1 2296   3.116  15.368  23.105 -0.3093 -0.1965  0.4334
   54LYS    SC2 2297   2.817  15.294  22.915 -0.0466 -0.1145 -0.1961
   55GLU     BB 2298   3.337  15.095  23.452  0.2973  0.2960  0.0052
   55GLU    SC1 2299   3.562  14.888  23.683  0.0129 -0.3222 -0.1224
   56GLU     BB 2300   3.039  14.948  23.334  0.0856 -0.0769 -0.0318
   56GLU    SC1 2301   3.044  14.839  22.953  0.1993  0.2149  0.0342
   57PRO     BB 2302   2.774  15.194  23.336  0.3241 -0.2083 -0.0888
   57PRO    SC1 2303   2.670  15.008  23.615  0.1548 -0.0929  0.0490
   58LYS     BB 2304   2.586  14.974  23.129 -0.0461 -0.0162  0.2534
   58LYS    SC1 2305   2.368  14.777  23.342 -0.1700 -0.1267 -0.0568
   58LYS    SC2 2306   2.260  14.498  23.389  0.0790  0.0555  0.5248
   59GLU     BB 2307   2.539  14.747  22.888 -0.3366 -0.3738  0.2493
   59GLU    SC1 2308   2.603  14.991  22.565  0.2339 -0.0183  0.1937
   60GLU     BB 2309   2.416  14.507  22.922 -0.0161 -0.1494 -0.1936
   60GLU    SC1 2310   2.044  14.549  22.876 -0.1841 -0.1818  0.1454
   61GLU     BB 2311   2.430  14.197  22.988 -0.0838  0.1484  0.1031
   61GLU    SC1 2312   2.506  13.951  22.710 -0.1443  0.0166 -0.0577
    1LYS     BB 2313   4.764  24.056  17.117  0.1317  0.0976  0.0105
    1LYS    SC1 2314   4.568  23.968  17.313  0.1678  0.2062  0.1494
    1LYS    SC2 2315   4.230  23.975  17.434  0.0865 -0.3243  0.3590
    2LYS     BB 2316   4.594  24.377  17.070 -0.3276 -0.2759 -0.0589
    2LYS    SC1 2317   4.767  24.445  16.785 -0.3730  0.1913 -0.0945
    2LYS    SC2 2318   4.884  24.577  16.475  0.0778  0.2081  0.0225
    3CYS     BB 2319   4.295  24.282  17.091  0.2936 -0.2395  0.3858
    3CYS    SC1 2320   4.248  24.410  17.423 -0.1862  0.2521  0.0905
    4LEU     BB 2321   4.258  24.124  16.806  0.0443  0.0042  0.0919
    4LEU    SC1 2322   4.439  24.175  16.509 -0.0898  0.0584 -0.0567
    5PHE     BB 2323   4.056  23.987  16.648 -0.1359 -0.0207 -0.3031
    5PHE    SC1 2324   3.947  24.195  16.480  0.1627  0.0798 -0.0501
    5PHE    SC2 2325   4.018  24.527  16.467 -0.1710  0.1526 -0.1150
    5PHE    SC3 2326   4.140  24.366  16.258  0.1226  0.2048  0.0105
    6LYS     BB 2327   4.012  23.674  16.676  0.0825 -0.0064 -0.1235
    6LYS    SC1 2328   3.790  23.609  16.539  0.1450 -0.0696  0.1921
    6LYS    SC2 2329   3.665  23.544  16.228  0.3355  0.2865 -0.2061
    7LYS     BB 2330   4.052  23.471  16.937 -0.1782 -0.1106  0.2754
    7LYS    SC1 2331   3.749  23.442  16.944 -0.2484  0.3876 -0.0540
    7LYS    SC2 2332   3.486  23.511  17.144  0.1087  0.2269 -0.4179
    8LYS     BB 2333   4.078  23.139  17.028  0.3292  0.2973 -0.1163
    8LYS    SC1 2334   4.339  23.139  17.097  0.1953 -0.0587 -0.2778
    8LYS    SC2 2335   4.557  23.060  17.399 -0.0207 -0.4845 -0.2310
    9ASN     BB 2336   3.832  22.867  17.009  0.1049 -0.4833 -0.2164
    9ASN    SC1 2337   3.541  23.064  16.917 -0.0901 -0.3646  0.1993
   10LYS     BB 2338   3.826  22.655  16.722 -0.0129 -0.2252 -0.2656
   10LYS    SC1 2339   4.079  22.492  16.707 -0.2162 -0.2044 -0.0369
   10LYS    SC2 2340   4.266  22.223  16.868 -0.0798 -0.3264  0.1643
   11LYS     BB 2341   3.685  22.780  16.523 -0.2792  0.0072 -0.2064
   11LYS    SC1 2342   3.409  22.627  16.392  0.1769 -0.0643 -0.0479
   11LYS    SC2 2343   3.482  22.286  16.521 -0.1210 -0.1146  0.0014
   12LYS     BB 2344   3.614  23.090  16.447  0.0818 -0.2626 -0.2697
   12LYS    SC1 2345   3.867  23.154  16.619  0.3477  0.0979 -0.4298
   12LYS    SC2 2346   4.155  22.952  16.605  0.2112  0.2724  0.2815
   13GLY     BB 2347   3.415  23.032  16.199 -0.1353 -0.2438 -0.0057
   14LYS     BB 2348   3.388  22.812  15.926 -0.0439  0.0951 -0.0261
   14LYS    SC1 2349   3.084  22.870  15.864  0.2765  0.0056 -0.0192
   14LYS    SC2 2350   2.801  22.758  15.597  0.1644  0.0914 -0.3969
   15GLU     BB 2351   3.583  22.536  15.933 -0.3012  0.2296  0.3004
   15GLU    SC1 2352   3.589  22.489  15.552 -0.3243  0.0097 -0.3664
   16LYS     BB 2353   3.471  22.234  16.029 -0.2651  0.0252  0.1496
   16LYS    SC1 2354   3.721  22.089  15.893 -0.3929 -0.0115 -0.1253
   16LYS    SC2 2355   3.853  22.072  15.630  0.1188  0.3830 -0.3862
   17GLY     BB 2356   3.190  22.245  15.865  0.0148  0.2287  0.0575
   18GLY     BB 2357   3.073  22.449  15.610 -0.0626 -0.0944 -0.1182
   19LYS     BB 2358   3.090  22.260  15.350 -0.1003 -0.0298  0.1791
   19LYS    SC1 2359   2.927  22.050  15.190  0.1396  0.0219  0.2058
   19LYS    SC2 2360   2.815  21.883  14.873 -0.1438  0.1121 -0.0793
   20ASN     BB 2361   3.350  22.110  15.293 -0.2084 -0.0779  0.2555
   20ASN    SC1 2362   3.438  22.422  15.089 -0.0239  0.1263 -0.1016
   21ALA     BB 2363   3.377  21.796  15.420 -0.3365 -0.0080  0.0048
   21ALA    SC1 2364   3.239  21.878  15.637  0.0600 -0.2025  0.3446
   22ILE     BB 2365   3.635  21.627  15.520 -0.2801 -0.0591 -0.0380
   22ILE    SC1 2366   3.549  21.368  15.315  0.1640 -0.0630 -0.2326
   23ASN     BB 2367   3.861  21.584  15.757  0.1508  0.0236 -0.0246
   23ASN    SC1 2368   4.190  21.700  15.714 -0.0750  0.4719  0.3490
   24MET     BB 2369   3.839  21.382  16.037  0.1710 -0.1650 -0.3114
   24MET    SC1 2370   4.046  21.092  16.060  0.0235 -0.1298 -0.0830
   25LYS     BB 2371   3.659  21.378  16.304  0.2881 -0.1910  0.1628
   25LYS    SC1 2372   3.521  21.189  16.497 -0.3639  0.1283 -0.0378
   25LYS    SC2 2373   3.223  21.219  16.657  0.1891  0.2176 -0.0700
   26ASP     BB 2374   3.473  21.659  16.490 -0.0345  0.1047  0.4212
   26ASP    SC1 2375   3.631  21.916  16.402 -0.1575  0.1873 -0.1178
   27VAL     BB 2376   3.570  21.697  16.783  0.0577 -0.1326 -0.2791
   27VAL    SC1 2377   3.675  21.435  16.855 -0.0143 -0.1210 -0.1279
   28LYS     BB 2378   3.388  22.001  16.876 -0.1444  0.1064 -0.0517
   28LYS    SC1 2379   3.602  22.052  17.059  0.0125  0.0557  0.2287
   28LYS    SC2 2380   3.474  21.813  17.271  0.2656 -0.2387 -0.3028
   29ASP     BB 2381   3.112  21.918  16.958 -0.0613 -0.2330 -0.0064
   29ASP    SC1 2382   3.081  21.647  16.715  0.0491 -0.2739  0.1840
   30LEU     BB 2383   2.908  22.175  16.954 -0.1623  0.0149  0.1130
   30LEU    SC1 2384   3.016  22.305  16.656 -0.5765 -0.3839  0.0459
   31GLY     BB 2385   2.684  22.030  16.786  0.0627 -0.0727 -0.2639
   32LYS     BB 2386   2.616  21.682  16.808  0.1492  0.0261 -0.1564
   32LYS    SC1 2387   2.420  21.645  17.102 -0.2526 -0.3288  0.3441
   32LYS    SC2 2388   2.069  21.601  17.148 -0.0277  0.3383  0.0170
   33THR     BB 2389   2.552  21.593  16.494  0.1284 -0.0839 -0.2248
   33THR    SC1 2390   2.713  21.822  16.374 -0.0396  0.1724  0.0266
   34MET     BB 2391   2.354  21.301  16.515  0.1446 -0.1986 -0.2336
   34MET    SC1 2392   2.297  21.253  16.860 -0.1671 -0.0170 -0.0177
   35LYS     BB 2393   2.110  21.111  16.406  0.0786  0.0653 -0.0069
   35LYS    SC1 2394   2.293  20.907  16.248  0.0078  0.1892 -0.1077
   35LYS    SC2 2395   2.287  20.529  16.407  0.2690 -0.0759 -0.0198
   36ASP     BB 2396   2.038  21.241  16.089 -0.3117  0.0131  0.1037
   36ASP    SC1 2397   1.741  21.177  15.971  0.1484  0.0203  0.2128
   37GLN     BB 2398   2.147  21.505  15.956  0.2043  0.2106 -0.1565
   37GLN    SC1 2399   2.526  21.499  15.992  0.0742 -0.0615 -0.1920
   38ALA     BB 2400   1.900  21.701  15.952 -0.1595 -0.0640  0.0374
   38ALA    SC1 2401   1.924  21.827  15.715  0.4159  0.2562  0.2450
   39LEU     BB 2402   1.815  21.952  16.148 -0.1112 -0.2382  0.1446
   39LEU    SC1 2403   1.953  22.187  15.941 -0.1816 -0.1194 -0.1239
   40LYS     BB 2404   1.523  22.107  16.311  0.0164 -0.0813 -0.0061
   40LYS    SC1 2405   1.388  21.877  16.141  0.1117 -0.0689  0.0288
   40LYS    SC2 2406   1.450  21.689  15.871 -0.0906 -0.0749 -0.1075
   41ASP     BB 2407   1.526  22.168  16.604 -0.1432  0.0196 -0.0460
   41ASP    SC1 2408   1.233  21.958  16.716 -0.2216 -0.0053 -0.2088
   42ASP     BB 2409   1.763  22.350  16.674  0.1074  0.1718 -0.2605
   42ASP    SC1 2410   1.846  22.192  16.981 -0.3685  0.1730 -0.1787
   43ASP     BB 2411   1.961  22.347  16.427 -0.0172  0.2162  0.0349
   43ASP    SC1 2412   2.252  22.297  16.574 -0.4596 -0.0884  0.0802
   44ALA     BB 2413   2.059  22.632  16.354 -0.2863 -0.5825  0.0594
   44ALA    SC1 2414   2.004  22.679  16.093 -0.2446 -0.2863  0.1001
   45GLU     BB 2415   2.117  22.734  16.678  0.3012  0.0297  0.2623
   45GLU    SC1 2416   2.107  23.108  16.576  0.1260 -0.3076  0.3060
   46THR     BB 2417   2.097  22.571  16.952  0.1527  0.2143 -0.1178
   46THR    SC1 2418   1.835  22.629  17.097  0.0070 -0.1625 -0.2155
   47GLY     BB 2419   2.278  22.263  17.016 -0.0516  0.1948  0.0074
   48LEU     BB 2420   2.307  22.034  17.210 -0.0757  0.0367  0.0720
   48LEU    SC1 2421   2.664  22.057  17.350 -0.0369  0.2715 -0.1290
   49THR     BB 2422   2.084  21.958  17.451 -0.1941 -0.0392 -0.0397
   49THR    SC1 2423   2.219  22.149  17.646  0.0248  0.1932 -0.4061
   50ASP     BB 2424   1.787  21.875  17.400  0.1055  0.1637 -0.1320
   50ASP    SC1 2425   1.573  22.009  17.614  0.3585 -0.0265  0.3067
   51GLY     BB 2426   1.675  21.551  17.419  0.0337  0.3451  0.0419
   52GLU     BB 2427   1.429  21.376  17.270 -0.0606 -0.0157  0.0285
   52GLU    SC1 2428   1.069  21.575  17.187 -0.0537  0.1812 -0.1399
   53GLU     BB 2429   1.668  21.199  17.142  0.2505  0.0873  0.1367
   53GLU    SC1 2430   1.970  21.104  17.336 -0.0276  0.2249  0.2123
   54LYS     BB 2431   1.662  20.989  16.934 -0.0378  0.2939 -0.2736
   54LYS    SC1 2432   1.776  21.052  16.647  0.4818  0.4399 -0.3164
   54LYS    SC2 2433   1.709  20.958  16.333  0.4408 -0.0278 -0.4460
   55GLU     BB 2434   1.486  20.722  16.868  0.1057  0.0264 -0.1268
   55GLU    SC1 2435   1.325  20.816  16.558 -0.0874  0.0477  0.1342
   56GLU     BB 2436   1.626  20.411  16.714  0.0648 -0.1185  0.1778
   56GLU    SC1 2437   1.729  20.469  16.351  0.2293 -0.2423 -0.1641
   57PRO     BB 2438   1.739  20.209  16.982 -0.1612  0.2208  0.0677
   57PRO    SC1 2439   2.028  20.191  17.084  0.1624  0.3148 -0.1538
   58LYS     BB 2440   1.630  20.133  17.290 -0.2293  0.0600  0.0972
   58LYS    SC1 2441   1.650  20.376  17.406 -0.0339 -0.1115  0.1806
   58LYS    SC2 2442   1.829  20.650  17.224 -0.1697 -0.1182 -0.1827
   59GLU     BB 2443   1.361  19.976  17.376  0.2382 -0.0723  0.0665
   59GLU    SC1 2444   1.540  19.747  17.681  0.0462 -0.0990 -0.1655
   60GLU     BB 2445   1.154  19.862  17.156 -0.1549 -0.4121  0.2563
   60GLU    SC1 2446   1.412  19.955  16.875  0.1668  0.1183 -0.0774
   61GLU     BB 2447   0.853  19.850  17.261  0.0109 -0.0022 -0.0770
   61GLU    SC1 2448   0.910  20.187  17.484 -0.2826  0.2253  0.1279
    1LYS     BB 2449   4.034  14.941  21.288  0.0652  0.2405  0.0458
    1LYS    SC1 2450   3.917  14.979  21.568 -0.1836 -0.0318 -0.3036
    1LYS    SC2 2451   3.718  15.268  21.676 -0.0029  0.1612  0.1614
    2LYS     BB 2452   4.377  14.982  21.338 -0.0114 -0.0518 -0.0141
    2LYS    SC1 2453   4.633  14.812  21.242 -0.1443 -0.0468  0.0171
    2LYS    SC2 2454   4.871  15.084  21.180 -0.1488 -0.0642 -0.0431
    3CYS     BB 2455   4.382  14.942  21.645  0.1830 -0.2593 -0.2949
    3CYS    SC1 2456   4.181  15.173  21.740  0.2274 -0.3557 -0.2156
    4LEU     BB 2457   4.704  14.860  21.696  0.1000 -0.3119  0.2301
    4LEU    SC1 2458   4.906  15.135  21.708 -0.1965 -0.1852 -0.1072
    5PHE     BB 2459   4.768  14.727  22.001 -0.0702  0.1433  0.1090
    5PHE    SC1 2460   5.053  14.684  21.962  0.1582 -0.3822  0.1920
    5PHE    SC2 2461   5.270  14.826  22.182  0.2007  0.0624 -0.1244
    5PHE    SC3 2462   5.289  14.538  22.158  0.3122  0.0259  0.3207
    6LYS     BB 2463   4.721  14.740  22.317 -0.0869  0.0726 -0.1334
    6LYS    SC1 2464   5.017  14.610  22.379 -0.3870  0.0689 -0.3985
    6LYS    SC2 2465   5.225  14.783  22.634 -0.1560  0.1113 -0.4034
    7LYS     BB 2466   4.759  14.931  22.588  0.0527  0.2042  0.2063
    7LYS    SC1 2467   4.578  15.182  22.542 -0.0453  0.2257  0.3154
    7LYS    SC2 2468   4.536  15.481  22.343  0.1284 -0.0458 -0.1565
    8LYS     BB 2469   4.574  14.838  22.857  0.0793  0.0650  0.0282
    8LYS    SC1 2470   4.638  15.122  23.017  0.1731 -0.3285  0.4992
    8LYS    SC2 2471   4.881  15.336  23.170 -0.1387  0.1985 -0.0459
    9ASN     BB 2472   4.257  14.754  22.740  0.0719  0.0130 -0.2600
    9ASN    SC1 2473   4.251  14.786  22.389 -0.0340  0.2198 -0.1425
   10LYS     BB 2474   4.114  14.446  22.677 -0.1153  0.0128 -0.0187
   10LYS    SC1 2475   3.923  14.347  22.455  0.1736  0.0838  0.1096
   10LYS    SC2 2476   3.958  14.450  22.150 -0.0885  0.0113  0.2912
   11LYS     BB 2477   3.885  14.375  22.868 -0.0346  0.1029 -0.1267
   11LYS    SC1 2478   3.636  14.560  22.802  0.0559 -0.2099 -0.4431
   11LYS    SC2 2479   3.403  14.804  22.661  0.2822  0.2260 -0.4364
   12LYS     BB 2480   3.720  14.092  22.832  0.2310 -0.1122  0.0853
   12LYS    SC1 2481   3.992  13.931  22.827 -0.2633 -0.2811  0.0067
   12LYS    SC2 2482   3.965  13.683  23.033 -0.2182  0.1285 -0.2236
   13GLY     BB 2483   3.436  13.964  22.777  0.0141  0.2367  0.2856
   14LYS     BB 2484   3.291  14.024  22.501 -0.1268  0.2348 -0.2539
   14LYS    SC1 2485   3.075  14.203  22.582  0.0183  0.0440  0.1945
   14LYS    SC2 2486   2.794  14.376  22.722  0.1569 -0.2301  0.0669
   15GLU     BB 2487   3.341  13.841  22.192  0.0774  0.0189 -0.0694
   15GLU    SC1 2488   3.300  14.147  21.937  0.1258 -0.2279  0.0074
   16LYS     BB 2489   3.201  13.503  22.235 -0.1364 -0.3448  0.0544
   16LYS    SC1 2490   3.444  13.439  22.369  0.3232  0.4241  0.0391
   16LYS    SC2 2491   3.739  13.556  22.195  0.0762 -0.2211  0.3881
   17GLY     BB 2492   3.251  13.231  22.020  0.2771 -0.3729  0.0448
   18GLY     BB 2493   3.264  13.351  21.720  0.1570 -0.0900 -0.0121
   19LYS     BB 2494   3.476  13.546  21.779  0.0920 -0.1499 -0.0493
   19LYS    SC1 2495   3.392  13.784  21.628  0.2136  0.1525 -0.0678
   19LYS    SC2 2496   3.186  14.031  21.449  0.1323  0.0322  0.0692
   20ASN     BB 2497   3.719  13.255  21.820  0.0277  0.1347  0.2715
   20ASN    SC1 2498   3.677  13.099  22.120  0.2283  0.1815  0.1091
   21ALA     BB 2499   3.837  13.053  21.537 -0.0324 -0.2043  0.0329
   21ALA    SC1 2500   3.828  12.812  21.658  0.4815 -0.2898 -0.0762
   22ILE     BB 2501   3.662  12.954  21.304 -0.1211 -0.0769 -0.0835
   22ILE    SC1 2502   3.739  12.623  21.336  0.0723 -0.0221  0.0353
   23ASN     BB 2503   3.663  13.020  20.944  0.0545  0.2288  0.3534
   23ASN    SC1 2504   3.654  12.715  20.851  0.2332  0.0478  0.0679
   24MET     BB 2505   3.396  13.190  20.777  0.0014 -0.0598  0.0812
   24MET    SC1 2506   3.166  12.947  20.844 -0.3718  0.1864 -0.0453
   25LYS     BB 2507   3.532  13.214  20.482 -0.4473 -0.0120  0.1808
   25LYS    SC1 2508   3.819  13.355  20.376 -0.1660 -0.1918  0.1370
   25LYS    SC2 2509   3.866  13.193  20.096 -0.0169  0.2821  0.1002
   26ASP     BB 2510   3.332  13.180  20.219 -0.1195 -0.0253  0.3667
   26ASP    SC1 2511   3.060  13.146  20.403  0.0619  0.2671 -0.0095
   27VAL     BB 2512   3.403  13.384  19.961  0.0030 -0.2844  0.1733
   27VAL    SC1 2513   3.596  13.540  20.115 -0.1210  0.1615 -0.1033
   28LYS     BB 2514   3.179  13.305  19.707  0.2221 -0.1738 -0.0216
   28LYS    SC1 2515   2.876  13.206  19.759  0.0272 -0.2476 -0.4611
   28LYS    SC2 2516   2.519  13.257  19.813 -0.1557  0.2027 -0.1185
   29ASP     BB 2517   3.019  13.543  19.514  0.1649  0.0811 -0.2191
   29ASP    SC1 2518   3.148  13.708  19.257  0.0308 -0.3627 -0.1845
   30LEU     BB 2519   2.784  13.681  19.619  0.1896 -0.3068  0.3666
   30LEU    SC1 2520   2.471  13.823  19.666 -0.0794  0.0448  0.1010
   31GLY     BB 2521   2.683  13.895  19.350  0.0329  0.1862 -0.2485
   32LYS     BB 2522   2.660  13.849  19.041  0.0180 -0.1907  0.1550
   32LYS    SC1 2523   2.421  13.725  18.918 -0.0434 -0.1079 -0.1570
   32LYS    SC2 2524   2.142  13.823  18.745  0.0042 -0.0912  0.1640
   33THR     BB 2525   2.866  13.948  18.794  0.0536  0.2853  0.0136
   33THR    SC1 2526   2.661  13.879  18.579 -0.0707  0.1351  0.1778
   34MET     BB 2527   3.014  14.210  18.762 -0.1251  0.0900  0.1347
   34MET    SC1 2528   2.822  14.396  18.940  0.0184  0.0222  0.3402
   35LYS     BB 2529   3.311  14.248  18.712 -0.2216  0.1512  0.3120
   35LYS    SC1 2530   3.376  14.431  18.958 -0.0901 -0.3984 -0.0183
   35LYS    SC2 2531   3.636  14.698  18.963  0.0589  0.1083  0.4009
   36ASP     BB 2532   3.624  14.169  18.755  0.0011  0.4521  0.0848
   36ASP    SC1 2533   3.748  14.221  18.470 -0.2394 -0.5102  0.2508
   37GLN     BB 2534   3.788  13.900  18.845 -0.2978  0.0660  0.1739
   37GLN    SC1 2535   3.817  13.736  18.520  0.1959 -0.0572  0.1219
   38ALA     BB 2536   3.935  14.011  19.140 -0.2777 -0.0794  0.3659
   38ALA    SC1 2537   4.151  13.858  19.196  0.0809  0.2077 -0.1409
   39LEU     BB 2538   3.888  14.348  19.147 -0.0819 -0.0237  0.2271
   39LEU    SC1 2539   4.174  14.520  19.065 -0.1903  0.2858 -0.2700
   40LYS     BB 2540   3.686  14.412  19.374 -0.0593 -0.1063  0.2450
   40LYS    SC1 2541   3.648  14.147  19.613  0.1054 -0.0435 -0.0246
   40LYS    SC2 2542   3.640  13.967  19.886  0.3673 -0.0059  0.3558
   41ASP     BB 2543   3.620  14.819  19.429  0.1692  0.3451 -0.1458
   41ASP    SC1 2544   3.354  14.881  19.255  0.1616  0.3276  0.0095
   42ASP     BB 2545   3.619  14.848  19.776  0.0859  0.3445 -0.1817
   42ASP    SC1 2546   3.603  15.127  19.872  0.0440 -0.0226  0.0157
   43ASP     BB 2547   3.586  14.574  19.903  0.0470  0.0290 -0.1981
   43ASP    SC1 2548   3.915  14.446  19.893 -0.0534 -0.3542 -0.0510
   44ALA     BB 2549   3.303  14.386  19.812  0.1624 -0.3401 -0.1626
   44ALA    SC1 2550   3.242  14.611  19.675 -0.3888 -0.0761  0.4581
   45GLU     BB 2551   3.031  14.304  20.030 -0.1096 -0.0199 -0.1158
   45GLU    SC1 2552   3.041  14.118  20.412 -0.0949 -0.0361 -0.0619
   46THR     BB 2553   2.756  14.197  19.831 -0.0320  0.0357  0.1715
   46THR    SC1 2554   2.526  14.324  19.986 -0.0564  0.0486  0.1249
   47GLY     BB 2555   2.769  14.273  19.584 -0.0397 -0.0307  0.0740
   48LEU     BB 2556   2.622  14.380  19.333 -0.2905  0.5159 -0.1418
   48LEU    SC1 2557   2.517  14.727  19.329  0.2160  0.3007 -0.0014
   49THR     BB 2558   2.302  14.338  19.504 -0.0089 -0.2758  0.0976
   49THR    SC1 2559   2.327  14.573  19.697 -0.1589 -0.1723 -0.0060
   50ASP     BB 2560   2.131  14.098  19.692  0.4443  0.0656 -0.1799
   50ASP    SC1 2561   2.097  14.314  19.956  0.0133 -0.2674  0.1194
   51GLY     BB 2562   1.974  13.852  19.577  0.2787  0.0245  0.0122
   52GLU     BB 2563   1.856  13.667  19.864  0.2019 -0.0615  0.0062
   52GLU    SC1 2564   1.978  13.399  19.640 -0.1567  0.2427 -0.0144
   53GLU     BB 2565   1.821  13.913  20.124 -0.0013  0.0395  0.0071
   53GLU    SC1 2566   1.910  13.569  20.374 -0.2731  0.3215  0.3521
   54LYS     BB 2567   1.481  13.900  20.096  0.0339 -0.1771 -0.0922
   54LYS    SC1 2568   1.385  13.715  20.362  0.0941  0.2219  0.2344
   54LYS    SC2 2569   1.334  13.400  20.261  0.1991 -0.1116 -0.0355
   55GLU     BB 2570   1.260  14.071  19.993  0.2460  0.0463  0.0354
   55GLU    SC1 2571   1.121  13.757  19.761 -0.2228 -0.1642  0.0723
   56GLU     BB 2572   1.100  14.267  20.130 -0.1197  0.2938 -0.2450
   56GLU    SC1 2573   0.942  14.223  20.480  0.1593 -0.1072 -0.3683
   57PRO     BB 2574   1.033  14.556  20.101  0.0187 -0.2240 -0.0832
   57PRO    SC1 2575   0.939  14.827  20.257 -0.0206 -0.0315  0.0267
   58LYS     BB 2576   0.902  14.717  19.862  0.1086 -0.2287  0.2585
   58LYS    SC1 2577   1.166  14.827  19.844 -0.1747 -0.0219 -0.2210
   58LYS    SC2 2578   1.405  14.619  19.730  0.2940 -0.1904 -0.1420
   59GLU     BB 2579   0.648  14.921  19.864  0.1187 -0.1897 -0.0626
   59GLU    SC1 2580   0.415  14.889  20.177 -0.2246 -0.0021  0.1037
   60GLU     BB 2581   0.457  15.084  19.623 -0.1729  0.2619  0.0096
   60GLU    SC1 2582   0.548  14.820  19.303 -0.0019 -0.2739 -0.3584
   61GLU     BB 2583   0.264  15.403  19.611 -0.1085  0.0013  0.0440
   61GLU    SC1 2584  -0.065  15.298  19.643  0.0550 -0.0423  0.3362
    1LYS     BB 2585  25.696   5.849  12.648 -0.0630 -0.0757 -0.0534
    1LYS    SC1 2586  25.694   5.655  12.879 -0.0411  0.0456 -0.3058
    1LYS    SC2 2587  25.836   5.492  13.186  0.0085  0.2630 -0.3298
    2LYS     BB 2588  25.784   5.588  12.377 -0.0145  0.1099 -0.0947
    2LYS    SC1 2589  25.525   5.532  12.220  0.0662  0.3474 -0.2356
    2LYS    SC2 2590  25.225   5.518  12.002 -0.4367  0.4465  0.1585
    3CYS     BB 2591  26.074   5.463  12.166 -0.3708 -0.3330 -0.0334
    3CYS    SC1 2592  25.824   5.270  12.027 -0.1185 -0.2583 -0.4160
    4LEU     BB 2593  26.198   5.175  12.201 -0.2034 -0.0120  0.1389
    4LEU    SC1 2594  26.226   5.051  12.551  0.2707 -0.3303 -0.0883
    5PHE     BB 2595  26.136   4.962  11.904 -0.0572  0.1028 -0.3017
    5PHE    SC1 2596  25.796   4.894  11.963  0.0351  0.2549 -0.0187
    5PHE    SC2 2597  25.770   4.556  11.937  0.2758  0.2247  0.0997
    5PHE    SC3 2598  25.535   4.705  11.856  0.1319  0.0248  0.1420
    6LYS     BB 2599  26.152   5.250  11.676 -0.3046  0.2826 -0.0155
    6LYS    SC1 2600  25.852   5.376  11.622 -0.0048  0.0354  0.5807
    6LYS    SC2 2601  25.633   5.288  11.369  0.0853 -0.0269 -0.2405
    7LYS     BB 2602  26.407   5.474  11.739 -0.0271 -0.1522 -0.1912
    7LYS    SC1 2603  26.571   5.405  11.494 -0.2425  0.2154 -0.1672
    7LYS    SC2 2604  26.799   5.218  11.312  0.0859  0.0966  0.0364
    8LYS     BB 2605  26.467   5.761  11.853  0.2280  0.0880 -0.1028
    8LYS    SC1 2606  26.440   5.727  12.169 -0.0911 -0.1196 -0.0383
    8LYS    SC2 2607  26.693   5.758  12.360 -0.1075 -0.1037 -0.1359
    9ASN     BB 2608  26.552   6.040  11.771 -0.0972  0.0644  0.0176
    9ASN    SC1 2609  26.829   6.181  11.969 -0.0717 -0.0015 -0.1432
   10LYS     BB 2610  26.361   6.302  11.747  0.0111  0.1366  0.0386
   10LYS    SC1 2611  26.545   6.486  11.950 -0.4640  0.2198  0.0927
   10LYS    SC2 2612  26.824   6.645  12.087 -0.0393 -0.4611  0.3785
   11LYS     BB 2613  26.177   6.305  11.483  0.0096  0.0614 -0.1183
   11LYS    SC1 2614  25.945   6.500  11.624  0.2463  0.2935 -0.2924
   11LYS    SC2 2615  25.675   6.767  11.764 -0.1006  0.3920  0.0846
   12LYS     BB 2616  26.213   6.387  11.179  0.1823 -0.2345 -0.0123
   12LYS    SC1 2617  26.464   6.575  11.281 -0.2573 -0.2709 -0.1035
   12LYS    SC2 2618  26.654   6.900  11.330  0.1303  0.2980  0.0227
   13GLY     BB 2619  26.341   6.313  10.917  0.0031  0.2329 -0.3349
   14LYS     BB 2620  26.164   6.188  10.706  0.0452  0.0483  0.2642
   14LYS    SC1 2621  25.843   6.205  10.837  0.2120  0.2453  0.2889
   14LYS    SC2 2622  25.540   6.044  10.916  0.0787 -0.0673  0.1196
   15GLU     BB 2623  26.270   5.929  10.604 -0.0008 -0.4336  0.1904
   15GLU    SC1 2624  26.463   6.081  10.336  0.0933  0.0312  0.0595
   16LYS     BB 2625  26.311   5.664  10.684 -0.2302  0.0517 -0.0295
   16LYS    SC1 2626  26.616   5.601  10.645  0.1891  0.0710 -0.2107
   16LYS    SC2 2627  26.665   5.684  10.293 -0.0826  0.1937 -0.4161
   17GLY     BB 2628  26.069   5.518  10.827 -0.1213  0.2596 -0.1010
   18GLY     BB 2629  25.843   5.463  10.622 -0.2811  0.2079  0.3712
   19LYS     BB 2630  25.712   5.173  10.470  0.0573 -0.1861 -0.2474
   19LYS    SC1 2631  25.897   4.916  10.437  0.3006  0.0531 -0.0011
   19LYS    SC2 2632  26.097   4.874  10.224  0.2873 -0.0298  0.2309
   20ASN     BB 2633  25.475   4.933  10.543  0.0901 -0.0924  0.0572
   20ASN    SC1 2634  25.645   4.693  10.682 -0.0413  0.0512 -0.1605
   21ALA     BB 2635  25.192   4.969  10.646  0.4591 -0.0966  0.2954
   21ALA    SC1 2636  25.005   4.870  10.815  0.0731  0.3367  0.1413
   22ILE     BB 2637  25.014   5.141  10.476 -0.0536  0.1309 -0.1502
   22ILE    SC1 2638  24.945   5.470  10.535 -0.1363  0.0829  0.0269
   23ASN     BB 2639  25.198   5.266  10.240  0.1139 -0.0180  0.0958
   23ASN    SC1 2640  25.227   5.648  10.255 -0.1347  0.2018  0.1113
   24MET     BB 2641  25.171   5.320   9.896 -0.1529 -0.4369 -0.0192
   24MET    SC1 2642  25.330   5.649   9.782 -0.0397 -0.0839 -0.1036
   25LYS     BB 2643  25.035   5.066   9.770  0.0697  0.2129  0.0635
   25LYS    SC1 2644  25.244   5.106   9.516  0.2081 -0.2752  0.2234
   25LYS    SC2 2645  25.592   4.937   9.535  0.0994  0.0313 -0.0848
   26ASP     BB 2646  25.145   4.744   9.889 -0.2626 -0.2936  0.2115
   26ASP    SC1 2647  25.223   4.808  10.188 -0.2527  0.2325 -0.2412
   27VAL     BB 2648  24.864   4.600   9.935 -0.3584 -0.0043 -0.2136
   27VAL    SC1 2649  24.729   4.547   9.681  0.0227 -0.0824 -0.4070
   28LYS     BB 2650  24.828   4.491  10.236 -0.3342  0.0664  0.2089
   28LYS    SC1 2651  24.656   4.306  10.096  0.0043  0.0718 -0.1521
   28LYS    SC2 2652  24.603   4.108   9.824  0.0102 -0.0070  0.1010
   29ASP     BB 2653  24.874   4.586  10.519 -0.0226  0.1530  0.1153
   29ASP    SC1 2654  25.072   4.264  10.563  0.0195 -0.5776  0.1821
   30LEU     BB 2655  24.690   4.554  10.815 -0.0595 -0.1314  0.0310
   30LEU    SC1 2656  24.379   4.514  10.649  0.2022 -0.0084 -0.3655
   31GLY     BB 2657  24.854   4.368  11.080  0.4120  0.2281  0.4375
   32LYS     BB 2658  24.936   4.057  11.042 -0.0024  0.2639  0.0056
   32LYS    SC1 2659  24.872   3.928  11.327 -0.2686 -0.2782 -0.3221
   32LYS    SC2 2660  24.590   3.962  11.529 -0.0340  0.1416  0.0180
   33THR     BB 2661  25.086   3.854  10.806  0.0013 -0.1137  0.0818
   33THR    SC1 2662  25.049   3.597  10.646  0.1611  0.0556 -0.2363
   34MET     BB 2663  25.375   3.897  10.985 -0.1162  0.1901  0.0683
   34MET    SC1 2664  25.429   4.212  11.095 -0.3331  0.1272 -0.1348
   35LYS     BB 2665  25.701   3.825  10.894  0.0125  0.1228  0.0737
   35LYS    SC1 2666  25.845   4.066  10.911 -0.4671  0.0696  0.0332
   35LYS    SC2 2667  26.184   4.150  10.980  0.1207  0.1023 -0.1902
   36ASP     BB 2668  25.946   3.591  10.919  0.0599 -0.1213 -0.3263
   36ASP    SC1 2669  25.924   3.478  10.631 -0.1170  0.2206  0.0923
   37GLN     BB 2670  26.219   3.704  11.125  0.0575 -0.1285  0.3482
   37GLN    SC1 2671  26.419   3.759  10.812  0.3002  0.0156 -0.0850
   38ALA     BB 2672  26.272   3.869  11.421  0.0528  0.1922  0.2239
   38ALA    SC1 2673  26.220   3.768  11.666 -0.2081  0.4689  0.2888
   39LEU     BB 2674  26.189   4.185  11.438  0.1017  0.1645 -0.0549
   39LEU    SC1 2675  26.026   4.056  11.739  0.1749  0.3403 -0.1658
   40LYS     BB 2676  26.325   4.478  11.360  0.0604 -0.3752  0.2956
   40LYS    SC1 2677  26.328   4.605  11.685  0.1544  0.4195  0.2438
   40LYS    SC2 2678  26.592   4.562  11.896  0.5147  0.0792  0.1178
   41ASP     BB 2679  26.611   4.590  11.336 -0.2114 -0.1656 -0.1929
   41ASP    SC1 2680  26.809   4.411  11.549  0.2740 -0.2861 -0.0449
   42ASP     BB 2681  26.700   4.605  11.029 -0.2917  0.0041  0.1219
   42ASP    SC1 2682  26.355   4.674  10.937  0.1130  0.2408  0.0291
   43ASP     BB 2683  26.732   4.907  10.987  0.0734 -0.2449 -0.0998
   43ASP    SC1 2684  26.924   4.877  10.724  0.2169 -0.3590 -0.3379
   44ALA     BB 2685  26.554   5.146  10.839  0.0949 -0.1130  0.1687
   44ALA    SC1 2686  26.496   5.391  10.935 -0.4937 -0.2112  0.1013
   45GLU     BB 2687  26.254   5.128  10.739  0.0590 -0.1055 -0.1992
   45GLU    SC1 2688  26.290   5.272  10.340 -0.0197  0.0893 -0.4006
   46THR     BB 2689  25.993   4.961  10.903 -0.0409 -0.2860  0.1894
   46THR    SC1 2690  25.996   5.158  11.136  0.0556  0.0894 -0.1188
   47GLY     BB 2691  25.663   5.099  10.929  0.1971 -0.2515  0.0591
   48LEU     BB 2692  25.402   4.993  11.071  0.0507  0.1495  0.0860
   48LEU    SC1 2693  25.499   4.698  11.230 -0.3527 -0.3195  0.0708
   49THR     BB 2694  25.206   5.222  11.217  0.0562  0.1980  0.1179
   49THR    SC1 2695  25.108   5.355  10.961 -0.4353 -0.1354  0.1193
   50ASP     BB 2696  25.092   5.207  11.516  0.1278  0.0964  0.4165
   50ASP    SC1 2697  25.234   5.527  11.556 -0.2297 -0.0456  0.3006
   51GLY     BB 2698  24.752   5.123  11.402 -0.4411  0.1055 -0.0041
   52GLU     BB 2699  24.543   5.193  11.610 -0.0424 -0.0509 -0.2391
   52GLU    SC1 2700  24.656   4.826  11.767  0.2191 -0.1500 -0.2772
   53GLU     BB 2701  24.236   5.302  11.568 -0.0352  0.2147 -0.2393
   53GLU    SC1 2702  24.307   5.686  11.609 -0.2034 -0.0534 -0.1162
   54LYS     BB 2703  24.018   5.038  11.483 -0.0238  0.2522 -0.0307
   54LYS    SC1 2704  24.095   4.915  11.745 -0.3568  0.1957  0.0571
   54LYS    SC2 2705  24.198   4.576  11.717 -0.1095 -0.2973  0.1797
   55GLU     BB 2706  24.018   4.966  11.179 -0.0949 -0.0369 -0.0563
   55GLU    SC1 2707  24.397   4.906  11.194  0.0661  0.1787 -0.0046
   56GLU     BB 2708  23.735   5.003  11.014  0.1431  0.0256 -0.0708
   56GLU    SC1 2709  23.534   4.901  11.328 -0.1312 -0.1490 -0.2854
   57PRO     BB 2710  23.723   5.091  10.677 -0.1919  0.0747 -0.2826
   57PRO    SC1 2711  23.434   5.156  10.581 -0.0140 -0.0334 -0.2675
   58LYS     BB 2712  23.823   5.414  10.637 -0.1409  0.0124  0.0208
   58LYS    SC1 2713  23.602   5.524  10.858 -0.5282  0.0582 -0.3757
   58LYS    SC2 2714  23.478   5.757  11.118 -0.0770  0.0176  0.1090
   59GLU     BB 2715  23.683   5.538  10.365 -0.3977 -0.0469  0.1286
   59GLU    SC1 2716  23.458   5.892  10.426  0.2400  0.1843 -0.2128
   60GLU     BB 2717  23.640   5.429  10.074  0.0793 -0.3462 -0.2053
   60GLU    SC1 2718  23.647   5.054  10.182 -0.2660 -0.1006 -0.0603
   61GLU     BB 2719  23.719   5.478   9.727  0.0764 -0.0393  0.0471
   61GLU    SC1 2720  23.490   5.779   9.554  0.1019 -0.1477 -0.0663
    1LYS     BB 2721  11.788  11.378  13.230  0.3408  0.3498 -0.2706
    1LYS    SC1 2722  11.818  11.212  12.919  0.0941  0.3138  0.0509
    1LYS    SC2 2723  12.066  11.204  12.635  0.0119 -0.1644 -0.3136
    2LYS     BB 2724  11.969  11.206  13.367 -0.2288 -0.0524  0.0332
    2LYS    SC1 2725  12.052  11.356  13.676  0.0506  0.2171 -0.2829
    2LYS    SC2 2726  12.013  11.355  14.041  0.0582  0.1583 -0.2408
    3CYS     BB 2727  11.904  10.951  13.495  0.0124 -0.0434  0.0006
    3CYS    SC1 2728  12.053  11.019  13.778  0.3871  0.1315  0.5757
    4LEU     BB 2729  11.845  10.650  13.518 -0.3326  0.0682  0.0648
    4LEU    SC1 2730  11.523  10.531  13.565  0.4476  0.0169  0.1614
    5PHE     BB 2731  11.830  10.456  13.222  0.2270  0.0150 -0.5969
    5PHE    SC1 2732  11.765  10.203  13.414 -0.4195  0.1418 -0.0409
    5PHE    SC2 2733  11.468  10.176  13.577 -0.3746  0.0279  0.0234
    5PHE    SC3 2734  11.507   9.988  13.360 -0.3160 -0.0113  0.0676
    6LYS     BB 2735  12.101  10.311  13.046 -0.1755  0.3782 -0.1261
    6LYS    SC1 2736  12.138   9.996  13.109 -0.1339  0.5155 -0.0541
    6LYS    SC2 2737  12.430   9.913  13.308 -0.2393  0.1517  0.0554
    7LYS     BB 2738  12.337  10.481  12.938  0.3334 -0.0762  0.1538
    7LYS    SC1 2739  12.288  10.464  12.628 -0.0191 -0.2573 -0.0585
    7LYS    SC2 2740  12.300  10.486  12.268 -0.0596 -0.0774 -0.2155
    8LYS     BB 2741  12.586  10.631  13.068  0.0764  0.0226  0.0801
    8LYS    SC1 2742  12.725  10.675  12.817 -0.0817  0.4493  0.4390
    8LYS    SC2 2743  13.042  10.730  12.976  0.0391 -0.1750 -0.3036
    9ASN     BB 2744  12.740  10.457  13.283  0.1376  0.0911 -0.1499
    9ASN    SC1 2745  12.814  10.146  13.275 -0.1566 -0.0468  0.1813
   10LYS     BB 2746  12.756  10.633  13.525  0.3029 -0.2625 -0.0561
   10LYS    SC1 2747  13.016  10.780  13.530  0.0301  0.2595 -0.1366
   10LYS    SC2 2748  13.251  10.674  13.821 -0.0584 -0.0659 -0.3161
   11LYS     BB 2749  12.780  10.530  13.835  0.3470  0.1272  0.2724
   11LYS    SC1 2750  12.505  10.501  13.966  0.0664 -0.1750  0.0054
   11LYS    SC2 2751  12.147  10.565  13.967 -0.3704 -0.0439 -0.0728
   12LYS     BB 2752  12.822  10.749  14.063 -0.1037 -0.2376  0.1447
   12LYS    SC1 2753  12.777  10.636  14.326  0.2722 -0.1843 -0.3723
   12LYS    SC2 2754  12.747  10.551  14.622  0.5160  0.1143  0.2809
   13GLY     BB 2755  13.075  11.001  14.070  0.2766  0.0576  0.2344
   14LYS     BB 2756  13.369  11.013  14.208 -0.1953 -0.1198 -0.0624
   14LYS    SC1 2757  13.588  10.742  14.156 -0.0155 -0.4973 -0.1393
   14LYS    SC2 2758  13.664  10.472  14.276  0.0439 -0.1844  0.1826
   15GLU     BB 2759  13.484  10.940  14.514 -0.2932  0.3851 -0.2831
   15GLU    SC1 2760  13.724  11.197  14.725  0.3193 -0.1037 -0.0006
   16LYS     BB 2761  13.582  10.651  14.693  0.1618  0.1699 -0.0656
   16LYS    SC1 2762  13.731  10.794  14.895  0.0665  0.2262 -0.2884
   16LYS    SC2 2763  13.663  10.988  15.149  0.2193  0.3194  0.3812
   17GLY     BB 2764  13.472  10.366  14.682  0.3096 -0.0617  0.1042
   18GLY     BB 2765  13.409  10.198  14.972 -0.1727  0.0156 -0.0047
   19LYS     BB 2766  13.512   9.875  14.877  0.3107  0.0224 -0.0092
   19LYS    SC1 2767  13.653   9.739  15.138  0.0442  0.2161 -0.0055
   19LYS    SC2 2768  13.922   9.585  15.321 -0.2821 -0.1753 -0.0426
   20ASN     BB 2769  13.257   9.716  14.771 -0.0174  0.0038 -0.1539
   20ASN    SC1 2770  13.376   9.614  14.449 -0.4081 -0.1699 -0.2646
   21ALA     BB 2771  13.246   9.425  14.904 -0.1232  0.1801 -0.1419
   21ALA    SC1 2772  13.495   9.353  14.831 -0.1628 -0.1162  0.0026
   22ILE     BB 2773  13.069   9.398  15.226  0.1272  0.2411  0.1124
   22ILE    SC1 2774  12.824   9.635  15.220 -0.1122 -0.0040 -0.0941
   23ASN     BB 2775  13.123   9.251  15.523 -0.2255  0.1731 -0.3125
   23ASN    SC1 2776  13.294   8.940  15.448  0.3172 -0.1418  0.0788
   24MET     BB 2777  12.850   9.373  15.699 -0.2547  0.4387  0.0731
   24MET    SC1 2778  13.007   9.707  15.797 -0.0051 -0.0222  0.0514
   25LYS     BB 2779  12.672   9.227  15.841 -0.0288  0.1066 -0.3440
   25LYS    SC1 2780  12.773   8.994  16.014 -0.3751  0.2498 -0.2654
   25LYS    SC2 2781  12.789   8.608  15.929  0.1961 -0.3079  0.0295
   26ASP     BB 2782  12.424   9.038  15.782 -0.1821  0.0735  0.1666
   26ASP    SC1 2783  12.208   9.188  15.609  0.3034  0.0755 -0.2907
   27VAL     BB 2784  12.239   8.940  16.017 -0.2437 -0.3210  0.0430
   27VAL    SC1 2785  12.452   8.760  16.104  0.0703 -0.0766 -0.1998
   28LYS     BB 2786  12.215   9.144  16.256  0.2101 -0.0243  0.1000
   28LYS    SC1 2787  12.386   9.335  16.184 -0.0952 -0.0183  0.2261
   28LYS    SC2 2788  12.541   9.639  16.041  0.1776 -0.4109  0.2611
   29ASP     BB 2789  11.988   9.046  16.431  0.0710 -0.0505 -0.1184
   29ASP    SC1 2790  11.840   8.877  16.192  0.0545  0.4171 -0.3336
   30LEU     BB 2791  11.985   8.769  16.663  0.0538  0.2520  0.0133
   30LEU    SC1 2792  12.150   8.525  16.445 -0.1439 -0.0167 -0.0854
   31GLY     BB 2793  11.778   8.515  16.579  0.0029 -0.2242  0.0164
   32LYS     BB 2794  11.524   8.521  16.390 -0.2158 -0.1243  0.1290
   32LYS    SC1 2795  11.213   8.494  16.491  0.2917 -0.0500 -0.0196
   32LYS    SC2 2796  10.853   8.579  16.581 -0.3176  0.2248  0.2517
   33THR     BB 2797  11.491   8.263  16.217 -0.3662 -0.1769  0.0192
   33THR    SC1 2798  11.620   8.055  16.398 -0.1649  0.0286  0.1174
   34MET     BB 2799  11.603   8.189  15.914  0.3191 -0.0418 -0.1571
   34MET    SC1 2800  11.922   8.027  15.993  0.1075  0.0873 -0.0340
   35LYS     BB 2801  11.410   8.199  15.646  0.1593 -0.2039  0.2623
   35LYS    SC1 2802  11.218   8.383  15.629  0.1867 -0.1067  0.1004
   35LYS    SC2 2803  11.105   8.676  15.626  0.1181 -0.2307  0.1414
   36ASP     BB 2804  11.514   8.252  15.323  0.2269  0.1981 -0.2181
   36ASP    SC1 2805  11.545   8.574  15.354 -0.1244  0.3302 -0.1949
   37GLN     BB 2806  11.328   8.033  15.133 -0.0239 -0.0332 -0.0384
   37GLN    SC1 2807  11.415   8.135  14.791  0.1187 -0.0189  0.1157
   38ALA     BB 2808  11.364   7.799  15.351 -0.1017  0.1287  0.1049
   38ALA    SC1 2809  11.501   7.632  15.189 -0.0211  0.3746 -0.0886
   39LEU     BB 2810  11.362   7.673  15.679 -0.2105 -0.0206 -0.0495
   39LEU    SC1 2811  10.987   7.630  15.707 -0.0865 -0.0902 -0.4318
   40LYS     BB 2812  11.630   7.592  15.860  0.0195 -0.3144 -0.0792
   40LYS    SC1 2813  11.591   7.777  16.083  0.2044  0.1015 -0.0913
   40LYS    SC2 2814  11.842   7.667  16.306  0.2539  0.2335 -0.1234
   41ASP     BB 2815  11.972   7.582  15.822 -0.1093  0.4613 -0.0230
   41ASP    SC1 2816  12.014   7.391  16.075 -0.1264  0.1487  0.0878
   42ASP     BB 2817  12.071   7.465  15.535 -0.3174 -0.0266 -0.1264
   42ASP    SC1 2818  12.184   7.721  15.304  0.2401 -0.1338 -0.2788
   43ASP     BB 2819  12.127   7.223  15.443  0.2018 -0.1811 -0.2405
   43ASP    SC1 2820  12.399   7.096  15.376  0.0231 -0.1935 -0.0532
   44ALA     BB 2821  11.995   6.943  15.391  0.1787 -0.2604 -0.1527
   44ALA    SC1 2822  11.811   6.825  15.549  0.0234  0.0853 -0.0668
   45GLU     BB 2823  11.907   6.920  15.117 -0.1020 -0.0435 -0.0476
   45GLU    SC1 2824  11.548   6.821  15.083  0.0819  0.2240 -0.2126
   46THR     BB 2825  12.221   6.831  14.997  0.1226 -0.0906  0.0376
   46THR    SC1 2826  12.462   7.004  14.925  0.1509 -0.2209 -0.1918
   47GLY     BB 2827  12.422   6.647  15.189  0.1213 -0.3569  0.3709
   48LEU     BB 2828  12.720   6.607  15.312  0.1408  0.0734  0.0631
   48LEU    SC1 2829  12.932   6.739  15.084 -0.2681  0.1332  0.4747
   49THR     BB 2830  12.785   6.406  15.549  0.0852  0.2524  0.1665
   49THR    SC1 2831  13.006   6.244  15.415 -0.0560  0.1887  0.0058
   50ASP     BB 2832  12.685   6.298  15.855  0.2238  0.0507 -0.0907
   50ASP    SC1 2833  12.900   6.441  16.078  0.0705 -0.0532  0.1826
   51GLY     BB 2834  12.360   6.332  15.955  0.2581 -0.1144 -0.0187
   52GLU     BB 2835  12.205   6.051  16.011  0.1529 -0.0667  0.0300
   52GLU    SC1 2836  11.808   6.043  16.026  0.1109  0.1206 -0.0127
   53GLU     BB 2837  12.390   5.837  15.850  0.2993 -0.2508 -0.0244
   53GLU    SC1 2838  12.630   5.849  16.157 -0.1709  0.2313  0.2430
   54LYS     BB 2839  12.380   5.689  15.571 -0.0615  0.0185  0.1789
   54LYS    SC1 2840  12.105   5.792  15.496 -0.0325  0.0575  0.0262
   54LYS    SC2 2841  11.885   6.074  15.572 -0.0944  0.1134  0.1554
   55GLU     BB 2842  12.531   5.749  15.304 -0.0446 -0.3797 -0.1738
   55GLU    SC1 2843  12.660   6.081  15.134  0.1624 -0.0614 -0.0560
   56GLU     BB 2844  12.731   5.528  15.080  0.1567 -0.0821 -0.1405
   56GLU    SC1 2845  12.975   5.731  14.856  0.2429  0.1626  0.0621
   57PRO     BB 2846  12.985   5.313  15.170 -0.2410 -0.0971  0.3142
   57PRO    SC1 2847  12.877   5.300  15.487  0.2528  0.2252  0.2992
   58LYS     BB 2848  13.303   5.313  15.134 -0.0686  0.2203 -0.0550
   58LYS    SC1 2849  13.353   5.395  15.419  0.1326 -0.4435  0.1628
   58LYS    SC2 2850  13.627   5.230  15.567 -0.2409  0.0217 -0.2648
   59GLU     BB 2851  13.536   5.192  14.939  0.0457 -0.1431 -0.1734
   59GLU    SC1 2852  13.624   4.905  15.161 -0.0071 -0.1734 -0.0101
   60GLU     BB 2853  13.667   5.282  14.660  0.2478 -0.2825  0.1905
   60GLU    SC1 2854  13.820   5.599  14.875  0.4125 -0.0834 -0.1370
   61GLU     BB 2855  13.434   5.174  14.447  0.1369  0.0769 -0.0882
   61GLU    SC1 2856  13.432   4.935  14.180  0.2174  0.1622 -0.0182
    1LYS     BB 2857  21.982  10.289  12.211 -0.0853  0.0967  0.0459
    1LYS    SC1 2858  22.181  10.540  12.134 -0.2047 -0.0053  0.0680
    1LYS    SC2 2859  22.138  10.704  11.818  0.1807  0.2792 -0.0358
    2LYS     BB 2860  21.697  10.464  12.173 -0.2288 -0.0678 -0.3229
    2LYS    SC1 2861  21.413  10.476  11.986  0.0126  0.1614  0.3855
    2LYS    SC2 2862  21.125  10.286  11.885  0.0843 -0.0186  0.1313
    3CYS     BB 2863  21.479  10.604  12.415 -0.0554 -0.1539 -0.1338
    3CYS    SC1 2864  21.187  10.540  12.342 -0.0463 -0.1616 -0.0628
    4LEU     BB 2865  21.574  10.634  12.814  0.1913 -0.0042 -0.0149
    4LEU    SC1 2866  21.782  10.882  12.990  0.1421  0.2731 -0.2813
    5PHE     BB 2867  21.315  10.718  13.064 -0.0380  0.3654 -0.2094
    5PHE    SC1 2868  21.132  10.490  13.142  0.0192  0.0320  0.2490
    5PHE    SC2 2869  20.854  10.368  12.989 -0.0708  0.0446  0.4011
    5PHE    SC3 2870  21.042  10.168  13.083  0.1319  0.0427  0.0084
    6LYS     BB 2871  21.200  11.007  12.960  0.0336 -0.0689  0.0365
    6LYS    SC1 2872  21.410  11.000  12.717 -0.0104 -0.1132  0.0462
    6LYS    SC2 2873  21.411  11.255  12.387  0.2762 -0.0897 -0.4140
    7LYS     BB 2874  20.889  11.018  12.999 -0.0757 -0.0580 -0.0197
    7LYS    SC1 2875  20.679  10.925  12.817  0.2811 -0.0294 -0.1046
    7LYS    SC2 2876  20.487  10.638  12.691  0.0197 -0.0381 -0.4355
    8LYS     BB 2877  20.866  11.078  13.354 -0.4761 -0.3070  0.0319
    8LYS    SC1 2878  21.052  10.842  13.400 -0.1419 -0.0329 -0.3797
    8LYS    SC2 2879  21.340  10.786  13.495 -0.0276  0.1576 -0.0942
    9ASN     BB 2880  20.640  11.173  13.631 -0.0235  0.2143 -0.0237
    9ASN    SC1 2881  20.498  10.894  13.579  0.0052  0.2144 -0.1494
   10LYS     BB 2882  20.555  11.378  13.859 -0.0832  0.0048  0.4963
   10LYS    SC1 2883  20.755  11.328  14.073  0.0123  0.0184 -0.1113
   10LYS    SC2 2884  20.978  11.428  14.297  0.3956 -0.0827 -0.2556
   11LYS     BB 2885  20.456  11.706  13.929  0.0734  0.1561  0.0107
   11LYS    SC1 2886  20.593  11.958  13.712 -0.1676  0.1794  0.1861
   11LYS    SC2 2887  20.813  12.040  13.431  0.0065  0.3827 -0.1452
   12LYS     BB 2888  20.178  11.725  14.050 -0.0997 -0.1213  0.1384
   12LYS    SC1 2889  20.250  11.908  14.314  0.1252 -0.2817  0.3135
   12LYS    SC2 2890  20.312  12.252  14.318 -0.0118 -0.2705 -0.1348
   13GLY     BB 2891  20.014  11.517  13.885 -0.2000 -0.0718 -0.0538
   14LYS     BB 2892  19.715  11.689  13.824  0.0465  0.0626  0.1354
   14LYS    SC1 2893  19.799  11.745  13.535 -0.2690 -0.0193  0.1483
   14LYS    SC2 2894  19.907  11.749  13.214  0.1270  0.0463 -0.1730
   15GLU     BB 2895  19.469  11.474  13.975  0.0117  0.1395  0.2499
   15GLU    SC1 2896  19.110  11.561  14.214  0.0243  0.1405  0.0457
   16LYS     BB 2897  19.327  11.249  13.799  0.0355 -0.0095 -0.1576
   16LYS    SC1 2898  19.011  11.354  13.760 -0.0184  0.2265  0.2059
   16LYS    SC2 2899  18.901  11.527  13.483  0.0484 -0.0015  0.3016
   17GLY     BB 2900  19.438  11.036  13.586  0.1695 -0.0598 -0.1178
   18GLY     BB 2901  19.599  10.982  13.309  0.1122 -0.2718  0.0654
   19LYS     BB 2902  19.460  10.954  13.014  0.1112 -0.3622 -0.0852
   19LYS    SC1 2903  19.173  10.810  13.020 -0.2318  0.1591  0.0052
   19LYS    SC2 2904  19.029  10.602  12.776  0.3249  0.0288 -0.4923
   20ASN     BB 2905  19.620  10.960  12.699  0.1946 -0.2136 -0.2898
   20ASN    SC1 2906  19.416  10.706  12.589 -0.3271 -0.1877 -0.0974
   21ALA     BB 2907  19.844  11.220  12.580  0.0594 -0.0596  0.1058
   21ALA    SC1 2908  20.052  11.056  12.527  0.0018 -0.0809 -0.0593
   22ILE     BB 2909  19.838  11.408  12.325 -0.2215  0.6289 -0.1227
   22ILE    SC1 2910  20.171  11.479  12.316 -0.1432  0.2993  0.0220
   23ASN     BB 2911  19.758  11.371  12.009  0.0693  0.1623  0.2629
   23ASN    SC1 2912  19.513  11.629  11.998 -0.4039  0.1856 -0.2637
   24MET     BB 2913  19.798  11.123  11.767  0.4733 -0.1084  0.2751
   24MET    SC1 2914  19.513  10.851  11.830 -0.1622  0.0028 -0.0832
   25LYS     BB 2915  19.980  10.963  11.480 -0.0752  0.1972 -0.0662
   25LYS    SC1 2916  19.989  10.666  11.545 -0.0489  0.0643 -0.0712
   25LYS    SC2 2917  19.973  10.512  11.864  0.2605  0.0804  0.3140
   26ASP     BB 2918  20.277  11.011  11.346  0.0454  0.0495 -0.0913
   26ASP    SC1 2919  20.525  10.943  11.601  0.0361 -0.0629  0.0035
   27VAL     BB 2920  20.354  11.289  11.117 -0.3058  0.3179  0.3220
   27VAL    SC1 2921  20.582  11.374  11.279  0.1344  0.0480 -0.1273
   28LYS     BB 2922  20.138  11.577  11.190  0.1090 -0.2405  0.0116
   28LYS    SC1 2923  20.338  11.771  11.217 -0.4023 -0.0963 -0.0564
   28LYS    SC2 2924  20.722  11.846  11.262  0.0310 -0.2454 -0.2775
   29ASP     BB 2925  19.863  11.423  11.266 -0.1082 -0.0058  0.2181
   29ASP    SC1 2926  19.743  11.563  11.542  0.1164  0.2090 -0.3835
   30LEU     BB 2927  19.754  11.354  10.942 -0.1172  0.2073 -0.0295
   30LEU    SC1 2928  19.996  11.099  11.012 -0.2607 -0.1662  0.3633
   31GLY     BB 2929  19.762  11.493  10.666 -0.1054 -0.2524  0.1528
   32LYS     BB 2930  19.609  11.820  10.683  0.2140  0.2028  0.1597
   32LYS    SC1 2931  19.407  11.743  10.936  0.2324  0.0844 -0.2195
   32LYS    SC2 2932  19.390  11.591  11.282 -0.3775 -0.0825  0.0239
   33THR     BB 2933  19.415  11.971  10.524  0.1480  0.0444 -0.0097
   33THR    SC1 2934  19.585  12.197  10.410  0.2876 -0.0250  0.0582
   34MET     BB 2935  19.176  12.101  10.724  0.4723 -0.0210  0.3953
   34MET    SC1 2936  19.180  12.482  10.662  0.0790  0.2480  0.1520
   35LYS     BB 2937  18.957  11.863  10.661 -0.0128  0.1310 -0.0030
   35LYS    SC1 2938  19.065  11.625  10.570  0.0051  0.1564  0.0789
   35LYS    SC2 2939  19.350  11.518  10.403  0.0085  0.3413 -0.5882
   36ASP     BB 2940  18.888  11.715  10.942  0.2376  0.0035 -0.1108
   36ASP    SC1 2941  18.814  11.402  10.886 -0.3882 -0.2734  0.4072
   37GLN     BB 2942  18.718  11.790  11.254  0.0363  0.0866 -0.0789
   37GLN    SC1 2943  18.768  12.172  11.171  0.1257  0.1921 -0.3416
   38ALA     BB 2944  18.560  11.506  11.320  0.0118  0.0344 -0.2938
   38ALA    SC1 2945  18.684  11.432  11.549 -0.1925 -0.1050 -0.2246
   39LEU     BB 2946  18.317  11.318  11.262 -0.0125  0.1236  0.0579
   39LEU    SC1 2947  18.585  11.067  11.193  0.0628 -0.3590  0.3915
   40LYS     BB 2948  18.003  11.323  11.207  0.3190 -0.3430  0.0999
   40LYS    SC1 2949  17.907  11.085  10.970  0.0764 -0.0949 -0.2797
   40LYS    SC2 2950  17.718  10.853  11.096  0.1097  0.0035 -0.4354
   41ASP     BB 2951  17.863  11.231  11.496  0.0672  0.2054  0.1286
   41ASP    SC1 2952  17.537  11.130  11.467 -0.3175 -0.6495 -0.0702
   42ASP     BB 2953  17.836  11.486  11.628 -0.0364 -0.0250 -0.0433
   42ASP    SC1 2954  18.175  11.549  11.641 -0.2080  0.2811  0.0113
   43ASP     BB 2955  17.766  11.624  11.939 -0.2241  0.3158 -0.4334
   43ASP    SC1 2956  17.500  11.759  11.826 -0.0679 -0.2708 -0.4346
   44ALA     BB 2957  17.743  11.386  12.192  0.5474 -0.2282  0.3058
   44ALA    SC1 2958  17.885  11.547  12.355  0.5305  0.0356  0.0684
   45GLU     BB 2959  17.495  11.412  12.362  0.1743  0.1036  0.1833
   45GLU    SC1 2960  17.281  11.066  12.317 -0.0860 -0.3614  0.0432
   46THR     BB 2961  17.313  11.668  12.276 -0.1327 -0.0882  0.1339
   46THR    SC1 2962  17.038  11.537  12.250  0.0415 -0.4213 -0.1048
   47GLY     BB 2963  17.390  11.992  12.217  0.4181 -0.3820  0.2690
   48LEU     BB 2964  17.305  12.221  12.438  0.1110 -0.1755 -0.1038
   48LEU    SC1 2965  17.087  12.349  12.173 -0.1451 -0.0898 -0.3337
   49THR     BB 2966  17.504  12.428  12.585  0.0543  0.0618  0.2060
   49THR    SC1 2967  17.618  12.200  12.753  0.1638  0.1528  0.2565
   50ASP     BB 2968  17.834  12.379  12.423 -0.3157 -0.2739  0.0668
   50ASP    SC1 2969  17.656  12.458  12.141 -0.0332  0.2707 -0.1665
   51GLY     BB 2970  18.021  12.222  12.199 -0.4227 -0.1733 -0.2433
   52GLU     BB 2971  18.321  12.267  12.323  0.0397 -0.0509 -0.1101
   52GLU    SC1 2972  18.350  12.576  12.523  0.0630  0.2263  0.0491
   53GLU     BB 2973  18.617  12.205  12.221 -0.0582 -0.0214 -0.3609
   53GLU    SC1 2974  18.875  12.448  12.144 -0.6509  0.0434  0.0063
   54LYS     BB 2975  18.625  11.900  12.106 -0.1685  0.3196 -0.0350
   54LYS    SC1 2976  18.718  11.773  11.838  0.2582 -0.1362  0.0532
   54LYS    SC2 2977  18.435  11.869  11.607  0.1748 -0.2740 -0.0934
   55GLU     BB 2978  18.556  11.686  12.388 -0.2186 -0.2553  0.2690
   55GLU    SC1 2979  18.257  11.849  12.550  0.0938 -0.1225  0.0689
   56GLU     BB 2980  18.725  11.407  12.528  0.0519  0.1348  0.0779
   56GLU    SC1 2981  18.514  11.086  12.633 -0.1499 -0.2932 -0.1643
   57PRO     BB 2982  19.017  11.544  12.646  0.2321 -0.1405 -0.0365
   57PRO    SC1 2983  19.260  11.567  12.435 -0.0887 -0.3582 -0.1443
   58LYS     BB 2984  19.098  11.783  12.882 -0.3217  0.0370  0.0284
   58LYS    SC1 2985  19.336  11.966  12.755  0.1565 -0.0119 -0.3866
   58LYS    SC2 2986  19.629  12.095  12.819 -0.1385 -0.2012 -0.2299
   59GLU     BB 2987  18.947  11.882  13.150  0.2080 -0.0516  0.0378
   59GLU    SC1 2988  19.035  12.248  13.028  0.1397 -0.1245  0.0194
   60GLU     BB 2989  18.654  11.860  13.218 -0.1321  0.0449 -0.0504
   60GLU    SC1 2990  18.721  11.963  13.628 -0.1489  0.0535  0.0825
   61GLU     BB 2991  18.352  11.957  13.145  0.2064  0.2559 -0.3325
   61GLU    SC1 2992  18.040  11.890  13.357  0.0980  0.1026 -0.0841
    1LYS     BB 2993  18.530   3.987   4.985 -0.3310  0.0718  0.1040
    1LYS    SC1 2994  18.537   4.326   4.927 -0.0560  0.1444 -0.1818
    1LYS    SC2 2995  18.355   4.552   5.126  0.0932  0.0904  0.1271
    2LYS     BB 2996  18.579   3.726   5.168  0.0996 -0.1185  0.2015
    2LYS    SC1 2997  18.382   3.472   5.255  0.0151 -0.0743 -0.1995
    2LYS    SC2 2998  18.161   3.151   5.259  0.0848 -0.1632  0.3285
    3CYS     BB 2999  18.603   3.730   5.507 -0.0579 -0.1119  0.0411
    3CYS    SC1 3000  18.628   3.390   5.530  0.0438 -0.2800 -0.3929
    4LEU     BB 3001  18.615   3.900   5.781  0.3669 -0.1299  0.0084
    4LEU    SC1 3002  18.880   3.657   5.795  0.2280 -0.1451  0.0187
    5PHE     BB 3003  18.394   3.897   6.028 -0.3802 -0.0359  0.1425
    5PHE    SC1 3004  18.315   3.609   6.041  0.1542 -0.1546  0.1196
    5PHE    SC2 3005  18.541   3.431   5.860 -0.0303 -0.2044 -0.0664
    5PHE    SC3 3006  18.388   3.277   6.051  0.1408 -0.1577  0.1118
    6LYS     BB 3007  18.154   4.089   6.051 -0.0220 -0.2560  0.2342
    6LYS    SC1 3008  18.045   4.000   6.335  0.3465  0.1624  0.3736
    6LYS    SC2 3009  17.818   4.017   6.603 -0.0250  0.5295  0.2821
    7LYS     BB 3010  18.134   4.347   5.956  0.1772 -0.0330 -0.1810
    7LYS    SC1 3011  18.452   4.420   5.915  0.0953  0.0198 -0.1797
    7LYS    SC2 3012  18.705   4.262   6.065  0.1953 -0.2583 -0.1348
    8LYS     BB 3013  17.958   4.580   5.931  0.1295  0.0020  0.1471
    8LYS    SC1 3014  18.111   4.850   5.990  0.3083  0.1804  0.1923
    8LYS    SC2 3015  18.168   5.026   6.251  0.0156 -0.1965  0.0031
    9ASN     BB 3016  17.667   4.694   5.971  0.2541 -0.1290 -0.0793
    9ASN    SC1 3017  17.556   4.558   5.729 -0.2164  0.0731 -0.2503
   10LYS     BB 3018  17.441   4.596   6.199  0.1125 -0.1372  0.2727
   10LYS    SC1 3019  17.145   4.497   6.201  0.1792  0.2801  0.0531
   10LYS    SC2 3020  16.974   4.213   6.263 -0.0888  0.0880 -0.2315
   11LYS     BB 3021  17.392   4.910   6.288  0.1505  0.0828 -0.1274
   11LYS    SC1 3022  17.481   5.183   6.116  0.0329  0.0838  0.2046
   11LYS    SC2 3023  17.440   5.499   5.884 -0.2177  0.1898  0.2200
   12LYS     BB 3024  17.209   5.005   6.568  0.1768 -0.2315 -0.2386
   12LYS    SC1 3025  16.955   5.130   6.373 -0.2677 -0.1707 -0.0219
   12LYS    SC2 3026  16.629   5.036   6.424 -0.4449  0.0107  0.0600
   13GLY     BB 3027  17.260   5.000   6.914 -0.0005 -0.0078  0.0597
   14LYS     BB 3028  17.233   4.716   7.155 -0.0001  0.2310  0.1124
   14LYS    SC1 3029  16.900   4.764   7.164 -0.1074 -0.1426 -0.3649
   14LYS    SC2 3030  16.553   4.820   7.134  0.2909 -0.1598 -0.2218
   15GLU     BB 3031  17.515   4.528   7.172 -0.3490 -0.4597 -0.4462
   15GLU    SC1 3032  17.484   4.280   6.892 -0.0249 -0.2149 -0.0972
   16LYS     BB 3033  17.767   4.775   7.277  0.0191  0.0375 -0.0397
   16LYS    SC1 3034  17.680   4.841   6.944 -0.0840 -0.1776  0.1572
   16LYS    SC2 3035  17.541   4.677   6.668  0.0994  0.3137 -0.0963
   17GLY     BB 3036  18.097   4.918   7.279  0.1383  0.1432  0.0501
   18GLY     BB 3037  18.259   5.193   7.417  0.0405 -0.1105  0.2216
   19LYS     BB 3038  18.459   5.495   7.291 -0.0400  0.1509  0.2224
   19LYS    SC1 3039  18.614   5.734   7.389 -0.2015 -0.2209  0.0296
   19LYS    SC2 3040  18.964   5.764   7.360  0.2387 -0.1931  0.2691
   20ASN     BB 3041  18.534   5.593   7.014 -0.0363  0.0373 -0.1523
   20ASN    SC1 3042  18.388   5.214   6.895 -0.3569  0.0550  0.0259
   21ALA     BB 3043  18.451   5.893   6.906 -0.0517 -0.0369 -0.0768
   21ALA    SC1 3044  18.353   5.981   7.142  0.2582 -0.2173  0.1264
   22ILE     BB 3045  18.557   5.935   6.635  0.0050 -0.1247 -0.0819
   22ILE    SC1 3046  18.549   5.604   6.551  0.2654 -0.1068 -0.1887
   23ASN     BB 3047  18.807   6.124   6.563 -0.0911  0.2937 -0.0313
   23ASN    SC1 3048  19.043   5.950   6.405  0.0298 -0.5033  0.2161
   24MET     BB 3049  19.069   6.296   6.698  0.1333  0.1400 -0.0144
   24MET    SC1 3050  19.305   6.053   6.783 -0.1562  0.0399  0.0621
   25LYS     BB 3051  19.144   6.599   6.542 -0.2580  0.1207 -0.2407
   25LYS    SC1 3052  19.350   6.622   6.327  0.0359 -0.1024  0.0934
   25LYS    SC2 3053  19.706   6.624   6.210  0.0260 -0.2433  0.2237
   26ASP     BB 3054  18.841   6.768   6.461 -0.3007  0.1337 -0.1783
   26ASP    SC1 3055  18.636   6.543   6.608  0.4248  0.2400  0.5071
   27VAL     BB 3056  18.862   7.010   6.234  0.1280  0.3000 -0.2349
   27VAL    SC1 3057  18.718   7.264   6.229 -0.1181  0.1763  0.1326
   28LYS     BB 3058  19.197   7.090   6.233  0.0964 -0.0184  0.0946
   28LYS    SC1 3059  19.221   7.152   5.931 -0.2260  0.0823  0.0418
   28LYS    SC2 3060  19.117   6.944   5.691  0.1139  0.1913 -0.1185
   29ASP     BB 3061  19.232   7.131   6.549  0.2693 -0.1690  0.2586
   29ASP    SC1 3062  19.489   7.353   6.531 -0.2689  0.2695  0.0765
   30LEU     BB 3063  19.081   7.035   6.802  0.0530 -0.2140 -0.1245
   30LEU    SC1 3064  19.346   6.866   6.892  0.3007 -0.1004 -0.2517
   31GLY     BB 3065  18.937   6.743   6.991  0.2040 -0.3361  0.1549
   32LYS     BB 3066  19.156   6.548   7.142  0.2893 -0.1180  0.1050
   32LYS    SC1 3067  19.403   6.417   7.007  0.0075  0.2415  0.0093
   32LYS    SC2 3068  19.674   6.260   6.905  0.0437  0.0824 -0.0946
   33THR     BB 3069  19.020   6.275   7.376 -0.2055  0.0963  0.2202
   33THR    SC1 3070  19.215   6.296   7.609  0.1298 -0.0209 -0.0408
   34MET     BB 3071  18.727   6.157   7.310 -0.1679  0.1139 -0.3475
   34MET    SC1 3072  18.668   6.308   6.991 -0.5413 -0.3381 -0.0357
   35LYS     BB 3073  18.406   6.235   7.444 -0.3091  0.1741  0.0674
   35LYS    SC1 3074  18.425   6.551   7.548  0.2450  0.0114  0.1412
   35LYS    SC2 3075  18.189   6.768   7.724  0.2983 -0.5018 -0.0978
   36ASP     BB 3076  18.088   6.184   7.482  0.1616  0.1059 -0.1716
   36ASP    SC1 3077  17.963   6.433   7.609  0.0938 -0.0357 -0.0669
   37GLN     BB 3078  17.883   6.112   7.231 -0.2827 -0.2625  0.0727
   37GLN    SC1 3079  17.591   6.136   7.518 -0.2377 -0.0736  0.2040
   38ALA     BB 3080  17.656   5.859   7.171  0.1455  0.0453  0.1865
   38ALA    SC1 3081  17.698   5.598   7.120 -0.0384  0.0078  0.2173
   39LEU     BB 3082  17.525   5.832   6.875 -0.0732 -0.1494  0.2810
   39LEU    SC1 3083  17.716   5.583   6.724  0.1857 -0.2464  0.3086
   40LYS     BB 3084  17.606   6.035   6.639  0.0680 -0.0485  0.0653
   40LYS    SC1 3085  17.396   6.208   6.667  0.2612 -0.0731  0.1454
   40LYS    SC2 3086  17.167   6.226   6.405  0.2235 -0.2202  0.1573
   41ASP     BB 3087  17.639   6.094   6.315 -0.2347  0.2348  0.0107
   41ASP    SC1 3088  17.423   5.870   6.178 -0.3329 -0.1517 -0.0440
   42ASP     BB 3089  17.778   6.325   6.094  0.0879  0.2869  0.0928
   42ASP    SC1 3090  17.619   6.520   6.337 -0.2884 -0.0553  0.3099
   43ASP     BB 3091  18.053   6.559   6.125  0.1192 -0.0324  0.2524
   43ASP    SC1 3092  18.220   6.495   5.839  0.1613  0.4946 -0.1759
   44ALA     BB 3093  18.049   6.888   6.137  0.0713  0.4747 -0.0064
   44ALA    SC1 3094  18.289   6.944   6.249  0.0349  0.2158  0.2134
   45GLU     BB 3095  18.104   6.985   5.834 -0.2183  0.0035 -0.1154
   45GLU    SC1 3096  17.822   7.104   5.580 -0.1166  0.2664  0.2011
   46THR     BB 3097  18.388   7.133   5.887 -0.0868 -0.1167  0.1365
   46THR    SC1 3098  18.470   7.403   5.770 -0.2079 -0.1400 -0.0044
   47GLY     BB 3099  18.709   7.030   5.850 -0.1875  0.0605 -0.0127
   48LEU     BB 3100  18.747   7.143   5.519 -0.4721 -0.3796  0.0530
   48LEU    SC1 3101  18.718   7.525   5.453 -0.4427 -0.2185 -0.2870
   49THR     BB 3102  18.833   6.897   5.229  0.1111 -0.1724 -0.0710
   49THR    SC1 3103  18.547   6.933   5.128  0.1019 -0.1239 -0.0278
   50ASP     BB 3104  18.824   6.559   5.237 -0.4588 -0.2798  0.0548
   50ASP    SC1 3105  18.835   6.618   5.603 -0.1875 -0.0150 -0.3530
   51GLY     BB 3106  18.673   6.309   5.043  0.0340  0.2181  0.3114
   52GLU     BB 3107  18.730   6.287   4.720  0.1380  0.1314 -0.2356
   52GLU    SC1 3108  18.432   6.025   4.626  0.1526 -0.2818 -0.1766
   53GLU     BB 3109  19.010   6.229   4.611  0.0774  0.0165 -0.1362
   53GLU    SC1 3110  19.105   5.894   4.669  0.2112 -0.1745  0.1479
   54LYS     BB 3111  19.177   6.319   4.312  0.0477  0.0704 -0.2767
   54LYS    SC1 3112  18.954   6.239   4.113 -0.0237 -0.4199  0.0311
   54LYS    SC2 3113  18.821   6.165   3.783  0.0432 -0.0014 -0.1822
   55GLU     BB 3114  19.205   6.670   4.203 -0.1004  0.1528 -0.1683
   55GLU    SC1 3115  18.940   6.647   3.953  0.1529  0.0596 -0.0903
   56GLU     BB 3116  19.343   6.964   4.227 -0.0472 -0.2356  0.2959
   56GLU    SC1 3117  19.750   6.936   4.280 -0.0626 -0.1409  0.1335
   57PRO     BB 3118  19.218   7.213   4.390  0.3556 -0.0843  0.0384
   57PRO    SC1 3119  19.178   7.489   4.233  0.0027  0.2156  0.1748
   58LYS     BB 3120  19.132   7.260   4.696  0.3469  0.0365 -0.2185
   58LYS    SC1 3121  19.193   7.548   4.712 -0.1649  0.2502  0.0693
   58LYS    SC2 3122  19.243   7.826   4.542  0.0610  0.2997  0.1380
   59GLU     BB 3123  18.907   7.047   4.781 -0.2342  0.3473 -0.1040
   59GLU    SC1 3124  19.071   6.737   4.660 -0.0333  0.1950  0.1016
   60GLU     BB 3125  18.644   7.050   4.662 -0.1244 -0.0617  0.0881
   60GLU    SC1 3126  18.724   7.327   4.392  0.0205  0.0473 -0.1055
   61GLU     BB 3127  18.407   6.923   4.665 -0.1894  0.1694 -0.0666
   61GLU    SC1 3128  18.223   7.149   4.916  0.1276 -0.2603  0.0195
    1LYS     BB 3129  24.981   9.882  12.740  0.1625  0.0487  0.0099
    1LYS    SC1 3130  24.779   9.997  12.518  0.0168 -0.1013  0.0309
    1LYS    SC2 3131  24.576  10.031  12.212  0.2084 -0.1123 -0.0864
    2LYS     BB 3132  25.271   9.803  12.612 -0.2797 -0.0647  0.1295
    2LYS    SC1 3133  25.379   9.502  12.468 -0.1430 -0.1726 -0.2760
    2LYS    SC2 3134  25.734   9.352  12.533  0.1664 -0.0728 -0.0379
    3CYS     BB 3135  25.568   9.953  12.634 -0.1231 -0.1437 -0.1065
    3CYS    SC1 3136  25.793   9.778  12.476  0.3158 -0.2311  0.2426
    4LEU     BB 3137  25.675  10.249  12.491 -0.1637  0.1528 -0.1403
    4LEU    SC1 3138  25.492  10.534  12.593  0.0845 -0.1578  0.2284
    5PHE     BB 3139  25.782  10.213  12.223 -0.0311 -0.0743  0.1573
    5PHE    SC1 3140  26.079  10.286  12.268 -0.2873 -0.0393 -0.2435
    5PHE    SC2 3141  26.259  10.197  11.993  0.0313  0.0420 -0.0664
    5PHE    SC3 3142  26.217  10.483  12.027 -0.1029  0.0257 -0.0873
    6LYS     BB 3143  25.711  10.134  11.924  0.1783 -0.1561  0.0292
    6LYS    SC1 3144  25.897  10.322  11.756  0.3017  0.3271 -0.1443
    6LYS    SC2 3145  26.124  10.408  11.536  0.1219 -0.1378  0.2379
    7LYS     BB 3146  25.398  10.113  11.795  0.3578 -0.0084  0.0651
    7LYS    SC1 3147  25.407  10.273  11.575  0.0494  0.0126 -0.1800
    7LYS    SC2 3148  25.244  10.396  11.295  0.3443 -0.2810  0.4259
    8LYS     BB 3149  25.285   9.809  11.797 -0.0837 -0.0061  0.0609
    8LYS    SC1 3150  25.512   9.630  11.743  0.2958  0.3224 -0.1822
    8LYS    SC2 3151  25.851   9.640  11.755 -0.2194 -0.3242  0.0401
    9ASN     BB 3152  25.007   9.656  11.740 -0.0158 -0.1576  0.0750
    9ASN    SC1 3153  24.905   9.439  12.014  0.4618 -0.2643 -0.1349
   10LYS     BB 3154  24.705   9.813  11.825 -0.1057  0.1667 -0.0295
   10LYS    SC1 3155  24.536   9.630  11.911 -0.1488  0.0001 -0.3180
   10LYS    SC2 3156  24.468   9.243  11.940  0.3658  0.0138 -0.2626
   11LYS     BB 3157  24.453  10.012  11.694 -0.1734 -0.1770 -0.0906
   11LYS    SC1 3158  24.191   9.844  11.607 -0.3064 -0.4006 -0.1945
   11LYS    SC2 3159  24.047   9.677  11.336 -0.3859 -0.1438 -0.1284
   12LYS     BB 3160  24.356  10.264  11.876 -0.1883  0.1499  0.1401
   12LYS    SC1 3161  24.031  10.210  11.845 -0.3219 -0.2784  0.0939
   12LYS    SC2 3162  23.847  10.088  12.132 -0.0980 -0.1549 -0.3738
   13GLY     BB 3163  24.655  10.425  11.788  0.0698  0.0621  0.0285
   14LYS     BB 3164  24.704  10.762  11.868 -0.2219  0.0800  0.0960
   14LYS    SC1 3165  24.679  10.935  11.606  0.0098  0.0344  0.2735
   14LYS    SC2 3166  24.797  11.237  11.423  0.0970  0.0144 -0.0099
   15GLU     BB 3167  24.774  10.849  12.188  0.3030 -0.0656 -0.1067
   15GLU    SC1 3168  25.130  10.960  12.047 -0.2104 -0.1658  0.0284
   16LYS     BB 3169  24.624  11.055  12.382 -0.4204  0.0491  0.0912
   16LYS    SC1 3170  24.835  11.126  12.584  0.0037 -0.1976  0.4707
   16LYS    SC2 3171  25.077  11.205  12.409 -0.2542  0.0077 -0.4752
   17GLY     BB 3172  24.294  10.956  12.491  0.3786  0.3053 -0.0834
   18GLY     BB 3173  24.193  10.618  12.541  0.0433  0.1511 -0.0071
   19LYS     BB 3174  23.921  10.493  12.387  0.0855 -0.2389 -0.0897
   19LYS    SC1 3175  23.895  10.737  12.250  0.0153 -0.0280 -0.0877
   19LYS    SC2 3176  23.824  10.782  11.910 -0.0986  0.2627  0.0691
   20ASN     BB 3177  23.726  10.325  12.585 -0.1060 -0.0211 -0.1247
   20ASN    SC1 3178  23.716  10.260  12.877  0.1193  0.1754  0.0183
   21ALA     BB 3179  23.475  10.340  12.446  0.0546 -0.1411 -0.0768
   21ALA    SC1 3180  23.485  10.387  12.181 -0.2664 -0.1814 -0.1003
   22ILE     BB 3181  23.343  10.016  12.424 -0.0291  0.1084  0.0026
   22ILE    SC1 3182  23.506   9.878  12.689 -0.1260  0.2287  0.1260
   23ASN     BB 3183  23.392   9.976  12.122 -0.3469 -0.2587  0.0040
   23ASN    SC1 3184  23.366   9.685  12.032  0.1102  0.1331 -0.0619
   24MET     BB 3185  23.287  10.107  11.802  0.0002 -0.0282  0.2748
   24MET    SC1 3186  23.189  10.453  11.733  0.1774  0.0295  0.0299
   25LYS     BB 3187  23.266   9.974  11.503  0.1131  0.0998 -0.0159
   25LYS    SC1 3188  23.029  10.135  11.353  0.1347 -0.0997  0.2346
   25LYS    SC2 3189  22.925  10.363  11.067 -0.0203 -0.1325  0.0741
   26ASP     BB 3190  23.298   9.656  11.498 -0.2023 -0.1210 -0.1639
   26ASP    SC1 3191  23.611   9.508  11.546  0.0507 -0.0766 -0.0830
   27VAL     BB 3192  23.000   9.586  11.429 -0.0981 -0.2748  0.2907
   27VAL    SC1 3193  23.023   9.578  11.138 -0.0458 -0.0253  0.2863
   28LYS     BB 3194  22.718   9.737  11.467  0.1508 -0.2811 -0.2161
   28LYS    SC1 3195  22.534   9.494  11.518 -0.1655 -0.0106  0.0137
   28LYS    SC2 3196  22.392   9.197  11.397  0.0258 -0.2137  0.1438
   29ASP     BB 3197  22.670  10.030  11.579  0.2024 -0.0079 -0.1357
   29ASP    SC1 3198  22.525  10.156  11.339  0.1884  0.1754  0.2199
   30LEU     BB 3199  22.763  10.140  11.818  0.0011 -0.1721  0.0585
   30LEU    SC1 3200  22.514  10.162  12.080 -0.5993  0.3278  0.2160
   31GLY     BB 3201  22.911  10.053  12.077  0.0265  0.3862 -0.3904
   32LYS     BB 3202  22.925   9.755  12.262 -0.0353 -0.3516  0.1175
   32LYS    SC1 3203  22.660   9.799  12.456 -0.1206  0.1802 -0.2864
   32LYS    SC2 3204  22.524   9.605  12.702  0.1943 -0.0597 -0.4040
   33THR     BB 3205  22.920   9.480  12.109 -0.2327  0.4524 -0.0701
   33THR    SC1 3206  22.834   9.403  11.827  0.2517 -0.0197 -0.1059
   34MET     BB 3207  22.632   9.311  12.256 -0.1974 -0.0149 -0.0780
   34MET    SC1 3208  22.694   9.164  12.564 -0.1330 -0.1486 -0.2554
   35LYS     BB 3209  22.332   9.367  12.211  0.0964 -0.0282 -0.0020
   35LYS    SC1 3210  22.127   9.314  12.486  0.1854 -0.2555 -0.2031
   35LYS    SC2 3211  21.761   9.214  12.605 -0.1037 -0.3181 -0.2910
   36ASP     BB 3212  22.248   9.360  11.815 -0.0665  0.0535  0.3747
   36ASP    SC1 3213  22.490   9.128  11.798  0.0927 -0.1563 -0.0678
   37GLN     BB 3214  21.923   9.294  11.658 -0.0556  0.0256  0.0411
   37GLN    SC1 3215  21.989   8.960  11.476  0.0083  0.1547  0.0035
   38ALA     BB 3216  21.683   9.111  11.757  0.0741  0.0225 -0.1067
   38ALA    SC1 3217  21.475   9.235  11.639 -0.1339 -0.0589  0.1670
   39LEU     BB 3218  21.616   8.770  11.690  0.2468  0.1323  0.0367
   39LEU    SC1 3219  21.879   8.509  11.826 -0.0503 -0.1103 -0.2628
   40LYS     BB 3220  21.402   8.839  11.434 -0.1710 -0.2190  0.1348
   40LYS    SC1 3221  21.506   9.048  11.223  0.1852 -0.0973  0.1708
   40LYS    SC2 3222  21.560   9.383  11.249  0.1149  0.2906  0.1981
   41ASP     BB 3223  21.265   8.596  11.318 -0.1674  0.1147  0.0762
   41ASP    SC1 3224  21.383   8.304  11.187  0.1985 -0.1747 -0.2260
   42ASP     BB 3225  20.974   8.574  11.206 -0.3120  0.2366  0.4895
   42ASP    SC1 3226  20.996   8.545  10.874 -0.0162 -0.0437 -0.1633
   43ASP     BB 3227  20.744   8.690  11.403  0.1451  0.1612  0.0439
   43ASP    SC1 3228  20.968   8.925  11.566  0.0838 -0.0429  0.2987
   44ALA     BB 3229  20.440   8.769  11.299 -0.2558 -0.0031  0.0699
   44ALA    SC1 3230  20.409   8.822  11.562  0.1601  0.2049  0.0866
   45GLU     BB 3231  20.327   8.952  11.075  0.0115 -0.1251 -0.0056
   45GLU    SC1 3232  20.071   8.742  10.837 -0.0611 -0.1926  0.2070
   46THR     BB 3233  20.541   9.187  11.081  0.6327 -0.2298 -0.2152
   46THR    SC1 3234  20.646   9.182  11.367  0.0287 -0.0293  0.0239
   47GLY     BB 3235  20.407   9.443  10.981 -0.2384  0.2425  0.1651
   48LEU     BB 3236  20.313   9.376  10.643 -0.2712 -0.3072  0.2851
   48LEU    SC1 3237  19.969   9.430  10.700 -0.1073 -0.0011 -0.1943
   49THR     BB 3238  20.436   9.349  10.312 -0.1201 -0.0287  0.2888
   49THR    SC1 3239  20.726   9.269  10.362 -0.0911 -0.1997 -0.1140
   50ASP     BB 3240  20.422   9.627  10.151  0.1323 -0.2292  0.1151
   50ASP    SC1 3241  20.755   9.630  10.027  0.1158 -0.0804  0.2493
   51GLY     BB 3242  20.223   9.765  10.405 -0.1524  0.0589 -0.1662
   52GLU     BB 3243  20.345   9.926  10.696  0.1011  0.2798 -0.3265
   52GLU    SC1 3244  20.129  10.252  10.799 -0.0500 -0.0587  0.0521
   53GLU     BB 3245  20.575  10.065  10.589 -0.0380  0.0572  0.0370
   53GLU    SC1 3246  20.835   9.909  10.801 -0.1663  0.3217 -0.2587
   54LYS     BB 3247  20.687  10.030  10.303  0.0265 -0.1687 -0.0037
   54LYS    SC1 3248  20.470  10.108  10.109  0.1542  0.1257  0.0856
   54LYS    SC2 3249  20.315  10.410   9.943 -0.1182  0.1955  0.1132
   55GLU     BB 3250  20.925  10.258  10.314  0.1724 -0.2096 -0.1257
   55GLU    SC1 3251  20.817  10.508  10.044  0.3043  0.0971 -0.0426
   56GLU     BB 3252  21.190  10.124  10.415  0.0808 -0.1291 -0.2645
   56GLU    SC1 3253  21.511  10.213  10.292  0.1288  0.2418  0.0319
   57PRO     BB 3254  21.328  10.019  10.709  0.1527  0.1939 -0.3435
   57PRO    SC1 3255  21.476   9.734  10.697  0.3610  0.1528 -0.3187
   58LYS     BB 3256  21.412  10.197  11.028 -0.0214  0.1170  0.0502
   58LYS    SC1 3257  21.688  10.193  10.876  0.0217 -0.0787 -0.1275
   58LYS    SC2 3258  21.869  10.443  10.747 -0.0284  0.3315  0.2561
   59GLU     BB 3259  21.494  10.053  11.326 -0.1313  0.1667  0.4065
   59GLU    SC1 3260  21.715   9.818  11.187  0.4191  0.2398  0.0293
   60GLU     BB 3261  21.513  10.179  11.640 -0.0468  0.1818 -0.3883
   60GLU    SC1 3262  21.785  10.456  11.625  0.3928 -0.0964  0.1442
   61GLU     BB 3263  21.692   9.988  11.925 -0.1135 -0.2117 -0.1022
   61GLU    SC1 3264  22.016   9.780  11.923 -0.2279 -0.0644  0.1686
    1LYS     BB 3265  19.977  10.618  17.963  0.0493 -0.4407 -0.0125
    1LYS    SC1 3266  19.872  10.790  17.762  0.0953 -0.3132  0.0347
    1LYS    SC2 3267  19.773  11.071  17.555 -0.0459 -0.1973  0.1431
    2LYS     BB 3268  19.734  10.415  18.083  0.0992  0.0096 -0.3422
    2LYS    SC1 3269  19.513  10.468  17.868  0.0547  0.0128  0.2675
    2LYS    SC2 3270  19.404  10.300  17.663  0.2575 -0.3178  0.1838
    3CYS     BB 3271  19.839  10.208  18.355  0.1023 -0.1034  0.1497
    3CYS    SC1 3272  19.589  10.051  18.498  0.2101  0.2688  0.0259
    4LEU     BB 3273  19.972   9.907  18.278 -0.2854  0.4670  0.1030
    4LEU    SC1 3274  19.772   9.713  18.486  0.2044  0.3218 -0.3171
    5PHE     BB 3275  20.303   9.900  18.177  0.1720  0.1608  0.2955
    5PHE    SC1 3276  20.539   9.710  18.271  0.0478  0.1804 -0.4599
    5PHE    SC2 3277  20.835   9.593  18.150  0.3172 -0.1500  0.4343
    5PHE    SC3 3278  20.857   9.806  18.345 -0.0893  0.2783  0.0383
    6LYS     BB 3279  20.474   9.933  17.889 -0.2868  0.2227  0.0283
    6LYS    SC1 3280  20.694  10.146  17.961  0.1259  0.1059  0.0752
    6LYS    SC2 3281  20.738  10.491  17.997  0.3005 -0.1594 -0.2363
    7LYS     BB 3282  20.310   9.932  17.614 -0.1555  0.2389 -0.2824
    7LYS    SC1 3283  20.526   9.717  17.444 -0.0099 -0.1673 -0.2358
    7LYS    SC2 3284  20.838   9.749  17.197  0.0215 -0.1832 -0.3101
    8LYS     BB 3285  20.068   9.749  17.441 -0.1156  0.2798  0.1914
    8LYS    SC1 3286  20.224   9.907  17.191 -0.0272  0.0300  0.2000
    8LYS    SC2 3287  20.263  10.252  17.244 -0.4616  0.1082  0.2245
    9ASN     BB 3288  20.184   9.415  17.335 -0.1389  0.0071  0.3405
    9ASN    SC1 3289  19.917   9.241  17.222 -0.1027  0.3122  0.0359
   10LYS     BB 3290  20.413   9.498  17.072 -0.1808  0.4033 -0.1368
   10LYS    SC1 3291  20.507   9.213  17.047 -0.0171  0.0273  0.1050
   10LYS    SC2 3292  20.644   8.876  17.123  0.0912 -0.3664 -0.2762
   11LYS     BB 3293  20.194   9.622  16.841  0.0418 -0.0472  0.1461
   11LYS    SC1 3294  20.084   9.305  16.784  0.0106 -0.3982 -0.0570
   11LYS    SC2 3295  20.049   9.004  16.633  0.0618 -0.3543 -0.0897
   12LYS     BB 3296  20.111   9.900  16.770  0.1304 -0.0419 -0.2379
   12LYS    SC1 3297  19.919   9.817  16.505 -0.4557  0.4420 -0.1449
   12LYS    SC2 3298  19.820   9.802  16.167 -0.2724  0.5408 -0.2880
   13GLY     BB 3299  20.149  10.207  16.840  0.0227  0.2437  0.3086
   14LYS     BB 3300  20.461  10.277  16.825  0.0535  0.0575  0.0700
   14LYS    SC1 3301  20.506  10.593  16.745  0.1601 -0.2982  0.2395
   14LYS    SC2 3302  20.384  10.811  16.553  0.2240 -0.0932  0.0950
   15GLU     BB 3303  20.704  10.151  17.050  0.1206  0.0522  0.0627
   15GLU    SC1 3304  20.714  10.147  17.453 -0.0766  0.1275  0.1108
   16LYS     BB 3305  21.052  10.116  16.934  0.1440  0.3216 -0.0599
   16LYS    SC1 3306  21.190  10.305  17.161  0.1825 -0.1908 -0.0261
   16LYS    SC2 3307  21.036  10.477  17.422  0.0251  0.1350  0.2527
   17GLY     BB 3308  21.238   9.806  16.998 -0.0536  0.0786 -0.0830
   18GLY     BB 3309  21.270   9.565  17.170 -0.3534  0.1517 -0.4338
   19LYS     BB 3310  21.535   9.629  17.390  0.0617  0.2376 -0.0371
   19LYS    SC1 3311  21.364   9.554  17.688  0.4180 -0.1333  0.3527
   19LYS    SC2 3312  21.204   9.459  17.997 -0.2772 -0.1349 -0.1231
   20ASN     BB 3313  21.678   9.927  17.357 -0.0973 -0.1909  0.4409
   20ASN    SC1 3314  21.626  10.060  17.053 -0.2513 -0.0392 -0.0356
   21ALA     BB 3315  21.972   9.824  17.567  0.2084  0.1377  0.3036
   21ALA    SC1 3316  22.049   9.567  17.595  0.1636  0.0927  0.0446
   22ILE     BB 3317  22.227   9.949  17.381 -0.1195  0.0438  0.1974
   22ILE    SC1 3318  22.363  10.204  17.561 -0.1627 -0.1039  0.4443
   23ASN     BB 3319  22.383   9.674  17.243  0.0845  0.1303 -0.0478
   23ASN    SC1 3320  22.433   9.814  16.964  0.0494 -0.0784  0.0476
   24MET     BB 3321  22.688   9.530  17.173 -0.1963  0.3301  0.1146
   24MET    SC1 3322  23.016   9.485  17.339 -0.0081 -0.0909  0.0992
   25LYS     BB 3323  22.735   9.493  16.881  0.0360 -0.2676 -0.0022
   25LYS    SC1 3324  23.058   9.559  16.905 -0.0736  0.1281 -0.4951
   25LYS    SC2 3325  23.304   9.378  16.961 -0.1077  0.0215  0.2108
   26ASP     BB 3326  22.616   9.667  16.598 -0.1200 -0.1952 -0.0136
   26ASP    SC1 3327  22.935   9.819  16.580 -0.2202  0.3691 -0.2357
   27VAL     BB 3328  22.514   9.342  16.411  0.1078  0.2538 -0.0509
   27VAL    SC1 3329  22.330   9.449  16.211 -0.1490 -0.0806 -0.0007
   28LYS     BB 3330  22.527   9.069  16.602  0.0740  0.0560 -0.2721
   28LYS    SC1 3331  22.198   9.040  16.516  0.1613 -0.0010  0.2625
   28LYS    SC2 3332  21.899   9.030  16.415  0.3913  0.1621  0.3828
   29ASP     BB 3333  22.489   8.978  16.939  0.1140 -0.2937  0.2778
   29ASP    SC1 3334  22.447   8.657  16.846 -0.1213  0.1415 -0.2649
   30LEU     BB 3335  22.373   9.054  17.219  0.1230  0.0064 -0.1284
   30LEU    SC1 3336  22.643   9.077  17.459  0.0150  0.2997  0.3801
   31GLY     BB 3337  22.132   8.888  17.345 -0.3955 -0.0212 -0.0229
   32LYS     BB 3338  22.114   8.560  17.197 -0.0136  0.0198  0.1054
   32LYS    SC1 3339  21.870   8.668  17.043 -0.3372 -0.0686 -0.0749
   32LYS    SC2 3340  21.619   8.837  17.239  0.0016  0.1538  0.0330
   33THR     BB 3341  22.294   8.267  17.226 -0.0170 -0.0160 -0.4091
   33THR    SC1 3342  22.101   8.039  17.164 -0.1817 -0.0154  0.0638
   34MET     BB 3343  22.509   8.103  17.433  0.3286  0.2202  0.2001
   34MET    SC1 3344  22.583   8.392  17.685  0.0134  0.0031 -0.0786
   35LYS     BB 3345  22.370   7.822  17.522 -0.1089 -0.1361 -0.1389
   35LYS    SC1 3346  22.346   7.905  17.856 -0.2799  0.2877  0.1795
   35LYS    SC2 3347  22.644   7.979  17.995 -0.0910 -0.2547  0.1129
   36ASP     BB 3348  22.069   7.703  17.436 -0.2475 -0.0417  0.0444
   36ASP    SC1 3349  22.179   7.565  17.144  0.3305  0.0271  0.0638
   37GLN     BB 3350  21.774   7.777  17.636  0.1162  0.0326 -0.0041
   37GLN    SC1 3351  21.637   7.437  17.771  0.0910 -0.2049  0.1653
   38ALA     BB 3352  21.548   7.774  17.370  0.1230 -0.0943  0.1366
   38ALA    SC1 3353  21.413   7.563  17.472  0.3919 -0.5027 -0.3061
   39LEU     BB 3354  21.335   8.000  17.260 -0.3112 -0.3039 -0.2416
   39LEU    SC1 3355  21.228   8.065  17.554  0.0079  0.5663 -0.0996
   40LYS     BB 3356  21.116   8.010  17.037 -0.0428  0.0008  0.1539
   40LYS    SC1 3357  20.814   7.966  16.988  0.2071  0.3246 -0.6565
   40LYS    SC2 3358  20.448   7.977  16.985 -0.1984 -0.1592 -0.4849
   41ASP     BB 3359  21.179   8.023  16.665 -0.0667  0.0196  0.3458
   41ASP    SC1 3360  21.100   8.353  16.635 -0.0053  0.1780  0.1026
   42ASP     BB 3361  21.434   7.918  16.638 -0.2798  0.1107  0.2126
   42ASP    SC1 3362  21.415   7.603  16.676  0.2493  0.1235  0.0799
   43ASP     BB 3363  21.620   7.961  16.370 -0.0750  0.1490  0.0139
   43ASP    SC1 3364  21.893   8.174  16.396  0.0087  0.1155  0.0260
   44ALA     BB 3365  21.622   7.833  16.050  0.4697  0.2638 -0.0109
   44ALA    SC1 3366  21.634   7.564  16.047 -0.0921  0.2269  0.0373
   45GLU     BB 3367  21.452   7.792  15.783  0.2327 -0.3528  0.1434
   45GLU    SC1 3368  21.274   7.439  15.724  0.3300 -0.1926 -0.2908
   46THR     BB 3369  21.418   7.821  15.415  0.1226 -0.0656  0.1768
   46THR    SC1 3370  21.700   7.717  15.365  0.0283 -0.1644 -0.1803
   47GLY     BB 3371  21.163   8.070  15.485 -0.1609  0.0383  0.2095
   48LEU     BB 3372  21.268   8.382  15.589  0.3405  0.0367  0.0167
   48LEU    SC1 3373  20.973   8.363  15.783 -0.4610 -0.1827 -0.0436
   49THR     BB 3374  21.151   8.720  15.468  0.2685  0.0022  0.0338
   49THR    SC1 3375  20.989   8.765  15.722 -0.1176 -0.0106 -0.2027
   50ASP     BB 3376  20.938   8.907  15.305 -0.0166  0.2078 -0.1373
   50ASP    SC1 3377  20.996   8.834  14.965 -0.0885 -0.2158 -0.3263
   51GLY     BB 3378  20.922   9.170  15.300  0.5387  0.2493  0.0361
   52GLU     BB 3379  20.714   9.415  15.367  0.1881 -0.2291  0.1148
   52GLU    SC1 3380  20.491   9.431  15.638 -0.2828  0.0160  0.1796
   53GLU     BB 3381  20.847   9.689  15.271  0.1575  0.3391 -0.1930
   53GLU    SC1 3382  21.229   9.523  15.309  0.0528 -0.1192 -0.1042
   54LYS     BB 3383  20.780  10.004  15.292 -0.0364 -0.2509  0.5031
   54LYS    SC1 3384  20.945  10.080  15.034  0.0564 -0.1308  0.2370
   54LYS    SC2 3385  21.140  10.177  14.751  0.0170 -0.0816 -0.0977
   55GLU     BB 3386  20.467  10.187  15.420  0.1717  0.2021  0.2090
   55GLU    SC1 3387  20.304   9.829  15.369 -0.1173 -0.0164 -0.1079
   56GLU     BB 3388  20.545  10.452  15.457 -0.1071  0.0457 -0.0965
   56GLU    SC1 3389  20.935  10.423  15.560  0.0853 -0.0536 -0.2752
   57PRO     BB 3390  20.301  10.723  15.488  0.0401  0.1387  0.0672
   57PRO    SC1 3391  20.323  10.977  15.290 -0.1934 -0.4493 -0.1430
   58LYS     BB 3392  19.992  10.569  15.396 -0.1994 -0.0802 -0.1081
   58LYS    SC1 3393  20.177  10.614  15.096 -0.1396 -0.0061 -0.4597
   58LYS    SC2 3394  20.457  10.575  15.031  0.0061  0.2843 -0.0031
   59GLU     BB 3395  19.732  10.465  15.569  0.1506  0.2102  0.3202
   59GLU    SC1 3396  19.552  10.262  15.310 -0.1154 -0.0325  0.0772
   60GLU     BB 3397  19.703  10.252  15.862 -0.1859  0.0510 -0.1082
   60GLU    SC1 3398  19.586   9.921  15.760  0.2541 -0.1455  0.0820
   61GLU     BB 3399  19.888  10.277  16.155 -0.0672 -0.2340  0.0878
   61GLU    SC1 3400  20.135  10.478  16.377  0.0072  0.0936  0.0478
    1LYS     BB 3401  18.244  10.683   9.500  0.0788  0.0206  0.1037
    1LYS    SC1 3402  18.270  10.905   9.265  0.1305 -0.4464 -0.5043
    1LYS    SC2 3403  18.415  11.196   9.099  0.3975 -0.0591 -0.2749
    2LYS     BB 3404  18.351  10.404   9.424 -0.0806  0.2859  0.1210
    2LYS    SC1 3405  18.641  10.405   9.299 -0.2791  0.0600 -0.3193
    2LYS    SC2 3406  18.909  10.211   9.257 -0.3638  0.3159  0.2335
    3CYS     BB 3407  18.068  10.183   9.337  0.1689 -0.3887 -0.0500
    3CYS    SC1 3408  17.826  10.399   9.408 -0.1752 -0.0996 -0.4254
    4LEU     BB 3409  17.843  10.095   9.112  0.0038  0.1838  0.3121
    4LEU    SC1 3410  18.140  10.037   8.892 -0.0016 -0.3156 -0.3107
    5PHE     BB 3411  17.595  10.221   9.104  0.1150  0.0931  0.1872
    5PHE    SC1 3412  17.600  10.367   8.837 -0.1459 -0.0440 -0.0686
    5PHE    SC2 3413  17.633  10.667   8.681 -0.0163  0.2362  0.4713
    5PHE    SC3 3414  17.861  10.489   8.657 -0.0540  0.2161  0.2321
    6LYS     BB 3415  17.344  10.002   9.254 -0.0799  0.2215 -0.0267
    6LYS    SC1 3416  17.155   9.764   9.172 -0.1754 -0.0544  0.2148
    6LYS    SC2 3417  17.123   9.585   8.894  0.4603  0.1450  0.1794
    7LYS     BB 3418  17.215  10.047   9.509  0.1525 -0.0717  0.0984
    7LYS    SC1 3419  17.180   9.869   9.810  0.1229  0.0281  0.1227
    7LYS    SC2 3420  17.135   9.850  10.150  0.0030 -0.0640 -0.0093
    8LYS     BB 3421  16.973  10.282   9.594 -0.1624 -0.1015  0.2308
    8LYS    SC1 3422  16.803  10.043   9.459 -0.0384  0.2859  0.4027
    8LYS    SC2 3423  16.454   9.988   9.319 -0.0915  0.3426 -0.1485
    9ASN     BB 3424  16.903  10.448   9.846  0.2548  0.1512 -0.2171
    9ASN    SC1 3425  16.758  10.660   9.626 -0.1345 -0.2053 -0.0024
   10LYS     BB 3426  16.969  10.382  10.171 -0.0791  0.2339  0.1575
   10LYS    SC1 3427  16.896  10.633  10.363  0.2500  0.0926  0.4050
   10LYS    SC2 3428  16.950  10.530  10.689  0.1324  0.0296  0.0561
   11LYS     BB 3429  16.858  10.175  10.425 -0.1008 -0.2708  0.0847
   11LYS    SC1 3430  16.540  10.092  10.420  0.0949 -0.2860 -0.2391
   11LYS    SC2 3431  16.305   9.836  10.512  0.1757 -0.0685  0.7024
   12LYS     BB 3432  17.162  10.076  10.606 -0.2598  0.1698 -0.2719
   12LYS    SC1 3433  17.252   9.858  10.836 -0.1563 -0.1376 -0.0386
   12LYS    SC2 3434  17.245   9.528  10.960  0.1139 -0.0444 -0.0694
   13GLY     BB 3435  17.332  10.274  10.777  0.1950  0.0309  0.0005
   14LYS     BB 3436  17.668  10.427  10.792 -0.2469  0.0798  0.1032
   14LYS    SC1 3437  17.779  10.542  10.551 -0.1593  0.0317  0.2776
   14LYS    SC2 3438  17.741  10.384  10.256 -0.2677  0.1939  0.1115
   15GLU     BB 3439  17.755  10.183  11.027  0.3597 -0.1517  0.1791
   15GLU    SC1 3440  17.437  10.315  11.229 -0.2057  0.3616  0.0863
   16LYS     BB 3441  17.680   9.854  11.026  0.2981 -0.2598  0.2755
   16LYS    SC1 3442  17.904   9.713  10.833 -0.3019 -0.1349  0.4230
   16LYS    SC2 3443  18.259   9.698  10.763  0.2833  0.4203 -0.0925
   17GLY     BB 3444  17.660   9.625  11.243  0.1553  0.1295  0.1134
   18GLY     BB 3445  17.634   9.272  11.191  0.1659 -0.2587 -0.1104
   19LYS     BB 3446  17.518   9.150  11.469  0.1197  0.0981  0.0706
   19LYS    SC1 3447  17.695   8.904  11.439 -0.1114 -0.0910 -0.0734
   19LYS    SC2 3448  18.012   8.942  11.332 -0.0703 -0.0632 -0.3338
   20ASN     BB 3449  17.389   9.296  11.731 -0.1281 -0.2640  0.0082
   20ASN    SC1 3450  17.426   9.603  11.647 -0.2913  0.1799 -0.2316
   21ALA     BB 3451  17.198   9.200  11.972  0.0024 -0.1238 -0.1493
   21ALA    SC1 3452  16.954   9.136  11.876 -0.0020 -0.1870 -0.0965
   22ILE     BB 3453  17.441   9.008  12.147 -0.2540 -0.1423 -0.0581
   22ILE    SC1 3454  17.299   8.849  12.413  0.1847 -0.1157  0.2012
   23ASN     BB 3455  17.696   8.942  12.281  0.0696 -0.1687 -0.4815
   23ASN    SC1 3456  17.637   8.640  12.110 -0.2471 -0.0351  0.0261
   24MET     BB 3457  17.785   9.101  12.564 -0.3265 -0.3075  0.0393
   24MET    SC1 3458  17.403   9.228  12.623  0.1659  0.0180 -0.1104
   25LYS     BB 3459  17.859   9.388  12.584 -0.0932 -0.1037 -0.1156
   25LYS    SC1 3460  18.138   9.366  12.751 -0.1554  0.0190 -0.0136
   25LYS    SC2 3461  18.355   9.442  12.976 -0.1357 -0.0812 -0.3019
   26ASP     BB 3462  17.739   9.614  12.371  0.2407  0.1375  0.1957
   26ASP    SC1 3463  17.754   9.368  12.085 -0.0399  0.1937  0.1242
   27VAL     BB 3464  18.075   9.581  12.259  0.1314 -0.1263  0.1487
   27VAL    SC1 3465  18.075   9.873  12.253  0.1993 -0.1264  0.1425
   28LYS     BB 3466  18.385   9.482  12.399 -0.0870  0.0072  0.4961
   28LYS    SC1 3467  18.524   9.601  12.132 -0.2355 -0.1692  0.2164
   28LYS    SC2 3468  18.664   9.800  11.892 -0.0220 -0.2031 -0.3222
   29ASP     BB 3469  18.637   9.646  12.623  0.1021 -0.2621  0.3084
   29ASP    SC1 3470  18.551   9.981  12.574 -0.2698  0.0294 -0.0008
   30LEU     BB 3471  18.868   9.580  12.818  0.2669 -0.1332  0.3172
   30LEU    SC1 3472  19.114   9.580  12.564  0.1203 -0.0369  0.5305
   31GLY     BB 3473  18.989   9.279  12.974  0.0917 -0.3274 -0.0550
   32LYS     BB 3474  19.245   9.100  12.824  0.0682  0.1129  0.1060
   32LYS    SC1 3475  19.119   9.010  12.547 -0.2715 -0.0974  0.1690
   32LYS    SC2 3476  18.957   8.835  12.243  0.0896  0.0339  0.0469
   33THR     BB 3477  19.464   9.315  12.753 -0.1552 -0.1755  0.1891
   33THR    SC1 3478  19.396   9.456  13.015 -0.0063  0.3331 -0.0344
   34MET     BB 3479  19.773   9.146  12.720  0.0516  0.1214  0.4281
   34MET    SC1 3480  19.875   9.153  12.309 -0.0986 -0.2653  0.0613
   35LYS     BB 3481  19.799   8.862  12.871 -0.0363  0.0825  0.0343
   35LYS    SC1 3482  19.778   8.608  12.684 -0.2509  0.1923 -0.0724
   35LYS    SC2 3483  19.724   8.336  12.459 -0.1266  0.1954  0.2294
   36ASP     BB 3484  19.706   8.855  13.159  0.0974 -0.0142 -0.2434
   36ASP    SC1 3485  19.341   8.889  13.235  0.0143  0.1292  0.1718
   37GLN     BB 3486  19.697   9.189  13.260 -0.2421 -0.1040  0.1487
   37GLN    SC1 3487  19.470   9.266  13.530 -0.4347 -0.0940 -0.3006
   38ALA     BB 3488  19.886   9.441  13.075 -0.0380  0.2618 -0.1789
   38ALA    SC1 3489  19.790   9.653  12.937  0.0228  0.2392 -0.2566
   39LEU     BB 3490  20.194   9.464  12.881  0.0127 -0.0963 -0.0732
   39LEU    SC1 3491  20.180   9.801  12.739  0.2297 -0.0598  0.0592
   40LYS     BB 3492  20.338   9.273  12.659 -0.2258 -0.0754  0.3064
   40LYS    SC1 3493  20.243   9.425  12.420  0.0787  0.1023  0.0963
   40LYS    SC2 3494  20.461   9.373  12.217  0.2162 -0.1073  0.2431
   41ASP     BB 3495  20.546   9.047  12.645 -0.2235 -0.3571  0.0785
   41ASP    SC1 3496  20.499   8.935  12.334 -0.1190 -0.4067  0.2510
   42ASP     BB 3497  20.806   8.913  12.804  0.1908 -0.3185 -0.5273
   42ASP    SC1 3498  21.065   9.137  12.801  0.0177  0.2840 -0.2239
   43ASP     BB 3499  20.696   8.839  13.089  0.0447  0.0372  0.2309
   43ASP    SC1 3500  20.507   9.145  13.082 -0.0939  0.1935 -0.2728
   44ALA     BB 3501  20.709   8.815  13.403  0.1647  0.0911 -0.0291
   44ALA    SC1 3502  20.583   8.578  13.374 -0.0183  0.1686  0.1131
   45GLU     BB 3503  20.670   9.109  13.502 -0.3039  0.0941 -0.0307
   45GLU    SC1 3504  20.386   8.968  13.733 -0.0291 -0.3125  0.0805
   46THR     BB 3505  20.948   9.226  13.591  0.2171 -0.1618  0.3202
   46THR    SC1 3506  21.166   9.365  13.429 -0.0594  0.0183  0.0936
   47GLY     BB 3507  20.917   9.331  13.921 -0.1414  0.0967 -0.2174
   48LEU     BB 3508  21.137   9.090  14.035 -0.0754  0.0282 -0.2803
   48LEU    SC1 3509  21.499   9.186  14.159 -0.0457 -0.0517 -0.0922
   49THR     BB 3510  20.945   8.815  14.099 -0.3616  0.1049  0.1487
   49THR    SC1 3511  21.183   8.706  14.256 -0.2495  0.1252 -0.0044
   50ASP     BB 3512  20.836   8.715  13.807 -0.1511 -0.1447  0.0664
   50ASP    SC1 3513  21.114   8.714  13.602  0.3048 -0.4727 -0.0401
   51GLY     BB 3514  20.599   8.552  13.742  0.4006  0.3753 -0.1204
   52GLU     BB 3515  20.574   8.201  13.738 -0.3804 -0.1590 -0.0705
   52GLU    SC1 3516  20.263   7.969  13.715 -0.3027 -0.0637 -0.1066
   53GLU     BB 3517  20.785   7.970  13.903 -0.1090  0.1575  0.3416
   53GLU    SC1 3518  20.942   7.736  13.646  0.1495 -0.1640 -0.1594
   54LYS     BB 3519  20.715   7.733  14.167  0.1679  0.2925 -0.2460
   54LYS    SC1 3520  20.981   7.566  14.203 -0.0605 -0.1667 -0.2295
   54LYS    SC2 3521  21.210   7.547  14.464 -0.2214 -0.0499  0.3533
   55GLU     BB 3522  20.640   7.910  14.442  0.1263 -0.1870  0.2943
   55GLU    SC1 3523  21.016   7.984  14.577  0.0735  0.3916 -0.1314
   56GLU     BB 3524  20.442   7.899  14.709  0.1368  0.0341  0.1706
   56GLU    SC1 3525  20.569   8.137  14.982 -0.0419  0.0801  0.5167
   57PRO     BB 3526  20.328   7.605  14.839 -0.0223  0.0256 -0.1764
   57PRO    SC1 3527  20.031   7.722  14.922 -0.0187 -0.1737  0.1240
   58LYS     BB 3528  20.472   7.407  15.075  0.0344 -0.1504  0.0620
   58LYS    SC1 3529  20.677   7.653  15.094  0.2345 -0.2153  0.2815
   58LYS    SC2 3530  20.969   7.894  15.040 -0.1510  0.1064  0.3197
   59GLU     BB 3531  20.470   7.122  15.232  0.2480 -0.1478 -0.1504
   59GLU    SC1 3532  20.237   7.134  15.501 -0.0427 -0.2534 -0.2221
   60GLU     BB 3533  20.792   7.065  15.269  0.0164  0.0166 -0.1533
   60GLU    SC1 3534  20.778   6.791  15.544  0.2206  0.1558  0.3211
   61GLU     BB 3535  21.078   7.149  15.045  0.1644 -0.0893  0.0201
   61GLU    SC1 3536  20.912   7.010  14.726  0.1503  0.0145  0.0845
    1LYS     BB 3537  25.086   6.123   8.859  0.4659  0.2282 -0.0824
    1LYS    SC1 3538  25.242   6.307   9.100  0.4581 -0.1308 -0.0684
    1LYS    SC2 3539  25.450   6.556   9.178 -0.1344 -0.1503 -0.2262
    2LYS     BB 3540  25.284   6.056   8.575 -0.1209  0.0556 -0.2765
    2LYS    SC1 3541  25.447   6.204   8.409  0.1824 -0.0873 -0.1888
    2LYS    SC2 3542  25.610   6.181   8.123  0.1811 -0.0701 -0.2030
    3CYS     BB 3543  25.175   5.809   8.396 -0.0570 -0.2480 -0.0573
    3CYS    SC1 3544  25.141   6.052   8.186 -0.0200 -0.6051  0.5518
    4LEU     BB 3545  24.866   5.751   8.433 -0.2261  0.0924 -0.1919
    4LEU    SC1 3546  24.915   5.420   8.581  0.0265 -0.0418  0.2543
    5PHE     BB 3547  24.619   5.709   8.247  0.1226  0.0350  0.1487
    5PHE    SC1 3548  24.515   5.445   8.355 -0.1367  0.2695 -0.0750
    5PHE    SC2 3549  24.562   5.116   8.283  0.0059  0.2675  0.0217
    5PHE    SC3 3550  24.357   5.249   8.127 -0.4584 -0.0073  0.3699
    6LYS     BB 3551  24.632   5.633   7.916 -0.0045  0.2475 -0.1823
    6LYS    SC1 3552  24.713   5.356   7.929 -0.3850 -0.2572 -0.1155
    6LYS    SC2 3553  24.755   4.983   7.921  0.4191 -0.0872 -0.0308
    7LYS     BB 3554  24.262   5.596   7.905  0.1145  0.1808 -0.1074
    7LYS    SC1 3555  24.281   5.521   7.613  0.1886  0.3059 -0.2394
    7LYS    SC2 3556  24.587   5.465   7.465  0.0967 -0.0952  0.1084
    8LYS     BB 3557  23.945   5.575   8.106 -0.0506  0.2848  0.1300
    8LYS    SC1 3558  24.114   5.472   8.354 -0.2800  0.5277 -0.0615
    8LYS    SC2 3559  24.090   5.163   8.605  0.0616 -0.2312  0.1259
    9ASN     BB 3560  23.713   5.781   8.264 -0.1917  0.1633 -0.0497
    9ASN    SC1 3561  23.424   5.682   8.082  0.0217 -0.0774 -0.4192
   10LYS     BB 3562  23.764   6.062   8.131 -0.1256  0.0263 -0.1623
   10LYS    SC1 3563  23.827   6.129   7.832 -0.2864  0.0406 -0.0354
   10LYS    SC2 3564  23.739   6.322   7.529  0.3293 -0.1080 -0.1336
   11LYS     BB 3565  23.714   6.356   8.243  0.2592 -0.0552  0.2571
   11LYS    SC1 3566  23.457   6.342   8.451 -0.3283 -0.1672  0.1707
   11LYS    SC2 3567  23.320   6.336   8.737  0.0039 -0.0422  0.1395
   12LYS     BB 3568  23.922   6.559   8.347  0.0036  0.1382 -0.2349
   12LYS    SC1 3569  24.182   6.367   8.348 -0.0707  0.1344 -0.0056
   12LYS    SC2 3570  24.478   6.272   8.450  0.2248 -0.0968  0.2654
   13GLY     BB 3571  23.904   6.836   8.222 -0.0915  0.2132 -0.0268
   14LYS     BB 3572  24.225   6.961   8.143 -0.0227  0.0915 -0.2358
   14LYS    SC1 3573  24.283   7.208   8.360  0.0037 -0.6123 -0.0450
   14LYS    SC2 3574  24.393   7.515   8.514  0.1843 -0.1633 -0.2031
   15GLU     BB 3575  24.420   6.676   8.165  0.1863  0.3529  0.1343
   15GLU    SC1 3576  24.527   6.550   7.826 -0.2041  0.0330  0.1045
   16LYS     BB 3577  24.780   6.621   8.235 -0.0793 -0.6174 -0.2097
   16LYS    SC1 3578  24.993   6.806   8.090  0.1532  0.2305  0.1111
   16LYS    SC2 3579  24.964   6.620   7.788  0.2183 -0.0276  0.0249
   17GLY     BB 3580  24.968   6.618   8.533  0.2447 -0.0809  0.0715
   18GLY     BB 3581  24.904   6.521   8.809  0.0485  0.1832  0.0672
   19LYS     BB 3582  24.625   6.472   8.897 -0.0152  0.0289 -0.2031
   19LYS    SC1 3583  24.480   6.650   8.709 -0.1675 -0.1088 -0.1494
   19LYS    SC2 3584  24.200   6.848   8.634  0.5262  0.0209  0.0098
   20ASN     BB 3585  24.615   6.185   9.019 -0.0718  0.0371 -0.0724
   20ASN    SC1 3586  24.485   5.991   8.758 -0.0782 -0.0039  0.0089
   21ALA     BB 3587  24.274   6.263   9.184  0.0485  0.1157 -0.2354
   21ALA    SC1 3588  24.340   6.523   9.217 -0.5706  0.2872 -0.2149
   22ILE     BB 3589  24.381   6.200   9.492 -0.0025  0.3170 -0.1034
   22ILE    SC1 3590  24.699   6.321   9.509  0.1591 -0.0938 -0.0783
   23ASN     BB 3591  24.507   5.894   9.548 -0.0664  0.1893 -0.1087
   23ASN    SC1 3592  24.609   5.669   9.309 -0.1493  0.1172  0.0874
   24MET     BB 3593  24.444   5.696   9.777 -0.3086  0.1046 -0.1023
   24MET    SC1 3594  24.401   5.933  10.052 -0.0589  0.0776  0.1183
   25LYS     BB 3595  24.233   5.495   9.898  0.2130 -0.1627  0.1076
   25LYS    SC1 3596  24.002   5.712  10.050 -0.4667  0.2941  0.0908
   25LYS    SC2 3597  23.724   5.882   9.962 -0.1465 -0.1518  0.3502
   26ASP     BB 3598  24.184   5.393  10.224 -0.0555  0.3793  0.1392
   26ASP    SC1 3599  24.119   5.063  10.246 -0.0372  0.0664  0.0813
   27VAL     BB 3600  24.478   5.496  10.283  0.0669 -0.1734 -0.3311
   27VAL    SC1 3601  24.538   5.394  10.550 -0.2624 -0.2488 -0.2818
   28LYS     BB 3602  24.715   5.338  10.120  0.2645 -0.0222  0.1296
   28LYS    SC1 3603  24.827   5.584   9.975 -0.1813 -0.0319  0.2856
   28LYS    SC2 3604  24.873   5.685   9.670 -0.3004 -0.2489  0.0669
   29ASP     BB 3605  24.508   5.118   9.909  0.2263 -0.0761 -0.3096
   29ASP    SC1 3606  24.621   5.267   9.628 -0.1769 -0.0100  0.0458
   30LEU     BB 3607  24.450   4.806   9.953 -0.2572  0.1446  0.0928
   30LEU    SC1 3608  24.338   4.551   9.820  0.2184  0.0853  0.0309
   31GLY     BB 3609  24.304   4.692  10.212 -0.4113  0.1109  0.2082
   32LYS     BB 3610  24.259   4.334  10.217 -0.1922 -0.5184 -0.2040
   32LYS    SC1 3611  24.407   4.120  10.404 -0.1458 -0.2871 -0.0309
   32LYS    SC2 3612  24.640   4.118  10.652  0.0330  0.1568  0.0663
   33THR     BB 3613  23.971   4.190  10.323 -0.0407  0.1453 -0.1319
   33THR    SC1 3614  23.999   4.320  10.597  0.0123  0.0889 -0.1103
   34MET     BB 3615  23.665   4.249  10.197 -0.0598  0.1400 -0.0363
   34MET    SC1 3616  23.723   4.193   9.824  0.1483 -0.1798 -0.2940
   35LYS     BB 3617  23.408   4.322  10.379  0.1734  0.0801 -0.3291
   35LYS    SC1 3618  23.523   4.309  10.651 -0.1931 -0.1997  0.2063
   35LYS    SC2 3619  23.593   4.561  10.925  0.2044 -0.0025  0.0580
   36ASP     BB 3620  23.232   4.010  10.358 -0.0586 -0.1961 -0.0189
   36ASP    SC1 3621  22.907   4.182  10.341  0.2422  0.2499  0.2141
   37GLN     BB 3622  23.122   3.873  10.608  0.3839 -0.3840 -0.2289
   37GLN    SC1 3623  23.274   3.635  10.802  0.2250  0.0460  0.0154
   38ALA     BB 3624  22.806   3.716  10.580  0.3205 -0.0156  0.0016
   38ALA    SC1 3625  22.613   3.751  10.766  0.2715  0.0894 -0.0677
   39LEU     BB 3626  22.556   3.818  10.324 -0.0872 -0.2270  0.0892
   39LEU    SC1 3627  22.306   3.911  10.580  0.1936 -0.1343  0.0642
   40LYS     BB 3628  22.471   3.503  10.189  0.2321  0.0832  0.0166
   40LYS    SC1 3629  22.153   3.586  10.233  0.1259  0.0051  0.0174
   40LYS    SC2 3630  21.875   3.611  10.075  0.2385  0.3899  0.0269
   41ASP     BB 3631  22.751   3.317  10.055 -0.0569 -0.2253 -0.1929
   41ASP    SC1 3632  22.545   3.057  10.060  0.3392  0.1434  0.1295
   42ASP     BB 3633  23.027   3.416   9.817 -0.1650  0.1785  0.0552
   42ASP    SC1 3634  23.065   3.188   9.555  0.0288 -0.2118  0.1703
   43ASP     BB 3635  23.332   3.487   9.849  0.1113 -0.0445 -0.0082
   43ASP    SC1 3636  23.278   3.814   9.949  0.1945  0.2203  0.0427
   44ALA     BB 3637  23.479   3.239   9.719 -0.0143  0.0660 -0.0710
   44ALA    SC1 3638  23.664   3.395   9.599 -0.3049  0.4371 -0.0546
   45GLU     BB 3639  23.326   2.915   9.870 -0.1216 -0.0072  0.0077
   45GLU    SC1 3640  23.221   3.102  10.169 -0.1711 -0.0398  0.2374
   46THR     BB 3641  23.328   2.598   9.828 -0.1604  0.1335 -0.0298
   46THR    SC1 3642  23.039   2.548   9.913 -0.0627 -0.4537 -0.0009
   47GLY     BB 3643  23.665   2.458   9.904 -0.1377 -0.1962 -0.0219
   48LEU     BB 3644  23.554   2.148   9.908  0.0258 -0.0773 -0.3061
   48LEU    SC1 3645  23.829   2.121  10.117 -0.2010 -0.1917  0.2195
   49THR     BB 3646  23.385   2.218  10.216  0.1238 -0.3584 -0.0985
   49THR    SC1 3647  23.483   2.415  10.427 -0.3474  0.1523 -0.3322
   50ASP     BB 3648  23.051   2.286  10.287  0.0147 -0.0565  0.2040
   50ASP    SC1 3649  23.084   2.499  10.569  0.1455  0.0012  0.2863
   51GLY     BB 3650  22.926   2.049  10.514  0.0459 -0.0857  0.0722
   52GLU     BB 3651  22.654   1.885  10.500 -0.0691 -0.0676 -0.4249
   52GLU    SC1 3652  22.646   1.498  10.618  0.1859 -0.2227  0.2656
   53GLU     BB 3653  22.322   1.985  10.456 -0.1220 -0.3244 -0.3523
   53GLU    SC1 3654  22.154   1.968  10.108  0.1687 -0.2470 -0.0500
   54LYS     BB 3655  22.134   1.796  10.619  0.1104 -0.1070  0.1452
   54LYS    SC1 3656  22.137   1.474  10.692  0.3028  0.0410  0.0439
   54LYS    SC2 3657  21.995   1.229  10.512 -0.2450  0.2027  0.0404
   55GLU     BB 3658  21.806   1.775  10.444  0.1358  0.0939  0.3587
   55GLU    SC1 3659  21.712   1.523  10.197  0.3599  0.1171 -0.3658
   56GLU     BB 3660  21.662   1.629  10.712 -0.2200  0.1170 -0.2862
   56GLU    SC1 3661  21.825   1.758  11.062 -0.2946  0.3559 -0.1962
   57PRO     BB 3662  21.342   1.577  10.789  0.0349 -0.1771 -0.1481
   57PRO    SC1 3663  21.469   1.341  11.004 -0.1446 -0.4496  0.3821
   58LYS     BB 3664  21.067   1.750  10.684 -0.1773  0.0058 -0.1197
   58LYS    SC1 3665  20.896   1.932  10.953  0.2829  0.4092  0.1240
   58LYS    SC2 3666  20.607   2.023  11.163 -0.1442  0.0701 -0.0950
   59GLU     BB 3667  20.868   1.673  10.458  0.0813 -0.1568  0.1503
   59GLU    SC1 3668  20.783   1.285  10.424  0.0382 -0.0887 -0.2726
   60GLU     BB 3669  20.648   1.879  10.399 -0.2794 -0.0855 -0.2330
   60GLU    SC1 3670  20.393   1.755  10.098  0.1164 -0.1965 -0.2356
   61GLU     BB 3671  20.546   2.000  10.688  0.0735 -0.0237  0.0146
   61GLU    SC1 3672  20.461   2.358  10.689 -0.0519  0.0275  0.2067
    1LYS     BB 3673  26.613  16.397   7.094  0.1855  0.1562  0.1460
    1LYS    SC1 3674  26.663  16.691   6.981  0.3236  0.1553  0.0725
    1LYS    SC2 3675  26.730  16.858   6.675  0.0807  0.1373  0.2054
    2LYS     BB 3676  26.298  16.286   7.182  0.1741  0.1858 -0.0601
    2LYS    SC1 3677  26.394  16.209   7.506 -0.0666  0.0814  0.0804
    2LYS    SC2 3678  26.635  16.026   7.736  0.0208 -0.3917 -0.0491
    3CYS     BB 3679  26.196  16.019   7.009 -0.1168 -0.0760 -0.0227
    3CYS    SC1 3680  26.377  16.180   6.739  0.1316  0.2108 -0.2349
    4LEU     BB 3681  25.888  16.005   6.854 -0.1373 -0.0120  0.1851
    4LEU    SC1 3682  25.982  16.228   6.575  0.0771  0.1883 -0.2828
    5PHE     BB 3683  25.761  15.756   6.944  0.2222 -0.2102  0.1122
    5PHE    SC1 3684  25.661  15.802   7.253 -0.1191  0.0786 -0.0080
    5PHE    SC2 3685  25.548  15.639   7.529  0.5011  0.0555  0.2495
    5PHE    SC3 3686  25.733  15.489   7.365 -0.1274 -0.0668 -0.3945
    6LYS     BB 3687  25.762  15.435   6.847  0.2343 -0.0173  0.1259
    6LYS    SC1 3688  25.946  15.262   6.984  0.2367 -0.1537  0.1187
    6LYS    SC2 3689  26.118  15.008   6.826  0.0347  0.0461  0.1743
    7LYS     BB 3690  25.616  15.167   6.721 -0.0449 -0.3086  0.1291
    7LYS    SC1 3691  25.362  15.264   6.672  0.3697 -0.1318  0.2704
    7LYS    SC2 3692  24.999  15.375   6.691  0.0083  0.5608  0.2247
    8LYS     BB 3693  25.660  14.860   6.761  0.1612  0.3574 -0.3587
    8LYS    SC1 3694  25.358  14.815   6.719  0.1108  0.4449  0.2988
    8LYS    SC2 3695  25.078  14.580   6.739  0.2322  0.2620 -0.2118
    9ASN     BB 3696  25.855  14.625   6.629  0.0450  0.0484 -0.1000
    9ASN    SC1 3697  26.079  14.757   6.366 -0.0384  0.1690 -0.0157
   10LYS     BB 3698  26.138  14.451   6.711  0.2517 -0.0775  0.1390
   10LYS    SC1 3699  26.168  14.137   6.592 -0.0420  0.1096  0.1237
   10LYS    SC2 3700  26.423  13.873   6.556 -0.2617  0.2670 -0.0704
   11LYS     BB 3701  26.454  14.680   6.695  0.1924  0.2603 -0.0936
   11LYS    SC1 3702  26.678  14.470   6.631  0.2323 -0.4236  0.0347
   11LYS    SC2 3703  26.923  14.424   6.834  0.2357  0.1843  0.0412
   12LYS     BB 3704  26.557  14.791   6.418 -0.0343  0.3154 -0.0668
   12LYS    SC1 3705  26.597  15.061   6.585 -0.1360  0.2667  0.4035
   12LYS    SC2 3706  26.542  15.284   6.801  0.0532 -0.0565 -0.1859
   13GLY     BB 3707  26.742  14.629   6.170 -0.2576 -0.2153  0.1836
   14LYS     BB 3708  26.690  14.559   5.820  0.0995  0.0530  0.0650
   14LYS    SC1 3709  26.534  14.282   5.843  0.2004 -0.3597  0.1626
   14LYS    SC2 3710  26.193  14.171   5.864 -0.0613 -0.3006 -0.0708
   15GLU     BB 3711  26.606  14.755   5.527 -0.0597 -0.0032 -0.0995
   15GLU    SC1 3712  26.354  14.471   5.451 -0.1512 -0.1868 -0.0418
   16LYS     BB 3713  26.775  14.917   5.266  0.1500  0.1572  0.1016
   16LYS    SC1 3714  27.041  14.838   5.213 -0.1640  0.0269 -0.0134
   16LYS    SC2 3715  27.383  14.921   5.274  0.1497 -0.1177 -0.0108
   17GLY     BB 3716  26.790  15.204   5.097  0.0045 -0.0730 -0.0050
   18GLY     BB 3717  26.519  15.415   5.102  0.0480  0.0273 -0.2113
   19LYS     BB 3718  26.162  15.349   5.011  0.1185  0.0449 -0.3192
   19LYS    SC1 3719  26.205  15.535   5.314  0.2231 -0.0018 -0.2289
   19LYS    SC2 3720  26.231  15.630   5.651 -0.0291  0.2788  0.0837
   20ASN     BB 3721  25.936  15.554   4.905 -0.0508  0.0115 -0.1417
   20ASN    SC1 3722  25.648  15.524   4.700  0.1582 -0.1044  0.0179
   21ALA     BB 3723  26.046  15.729   4.729 -0.1506  0.0490 -0.0254
   21ALA    SC1 3724  26.087  15.682   4.467  0.0916 -0.0696  0.0316
   22ILE     BB 3725  26.131  16.047   4.680 -0.1462  0.1394  0.1318
   22ILE    SC1 3726  26.382  16.218   4.835 -0.0532  0.3379 -0.2239
   23ASN     BB 3727  25.938  16.230   4.575  0.0858  0.1494 -0.3249
   23ASN    SC1 3728  25.927  16.228   4.257 -0.0518 -0.2045 -0.1005
   24MET     BB 3729  25.737  16.466   4.659  0.2483 -0.0542 -0.2424
   24MET    SC1 3730  25.812  16.845   4.669  0.0877  0.0913 -0.1567
   25LYS     BB 3731  25.593  16.415   4.945 -0.0064  0.1606 -0.1466
   25LYS    SC1 3732  25.301  16.345   4.835 -0.1756 -0.2205  0.3092
   25LYS    SC2 3733  25.008  16.277   4.706 -0.1460  0.0923  0.0914
   26ASP     BB 3734  25.646  16.137   5.022  0.1477  0.1375 -0.0267
   26ASP    SC1 3735  25.605  15.967   4.745  0.1103 -0.1325 -0.1241
   27VAL     BB 3736  25.956  15.988   5.079 -0.2528  0.2978 -0.0009
   27VAL    SC1 3737  25.850  15.880   5.329 -0.0389  0.1768  0.0393
   28LYS     BB 3738  26.242  16.038   5.281 -0.0857  0.3789  0.2237
   28LYS    SC1 3739  26.411  15.872   5.223 -0.1437  0.3422  0.0023
   28LYS    SC2 3740  26.439  15.765   4.865 -0.2832  0.4617 -0.1113
   29ASP     BB 3741  26.198  16.235   5.505  0.0145 -0.0084  0.0241
   29ASP    SC1 3742  25.864  16.348   5.416 -0.0575 -0.2513 -0.1341
   30LEU     BB 3743  26.356  16.445   5.681  0.1901 -0.0964  0.2486
   30LEU    SC1 3744  26.743  16.439   5.609 -0.1043  0.3866 -0.1027
   31GLY     BB 3745  26.310  16.673   5.870  0.2267 -0.0316  0.0530
   32LYS     BB 3746  26.239  16.552   6.187  0.0572  0.1067 -0.0612
   32LYS    SC1 3747  26.362  16.301   6.321 -0.0527 -0.1605 -0.1342
   32LYS    SC2 3748  26.617  16.060   6.325  0.3800 -0.2367 -0.2216
   33THR     BB 3749  25.905  16.490   6.250 -0.4160  0.1019  0.1249
   33THR    SC1 3750  25.956  16.225   6.107  0.3968  0.1760  0.2295
   34MET     BB 3751  25.726  16.617   6.473  0.0387 -0.4962 -0.0904
   34MET    SC1 3752  25.891  16.598   6.914  0.3582 -0.0358 -0.3480
   35LYS     BB 3753  25.456  16.464   6.598 -0.2997 -0.0189 -0.2459
   35LYS    SC1 3754  25.401  16.611   6.867  0.1625 -0.1813 -0.2063
   35LYS    SC2 3755  25.210  16.887   6.990  0.0907 -0.1753 -0.0868
   36ASP     BB 3756  25.284  16.412   6.318 -0.1093  0.1355  0.2301
   36ASP    SC1 3757  25.436  16.664   6.082 -0.0324  0.4182 -0.2685
   37GLN     BB 3758  25.261  16.168   6.148 -0.4052  0.0526 -0.1503
   37GLN    SC1 3759  25.551  16.255   5.902 -0.0049 -0.2526  0.4245
   38ALA     BB 3760  25.106  16.067   5.887 -0.0229 -0.0243 -0.1535
   38ALA    SC1 3761  25.150  16.195   5.653 -0.3176  0.0238 -0.1866
   39LEU     BB 3762  24.799  15.992   5.813 -0.0954  0.3066  0.1219
   39LEU    SC1 3763  24.934  15.916   5.482  0.2773 -0.0236 -0.2021
   40LYS     BB 3764  24.718  15.849   6.086  0.2382 -0.0989 -0.2361
   40LYS    SC1 3765  24.434  15.818   6.164 -0.1642  0.0188 -0.0565
   40LYS    SC2 3766  24.166  15.664   6.312 -0.2752  0.1967  0.3714
   41ASP     BB 3767  24.955  15.818   6.357  0.2007 -0.0728  0.2085
   41ASP    SC1 3768  24.901  16.165   6.480  0.1387 -0.0362  0.0974
   42ASP     BB 3769  25.271  15.739   6.370  0.1906 -0.0647  0.2466
   42ASP    SC1 3770  25.436  15.728   6.655 -0.1365 -0.1347 -0.0129
   43ASP     BB 3771  25.494  15.596   6.174 -0.1392 -0.2003 -0.0554
   43ASP    SC1 3772  25.507  15.794   5.946  0.1700 -0.4659 -0.1142
   44ALA     BB 3773  25.614  15.334   6.244  0.0696  0.2081 -0.1963
   44ALA    SC1 3774  25.417  15.158   6.300  0.2559  0.1446  0.3080
   45GLU     BB 3775  25.930  15.184   6.381  0.1273 -0.0115  0.2465
   45GLU    SC1 3776  26.049  15.167   6.066 -0.1865  0.2188 -0.1219
   46THR     BB 3777  26.189  15.392   6.524 -0.1613 -0.0606 -0.3160
   46THR    SC1 3778  26.434  15.354   6.347  0.0640 -0.0147 -0.0212
   47GLY     BB 3779  26.229  15.605   6.804  0.1236 -0.2789 -0.1321
   48LEU     BB 3780  26.308  15.542   7.096  0.2378  0.1700 -0.0320
   48LEU    SC1 3781  26.060  15.691   7.310  0.0754  0.0334 -0.0887
   49THR     BB 3782  26.595  15.658   7.125 -0.0308 -0.0843  0.1429
   49THR    SC1 3783  26.544  15.881   7.327 -0.1031  0.0173  0.0139
   50ASP     BB 3784  26.695  15.900   6.893 -0.1786  0.0152 -0.0133
   50ASP    SC1 3785  26.607  15.723   6.604  0.2626 -0.1482  0.0593
   51GLY     BB 3786  26.976  15.991   6.751  0.2882  0.0662  0.1619
   52GLU     BB 3787  27.052  16.214   6.456  0.0230  0.1902 -0.0977
   52GLU    SC1 3788  26.803  16.413   6.617 -0.0895 -0.1442  0.0382
   53GLU     BB 3789  27.392  16.210   6.481 -0.1982  0.3941 -0.0806
   53GLU    SC1 3790  27.439  16.553   6.631  0.0059 -0.3078  0.0302
   54LYS     BB 3791  27.477  15.914   6.475  0.0400  0.0417  0.0981
   54LYS    SC1 3792  27.369  15.789   6.738 -0.0937 -0.4208 -0.1813
   54LYS    SC2 3793  27.552  15.627   6.973 -0.2880 -0.3622  0.0094
   55GLU     BB 3794  27.831  15.842   6.382  0.1394  0.0795  0.3578
   55GLU    SC1 3795  27.898  15.767   6.699  0.1503 -0.1549 -0.0199
   56GLU     BB 3796  27.995  15.893   6.117 -0.0823  0.1991  0.1883
   56GLU    SC1 3797  28.312  15.723   6.193 -0.1087 -0.2088 -0.0310
   57PRO     BB 3798  28.045  15.698   5.818 -0.0771  0.2173  0.0844
   57PRO    SC1 3799  28.296  15.811   5.636  0.2046  0.0575  0.2567
   58LYS     BB 3800  28.141  15.355   5.736  0.1437  0.3455 -0.1830
   58LYS    SC1 3801  28.254  15.288   6.024  0.2748  0.0856  0.1616
   58LYS    SC2 3802  28.599  15.273   6.128 -0.0015  0.1637  0.0236
   59GLU     BB 3803  27.992  15.165   5.505  0.1561  0.1242  0.2121
   59GLU    SC1 3804  28.143  14.820   5.441 -0.1713  0.1811  0.1855
   60GLU     BB 3805  27.714  15.209   5.362 -0.2937 -0.1699 -0.1173
   60GLU    SC1 3806  27.490  15.129   5.652 -0.1416  0.0493 -0.2587
   61GLU     BB 3807  27.596  15.415   5.203 -0.1478 -0.2277  0.1239
   61GLU    SC1 3808  27.880  15.445   4.920  0.3785 -0.0463 -0.0959
    1LYS     BB 3809  16.800   5.979  17.265 -0.3716 -0.4454  0.0066
    1LYS    SC1 3810  17.015   6.199  17.256  0.2283 -0.0475 -0.0354
    1LYS    SC2 3811  17.260   6.479  17.327 -0.0761  0.3518  0.6026
    2LYS     BB 3812  16.549   6.081  17.090  0.0891 -0.1933 -0.0566
    2LYS    SC1 3813  16.553   6.385  17.054  0.2130 -0.3521  0.1442
    2LYS    SC2 3814  16.361   6.680  16.916 -0.4431 -0.4925  0.2488
    3CYS     BB 3815  16.504   5.795  16.900 -0.0886 -0.3261 -0.0839
    3CYS    SC1 3816  16.194   5.835  16.979 -0.1568 -0.2216 -0.1728
    4LEU     BB 3817  16.657   5.779  16.565 -0.1647 -0.2263  0.0913
    4LEU    SC1 3818  16.805   5.501  16.737  0.3516  0.4942  0.1790
    5PHE     BB 3819  16.760   5.969  16.266  0.2971  0.0956  0.1238
    5PHE    SC1 3820  16.474   5.966  16.162  0.0643  0.0521 -0.0774
    5PHE    SC2 3821  16.408   6.271  16.028 -0.3132 -0.0422 -0.1182
    5PHE    SC3 3822  16.274   6.215  16.278 -0.0158 -0.0665  0.0408
    6LYS     BB 3823  17.099   5.834  16.286  0.2040 -0.1534  0.2776
    6LYS    SC1 3824  17.357   5.897  16.516  0.4783  0.1214 -0.0945
    6LYS    SC2 3825  17.570   6.059  16.732  0.2358 -0.1812  0.1836
    7LYS     BB 3826  17.168   5.900  15.975 -0.0371 -0.3205 -0.0070
    7LYS    SC1 3827  17.129   6.217  15.964 -0.1115  0.0646 -0.3198
    7LYS    SC2 3828  16.864   6.441  16.043 -0.0488  0.2056 -0.0381
    8LYS     BB 3829  17.382   5.768  15.762  0.3038  0.2514  0.0142
    8LYS    SC1 3830  17.587   6.036  15.752 -0.0174  0.4404 -0.1562
    8LYS    SC2 3831  17.698   6.268  15.536  0.1639 -0.0232 -0.1539
    9ASN     BB 3832  17.469   5.444  15.660  0.0800  0.0085  0.1915
    9ASN    SC1 3833  17.150   5.423  15.608  0.1277  0.0705 -0.0533
   10LYS     BB 3834  17.620   5.223  15.885 -0.3370 -0.2057  0.2740
   10LYS    SC1 3835  17.381   4.960  15.993 -0.1052 -0.2840  0.0348
   10LYS    SC2 3836  17.214   4.611  15.987 -0.0256 -0.2626 -0.1427
   11LYS     BB 3837  17.923   5.183  15.750  0.2548  0.3348  0.0215
   11LYS    SC1 3838  17.868   4.949  15.592 -0.1116  0.1684 -0.0195
   11LYS    SC2 3839  17.802   4.800  15.261 -0.4872 -0.2894  0.0141
   12LYS     BB 3840  18.187   5.026  15.891  0.0901 -0.2930  0.1261
   12LYS    SC1 3841  18.058   5.093  16.203 -0.1717  0.1165  0.1240
   12LYS    SC2 3842  18.119   5.389  16.358  0.3548  0.0261  0.1329
   13GLY     BB 3843  18.261   4.751  15.817 -0.3148 -0.5096 -0.0690
   14LYS     BB 3844  17.974   4.552  15.772  0.2686 -0.3126 -0.1273
   14LYS    SC1 3845  17.998   4.391  16.033  0.0192 -0.1958  0.0445
   14LYS    SC2 3846  17.943   4.329  16.348 -0.0799  0.2133  0.0417
   15GLU     BB 3847  17.807   4.398  15.570 -0.1440 -0.0503  0.1857
   15GLU    SC1 3848  17.502   4.652  15.632 -0.1315  0.0119  0.1719
   16LYS     BB 3849  17.962   4.285  15.264  0.0486 -0.0311 -0.2704
   16LYS    SC1 3850  17.827   4.009  15.262  0.0828 -0.3083 -0.2707
   16LYS    SC2 3851  17.466   4.066  15.275  0.2361 -0.3291 -0.0955
   17GLY     BB 3852  17.890   4.402  14.979 -0.0093 -0.0974  0.1490
   18GLY     BB 3853  17.849   4.667  14.826  0.2259  0.0626  0.3416
   19LYS     BB 3854  17.669   4.517  14.593  0.0828  0.1869  0.3678
   19LYS    SC1 3855  17.405   4.447  14.714 -0.1537  0.0576 -0.2355
   19LYS    SC2 3856  17.155   4.251  14.577 -0.1109  0.0059  0.1243
   20ASN     BB 3857  17.579   4.687  14.319  0.0315  0.0722 -0.0144
   20ASN    SC1 3858  17.458   4.511  14.011 -0.0378  0.0901  0.1138
   21ALA     BB 3859  17.755   5.025  14.330  0.1403  0.1427 -0.5226
   21ALA    SC1 3860  17.568   5.213  14.384  0.2160  0.0531  0.1220
   22ILE     BB 3861  18.038   4.919  14.459 -0.2498  0.2688  0.2224
   22ILE    SC1 3862  18.126   5.222  14.329  0.0023  0.2257  0.2870
   23ASN     BB 3863  18.076   4.667  14.274 -0.1071 -0.0500  0.0587
   23ASN    SC1 3864  18.384   4.583  14.366 -0.3774 -0.5315 -0.5188
   24MET     BB 3865  18.105   4.751  13.963  0.1699  0.3341  0.1970
   24MET    SC1 3866  18.447   4.548  13.860  0.3777  0.0496 -0.3062
   25LYS     BB 3867  17.970   4.983  13.792 -0.0139  0.0126 -0.2641
   25LYS    SC1 3868  18.224   5.088  13.768  0.0164  0.1902 -0.2734
   25LYS    SC2 3869  18.273   5.409  13.893  0.1539  0.2047 -0.1854
   26ASP     BB 3870  17.792   4.945  13.535  0.1477 -0.2850 -0.2203
   26ASP    SC1 3871  17.725   4.622  13.657 -0.3758  0.4103  0.1032
   27VAL     BB 3872  17.473   4.956  13.475 -0.1202  0.0751 -0.0182
   27VAL    SC1 3873  17.411   4.792  13.241 -0.1948  0.2306 -0.1087
   28LYS     BB 3874  17.180   5.071  13.506  0.2906  0.1088  0.0466
   28LYS    SC1 3875  17.051   5.038  13.218  0.1449 -0.0397 -0.2428
   28LYS    SC2 3876  17.048   5.005  12.918  0.0579 -0.1410  0.1010
   29ASP     BB 3877  17.152   5.224  13.725  0.1025  0.2113  0.2861
   29ASP    SC1 3878  16.970   4.959  13.898  0.1389  0.0202  0.2728
   30LEU     BB 3879  16.976   5.427  13.843  0.0594 -0.2317  0.1305
   30LEU    SC1 3880  16.724   5.391  13.578 -0.1204  0.1389 -0.1642
   31GLY     BB 3881  16.799   5.462  14.096  0.0400  0.2643 -0.1686
   32LYS     BB 3882  16.992   5.630  14.309 -0.0319  0.2990 -0.2267
   32LYS    SC1 3883  16.988   5.733  14.592 -0.0745 -0.1070 -0.1313
   32LYS    SC2 3884  16.974   5.702  14.923 -0.1930  0.3484 -0.1595
   33THR     BB 3885  17.312   5.679  14.271  0.1696  0.1068 -0.1260
   33THR    SC1 3886  17.372   5.503  14.029  0.5002 -0.0059  0.0312
   34MET     BB 3887  17.459   5.550  14.544  0.1205 -0.0401  0.0147
   34MET    SC1 3888  17.241   5.342  14.790  0.1895 -0.0186 -0.2535
   35LYS     BB 3889  17.555   5.749  14.864  0.0618 -0.1046  0.0299
   35LYS    SC1 3890  17.725   5.519  14.978 -0.2766  0.1429 -0.2328
   35LYS    SC2 3891  17.813   5.338  15.314 -0.3642 -0.3017  0.0050
   36ASP     BB 3892  17.785   5.887  14.750  0.2244 -0.0718  0.0754
   36ASP    SC1 3893  17.831   5.804  14.370 -0.1570  0.0133 -0.1629
   37GLN     BB 3894  17.849   6.178  14.719  0.0799  0.1856  0.1092
   37GLN    SC1 3895  18.191   6.077  14.570 -0.0866  0.3015 -0.2173
   38ALA     BB 3896  17.597   6.399  14.655 -0.1905  0.3289 -0.1586
   38ALA    SC1 3897  17.591   6.495  14.907 -0.0672 -0.3857  0.1425
   39LEU     BB 3898  17.419   6.511  14.405 -0.2903 -0.3444 -0.0228
   39LEU    SC1 3899  17.415   6.782  14.622 -0.3281 -0.0285  0.0318
   40LYS     BB 3900  17.330   6.337  14.149 -0.1811  0.0714 -0.0703
   40LYS    SC1 3901  17.548   6.487  13.947  0.0411 -0.1495 -0.0240
   40LYS    SC2 3902  17.831   6.427  13.762 -0.2078 -0.0608 -0.1110
   41ASP     BB 3903  17.138   6.098  14.176 -0.2863  0.0508  0.2005
   41ASP    SC1 3904  17.138   5.894  13.898  0.1657  0.2166 -0.0185
   42ASP     BB 3905  16.876   6.115  14.336  0.0055 -0.0561  0.0420
   42ASP    SC1 3906  16.919   6.393  14.554 -0.2493  0.0130 -0.2998
   43ASP     BB 3907  16.618   6.229  14.153  0.1628  0.1046  0.4165
   43ASP    SC1 3908  16.762   6.169  13.853 -0.1246 -0.0653  0.0483
   44ALA     BB 3909  16.540   6.524  13.998  0.1031  0.0967 -0.1536
   44ALA    SC1 3910  16.304   6.442  13.895  0.2244 -0.1888 -0.2120
   45GLU     BB 3911  16.705   6.818  13.966  0.2474 -0.3296  0.0777
   45GLU    SC1 3912  16.372   6.945  14.041  0.1034  0.2086 -0.2736
   46THR     BB 3913  16.978   6.961  14.053 -0.1695 -0.2662 -0.1613
   46THR    SC1 3914  16.935   7.144  14.293  0.0597 -0.1147 -0.2323
   47GLY     BB 3915  17.311   6.878  14.162  0.2274  0.2112  0.1540
   48LEU     BB 3916  17.528   7.138  14.134 -0.0286 -0.0554  0.1386
   48LEU    SC1 3917  17.560   6.950  13.828  0.1055 -0.2354 -0.0218
   49THR     BB 3918  17.631   7.172  14.480  0.2682 -0.3412 -0.3390
   49THR    SC1 3919  17.915   7.068  14.447  0.3516 -0.3988  0.4014
   50ASP     BB 3920  17.313   7.211  14.633 -0.3309 -0.1014  0.0243
   50ASP    SC1 3921  17.203   7.494  14.501  0.3512  0.1515 -0.0230
   51GLY     BB 3922  17.438   7.456  14.875 -0.0482  0.0937 -0.0950
   52GLU     BB 3923  17.551   7.718  14.751  0.1624 -0.3372 -0.1975
   52GLU    SC1 3924  17.890   7.787  14.980 -0.1512  0.2415 -0.0347
   53GLU     BB 3925  17.501   7.963  14.598  0.0732  0.0423 -0.4934
   53GLU    SC1 3926  17.714   8.254  14.652  0.1319  0.1745 -0.4241
   54LYS     BB 3927  17.239   7.927  14.364  0.0105  0.0703  0.1198
   54LYS    SC1 3928  17.205   8.253  14.379  0.0261  0.1926 -0.0494
   54LYS    SC2 3929  17.142   8.472  14.148  0.0316 -0.1428 -0.3469
   55GLU     BB 3930  17.175   7.959  14.035 -0.2778  0.1208 -0.0074
   55GLU    SC1 3931  17.241   8.263  13.761  0.1618 -0.1125  0.1499
   56GLU     BB 3932  16.853   8.064  14.003 -0.0631 -0.1385 -0.1520
   56GLU    SC1 3933  16.761   7.787  13.796  0.0579  0.4223  0.2590
   57PRO     BB 3934  16.771   8.244  14.274 -0.0304 -0.0470 -0.2346
   57PRO    SC1 3935  16.827   8.109  14.529  0.0770 -0.2492  0.1808
   58LYS     BB 3936  16.523   8.518  14.273 -0.1042 -0.3513  0.0503
   58LYS    SC1 3937  16.314   8.543  14.005 -0.2517  0.3481 -0.1342
   58LYS    SC2 3938  16.277   8.609  13.700 -0.2925  0.2963  0.5155
   59GLU     BB 3939  16.637   8.859  14.256  0.1169 -0.1086 -0.3439
   59GLU    SC1 3940  17.024   8.930  14.226 -0.0769 -0.0431  0.2751
   60GLU     BB 3941  16.620   8.848  13.925  0.1744 -0.3891  0.0394
   60GLU    SC1 3942  16.771   8.525  13.837 -0.2323 -0.0370  0.0096
   61GLU     BB 3943  16.408   9.098  13.845  0.2636  0.0162 -0.1525
   61GLU    SC1 3944  16.534   9.199  13.502  0.0512  0.1187 -0.1734
    1LYS     BB 3945  20.513   7.487   6.188 -0.1292  0.0194  0.0932
    1LYS    SC1 3946  20.519   7.528   5.826 -0.0095 -0.0574  0.3070
    1LYS    SC2 3947  20.646   7.471   5.542  0.0233 -0.4485 -0.0046
    2LYS     BB 3948  20.177   7.359   6.056 -0.1024  0.1937 -0.4851
    2LYS    SC1 3949  19.899   7.527   6.176  0.0024  0.0900 -0.3342
    2LYS    SC2 3950  19.807   7.856   6.118  0.0114  0.3349  0.0450
    3CYS     BB 3951  20.157   7.230   5.790 -0.0040  0.1325 -0.1565
    3CYS    SC1 3952  20.296   7.480   5.542  0.1909  0.3020 -0.0836
    4LEU     BB 3953  19.911   7.152   5.637  0.0719 -0.0035  0.2141
    4LEU    SC1 3954  19.635   7.264   5.799  0.1826  0.1100  0.0546
    5PHE     BB 3955  19.946   6.985   5.346  0.2175 -0.0249 -0.1434
    5PHE    SC1 3956  20.232   7.152   5.303 -0.1403  0.3414  0.0589
    5PHE    SC2 3957  20.307   7.251   4.986  0.2287 -0.0133  0.0254
    5PHE    SC3 3958  20.430   7.407   5.197  0.4935 -0.1567 -0.0198
    6LYS     BB 3959  19.810   6.812   5.136  0.1431  0.1384  0.0600
    6LYS    SC1 3960  19.968   6.852   4.890  0.0735 -0.2672  0.3673
    6LYS    SC2 3961  20.012   6.719   4.624  0.0502  0.0354  0.0961
    7LYS     BB 3962  19.671   6.479   5.074 -0.0994 -0.1038 -0.0679
    7LYS    SC1 3963  19.376   6.530   4.939  0.0396  0.0115 -0.0652
    7LYS    SC2 3964  19.228   6.841   5.072 -0.2106  0.1539  0.0323
    8LYS     BB 3965  19.795   6.288   4.863 -0.0309 -0.2472 -0.0194
    8LYS    SC1 3966  19.481   6.196   4.697  0.6004  0.2002 -0.1027
    8LYS    SC2 3967  19.493   5.993   4.449  0.0202 -0.0875  0.0288
    9ASN     BB 3968  20.010   6.079   4.990  0.1742  0.2742 -0.1825
    9ASN    SC1 3969  20.272   6.089   4.733 -0.0660 -0.0569  0.0959
   10LYS     BB 3970  20.138   5.750   4.987  0.4410 -0.0556  0.2562
   10LYS    SC1 3971  19.877   5.616   5.129  0.1377  0.2055 -0.3038
   10LYS    SC2 3972  19.610   5.383   5.049  0.3507  0.2398 -0.4956
   11LYS     BB 3973  20.338   5.612   5.186 -0.1062  0.0065 -0.1138
   11LYS    SC1 3974  20.314   5.490   5.464  0.0617  0.1730 -0.3641
   11LYS    SC2 3975  20.354   5.468   5.783  0.2420 -0.0148  0.0460
   12LYS     BB 3976  20.640   5.565   5.156  0.2581 -0.1439 -0.1723
   12LYS    SC1 3977  20.707   5.550   4.888 -0.3308 -0.0597 -0.2273
   12LYS    SC2 3978  20.880   5.586   4.587  0.2033 -0.0686 -0.1010
   13GLY     BB 3979  20.728   5.380   5.441  0.2446  0.1237  0.3688
   14LYS     BB 3980  20.980   5.376   5.652 -0.1068 -0.4663  0.3080
   14LYS    SC1 3981  21.172   5.318   5.411  0.0931 -0.1743  0.4506
   14LYS    SC2 3982  21.304   5.008   5.380 -0.2708  0.1024 -0.1099
   15GLU     BB 3983  21.055   5.235   5.928 -0.0200  0.2276 -0.0036
   15GLU    SC1 3984  21.274   4.929   5.890 -0.1880  0.3296  0.0375
   16LYS     BB 3985  20.975   5.163   6.200 -0.1697 -0.1579  0.0251
   16LYS    SC1 3986  21.116   5.348   6.432  0.0926 -0.1383  0.3311
   16LYS    SC2 3987  21.071   5.521   6.733 -0.0523 -0.0152  0.0829
   17GLY     BB 3988  21.090   4.878   6.367  0.2671  0.1214 -0.2240
   18GLY     BB 3989  21.212   4.784   6.653  0.0424 -0.0404 -0.1404
   19LYS     BB 3990  21.504   4.606   6.756  0.3986  0.0110  0.1296
   19LYS    SC1 3991  21.691   4.863   6.789 -0.0360 -0.0355  0.0447
   19LYS    SC2 3992  21.869   5.137   6.613 -0.3806  0.0623  0.2298
   20ASN     BB 3993  21.599   4.259   6.687 -0.0703 -0.1969 -0.0505
   20ASN    SC1 3994  21.676   4.185   6.361 -0.1233  0.1190 -0.0158
   21ALA     BB 3995  21.603   3.958   6.856 -0.2473 -0.0326 -0.1535
   21ALA    SC1 3996  21.844   4.004   6.968 -0.3262  0.0532 -0.0158
   22ILE     BB 3997  21.363   3.867   7.039  0.2985  0.3552  0.0135
   22ILE    SC1 3998  21.483   3.595   7.207 -0.2523  0.0451 -0.0686
   23ASN     BB 3999  21.174   3.598   6.877 -0.0074 -0.0933  0.0663
   23ASN    SC1 4000  20.881   3.640   6.807 -0.2824 -0.0427 -0.0790
   24MET     BB 4001  21.263   3.334   6.694 -0.0405 -0.4853 -0.0283
   24MET    SC1 4002  20.990   3.201   6.589 -0.2385  0.3035  0.2387
   25LYS     BB 4003  21.490   3.351   6.445 -0.0523 -0.0630 -0.2988
   25LYS    SC1 4004  21.384   3.250   6.170  0.1952 -0.3311 -0.0275
   25LYS    SC2 4005  21.585   3.234   5.815  0.1902  0.0655 -0.0064
   26ASP     BB 4006  21.677   3.157   6.490  0.0616  0.2054 -0.1149
   26ASP    SC1 4007  21.673   2.894   6.658 -0.1224  0.1200  0.2145
   27VAL     BB 4008  22.013   3.101   6.449  0.0704  0.2822 -0.0111
   27VAL    SC1 4009  22.180   2.922   6.290  0.0426  0.0299  0.2362
   28LYS     BB 4010  22.194   3.321   6.594  0.2355  0.1708  0.1060
   28LYS    SC1 4011  22.115   3.600   6.524  0.2767 -0.0650 -0.0548
   28LYS    SC2 4012  21.869   3.788   6.353 -0.0022  0.2563  0.0396
   29ASP     BB 4013  22.193   3.331   6.954 -0.0295 -0.1849  0.2919
   29ASP    SC1 4014  22.445   3.106   6.933  0.1862 -0.2586  0.1054
   30LEU     BB 4015  22.336   3.591   7.024  0.4101  0.0550 -0.0852
   30LEU    SC1 4016  22.509   3.901   7.074  0.0692  0.0079  0.4710
   31GLY     BB 4017  22.554   3.441   7.226 -0.0210  0.0518 -0.0295
   32LYS     BB 4018  22.500   3.171   7.434  0.1316  0.0744 -0.1685
   32LYS    SC1 4019  22.351   3.380   7.618  0.0273  0.1615 -0.0381
   32LYS    SC2 4020  22.356   3.717   7.574  0.0217 -0.0513  0.1537
   33THR     BB 4021  22.654   3.005   7.673  0.0393  0.0370  0.1804
   33THR    SC1 4022  22.468   2.989   7.915  0.0788 -0.2762  0.1949
   34MET     BB 4023  22.897   2.804   7.711 -0.1273 -0.1825 -0.0754
   34MET    SC1 4024  23.104   3.126   7.732  0.0257 -0.4319 -0.2185
   35LYS     BB 4025  22.885   2.494   7.609  0.2066  0.1303 -0.1615
   35LYS    SC1 4026  22.865   2.255   7.869 -0.3164 -0.0843 -0.1887
   35LYS    SC2 4027  23.104   2.002   7.956  0.4172 -0.0109 -0.1230
   36ASP     BB 4028  22.901   2.451   7.301  0.0628  0.0277 -0.2101
   36ASP    SC1 4029  22.626   2.436   7.124  0.2014 -0.1768  0.0925
   37GLN     BB 4030  23.114   2.515   7.040  0.0893  0.0162  0.0691
   37GLN    SC1 4031  23.248   2.158   7.005 -0.2446 -0.1823 -0.1006
   38ALA     BB 4032  23.430   2.584   7.101 -0.3889  0.2698  0.2710
   38ALA    SC1 4033  23.503   2.834   7.029  0.0131  0.1147  0.1154
   39LEU     BB 4034  23.675   2.426   7.171 -0.0439  0.0147 -0.1292
   39LEU    SC1 4035  23.697   2.180   6.935  0.0493  0.2572  0.2918
   40LYS     BB 4036  23.597   2.302   7.474 -0.0780  0.2623  0.2758
   40LYS    SC1 4037  23.940   2.350   7.514  0.0247  0.1721 -0.1940
   40LYS    SC2 4038  24.170   2.179   7.693  0.3178 -0.0441 -0.1994
   41ASP     BB 4039  23.302   2.301   7.608 -0.2855  0.0988 -0.0817
   41ASP    SC1 4040  23.106   2.046   7.437  0.0194 -0.3620 -0.0681
   42ASP     BB 4041  23.330   2.495   7.893 -0.1897 -0.1904 -0.0581
   42ASP    SC1 4042  23.394   2.311   8.192  0.0947 -0.0638 -0.1044
   43ASP     BB 4043  23.451   2.778   7.833 -0.3089  0.0323 -0.1197
   43ASP    SC1 4044  23.661   2.760   7.540 -0.1312  0.0710 -0.2871
   44ALA     BB 4045  23.746   2.851   7.988  0.3219  0.1110  0.0884
   44ALA    SC1 4046  23.811   3.097   7.895  0.3398  0.0370 -0.1001
   45GLU     BB 4047  23.827   3.008   8.263  0.0341  0.0262 -0.3176
   45GLU    SC1 4048  24.208   2.939   8.178  0.3451  0.2255  0.0772
   46THR     BB 4049  23.914   3.363   8.233 -0.0107  0.0806 -0.2234
   46THR    SC1 4050  23.760   3.608   8.138  0.1222  0.1904 -0.1579
   47GLY     BB 4051  24.182   3.489   8.179  0.4019  0.1430 -0.0687
   48LEU     BB 4052  24.266   3.800   8.279 -0.2847  0.3060  0.2796
   48LEU    SC1 4053  24.018   3.732   8.526  0.0480  0.1442 -0.3527
   49THR     BB 4054  24.603   3.923   8.391  0.2756  0.3213  0.0545
   49THR    SC1 4055  24.560   3.970   8.689  0.1173 -0.1732  0.1186
   50ASP     BB 4056  24.590   4.194   8.224 -0.0089  0.1457  0.1310
   50ASP    SC1 4057  24.704   4.403   8.468  0.1618 -0.3976 -0.2226
   51GLY     BB 4058  24.573   4.099   7.918 -0.1209 -0.2263 -0.2598
   52GLU     BB 4059  24.398   4.178   7.673 -0.1978 -0.2788 -0.2313
   52GLU    SC1 4060  24.373   4.509   7.746  0.1652 -0.1829 -0.0310
   53GLU     BB 4061  24.624   4.092   7.430  0.3192 -0.3675 -0.1751
   53GLU    SC1 4062  24.724   3.816   7.585 -0.0204  0.2574  0.2187
   54LYS     BB 4063  24.728   4.446   7.336  0.0335 -0.1634  0.4134
   54LYS    SC1 4064  24.808   4.526   7.071  0.1415  0.3686  0.2304
   54LYS    SC2 4065  24.892   4.797   6.823 -0.1593 -0.1906 -0.3166
   55GLU     BB 4066  24.785   4.714   7.523 -0.3021  0.2893 -0.3421
   55GLU    SC1 4067  24.653   5.036   7.311  0.2283 -0.2262 -0.0526
   56GLU     BB 4068  25.131   4.684   7.621  0.3584  0.1708  0.1613
   56GLU    SC1 4069  25.245   4.870   7.959  0.0221 -0.0386 -0.0917
   57PRO     BB 4070  25.249   4.353   7.771 -0.1077  0.0507  0.1591
   57PRO    SC1 4071  25.530   4.366   7.608 -0.2580  0.1814 -0.0857
   58LYS     BB 4072  25.386   4.358   8.062 -0.1411  0.1080  0.2391
   58LYS    SC1 4073  25.582   4.583   8.050 -0.2520 -0.2818 -0.0038
   58LYS    SC2 4074  25.695   4.858   8.212  0.3799  0.1946  0.1451
   59GLU     BB 4075  25.575   4.125   8.240  0.2780 -0.2655 -0.0375
   59GLU    SC1 4076  25.792   4.432   8.388 -0.0204 -0.1577  0.2674
   60GLU     BB 4077  25.383   3.811   8.256 -0.1868 -0.1229 -0.0732
   60GLU    SC1 4078  25.350   3.722   8.624  0.1842 -0.0292 -0.0695
   61GLU     BB 4079  25.512   3.547   8.104  0.2605 -0.0857  0.0891
   61GLU    SC1 4080  25.469   3.723   7.746 -0.0369  0.2145  0.1708
    1LYS     BB 4081  20.248   7.876  11.417  0.3765  0.1791 -0.3944
    1LYS    SC1 4082  20.112   7.586  11.500 -0.0729  0.0285  0.0490
    1LYS    SC2 4083  20.092   7.288  11.672  0.1320 -0.2045 -0.1420
    2LYS     BB 4084  20.078   7.822  11.099 -0.2924 -0.0481 -0.1977
    2LYS    SC1 4085  19.771   7.959  11.111 -0.0782  0.1995 -0.3869
    2LYS    SC2 4086  19.514   8.197  11.118 -0.0246 -0.3565 -0.1340
    3CYS     BB 4087  20.156   7.586  10.812  0.1455  0.0394  0.0342
    3CYS    SC1 4088  20.423   7.591  10.582 -0.0622  0.2111 -0.3361
    4LEU     BB 4089  20.281   7.277  10.824  0.1147 -0.0039 -0.1444
    4LEU    SC1 4090  20.300   7.282  10.435 -0.2539  0.2796 -0.1037
    5PHE     BB 4091  20.625   7.316  10.850 -0.0421  0.0074  0.1215
    5PHE    SC1 4092  20.569   7.605  10.957  0.0295  0.3140 -0.3154
    5PHE    SC2 4093  20.765   7.834  11.116  0.0415  0.0585  0.0505
    5PHE    SC3 4094  20.857   7.753  10.853  0.4197 -0.0393  0.2062
    6LYS     BB 4095  20.846   7.315  10.596  0.2822 -0.3258  0.1272
    6LYS    SC1 4096  20.851   7.623  10.499  0.2290 -0.3026 -0.2065
    6LYS    SC2 4097  20.929   7.958  10.402 -0.0264  0.0514  0.1142
    7LYS     BB 4098  21.094   7.181  10.453 -0.2576  0.0658 -0.1547
    7LYS    SC1 4099  20.983   7.008  10.216  0.0400 -0.1613  0.0563
    7LYS    SC2 4100  20.728   6.898  10.036  0.2103  0.1881 -0.1563
    8LYS     BB 4101  21.198   6.867  10.577 -0.0671 -0.2033 -0.0040
    8LYS    SC1 4102  21.330   6.783  10.330 -0.0353 -0.0071 -0.2290
    8LYS    SC2 4103  21.555   6.813  10.105 -0.0050  0.1488 -0.3355
    9ASN     BB 4104  21.375   6.778  10.824 -0.1463  0.1441 -0.0410
    9ASN    SC1 4105  21.500   6.519  10.673  0.2311 -0.1146  0.0153
   10LYS     BB 4106  21.231   6.790  11.151  0.0251  0.1094 -0.2772
   10LYS    SC1 4107  20.959   6.643  11.214 -0.1037 -0.0022 -0.0361
   10LYS    SC2 4108  20.850   6.387  11.404 -0.0776 -0.0455  0.0423
   11LYS     BB 4109  21.209   7.065  11.350  0.0771  0.0080 -0.1196
   11LYS    SC1 4110  21.425   7.223  11.304  0.1854 -0.0782  0.2201
   11LYS    SC2 4111  21.701   7.489  11.293  0.1052 -0.1639 -0.0278
   12LYS     BB 4112  21.194   6.929  11.651 -0.0847  0.3086  0.0424
   12LYS    SC1 4113  21.511   6.855  11.733  0.1408 -0.2199 -0.1086
   12LYS    SC2 4114  21.757   6.655  11.851  0.0859  0.3354 -0.2971
   13GLY     BB 4115  20.905   6.719  11.661  0.1134 -0.0250 -0.1585
   14LYS     BB 4116  20.902   6.489  11.884 -0.2925 -0.0087  0.0601
   14LYS    SC1 4117  20.947   6.562  12.173  0.2448 -0.2464 -0.1711
   14LYS    SC2 4118  20.833   6.701  12.495  0.1876  0.0878 -0.0046
   15GLU     BB 4119  20.918   6.149  11.845 -0.0340 -0.0174  0.1824
   15GLU    SC1 4120  21.284   6.086  11.894  0.0154 -0.0042  0.1923
   16LYS     BB 4121  20.712   5.909  11.940  0.0240  0.2178  0.0651
   16LYS    SC1 4122  20.860   5.610  11.960  0.3614 -0.0078 -0.3154
   16LYS    SC2 4123  20.953   5.325  12.131  0.1255 -0.0653  0.2931
   17GLY     BB 4124  20.386   5.748  11.840  0.0703 -0.2204 -0.1276
   18GLY     BB 4125  20.271   5.635  11.567  0.3470 -0.3615  0.0790
   19LYS     BB 4126  20.282   5.779  11.288 -0.0587  0.0024  0.3513
   19LYS    SC1 4127  20.543   5.702  11.068  0.3136 -0.2671  0.3701
   19LYS    SC2 4128  20.840   5.506  11.068  0.3232  0.2194 -0.3904
   20ASN     BB 4129  20.184   6.096  11.140  0.3681 -0.2102  0.1307
   20ASN    SC1 4130  19.988   6.338  11.329 -0.1903  0.1167  0.3743
   21ALA     BB 4131  19.933   6.104  10.932  0.1216  0.1849 -0.0812
   21ALA    SC1 4132  20.061   6.153  10.699  0.3654 -0.1128 -0.0161
   22ILE     BB 4133  19.629   6.208  10.979 -0.1145 -0.2074  0.1089
   22ILE    SC1 4134  19.635   6.510  11.137  0.0705 -0.2013  0.0916
   23ASN     BB 4135  19.495   6.035  11.192 -0.2382 -0.1025 -0.0680
   23ASN    SC1 4136  19.250   6.011  10.940  0.0288 -0.5072  0.4109
   24MET     BB 4137  19.788   5.840  11.314  0.0044  0.1378 -0.0363
   24MET    SC1 4138  19.971   5.956  11.644 -0.0098  0.0670  0.0520
   25LYS     BB 4139  19.764   5.486  11.361  0.1287 -0.0861 -0.1276
   25LYS    SC1 4140  20.002   5.454  11.132 -0.0308  0.0042 -0.3055
   25LYS    SC2 4141  19.980   5.564  10.812 -0.0294 -0.0243 -0.0983
   26ASP     BB 4142  19.911   5.367  11.606 -0.1238 -0.0719 -0.3267
   26ASP    SC1 4143  20.073   5.060  11.560  0.2190 -0.0005 -0.3178
   27VAL     BB 4144  19.829   5.521  11.873  0.0429 -0.1323 -0.0773
   27VAL    SC1 4145  20.046   5.534  12.069 -0.2658 -0.3969  0.2984
   28LYS     BB 4146  19.496   5.470  11.947  0.0966 -0.0389 -0.0359
   28LYS    SC1 4147  19.544   5.184  11.810 -0.2004 -0.0081 -0.2920
   28LYS    SC2 4148  19.706   4.858  11.705  0.1675  0.1632 -0.1086
   29ASP     BB 4149  19.346   5.788  11.971 -0.1108  0.0087  0.2680
   29ASP    SC1 4150  19.476   6.010  11.748 -0.0074 -0.1856  0.0852
   30LEU     BB 4151  19.074   5.958  12.096  0.1728  0.0128  0.0463
   30LEU    SC1 4152  18.870   5.825  12.375  0.0943  0.2999  0.0123
   31GLY     BB 4153  19.062   6.277  12.033  0.5224  0.2719 -0.1643
   32LYS     BB 4154  19.219   6.459  11.858 -0.2003  0.1305  0.2061
   32LYS    SC1 4155  19.238   6.743  11.962  0.0572  0.1260 -0.2982
   32LYS    SC2 4156  19.164   6.952  11.697  0.0226  0.1520 -0.2953
   33THR     BB 4157  19.114   6.543  11.538  0.0437 -0.3682 -0.2260
   33THR    SC1 4158  18.824   6.452  11.562  0.0194 -0.2048  0.2021
   34MET     BB 4159  19.192   6.426  11.231  0.1754 -0.1422  0.0293
   34MET    SC1 4160  18.888   6.264  11.082 -0.0706  0.1376 -0.1270
   35LYS     BB 4161  19.206   6.605  10.955 -0.1278  0.0406  0.0182
   35LYS    SC1 4162  18.913   6.659  10.871  0.0567 -0.2360 -0.1085
   35LYS    SC2 4163  18.763   6.961  10.838  0.0465 -0.3216  0.2082
   36ASP     BB 4164  19.305   6.480  10.691  0.0824  0.2561  0.2418
   36ASP    SC1 4165  19.057   6.275  10.596 -0.0748 -0.4335  0.0949
   37GLN     BB 4166  19.340   6.618  10.386  0.0275 -0.0442 -0.5112
   37GLN    SC1 4167  19.456   6.306  10.194 -0.1762  0.0391  0.1614
   38ALA     BB 4168  19.186   6.902  10.164  0.0226 -0.3496  0.2003
   38ALA    SC1 4169  19.271   7.127  10.286  0.0921 -0.2958  0.0550
   39LEU     BB 4170  19.181   7.107   9.941 -0.1626  0.0529 -0.1527
   39LEU    SC1 4171  19.226   7.499   9.967  0.1115 -0.4677 -0.2259
   40LYS     BB 4172  19.034   7.037   9.685 -0.1943 -0.3002 -0.0334
   40LYS    SC1 4173  19.041   6.832   9.500 -0.1125 -0.0289  0.0414
   40LYS    SC2 4174  19.183   6.566   9.364  0.1010  0.2337  0.6070
   41ASP     BB 4175  18.713   7.141   9.750  0.1654 -0.1657 -0.0311
   41ASP    SC1 4176  18.749   7.152  10.076 -0.2651 -0.1454  0.2268
   42ASP     BB 4177  18.447   6.957   9.794  0.1869  0.0295 -0.0319
   42ASP    SC1 4178  18.382   6.947   9.471  0.0416 -0.0319  0.1557
   43ASP     BB 4179  18.372   6.749   9.996 -0.1340 -0.0014 -0.2726
   43ASP    SC1 4180  18.337   6.759  10.343 -0.2733 -0.0206  0.0919
   44ALA     BB 4181  18.472   6.406  10.092 -0.0006  0.0582  0.1019
   44ALA    SC1 4182  18.574   6.197   9.955  0.3622  0.3546 -0.0995
   45GLU     BB 4183  18.178   6.336  10.230 -0.1052 -0.2114 -0.1291
   45GLU    SC1 4184  18.127   5.968  10.093 -0.4675  0.2105 -0.0777
   46THR     BB 4185  17.893   6.445  10.145  0.2044 -0.0105 -0.0066
   46THR    SC1 4186  17.735   6.428  10.405 -0.1096  0.2133 -0.1776
   47GLY     BB 4187  17.904   6.764  10.148  0.0164 -0.0233  0.3728
   48LEU     BB 4188  17.738   7.018  10.025 -0.1567  0.2410  0.0198
   48LEU    SC1 4189  18.032   7.181   9.957 -0.1575  0.0063 -0.3763
   49THR     BB 4190  17.458   7.060   9.939  0.2210  0.0017 -0.1843
   49THR    SC1 4191  17.488   7.105   9.639  0.0500 -0.0661 -0.2130
   50ASP     BB 4192  17.192   7.248   9.984  0.0986  0.0719 -0.0762
   50ASP    SC1 4193  17.373   7.518  10.118  0.0935 -0.1799 -0.1296
   51GLY     BB 4194  16.883   7.213   9.853 -0.2037  0.3244 -0.4133
   52GLU     BB 4195  16.657   7.267   9.612  0.0974 -0.1960 -0.0114
   52GLU    SC1 4196  16.688   7.627   9.537  0.1242 -0.2476  0.0590
   53GLU     BB 4197  16.448   7.097   9.740  0.2538 -0.0324 -0.2728
   53GLU    SC1 4198  16.628   6.786   9.815 -0.0684 -0.1548 -0.1482
   54LYS     BB 4199  16.158   7.004   9.676  0.0693  0.1046  0.2995
   54LYS    SC1 4200  16.221   7.148   9.390  0.2607 -0.0438 -0.2302
   54LYS    SC2 4201  16.349   7.177   9.090  0.2131  0.1901 -0.1402
   55GLU     BB 4202  15.941   7.124   9.868  0.0545  0.0137 -0.1139
   55GLU    SC1 4203  15.690   7.087   9.518  0.0592 -0.0396  0.2913
   56GLU     BB 4204  16.120   7.408   9.994  0.2814  0.0035  0.2404
   56GLU    SC1 4205  16.218   7.545   9.678  0.0169  0.1791 -0.2882
   57PRO     BB 4206  16.101   7.617  10.295  0.0211 -0.2203  0.2826
   57PRO    SC1 4207  16.407   7.699  10.362  0.4572  0.3795  0.1538
   58LYS     BB 4208  15.952   7.600  10.618 -0.0451 -0.0072  0.1273
   58LYS    SC1 4209  15.711   7.822  10.428  0.2148 -0.0106 -0.0586
   58LYS    SC2 4210  15.461   8.070  10.471  0.0327 -0.1681  0.1674
   59GLU     BB 4211  15.834   7.280  10.777 -0.1465  0.0180 -0.2959
   59GLU    SC1 4212  15.988   7.342  11.133 -0.1309  0.2304  0.1690
   60GLU     BB 4213  15.638   7.107  10.630 -0.2106  0.1469 -0.4590
   60GLU    SC1 4214  15.881   6.870  10.384 -0.0113  0.5079  0.0651
   61GLU     BB 4215  15.410   6.858  10.673  0.2400  0.0902 -0.0523
   61GLU    SC1 4216  15.334   6.617  10.388  0.1999 -0.0450 -0.0148
    1LYS     BB 4217  18.627   8.460   7.147 -0.0741 -0.0878  0.4503
    1LYS    SC1 4218  18.416   8.291   7.299  0.2822  0.2368 -0.1834
    1LYS    SC2 4219  18.243   8.000   7.435 -0.1447 -0.2599 -0.3282
    2LYS     BB 4220  18.496   8.415   6.801 -0.1152  0.3452  0.1048
    2LYS    SC1 4221  18.457   8.729   6.731 -0.2507  0.1559 -0.1007
    2LYS    SC2 4222  18.581   8.830   6.416 -0.0910  0.0235  0.0618
    3CYS     BB 4223  18.694   8.298   6.552 -0.0886 -0.1052 -0.1100
    3CYS    SC1 4224  18.558   8.253   6.236 -0.4363 -0.6801 -0.4072
    4LEU     BB 4225  18.795   8.046   6.546 -0.0152  0.2032 -0.4006
    4LEU    SC1 4226  18.639   7.734   6.515 -0.3226 -0.3750  0.3763
    5PHE     BB 4227  19.026   7.897   6.717  0.0987 -0.1452  0.1271
    5PHE    SC1 4228  18.873   7.689   6.929  0.3051 -0.1590 -0.1775
    5PHE    SC2 4229  18.783   7.432   6.725 -0.0263 -0.1829 -0.0092
    5PHE    SC3 4230  18.563   7.582   6.839  0.1624  0.1016 -0.0081
    6LYS     BB 4231  19.288   8.002   6.936  0.1219 -0.1433 -0.1192
    6LYS    SC1 4232  19.312   7.814   7.197 -0.0477  0.1877 -0.1602
    6LYS    SC2 4233  19.070   7.551   7.319 -0.2537 -0.2774 -0.2298
    7LYS     BB 4234  19.331   8.269   7.166 -0.0408  0.3371 -0.1424
    7LYS    SC1 4235  19.646   8.269   7.063  0.2695 -0.0323 -0.2026
    7LYS    SC2 4236  19.681   8.190   6.736  0.4251  0.1831  0.0508
    8LYS     BB 4237  19.281   8.570   7.080  0.3354 -0.2458 -0.1120
    8LYS    SC1 4238  19.569   8.729   7.179  0.1346 -0.0626  0.2133
    8LYS    SC2 4239  19.859   8.933   7.273  0.2322 -0.1501  0.1765
    9ASN     BB 4240  19.037   8.736   7.281 -0.1820 -0.2854  0.1851
    9ASN    SC1 4241  18.951   8.437   7.447 -0.2133 -0.4744 -0.0380
   10LYS     BB 4242  18.936   9.037   7.199  0.0127  0.0938 -0.1359
   10LYS    SC1 4243  18.675   8.948   6.994  0.2091 -0.0595  0.3346
   10LYS    SC2 4244  18.320   9.066   7.008 -0.1396 -0.0188 -0.0647
   11LYS     BB 4245  18.726   9.339   7.278  0.0530 -0.0116  0.0276
   11LYS    SC1 4246  18.638   9.237   7.609  0.1570 -0.3072 -0.1866
   11LYS    SC2 4247  18.328   9.102   7.764  0.0068 -0.3989  0.0135
   12LYS     BB 4248  18.583   9.569   7.082 -0.0123 -0.1686  0.5276
   12LYS    SC1 4249  18.779   9.727   6.886  0.2009 -0.0675 -0.0399
   12LYS    SC2 4250  18.771   9.917   6.575 -0.3190  0.0928 -0.0771
   13GLY     BB 4251  18.337   9.499   6.833 -0.2104  0.1319  0.2731
   14LYS     BB 4252  18.018   9.438   6.927 -0.1833 -0.1130  0.2506
   14LYS    SC1 4253  17.874   9.431   6.686  0.0177  0.3119  0.3750
   14LYS    SC2 4254  17.645   9.629   6.614  0.0536 -0.5077  0.2222
   15GLU     BB 4255  17.757   9.592   7.081  0.1042  0.1386 -0.0613
   15GLU    SC1 4256  17.403   9.668   7.030 -0.1244  0.2155 -0.0367
   16LYS     BB 4257  17.766   9.456   7.387 -0.0471  0.2121  0.1253
   16LYS    SC1 4258  17.593   9.673   7.545 -0.0614  0.0247  0.1266
   16LYS    SC2 4259  17.308   9.850   7.503  0.3282  0.2201  0.1473
   17GLY     BB 4260  17.658   9.167   7.382  0.2375  0.1664  0.1135
   18GLY     BB 4261  17.540   9.014   7.619  0.1791  0.4259  0.0710
   19LYS     BB 4262  17.520   8.673   7.681  0.2507 -0.1340 -0.1113
   19LYS    SC1 4263  17.604   8.584   7.365  0.0285 -0.3846  0.0399
   19LYS    SC2 4264  17.729   8.755   7.144  0.2832 -0.0193  0.1473
   20ASN     BB 4265  17.203   8.600   7.647  0.2262  0.2511  0.0402
   20ASN    SC1 4266  17.296   8.357   7.445  0.0012 -0.2791  0.0895
   21ALA     BB 4267  17.019   8.358   7.810 -0.2029  0.0122 -0.0567
   21ALA    SC1 4268  16.855   8.284   7.609  0.0329  0.2941 -0.3647
   22ILE     BB 4269  16.859   8.449   8.024 -0.0369 -0.0419  0.0261
   22ILE    SC1 4270  16.936   8.780   8.044 -0.0082 -0.0375 -0.1474
   23ASN     BB 4271  16.786   8.174   8.192  0.0398 -0.0924 -0.0764
   23ASN    SC1 4272  16.838   7.979   7.958 -0.0916  0.5475  0.1309
   24MET     BB 4273  16.619   8.122   8.418  0.1675  0.0353  0.0567
   24MET    SC1 4274  16.574   8.417   8.627  0.2095  0.1350 -0.2049
   25LYS     BB 4275  16.486   7.924   8.578 -0.3786 -0.0146  0.0892
   25LYS    SC1 4276  16.333   8.076   8.812  0.0252 -0.3844 -0.0286
   25LYS    SC2 4277  16.150   8.057   9.090  0.1850 -0.1501 -0.0417
   26ASP     BB 4278  16.656   7.707   8.699  0.1066  0.1688  0.1859
   26ASP    SC1 4279  16.476   7.423   8.791 -0.0145  0.1583  0.0606
   27VAL     BB 4280  16.906   7.576   8.831 -0.0795  0.0029 -0.1309
   27VAL    SC1 4281  17.057   7.336   8.760 -0.1146 -0.0668  0.0278
   28LYS     BB 4282  17.082   7.724   9.077  0.1558 -0.1136 -0.0736
   28LYS    SC1 4283  17.329   7.641   9.258  0.0336 -0.0504  0.0765
   28LYS    SC2 4284  17.553   7.419   9.275 -0.5835 -0.0842 -0.2442
   29ASP     BB 4285  17.192   7.963   8.914 -0.0797  0.1232  0.2725
   29ASP    SC1 4286  16.977   8.056   8.691  0.2122 -0.0214  0.0684
   30LEU     BB 4287  17.326   8.229   9.063  0.3145 -0.2052  0.3357
   30LEU    SC1 4288  17.420   8.050   9.334 -0.0646 -0.1839  0.2870
   31GLY     BB 4289  17.609   8.403   9.108 -0.0867 -0.1257  0.2258
   32LYS     BB 4290  17.565   8.674   8.869  0.2095  0.1960  0.1537
   32LYS    SC1 4291  17.269   8.604   8.855 -0.1960 -0.1022  0.2194
   32LYS    SC2 4292  17.008   8.864   8.820 -0.2089  0.0122  0.2062
   33THR     BB 4293  17.739   8.747   8.620 -0.1256  0.1556 -0.0912
   33THR    SC1 4294  17.740   8.579   8.365  0.3616  0.0367 -0.0216
   34MET     BB 4295  17.935   9.008   8.611  0.1095  0.1436  0.1047
   34MET    SC1 4296  18.226   8.845   8.768 -0.2148  0.0263  0.2401
   35LYS     BB 4297  17.787   9.243   8.824  0.0484  0.1643  0.0651
   35LYS    SC1 4298  17.784   9.436   8.607 -0.0037  0.1186  0.1077
   35LYS    SC2 4299  17.684   9.297   8.278  0.1493 -0.0602 -0.3032
   36ASP     BB 4300  17.611   9.172   9.055  0.3753 -0.2231 -0.0757
   36ASP    SC1 4301  17.339   9.200   8.869 -0.1990 -0.4043  0.1244
   37GLN     BB 4302  17.658   9.282   9.363  0.1202  0.0329  0.3123
   37GLN    SC1 4303  17.235   9.347   9.315  0.0301  0.1555 -0.4453
   38ALA     BB 4304  17.929   9.480   9.397 -0.0605  0.3922 -0.0139
   38ALA    SC1 4305  17.988   9.486   9.134  0.0536 -0.0087 -0.0043
   39LEU     BB 4306  17.905   9.757   9.494 -0.1418  0.0973 -0.2383
   39LEU    SC1 4307  18.257   9.864   9.589 -0.2716 -0.0302 -0.1483
   40LYS     BB 4308  17.927   9.813   9.826  0.1476 -0.1840  0.1817
   40LYS    SC1 4309  17.993   9.558   9.952  0.0738 -0.2001  0.6518
   40LYS    SC2 4310  17.838   9.312   9.819  0.0732 -0.2279  0.2025
   41ASP     BB 4311  17.787   9.998  10.001 -0.2085 -0.0934  0.3564
   41ASP    SC1 4312  18.055  10.032  10.227  0.1168  0.1205 -0.1866
   42ASP     BB 4313  17.497  10.112   9.956  0.1358  0.0054  0.3046
   42ASP    SC1 4314  17.367  10.178  10.232 -0.0973  0.1754  0.2973
   43ASP     BB 4315  17.396  10.420   9.841 -0.1041 -0.1169 -0.1932
   43ASP    SC1 4316  17.455  10.431   9.523 -0.2284 -0.1842 -0.1667
   44ALA     BB 4317  17.459  10.702   9.931  0.2442 -0.0014  0.1405
   44ALA    SC1 4318  17.221  10.722  10.057  0.1566  0.0335 -0.0278
   45GLU     BB 4319  17.717  10.865  10.074  0.1760  0.0496  0.0837
   45GLU    SC1 4320  18.079  10.916   9.906  0.0096  0.1181  0.1832
   46THR     BB 4321  17.453  11.123  10.145  0.0407 -0.0978  0.0947
   46THR    SC1 4322  17.326  11.169   9.872  0.2141 -0.2696 -0.0176
   47GLY     BB 4323  17.265  11.052  10.334  0.1935  0.1400  0.2864
   48LEU     BB 4324  16.951  11.108  10.467  0.0485  0.1975  0.0438
   48LEU    SC1 4325  17.130  11.059  10.773  0.0496 -0.2012 -0.0628
   49THR     BB 4326  16.819  11.349  10.511 -0.2263 -0.0156 -0.3104
   49THR    SC1 4327  16.584  11.278  10.693 -0.0122  0.3044  0.1076
   50ASP     BB 4328  16.947  11.646  10.515  0.0963 -0.0487 -0.0027
   50ASP    SC1 4329  16.632  11.775  10.673 -0.0293  0.1478 -0.2770
   51GLY     BB 4330  16.842  11.802  10.264 -0.1231  0.1566 -0.0773
   52GLU     BB 4331  17.153  11.906  10.132  0.0608 -0.0647  0.2669
   52GLU    SC1 4332  16.953  11.943   9.804 -0.0868 -0.0643 -0.3000
   53GLU     BB 4333  17.361  11.950  10.379 -0.1588  0.0011 -0.2744
   53GLU    SC1 4334  17.611  11.727  10.152 -0.0761  0.0161  0.0323
   54LYS     BB 4335  17.338  12.285  10.412  0.3590  0.1153 -0.1705
   54LYS    SC1 4336  17.210  12.367  10.158  0.0633 -0.5611 -0.1647
   54LYS    SC2 4337  16.937  12.402   9.960  0.0241  0.0408  0.1185
   55GLU     BB 4338  17.392  12.498  10.651 -0.0346 -0.2168 -0.0091
   55GLU    SC1 4339  17.692  12.366  10.846  0.3261 -0.2675 -0.0655
   56GLU     BB 4340  17.232  12.769  10.784 -0.0864  0.3162  0.0545
   56GLU    SC1 4341  16.934  12.676  10.564 -0.2348  0.2114  0.0729
   57PRO     BB 4342  17.372  12.905  11.052 -0.1739 -0.1108 -0.2471
   57PRO    SC1 4343  17.162  12.825  11.232  0.0079 -0.2802 -0.0580
   58LYS     BB 4344  17.704  12.795  11.085  0.3196 -0.2667  0.1613
   58LYS    SC1 4345  17.692  12.886  10.750 -0.0067  0.0050 -0.4441
   58LYS    SC2 4346  17.894  12.675  10.552 -0.4362 -0.0199 -0.2218
   59GLU     BB 4347  17.969  12.970  11.085  0.2502  0.0115 -0.2543
   59GLU    SC1 4348  17.899  13.134  11.412  0.0826  0.0691 -0.3580
   60GLU     BB 4349  18.099  13.086  10.806 -0.0970  0.1017 -0.1755
   60GLU    SC1 4350  18.492  13.155  10.909 -0.1420  0.0008 -0.2009
   61GLU     BB 4351  18.013  13.315  10.577  0.0984  0.3060  0.0715
   61GLU    SC1 4352  17.835  13.083  10.315  0.0171  0.2969  0.4086
    1LYS     BB 4353  22.256   5.701  14.456 -0.2283 -0.2868 -0.1822
    1LYS    SC1 4354  22.384   5.731  14.717 -0.0986  0.1204  0.0247
    1LYS    SC2 4355  22.415   5.911  15.062 -0.0600 -0.1864 -0.0822
    2LYS     BB 4356  21.912   5.583  14.411  0.0790  0.0158  0.1751
    2LYS    SC1 4357  21.747   5.579  14.103 -0.2649  0.0397 -0.0209
    2LYS    SC2 4358  21.544   5.563  13.880 -0.1006  0.0452 -0.1810
    3CYS     BB 4359  21.603   5.716  14.513  0.0631  0.1889 -0.1880
    3CYS    SC1 4360  21.390   5.746  14.758 -0.2390 -0.6974  0.2879
    4LEU     BB 4361  21.383   5.491  14.374  0.2985 -0.2451  0.1032
    4LEU    SC1 4362  21.588   5.213  14.243 -0.0981  0.1082 -0.2453
    5PHE     BB 4363  21.023   5.507  14.455  0.0182 -0.1799 -0.1390
    5PHE    SC1 4364  21.011   5.209  14.385  0.2974 -0.0149  0.3662
    5PHE    SC2 4365  21.056   5.003  14.119 -0.1034  0.0315  0.2556
    5PHE    SC3 4366  21.274   5.008  14.310  0.2404  0.0813 -0.1248
    6LYS     BB 4367  20.986   5.690  14.725  0.0253 -0.1936  0.0330
    6LYS    SC1 4368  20.672   5.765  14.617  0.1939 -0.2908 -0.0617
    6LYS    SC2 4369  20.363   5.703  14.453 -0.0711 -0.2395  0.2519
    7LYS     BB 4370  20.906   5.531  15.006 -0.2687 -0.0541  0.2690
    7LYS    SC1 4371  20.787   5.801  15.187 -0.1513 -0.1342  0.1945
    7LYS    SC2 4372  20.447   6.006  15.271  0.0012  0.1634 -0.3716
    8LYS     BB 4373  21.070   5.364  15.260  0.0478  0.0185  0.2796
    8LYS    SC1 4374  20.816   5.326  15.517  0.3170  0.1162 -0.1538
    8LYS    SC2 4375  20.645   5.377  15.836 -0.2395 -0.1289  0.4108
    9ASN     BB 4376  21.178   5.103  15.141  0.0439 -0.2218  0.3243
    9ASN    SC1 4377  21.440   5.022  14.990 -0.0626 -0.0586 -0.1780
   10LYS     BB 4378  21.143   4.790  15.282  0.0572 -0.4156  0.0501
   10LYS    SC1 4379  21.445   4.878  15.382 -0.2057 -0.4448 -0.1360
   10LYS    SC2 4380  21.603   5.187  15.422  0.2896 -0.0821  0.0890
   11LYS     BB 4381  20.907   4.621  15.112  0.1383 -0.1664  0.0265
   11LYS    SC1 4382  20.824   4.879  14.929 -0.1504 -0.2981  0.2527
   11LYS    SC2 4383  20.883   5.156  14.801  0.0620  0.2873  0.1563
   12LYS     BB 4384  20.855   4.307  15.125 -0.0553 -0.1033  0.0087
   12LYS    SC1 4385  21.131   4.202  15.210 -0.2345  0.0845  0.2908
   12LYS    SC2 4386  21.477   4.056  15.128 -0.1758 -0.1165 -0.2247
   13GLY     BB 4387  20.681   4.087  14.937  0.3517 -0.3022 -0.2060
   14LYS     BB 4388  20.442   4.144  14.740 -0.1303  0.1850  0.0076
   14LYS    SC1 4389  20.481   4.463  14.777  0.0365 -0.2961  0.0226
   14LYS    SC2 4390  20.306   4.596  14.510  0.1742 -0.0507 -0.2172
   15GLU     BB 4391  20.540   4.179  14.399 -0.4917  0.0403  0.1275
   15GLU    SC1 4392  20.154   4.170  14.332  0.0240 -0.1487 -0.2578
   16LYS     BB 4393  20.729   4.007  14.181  0.1159  0.0516  0.0836
   16LYS    SC1 4394  20.533   3.727  14.187 -0.0270 -0.0204  0.1032
   16LYS    SC2 4395  20.384   3.400  14.236 -0.0426  0.5966  0.0520
   17GLY     BB 4396  21.044   4.071  14.235 -0.2673 -0.1716 -0.1928
   18GLY     BB 4397  21.140   4.186  13.936 -0.3049  0.1896 -0.1092
   19LYS     BB 4398  21.487   4.218  13.933  0.0908  0.1539  0.0394
   19LYS    SC1 4399  21.483   3.916  13.971  0.3898 -0.0532 -0.1494
   19LYS    SC2 4400  21.141   3.723  13.938  0.1055  0.0194  0.0894
   20ASN     BB 4401  21.751   4.392  13.856  0.0557 -0.0032  0.0697
   20ASN    SC1 4402  21.817   4.352  13.508  0.1659 -0.3263 -0.2641
   21ALA     BB 4403  21.894   4.385  14.166  0.2108  0.2335  0.2472
   21ALA    SC1 4404  22.087   4.553  14.078  0.3266  0.2094  0.4505
   22ILE     BB 4405  22.017   4.541  14.453 -0.2440  0.0558 -0.5242
   22ILE    SC1 4406  21.757   4.747  14.530  0.1523  0.2958  0.2854
   23ASN     BB 4407  22.216   4.276  14.533  0.3267  0.1346 -0.2166
   23ASN    SC1 4408  22.486   4.382  14.593 -0.0887 -0.1642 -0.0415
   24MET     BB 4409  22.051   3.929  14.490 -0.0084 -0.4320  0.1770
   24MET    SC1 4410  21.764   3.975  14.286 -0.1015  0.0210  0.3126
   25LYS     BB 4411  21.927   3.794  14.789 -0.0272  0.2745  0.2458
   25LYS    SC1 4412  22.131   3.583  14.759 -0.1196  0.0776 -0.0643
   25LYS    SC2 4413  22.455   3.539  14.606  0.2373  0.0708 -0.1052
   26ASP     BB 4414  21.703   3.621  14.675  0.1498 -0.1653  0.1905
   26ASP    SC1 4415  21.539   3.673  14.988 -0.1285  0.2503  0.1306
   27VAL     BB 4416  21.735   3.300  14.793  0.2259  0.0341 -0.0748
   27VAL    SC1 4417  21.572   3.152  14.600  0.1857 -0.1518  0.0967
   28LYS     BB 4418  21.538   3.196  15.084  0.0622  0.0340 -0.2355
   28LYS    SC1 4419  21.247   3.287  15.124 -0.3843  0.1025  0.0140
   28LYS    SC2 4420  21.034   3.071  15.127 -0.1660 -0.0379 -0.1142
   29ASP     BB 4421  21.513   2.835  15.143 -0.2056  0.1206  0.2515
   29ASP    SC1 4422  21.230   2.656  15.180  0.1042  0.2805  0.2343
   30LEU     BB 4423  21.698   2.621  15.291  0.3620  0.0829  0.1623
   30LEU    SC1 4424  21.700   2.765  15.619 -0.1904  0.2520  0.1809
   31GLY     BB 4425  21.524   2.307  15.399  0.1101 -0.2163 -0.0457
   32LYS     BB 4426  21.266   2.162  15.179  0.4111 -0.1836  0.0701
   32LYS    SC1 4427  21.445   2.058  14.949 -0.3047 -0.1730  0.0330
   32LYS    SC2 4428  21.800   2.071  14.907  0.2360  0.4415 -0.2294
   33THR     BB 4429  21.075   2.281  15.429 -0.0410 -0.1504  0.0022
   33THR    SC1 4430  20.814   2.360  15.292 -0.0658 -0.0630  0.0989
   34MET     BB 4431  20.956   2.074  15.630  0.0371  0.0306  0.0194
   34MET    SC1 4432  20.784   2.413  15.820  0.0736 -0.1512  0.1625
   35LYS     BB 4433  20.654   1.970  15.679  0.0013  0.1253 -0.2280
   35LYS    SC1 4434  20.548   1.986  15.989 -0.1063 -0.0080  0.2703
   35LYS    SC2 4435  20.429   2.157  16.274  0.2537  0.1205  0.1545
   36ASP     BB 4436  20.419   2.078  15.378 -0.2269  0.1604  0.1318
   36ASP    SC1 4437  20.362   1.877  15.111  0.2070  0.2135  0.4046
   37GLN     BB 4438  20.310   2.355  15.559 -0.1564 -0.0158 -0.0088
   37GLN    SC1 4439  20.338   2.630  15.298 -0.0281  0.0535 -0.2607
   38ALA     BB 4440  20.239   2.262  15.898  0.2859  0.3355  0.1800
   38ALA    SC1 4441  19.972   2.275  15.862  0.3184  0.5327 -0.0018
   39LEU     BB 4442  20.259   2.561  16.023 -0.1740 -0.1872 -0.1253
   39LEU    SC1 4443  20.467   2.718  15.818  0.3489 -0.3110  0.0189
   40LYS     BB 4444  20.129   2.728  16.311  0.1192 -0.0694  0.0332
   40LYS    SC1 4445  19.821   2.696  16.195 -0.0931 -0.0021 -0.5686
   40LYS    SC2 4446  19.646   2.769  15.898 -0.0884  0.1322  0.1225
   41ASP     BB 4447  20.128   2.679  16.638 -0.2014 -0.0293  0.2590
   41ASP    SC1 4448  20.339   2.415  16.572  0.2013 -0.1266 -0.0486
   42ASP     BB 4449  20.256   2.885  16.786  0.0403 -0.0625 -0.0540
   42ASP    SC1 4450  20.554   3.102  16.691  0.1760  0.1365  0.2273
   43ASP     BB 4451  20.248   2.858  17.084  0.1138 -0.3282 -0.0429
   43ASP    SC1 4452  20.139   3.086  17.269  0.2335  0.4010  0.1138
   44ALA     BB 4453  19.948   2.690  17.143  0.2836 -0.1429  0.0951
   44ALA    SC1 4454  19.945   2.494  16.957 -0.1692  0.0479 -0.1149
   45GLU     BB 4455  19.700   2.898  17.199 -0.1670  0.1579  0.1597
   45GLU    SC1 4456  19.553   2.814  17.521 -0.1124  0.2045 -0.1828
   46THR     BB 4457  19.593   3.201  17.261 -0.1030 -0.1716 -0.2238
   46THR    SC1 4458  19.521   3.434  17.445  0.1263 -0.1733 -0.1280
   47GLY     BB 4459  19.343   3.242  17.094  0.0503 -0.1234 -0.0921
   48LEU     BB 4460  19.431   3.153  16.829  0.1379  0.3447 -0.1129
   48LEU    SC1 4461  19.317   3.497  16.691  0.1852  0.5028  0.3824
   49THR     BB 4462  19.307   3.084  16.535  0.0737 -0.2882 -0.0607
   49THR    SC1 4463  19.036   2.964  16.461 -0.0112 -0.1956  0.0945
   50ASP     BB 4464  19.466   3.176  16.281 -0.1609  0.1135 -0.0773
   50ASP    SC1 4465  19.749   3.094  16.432  0.0232 -0.1738  0.2933
   51GLY     BB 4466  19.307   3.418  16.146 -0.0819 -0.0059  0.4079
   52GLU     BB 4467  19.289   3.735  16.153 -0.2908 -0.2532 -0.0032
   52GLU    SC1 4468  19.355   3.752  15.745 -0.0115  0.1689 -0.2466
   53GLU     BB 4469  19.166   3.955  16.338 -0.0183 -0.0910  0.2835
   53GLU    SC1 4470  18.868   4.019  16.130 -0.2715 -0.0958 -0.0206
   54LYS     BB 4471  19.241   3.922  16.650  0.0358  0.0248 -0.2792
   54LYS    SC1 4472  19.017   4.110  16.762 -0.1493 -0.4163 -0.0930
   54LYS    SC2 4473  18.817   4.331  16.564  0.4734 -0.1599 -0.1970
   55GLU     BB 4474  19.519   4.019  16.689 -0.2465  0.0625  0.3711
   55GLU    SC1 4475  19.653   4.067  16.315  0.1812  0.1131  0.0833
   56GLU     BB 4476  19.687   4.200  16.882  0.1183 -0.1285  0.1854
   56GLU    SC1 4477  19.348   4.239  17.115 -0.2144 -0.1297  0.1094
   57PRO     BB 4478  19.889   4.209  17.123 -0.0279 -0.0848  0.0232
   57PRO    SC1 4479  19.799   3.991  17.347 -0.1360 -0.2516 -0.1478
   58LYS     BB 4480  20.126   4.395  17.202  0.0083 -0.4003 -0.1711
   58LYS    SC1 4481  20.122   4.420  16.882  0.0225 -0.3160 -0.1132
   58LYS    SC2 4482  20.136   4.169  16.673  0.2654 -0.0331  0.1460
   59GLU     BB 4483  20.272   4.254  17.427 -0.0607 -0.0744  0.2439
   59GLU    SC1 4484  20.544   4.484  17.520 -0.0239  0.0545  0.0971
   60GLU     BB 4485  20.364   3.945  17.306  0.2784 -0.4056  0.1845
   60GLU    SC1 4486  20.666   3.928  17.538 -0.1248 -0.0091  0.0136
   61GLU     BB 4487  20.432   4.015  16.974 -0.0348 -0.1892  0.0871
   61GLU    SC1 4488  20.757   3.810  17.001 -0.0156 -0.0772  0.0183
    1LYS     BB 4489  14.369   9.096  11.744  0.1207 -0.0348 -0.1278
    1LYS    SC1 4490  14.222   8.983  11.468 -0.4609  0.4412  0.0579
    1LYS    SC2 4491  14.010   8.784  11.380  0.1521  0.1849 -0.1009
    2LYS     BB 4492  14.310   9.434  11.639 -0.2070  0.0640 -0.2792
    2LYS    SC1 4493  14.540   9.456  11.482 -0.1383  0.0038  0.2918
    2LYS    SC2 4494  14.765   9.430  11.214 -0.2419 -0.2809  0.2711
    3CYS     BB 4495  14.071   9.657  11.539 -0.1325 -0.2424 -0.0765
    3CYS    SC1 4496  14.246   9.867  11.706  0.2784  0.2439  0.0509
    4LEU     BB 4497  13.812   9.689  11.751  0.0997 -0.3216 -0.1124
    4LEU    SC1 4498  13.739  10.000  11.590  0.0939 -0.2314  0.1781
    5PHE     BB 4499  13.723   9.783  12.039 -0.2293  0.0017  0.0046
    5PHE    SC1 4500  13.483   9.860  11.952  0.0491 -0.1098 -0.1968
    5PHE    SC2 4501  13.289   9.951  11.688 -0.2638 -0.1508  0.0135
    5PHE    SC3 4502  13.396   9.682  11.675 -0.5303 -0.2630  0.0674
    6LYS     BB 4503  13.830   9.873  12.283 -0.0133  0.0959 -0.1383
    6LYS    SC1 4504  13.751  10.200  12.240  0.2775 -0.0939  0.1310
    6LYS    SC2 4505  13.527  10.456  12.298  0.4053 -0.1566  0.1138
    7LYS     BB 4506  13.997   9.634  12.543 -0.1574  0.2195  0.0506
    7LYS    SC1 4507  13.900   9.528  12.825 -0.0526  0.2697 -0.0635
    7LYS    SC2 4508  13.699   9.270  12.952 -0.2598  0.2652 -0.0043
    8LYS     BB 4509  14.211   9.775  12.561  0.0440  0.0110 -0.0133
    8LYS    SC1 4510  14.203  10.006  12.316 -0.3353  0.0308 -0.3089
    8LYS    SC2 4511  14.454  10.031  12.079 -0.1768 -0.1199 -0.1746
    9ASN     BB 4512  14.471   9.879  12.705 -0.0813 -0.1935 -0.1495
    9ASN    SC1 4513  14.587  10.167  12.510  0.1195 -0.1285  0.1891
   10LYS     BB 4514  14.629   9.872  12.973  0.2194 -0.0706 -0.3308
   10LYS    SC1 4515  14.444   9.766  13.180 -0.0513 -0.0535  0.0837
   10LYS    SC2 4516  14.457   9.716  13.523  0.0799  0.1076  0.0872
   11LYS     BB 4517  14.838  10.058  13.135  0.0153  0.2113  0.1517
   11LYS    SC1 4518  15.052   9.802  13.232  0.3871  0.0390 -0.4755
   11LYS    SC2 4519  15.334   9.707  13.106  0.1488  0.1345  0.0623
   12LYS     BB 4520  14.698  10.148  13.410  0.0503 -0.0543 -0.1604
   12LYS    SC1 4521  14.885  10.426  13.493 -0.0176  0.0058 -0.2527
   12LYS    SC2 4522  15.231  10.557  13.540 -0.1796 -0.1112  0.1113
   13GLY     BB 4523  14.425  10.164  13.586  0.1898  0.2899  0.5980
   14LYS     BB 4524  14.410  10.386  13.855 -0.2025  0.0202  0.1053
   14LYS    SC1 4525  14.546  10.310  14.106 -0.2175 -0.0515  0.0922
   14LYS    SC2 4526  14.617  10.056  14.340 -0.2761 -0.2462  0.0036
   15GLU     BB 4527  14.363  10.622  13.622 -0.0666  0.1016 -0.1085
   15GLU    SC1 4528  14.407  10.531  13.296  0.0172 -0.1888 -0.0738
   16LYS     BB 4529  14.313  10.957  13.729  0.1176  0.1636  0.1200
   16LYS    SC1 4530  14.556  11.158  13.806 -0.3876  0.3341 -0.1307
   16LYS    SC2 4531  14.828  11.307  13.679 -0.3799  0.1748  0.1597
   17GLY     BB 4532  14.035  11.170  13.669  0.2188 -0.2849 -0.1189
   18GLY     BB 4533  13.790  10.994  13.667 -0.2279  0.1503  0.1478
   19LYS     BB 4534  13.825  10.772  13.424 -0.1053 -0.1856 -0.1528
   19LYS    SC1 4535  13.989  10.988  13.244 -0.1914 -0.1614 -0.0124
   19LYS    SC2 4536  14.348  10.991  13.299 -0.2784  0.4673 -0.1988
   20ASN     BB 4537  13.594  10.582  13.507 -0.1870  0.0529 -0.1980
   20ASN    SC1 4538  13.667  10.271  13.480  0.1055  0.0527 -0.2491
   21ALA     BB 4539  13.373  10.616  13.257 -0.0520 -0.1505  0.0533
   21ALA    SC1 4540  13.460  10.871  13.243 -0.0828 -0.1222  0.3298
   22ILE     BB 4541  13.504  10.623  12.949  0.1592  0.1260 -0.1327
   22ILE    SC1 4542  13.664  10.923  12.927 -0.0809  0.2779  0.1309
   23ASN     BB 4543  13.562  10.365  12.744 -0.0155  0.3210  0.1182
   23ASN    SC1 4544  13.207  10.414  12.634  0.2563 -0.3064  0.1551
   24MET     BB 4545  13.723  10.092  12.711 -0.0990 -0.0464  0.2175
   24MET    SC1 4546  14.053  10.289  12.633 -0.1266  0.1578  0.1003
   25LYS     BB 4547  13.775   9.924  12.956  0.3525  0.1858  0.1797
   25LYS    SC1 4548  14.053   9.934  12.923 -0.2330  0.1766  0.0345
   25LYS    SC2 4549  14.293  10.209  13.016  0.1569  0.1657  0.1259
   26ASP     BB 4550  13.603   9.804  13.172 -0.0354  0.1042  0.1516
   26ASP    SC1 4551  13.368   9.577  13.017  0.3300 -0.0919 -0.1480
   27VAL     BB 4552  13.757   9.559  13.314  0.0326 -0.1205  0.1227
   27VAL    SC1 4553  14.031   9.623  13.236  0.0103 -0.1976 -0.0219
   28LYS     BB 4554  13.754   9.320  13.462 -0.0819  0.0641 -0.2061
   28LYS    SC1 4555  13.668   9.400  13.777  0.0868 -0.3568  0.1271
   28LYS    SC2 4556  13.394   9.523  13.945  0.1138  0.0564  0.1487
   29ASP     BB 4557  13.861   9.017  13.359 -0.0779 -0.0359 -0.2760
   29ASP    SC1 4558  14.053   9.054  13.100 -0.2571 -0.4694 -0.2234
   30LEU     BB 4559  14.043   8.785  13.545  0.0309 -0.2529  0.0427
   30LEU    SC1 4560  13.837   8.753  13.840  0.1169  0.3582 -0.0703
   31GLY     BB 4561  14.342   8.800  13.478 -0.0635 -0.0789  0.2110
   32LYS     BB 4562  14.472   8.519  13.353  0.0299  0.0270  0.2707
   32LYS    SC1 4563  14.238   8.384  13.322  0.1447 -0.0219  0.1407
   32LYS    SC2 4564  14.054   8.586  13.139  0.1550 -0.0206 -0.0010
   33THR     BB 4565  14.687   8.432  13.176  0.0936  0.2240  0.0886
   33THR    SC1 4566  14.860   8.677  13.121  0.1187  0.1753 -0.0508
   34MET     BB 4567  14.666   8.307  12.858  0.2439  0.0468  0.2063
   34MET    SC1 4568  14.610   7.957  12.834 -0.0458 -0.3317 -0.0518
   35LYS     BB 4569  14.717   8.465  12.585  0.4019 -0.1402 -0.1608
   35LYS    SC1 4570  14.813   8.205  12.455  0.1575 -0.1698  0.3989
   35LYS    SC2 4571  14.561   7.987  12.365 -0.2612 -0.2682  0.1232
   36ASP     BB 4572  14.829   8.741  12.608 -0.1530 -0.0362 -0.2484
   36ASP    SC1 4573  14.800   8.871  12.298 -0.0389  0.3311 -0.1173
   37GLN     BB 4574  15.122   8.883  12.753  0.2013  0.3483 -0.3235
   37GLN    SC1 4575  14.967   9.115  12.981 -0.1073  0.1595 -0.2588
   38ALA     BB 4576  15.362   8.920  12.541  0.0121 -0.0462 -0.1188
   38ALA    SC1 4577  15.322   8.812  12.297 -0.0168  0.3038 -0.2750
   39LEU     BB 4578  15.661   8.894  12.606 -0.1031 -0.2149  0.0857
   39LEU    SC1 4579  15.846   8.923  12.307 -0.2999  0.0198  0.0518
   40LYS     BB 4580  15.903   8.760  12.828  0.0708  0.0382 -0.2008
   40LYS    SC1 4581  16.005   9.042  12.935  0.1683  0.0361 -0.4641
   40LYS    SC2 4582  16.245   9.276  13.017 -0.2464  0.2071 -0.2050
   41ASP     BB 4583  15.730   8.693  13.088 -0.1076 -0.0205  0.0915
   41ASP    SC1 4584  15.470   8.927  13.042  0.0843 -0.0453 -0.2448
   42ASP     BB 4585  15.809   8.516  13.304  0.1601  0.0164 -0.0662
   42ASP    SC1 4586  15.549   8.410  13.502  0.1008 -0.0634  0.2453
   43ASP     BB 4587  16.088   8.360  13.277  0.0320 -0.3308 -0.0576
   43ASP    SC1 4588  16.328   8.483  13.073 -0.1692  0.0485  0.2874
   44ALA     BB 4589  16.106   8.074  13.257  0.0568  0.3936  0.0050
   44ALA    SC1 4590  15.893   8.000  13.405  0.3517 -0.5806  0.0163
   45GLU     BB 4591  15.953   7.825  13.093 -0.3162  0.0681 -0.1915
   45GLU    SC1 4592  16.093   7.542  13.324 -0.1193 -0.1837  0.1797
   46THR     BB 4593  15.854   7.840  12.803 -0.0526  0.0222  0.0216
   46THR    SC1 4594  16.107   7.771  12.648  0.2690  0.0394  0.5184
   47GLY     BB 4595  15.540   7.777  12.770 -0.1869  0.2079  0.2074
   48LEU     BB 4596  15.368   8.021  12.659 -0.0779  0.0347  0.2288
   48LEU    SC1 4597  15.062   8.089  12.821 -0.2596 -0.2012 -0.1417
   49THR     BB 4598  15.607   8.185  12.512 -0.1343 -0.0369 -0.1896
   49THR    SC1 4599  15.614   8.464  12.635 -0.1833 -0.1745  0.1358
   50ASP     BB 4600  15.790   8.111  12.237  0.1779 -0.2172 -0.1377
   50ASP    SC1 4601  15.972   7.877  12.248 -0.3452 -0.1414 -0.4524
   51GLY     BB 4602  15.729   8.174  11.879 -0.2682  0.0112  0.1448
   52GLU     BB 4603  15.396   8.064  11.704 -0.1870 -0.0231  0.3341
   52GLU    SC1 4604  15.244   8.056  12.066 -0.2994 -0.0024  0.0080
   53GLU     BB 4605  15.342   8.180  11.352  0.1200 -0.2046 -0.0726
   53GLU    SC1 4606  15.752   8.250  11.368 -0.0144 -0.1378 -0.1262
   54LYS     BB 4607  15.141   8.420  11.461 -0.2712  0.1254 -0.0431
   54LYS    SC1 4608  15.046   8.380  11.720 -0.2620 -0.1236  0.1881
   54LYS    SC2 4609  15.118   8.589  12.021 -0.0771  0.0975 -0.1051
   55GLU     BB 4610  15.016   8.617  11.220 -0.6476 -0.0708 -0.2778
   55GLU    SC1 4611  15.200   8.961  11.362 -0.1587  0.1155  0.1177
   56GLU     BB 4612  14.835   8.565  10.969 -0.0095  0.0979  0.0685
   56GLU    SC1 4613  15.053   8.317  10.743 -0.2891 -0.1064  0.3318
   57PRO     BB 4614  14.684   8.348  11.137  0.0780  0.0430  0.0700
   57PRO    SC1 4615  14.911   8.122  11.177 -0.1860 -0.2259 -0.0620
   58LYS     BB 4616  14.474   8.546  11.391 -0.1363  0.1506  0.2543
   58LYS    SC1 4617  14.342   8.648  11.088 -0.1821 -0.3907 -0.0030
   58LYS    SC2 4618  14.410   8.473  10.801  0.0722  0.1573 -0.1852
   59GLU     BB 4619  14.204   8.340  11.464  0.2083  0.1440  0.0235
   59GLU    SC1 4620  14.265   8.133  11.157  0.1710 -0.1359  0.1666
   60GLU     BB 4621  14.061   8.161  11.698 -0.1608  0.0540 -0.0962
   60GLU    SC1 4622  13.798   8.348  11.939 -0.0514 -0.1311  0.0948
   61GLU     BB 4623  14.342   8.077  11.930  0.0936 -0.0150  0.2024
   61GLU    SC1 4624  14.286   7.716  12.031 -0.0371 -0.1200 -0.1084
    1LYS     BB 4625  17.605   4.707   5.081  0.1279  0.0371  0.0442
    1LYS    SC1 4626  17.571   4.478   5.294 -0.0234 -0.0641 -0.4354
    1LYS    SC2 4627  17.317   4.274   5.449  0.2923  0.2290  0.3686
    2LYS     BB 4628  17.872   4.842   5.001  0.1973 -0.0867 -0.1730
    2LYS    SC1 4629  17.945   4.766   4.730  0.4148  0.0838 -0.0993
    2LYS    SC2 4630  17.866   4.921   4.430 -0.0754 -0.0068 -0.1197
    3CYS     BB 4631  17.863   5.201   5.094  0.0114  0.0062 -0.0695
    3CYS    SC1 4632  17.883   5.221   4.778 -0.0430 -0.5495 -0.1634
    4LEU     BB 4633  17.965   5.350   5.364 -0.1225 -0.0610  0.0174
    4LEU    SC1 4634  18.063   5.591   5.611 -0.0308 -0.2952 -0.1199
    5PHE     BB 4635  18.287   5.453   5.230 -0.0493  0.0611  0.0374
    5PHE    SC1 4636  18.412   5.303   4.988 -0.2375 -0.0472  0.1559
    5PHE    SC2 4637  18.234   5.267   4.700  0.3006  0.0530 -0.2056
    5PHE    SC3 4638  18.216   5.045   4.886  0.0315 -0.0604 -0.3620
    6LYS     BB 4639  18.370   5.769   5.131 -0.1244 -0.1392 -0.1226
    6LYS    SC1 4640  18.142   5.672   4.907 -0.0707 -0.0430 -0.5105
    6LYS    SC2 4641  18.069   5.722   4.610 -0.1487 -0.1116  0.4743
    7LYS     BB 4642  18.740   5.836   5.079  0.2273  0.1657 -0.0837
    7LYS    SC1 4643  18.874   5.961   5.305  0.0083 -0.1934 -0.0529
    7LYS    SC2 4644  18.928   6.205   5.557  0.3453 -0.2366 -0.3524
    8LYS     BB 4645  18.855   5.552   4.915 -0.0330  0.0073 -0.0340
    8LYS    SC1 4646  18.901   5.480   4.611 -0.2162  0.0848 -0.2658
    8LYS    SC2 4647  19.056   5.419   4.289 -0.0723  0.0001 -0.1639
    9ASN     BB 4648  19.148   5.450   4.947 -0.1655 -0.0768 -0.0811
    9ASN    SC1 4649  19.258   5.604   5.212 -0.2616 -0.0049 -0.0125
   10LYS     BB 4650  19.206   5.137   5.069  0.2332 -0.1009 -0.0558
   10LYS    SC1 4651  18.955   4.974   5.224  0.3016 -0.4097  0.0548
   10LYS    SC2 4652  18.792   4.962   5.562 -0.0872  0.2779  0.3811
   11LYS     BB 4653  19.432   4.923   4.991  0.1365 -0.2139 -0.0663
   11LYS    SC1 4654  19.328   4.630   5.014  0.1671 -0.1440  0.0743
   11LYS    SC2 4655  19.289   4.358   5.257  0.1024  0.1842  0.0958
   12LYS     BB 4656  19.626   4.978   4.760 -0.0275 -0.1887  0.0312
   12LYS    SC1 4657  19.862   4.832   4.941 -0.1615  0.1031  0.0596
   12LYS    SC2 4658  20.158   4.726   5.039 -0.0934  0.1688  0.1336
   13GLY     BB 4659  19.575   5.109   4.454  0.0735 -0.0541 -0.3493
   14LYS     BB 4660  19.786   5.041   4.164  0.2591 -0.2516  0.0907
   14LYS    SC1 4661  19.991   5.300   4.133 -0.2211 -0.1025  0.1970
   14LYS    SC2 4662  20.156   5.631   4.095 -0.3554  0.1238 -0.1769
   15GLU     BB 4663  20.041   4.799   4.070  0.1909  0.0964 -0.2923
   15GLU    SC1 4664  20.085   4.414   4.212 -0.0846  0.0577 -0.1911
   16LYS     BB 4665  20.188   4.986   3.864 -0.0618  0.2873 -0.1185
   16LYS    SC1 4666  20.495   4.830   3.875  0.1418  0.2194 -0.0527
   16LYS    SC2 4667  20.745   4.583   3.804  0.0177 -0.2743 -0.1862
   17GLY     BB 4668  20.173   4.850   3.582 -0.0053 -0.1791  0.0562
   18GLY     BB 4669  20.043   5.004   3.300 -0.0236 -0.0302  0.2804
   19LYS     BB 4670  19.891   4.792   3.065 -0.2344 -0.0059 -0.1138
   19LYS    SC1 4671  19.882   5.042   2.908  0.1266  0.0953  0.2088
   19LYS    SC2 4672  19.982   5.119   2.569  0.3433 -0.4542 -0.2671
   20ASN     BB 4673  19.653   4.567   3.201  0.1657  0.0521 -0.0995
   20ASN    SC1 4674  19.561   4.558   2.842  0.0514  0.2037 -0.1740
   21ALA     BB 4675  19.315   4.598   3.222 -0.1250 -0.2745 -0.2009
   21ALA    SC1 4676  19.277   4.861   3.272 -0.1966 -0.3130 -0.0469
   22ILE     BB 4677  19.225   4.430   3.493  0.0489  0.2720  0.0744
   22ILE    SC1 4678  19.287   4.464   3.827  0.0281 -0.3299  0.1505
   23ASN     BB 4679  18.925   4.241   3.556 -0.1993 -0.0886  0.0155
   23ASN    SC1 4680  18.725   4.468   3.478 -0.0320 -0.1191  0.0895
   24MET     BB 4681  19.051   4.021   3.740  0.0906  0.0208  0.1951
   24MET    SC1 4682  19.384   3.970   3.841 -0.0105 -0.0140  0.4091
   25LYS     BB 4683  18.882   3.739   3.678  0.1989  0.1715  0.0631
   25LYS    SC1 4684  18.638   3.911   3.578 -0.1765  0.0888  0.3152
   25LYS    SC2 4685  18.476   4.132   3.347 -0.0295 -0.0170  0.3841
   26ASP     BB 4686  19.019   3.534   3.492 -0.2004 -0.0812 -0.1074
   26ASP    SC1 4687  19.331   3.586   3.515  0.2970 -0.2060 -0.3439
   27VAL     BB 4688  19.132   3.231   3.444 -0.0833 -0.0251 -0.0103
   27VAL    SC1 4689  19.122   3.161   3.728 -0.2082 -0.2691 -0.0719
   28LYS     BB 4690  19.446   3.262   3.234  0.1486  0.2124 -0.2797
   28LYS    SC1 4691  19.195   3.198   3.069 -0.1998 -0.0471  0.4976
   28LYS    SC2 4692  18.888   3.413   3.061  0.0235  0.0783  0.3024
   29ASP     BB 4693  19.715   3.457   3.245 -0.1699  0.1168 -0.1626
   29ASP    SC1 4694  19.937   3.235   3.104 -0.2149 -0.0998  0.3365
   30LEU     BB 4695  19.736   3.773   3.201 -0.0788  0.1351 -0.2232
   30LEU    SC1 4696  19.960   3.921   2.972 -0.2195  0.2621  0.0627
   31GLY     BB 4697  19.761   3.896   3.528  0.0687 -0.1151 -0.0899
   32LYS     BB 4698  20.100   3.874   3.691  0.3233  0.3941 -0.1833
   32LYS    SC1 4699  20.106   3.569   3.633  0.0471 -0.0793 -0.0924
   32LYS    SC2 4700  20.066   3.266   3.533 -0.0669 -0.1961 -0.0341
   33THR     BB 4701  20.386   3.996   3.521 -0.3128 -0.2187  0.0586
   33THR    SC1 4702  20.591   4.158   3.677 -0.0477 -0.3555 -0.1396
   34MET     BB 4703  20.525   4.141   3.238  0.1255  0.0701 -0.1695
   34MET    SC1 4704  20.516   4.521   3.363  0.0133  0.4787  0.4065
   35LYS     BB 4705  20.356   4.090   2.954 -0.1213 -0.1983  0.0654
   35LYS    SC1 4706  20.478   3.798   2.877  0.1499  0.3633  0.4898
   35LYS    SC2 4707  20.536   3.691   2.575  0.0827  0.0989  0.0862
   36ASP     BB 4708  20.432   4.302   2.661 -0.1322  0.2092 -0.0729
   36ASP    SC1 4709  20.466   4.123   2.383  0.0272  0.3738 -0.1358
   37GLN     BB 4710  20.643   4.491   2.863 -0.0138 -0.1961  0.0555
   37GLN    SC1 4711  20.719   4.776   2.589  0.0461 -0.0805  0.0380
   38ALA     BB 4712  20.938   4.438   2.868  0.0014 -0.1290  0.3525
   38ALA    SC1 4713  21.011   4.408   3.127 -0.2182 -0.0966  0.4210
   39LEU     BB 4714  21.223   4.362   2.683 -0.1845 -0.0120 -0.2098
   39LEU    SC1 4715  21.386   4.148   2.949  0.2553 -0.3657 -0.3280
   40LYS     BB 4716  21.247   4.331   2.343  0.0178 -0.4355 -0.2449
   40LYS    SC1 4717  21.452   4.165   2.245 -0.3410  0.1178 -0.0257
   40LYS    SC2 4718  21.585   3.858   2.078 -0.0977 -0.2111  0.1306
   41ASP     BB 4719  21.176   4.460   2.067  0.0351 -0.0917  0.0161
   41ASP    SC1 4720  20.944   4.634   2.227  0.4270 -0.4786 -0.2264
   42ASP     BB 4721  21.232   4.369   1.741  0.3453 -0.0572 -0.1971
   42ASP    SC1 4722  21.448   4.110   1.694 -0.3424 -0.0400 -0.0648
   43ASP     BB 4723  21.128   4.401   1.444  0.1132 -0.3278  0.2125
   43ASP    SC1 4724  20.949   4.666   1.450 -0.0894  0.2075  0.2317
   44ALA     BB 4725  21.305   4.278   1.182 -0.0207 -0.1175 -0.2339
   44ALA    SC1 4726  21.187   4.319   0.943 -0.4644 -0.4406 -0.0848
   45GLU     BB 4727  21.429   3.996   1.228  0.0566  0.4286  0.2882
   45GLU    SC1 4728  21.504   3.959   0.852 -0.0689 -0.1612  0.2072
   46THR     BB 4729  21.278   3.761   1.404 -0.0195  0.0942 -0.2991
   46THR    SC1 4730  21.502   3.591   1.520 -0.3033 -0.0688  0.0259
   47GLY     BB 4731  21.061   3.964   1.606 -0.1939  0.0279  0.1908
   48LEU     BB 4732  20.779   4.046   1.679 -0.1745  0.0254  0.2941
   48LEU    SC1 4733  20.566   3.958   1.402 -0.0770 -0.0423 -0.1121
   49THR     BB 4734  20.562   4.051   1.943 -0.0005 -0.1989 -0.0444
   49THR    SC1 4735  20.791   4.183   2.095 -0.0125 -0.2452  0.0145
   50ASP     BB 4736  20.599   3.767   2.113  0.1655 -0.2690 -0.2766
   50ASP    SC1 4737  20.760   3.593   1.904 -0.4925  0.5050  0.2679
   51GLY     BB 4738  20.899   3.646   2.301 -0.2515  0.3833  0.4173
   52GLU     BB 4739  21.073   3.401   2.166 -0.3538  0.1454 -0.3364
   52GLU    SC1 4740  21.405   3.479   2.286 -0.0170  0.1409 -0.0203
   53GLU     BB 4741  21.015   3.151   1.978  0.0558  0.0678 -0.0331
   53GLU    SC1 4742  20.855   2.868   2.206  0.3350 -0.1381 -0.4064
   54LYS     BB 4743  21.002   3.170   1.644 -0.0159 -0.0068  0.0053
   54LYS    SC1 4744  20.677   3.172   1.672 -0.0298  0.3720  0.0176
   54LYS    SC2 4745  20.488   3.217   1.993 -0.1396 -0.1822 -0.0683
   55GLU     BB 4746  21.208   3.279   1.419  0.0427  0.0850 -0.0767
   55GLU    SC1 4747  20.984   3.096   1.134  0.2316 -0.1956 -0.2191
   56GLU     BB 4748  21.489   3.146   1.361  0.0452 -0.2437 -0.1201
   56GLU    SC1 4749  21.810   3.267   1.526 -0.0591  0.1618  0.0870
   57PRO     BB 4750  21.637   2.803   1.385  0.0115  0.1602 -0.1864
   57PRO    SC1 4751  21.574   2.860   1.703  0.1740 -0.3351  0.1993
   58LYS     BB 4752  21.514   2.490   1.467  0.0378 -0.1124  0.0477
   58LYS    SC1 4753  21.762   2.269   1.433 -0.1286 -0.2116  0.3914
   58LYS    SC2 4754  22.038   2.164   1.317  0.0478 -0.1697 -0.2201
   59GLU     BB 4755  21.263   2.392   1.187 -0.2605 -0.0670 -0.2851
   59GLU    SC1 4756  21.029   2.318   1.533 -0.1167  0.2660  0.0981
   60GLU     BB 4757  21.442   2.271   0.911 -0.1756 -0.1742  0.1016
   60GLU    SC1 4758  21.316   2.462   0.651  0.0061 -0.2607 -0.0288
   61GLU     BB 4759  21.689   2.104   1.012  0.1713  0.4892  0.0673
   61GLU    SC1 4760  22.014   2.144   0.842  0.3104  0.3247 -0.0149
    1LYS     BB 4761  19.527   7.584  13.715  0.0592 -0.0820  0.0689
    1LYS    SC1 4762  19.822   7.492  13.796  0.1848 -0.0632  0.1010
    1LYS    SC2 4763  20.076   7.254  13.708  0.1905  0.1431 -0.0609
    2LYS     BB 4764  19.321   7.395  13.725 -0.0647 -0.2385 -0.2502
    2LYS    SC1 4765  19.030   7.417  13.626 -0.1519 -0.3420 -0.0816
    2LYS    SC2 4766  18.947   7.624  13.390 -0.0957  0.1424 -0.1758
    3CYS     BB 4767  19.159   7.353  14.040  0.0254 -0.1687 -0.0924
    3CYS    SC1 4768  18.936   7.147  13.884  0.0328  0.5301  0.1990
    4LEU     BB 4769  19.114   7.564  14.285  0.3702  0.1352 -0.0532
    4LEU    SC1 4770  18.758   7.624  14.146  0.1111  0.3694  0.4380
    5PHE     BB 4771  19.352   7.630  14.536  0.2902 -0.2207 -0.3140
    5PHE    SC1 4772  19.485   7.451  14.722 -0.0753 -0.1661 -0.2050
    5PHE    SC2 4773  19.457   7.200  14.950  0.1548  0.1507  0.1856
    5PHE    SC3 4774  19.700   7.196  14.792 -0.1604 -0.2707 -0.3212
    6LYS     BB 4775  19.228   7.912  14.700  0.0397  0.3084  0.2320
    6LYS    SC1 4776  18.988   7.883  14.907 -0.1612 -0.2503  0.0112
    6LYS    SC2 4777  18.992   8.214  15.014  0.0174 -0.2142 -0.0008
    7LYS     BB 4778  19.407   8.106  14.882  0.0547 -0.2446 -0.3047
    7LYS    SC1 4779  19.344   8.366  14.714  0.3193  0.2450  0.2167
    7LYS    SC2 4780  19.490   8.656  14.538  0.4178  0.2630  0.1114
    8LYS     BB 4781  19.758   8.138  14.806 -0.0308  0.2190 -0.0088
    8LYS    SC1 4782  19.783   7.886  14.612  0.2733 -0.4770 -0.0831
    8LYS    SC2 4783  20.063   7.909  14.458 -0.3411 -0.0238  0.2339
    9ASN     BB 4784  20.029   8.174  14.946 -0.0814  0.2025 -0.2686
    9ASN    SC1 4785  20.185   8.489  14.881 -0.6139  0.1187 -0.0447
   10LYS     BB 4786  20.128   8.099  15.244  0.2611 -0.0972  0.2254
   10LYS    SC1 4787  20.267   7.848  15.244  0.1942 -0.0695  0.3857
   10LYS    SC2 4788  20.162   7.577  15.384 -0.0472  0.1901  0.0419
   11LYS     BB 4789  20.220   8.329  15.411  0.1708  0.0995  0.0379
   11LYS    SC1 4790  20.369   8.585  15.244  0.0470  0.2479  0.1813
   11LYS    SC2 4791  20.623   8.659  14.951  0.2041  0.0373 -0.0695
   12LYS     BB 4792  20.184   8.443  15.714  0.2381 -0.0162 -0.1147
   12LYS    SC1 4793  20.142   8.726  15.607  0.2041 -0.1488 -0.1357
   12LYS    SC2 4794  20.208   9.066  15.750  0.1657 -0.0551  0.2556
   13GLY     BB 4795  20.048   8.285  16.035 -0.3162  0.0141 -0.0705
   14LYS     BB 4796  20.286   8.379  16.296 -0.1204  0.3255 -0.1873
   14LYS    SC1 4797  20.387   8.081  16.347 -0.0512 -0.4829 -0.1018
   14LYS    SC2 4798  20.343   7.869  16.100  0.0681  0.0002 -0.2258
   15GLU     BB 4799  20.116   8.532  16.515 -0.0686 -0.1618 -0.1500
   15GLU    SC1 4800  20.117   8.247  16.791 -0.0427 -0.1113  0.0662
   16LYS     BB 4801  19.829   8.581  16.422 -0.0792 -0.0541 -0.0567
   16LYS    SC1 4802  19.653   8.345  16.271 -0.0899  0.0375 -0.1554
   16LYS    SC2 4803  19.403   8.134  16.227  0.0568 -0.3629 -0.0351
   17GLY     BB 4804  19.728   8.910  16.397 -0.2335  0.0535  0.1389
   18GLY     BB 4805  19.505   9.149  16.276  0.0608  0.6413 -0.0566
   19LYS     BB 4806  19.412   9.475  16.272  0.3807  0.0113 -0.0803
   19LYS    SC1 4807  19.536   9.500  15.984  0.0931 -0.0081  0.0170
   19LYS    SC2 4808  19.478   9.471  15.656  0.0275  0.0942  0.1957
   20ASN     BB 4809  19.538   9.556  16.572  0.2236 -0.0286  0.1277
   20ASN    SC1 4810  19.798   9.391  16.508 -0.2223  0.3285  0.3365
   21ALA     BB 4811  19.365   9.721  16.753  0.2650 -0.3168 -0.2207
   21ALA    SC1 4812  19.546   9.920  16.724  0.0079 -0.0917 -0.3302
   22ILE     BB 4813  19.038   9.689  16.892 -0.0754  0.0731  0.2385
   22ILE    SC1 4814  18.811   9.477  16.749  0.1623  0.0816 -0.1658
   23ASN     BB 4815  18.758   9.896  16.862  0.0191  0.1886  0.2116
   23ASN    SC1 4816  18.412   9.912  16.803  0.1085  0.0118 -0.1307
   24MET     BB 4817  18.813  10.157  16.980 -0.0235 -0.0012  0.3559
   24MET    SC1 4818  18.507  10.261  17.242  0.1376 -0.3533  0.3830
   25LYS     BB 4819  18.758  10.367  16.729  0.2291 -0.1683  0.1488
   25LYS    SC1 4820  18.833  10.192  16.450  0.3125 -0.1094 -0.0204
   25LYS    SC2 4821  19.002  10.246  16.183  0.0249  0.2064 -0.4107
   26ASP     BB 4822  18.968  10.628  16.798  0.0543 -0.0877  0.1934
   26ASP    SC1 4823  19.123  10.583  16.487  0.1794 -0.2252 -0.0682
   27VAL     BB 4824  18.831  10.915  16.660 -0.2305 -0.1507  0.1051
   27VAL    SC1 4825  18.741  11.012  16.399  0.1257  0.1229  0.0761
   28LYS     BB 4826  18.868  11.107  16.957  0.2137 -0.0297  0.2310
   28LYS    SC1 4827  18.989  11.406  16.929 -0.2201  0.3002  0.0363
   28LYS    SC2 4828  19.017  11.719  17.075  0.2082  0.1334 -0.2024
   29ASP     BB 4829  19.056  11.008  17.156 -0.0590  0.0723  0.0758
   29ASP    SC1 4830  19.356  11.071  17.304  0.1728 -0.1779 -0.0778
   30LEU     BB 4831  19.078  10.679  17.301  0.1026  0.1539  0.0737
   30LEU    SC1 4832  18.762  10.619  17.207 -0.0470  0.4226  0.1740
   31GLY     BB 4833  19.160  10.373  17.284 -0.3190  0.0771 -0.5362
   32LYS     BB 4834  18.954  10.226  17.528  0.3262 -0.0947  0.0231
   32LYS    SC1 4835  18.869   9.964  17.403  0.2504 -0.1396  0.3442
   32LYS    SC2 4836  18.602   9.797  17.268  0.1970 -0.1007 -0.2447
   33THR     BB 4837  18.940  10.115  17.860 -0.2157 -0.1267 -0.1225
   33THR    SC1 4838  18.734  10.295  17.994 -0.0361 -0.0610  0.0711
   34MET     BB 4839  18.736   9.848  17.800  0.3450  0.3310 -0.0569
   34MET    SC1 4840  18.466  10.064  17.683  0.1483  0.1831  0.0634
   35LYS     BB 4841  18.603   9.606  17.930 -0.2086  0.0357 -0.0933
   35LYS    SC1 4842  18.331   9.567  18.040 -0.0624  0.2442  0.3573
   35LYS    SC2 4843  18.043   9.324  18.057  0.3622  0.2418 -0.2441
   36ASP     BB 4844  18.821   9.552  18.203 -0.1129  0.1315  0.3442
   36ASP    SC1 4845  19.116   9.651  18.047  0.1616  0.1691 -0.1688
   37GLN     BB 4846  18.915   9.262  18.197 -0.1404  0.1778 -0.2282
   37GLN    SC1 4847  19.294   9.228  18.339  0.0843 -0.3370 -0.0325
   38ALA     BB 4848  18.679   9.076  18.141  0.1359  0.1992  0.0359
   38ALA    SC1 4849  18.812   8.899  17.987  0.5176  0.4820  0.0264
   39LEU     BB 4850  18.516   9.102  17.812  0.2754  0.1641  0.0756
   39LEU    SC1 4851  18.790   9.265  17.713 -0.0427 -0.0730 -0.4640
   40LYS     BB 4852  18.477   8.873  17.606  0.0248 -0.2836  0.1668
   40LYS    SC1 4853  18.812   8.804  17.610  0.0619 -0.0946  0.1750
   40LYS    SC2 4854  19.121   8.942  17.479 -0.1648  0.4953  0.1246
   41ASP     BB 4855  18.239   8.695  17.474 -0.1657  0.0652 -0.0797
   41ASP    SC1 4856  18.100   8.664  17.801 -0.2292  0.0197  0.2053
   42ASP     BB 4857  18.147   8.578  17.211  0.2718  0.2218  0.1021
   42ASP    SC1 4858  18.314   8.333  17.111 -0.0544  0.0217  0.0917
   43ASP     BB 4859  18.130   8.785  16.996 -0.3653  0.0865 -0.1834
   43ASP    SC1 4860  18.270   9.069  17.164  0.3294 -0.0163 -0.1051
   44ALA     BB 4861  17.813   8.716  16.822 -0.1113  0.0332  0.0746
   44ALA    SC1 4862  17.709   8.592  17.037 -0.1010 -0.0787  0.0160
   45GLU     BB 4863  17.520   8.836  16.709  0.0805  0.1795  0.1065
   45GLU    SC1 4864  17.554   8.907  16.374 -0.1164  0.3918  0.1152
   46THR     BB 4865  17.284   8.791  16.938  0.0564  0.3060 -0.2939
   46THR    SC1 4866  17.074   8.931  16.766 -0.4549 -0.0723 -0.0079
   47GLY     BB 4867  17.338   8.482  16.975  0.4373 -0.0815  0.0381
   48LEU     BB 4868  17.527   8.301  16.753 -0.0546 -0.4091  0.0673
   48LEU    SC1 4869  17.767   8.211  17.000  0.1430  0.0653 -0.0318
   49THR     BB 4870  17.569   8.325  16.456  0.2674 -0.1419 -0.0915
   49THR    SC1 4871  17.812   8.504  16.416  0.2524 -0.0394  0.2445
   50ASP     BB 4872  17.411   8.388  16.149  0.0704 -0.2604 -0.0039
   50ASP    SC1 4873  17.694   8.473  15.974 -0.1823  0.1915 -0.3366
   51GLY     BB 4874  17.170   8.579  16.157  0.0592 -0.1681 -0.1817
   52GLU     BB 4875  16.886   8.550  16.264  0.1001  0.5285  0.1684
   52GLU    SC1 4876  16.660   8.817  16.462  0.2524 -0.0070 -0.3033
   53GLU     BB 4877  16.757   8.254  16.165 -0.0635  0.3380 -0.1800
   53GLU    SC1 4878  17.056   8.047  16.018 -0.1085  0.3616 -0.0396
   54LYS     BB 4879  16.496   8.363  15.949  0.0981  0.0511  0.2513
   54LYS    SC1 4880  16.494   8.662  15.862  0.1327  0.0815 -0.0855
   54LYS    SC2 4881  16.354   8.833  16.085  0.3351 -0.1558  0.4849
   55GLU     BB 4882  16.193   8.376  16.083  0.1721 -0.2248  0.0997
   55GLU    SC1 4883  16.115   8.573  16.416  0.0784 -0.2388  0.2248
   56GLU     BB 4884  16.037   8.066  15.979 -0.2435  0.1639 -0.1807
   56GLU    SC1 4885  16.060   8.037  15.607  0.0282 -0.1119  0.0491
   57PRO     BB 4886  15.947   7.914  16.255 -0.2296 -0.1083 -0.1717
   57PRO    SC1 4887  15.682   7.794  16.093  0.1495  0.0035 -0.1419
   58LYS     BB 4888  16.253   8.030  16.423 -0.1869 -0.2324  0.1528
   58LYS    SC1 4889  16.421   7.967  16.202 -0.1172 -0.0461  0.0668
   58LYS    SC2 4890  16.488   7.854  15.906 -0.2978  0.2148  0.0175
   59GLU     BB 4891  16.375   7.811  16.655 -0.3296  0.1277 -0.2082
   59GLU    SC1 4892  16.724   8.009  16.716 -0.0137 -0.3165 -0.1295
   60GLU     BB 4893  16.253   7.690  16.909  0.1296 -0.1825  0.2584
   60GLU    SC1 4894  15.924   7.907  16.937  0.1046  0.0453 -0.3105
   61GLU     BB 4895  16.187   7.345  16.920  0.0183 -0.2402  0.2202
   61GLU    SC1 4896  16.456   7.181  16.741  0.1475  0.1075 -0.1183
    1LYS     BB 4897  15.299  10.121   5.921  0.0150 -0.0570 -0.0827
    1LYS    SC1 4898  15.556   9.930   5.848  0.0503  0.2264  0.0667
    1LYS    SC2 4899  15.657   9.701   5.607  0.0758 -0.0470 -0.0482
    2LYS     BB 4900  15.197  10.350   5.642 -0.0150  0.1272 -0.0769
    2LYS    SC1 4901  14.938  10.477   5.756 -0.3104 -0.2859  0.0898
    2LYS    SC2 4902  14.839  10.807   5.754  0.1155  0.0789  0.1885
    3CYS     BB 4903  15.456  10.419   5.363 -0.1419 -0.0978 -0.1840
    3CYS    SC1 4904  15.437  10.116   5.188  0.0824 -0.2174  0.2600
    4LEU     BB 4905  15.512  10.760   5.301  0.1233  0.1036  0.0731
    4LEU    SC1 4906  15.308  10.919   5.547  0.2268  0.2488  0.2533
    5PHE     BB 4907  15.768  11.020   5.317 -0.0653 -0.1404 -0.0012
    5PHE    SC1 4908  15.596  11.265   5.213 -0.2604 -0.0173  0.1676
    5PHE    SC2 4909  15.403  11.421   5.446 -0.1234  0.1723  0.1561
    5PHE    SC3 4910  15.605  11.588   5.320  0.0159 -0.0108  0.1325
    6LYS     BB 4911  15.984  10.998   5.066  0.2383 -0.2569  0.0226
    6LYS    SC1 4912  16.136  11.263   5.157 -0.2123  0.1698 -0.3557
    6LYS    SC2 4913  16.323  11.546   5.165  0.0418 -0.3241  0.1256
    7LYS     BB 4914  16.146  10.728   4.938  0.3946  0.0248 -0.0895
    7LYS    SC1 4915  15.799  10.605   5.003  0.4055 -0.1094 -0.1263
    7LYS    SC2 4916  15.542  10.365   4.922  0.3768 -0.1963 -0.0779
    8LYS     BB 4917  16.414  10.683   5.114  0.1778  0.3445  0.3464
    8LYS    SC1 4918  16.472  10.868   5.373 -0.1297 -0.2016 -0.0925
    8LYS    SC2 4919  16.371  10.721   5.592 -0.1082 -0.1671 -0.0568
    9ASN     BB 4920  16.690  10.566   5.008  0.1027 -0.1174 -0.0001
    9ASN    SC1 4921  16.880  10.657   4.739 -0.0170  0.2674 -0.0286
   10LYS     BB 4922  16.666  10.223   4.863 -0.0831 -0.0051  0.1255
   10LYS    SC1 4923  16.978  10.244   4.879  0.1380 -0.4428 -0.2315
   10LYS    SC2 4924  17.095  10.298   5.224 -0.1424  0.0238 -0.0990
   11LYS     BB 4925  16.658   9.938   4.916  0.2532  0.0137  0.0417
   11LYS    SC1 4926  16.598   9.816   4.663  0.1090 -0.2831 -0.0432
   11LYS    SC2 4927  16.304   9.756   4.476 -0.1924 -0.1911  0.2431
   12LYS     BB 4928  16.531   9.815   5.136  0.2185  0.1097  0.2184
   12LYS    SC1 4929  16.237   9.822   5.048 -0.0740 -0.0792  0.2469
   12LYS    SC2 4930  16.067   9.497   5.058  0.0125 -0.0358 -0.1280
   13GLY     BB 4931  16.554   9.862   5.433  0.2190  0.1601 -0.2621
   14LYS     BB 4932  16.490   9.685   5.699 -0.2439 -0.1074 -0.3272
   14LYS    SC1 4933  16.276   9.883   5.794 -0.2430  0.1610  0.0617
   14LYS    SC2 4934  16.071   9.905   6.075  0.3341 -0.3832 -0.2101
   15GLU     BB 4935  16.706   9.873   5.932  0.1186 -0.3539 -0.0491
   15GLU    SC1 4936  16.494  10.083   6.181 -0.1867 -0.1889  0.1731
   16LYS     BB 4937  16.843   9.633   6.137  0.0685  0.2363 -0.3243
   16LYS    SC1 4938  17.002   9.874   6.274 -0.0689 -0.2503 -0.1877
   16LYS    SC2 4939  16.996  10.188   6.127 -0.0085  0.2919 -0.1668
   17GLY     BB 4940  17.084   9.442   6.163  0.1348 -0.2324  0.7528
   18GLY     BB 4941  17.371   9.324   5.965 -0.1766  0.1656  0.0405
   19LYS     BB 4942  17.296   9.385   5.651  0.0112 -0.2422 -0.0635
   19LYS    SC1 4943  17.492   9.589   5.542 -0.1103  0.3500  0.3337
   19LYS    SC2 4944  17.790   9.704   5.387 -0.2950  0.1983 -0.3759
   20ASN     BB 4945  16.987   9.543   5.673 -0.0859 -0.2136 -0.0107
   20ASN    SC1 4946  17.168   9.779   5.829  0.1781  0.1384  0.2216
   21ALA     BB 4947  16.853   9.328   5.443  0.0838  0.1377  0.2052
   21ALA    SC1 4948  16.785   9.485   5.234  0.1616  0.0189  0.0896
   22ILE     BB 4949  17.135   9.137   5.252  0.3871 -0.0157 -0.2381
   22ILE    SC1 4950  17.208   9.469   5.227  0.1927  0.0527  0.0478
   23ASN     BB 4951  16.999   9.180   4.934 -0.1380 -0.1350  0.2119
   23ASN    SC1 4952  16.699   9.057   5.037  0.0642 -0.4139 -0.0113
   24MET     BB 4953  17.019   9.394   4.655  0.0226 -0.2233 -0.1080
   24MET    SC1 4954  17.124   9.713   4.771  0.0484  0.0809  0.0712
   25LYS     BB 4955  17.118   9.215   4.421 -0.4175 -0.2548  0.1529
   25LYS    SC1 4956  17.480   9.317   4.383  0.1845  0.0558  0.3090
   25LYS    SC2 4957  17.747   9.247   4.542 -0.0663 -0.0490  0.3188
   26ASP     BB 4958  17.016   9.048   4.169  0.0517 -0.1546  0.1999
   26ASP    SC1 4959  16.799   9.273   4.068  0.1575 -0.4203 -0.3112
   27VAL     BB 4960  17.202   8.734   4.052 -0.0375 -0.2349  0.0386
   27VAL    SC1 4961  17.185   8.789   3.766  0.2348  0.0152  0.0662
   28LYS     BB 4962  17.437   8.661   4.215 -0.1455 -0.0787  0.2929
   28LYS    SC1 4963  17.635   8.499   4.108 -0.1007  0.0957 -0.2011
   28LYS    SC2 4964  17.967   8.578   4.091 -0.0805 -0.1877 -0.2999
   29ASP     BB 4965  17.557   8.830   4.437  0.2732 -0.0109 -0.0887
   29ASP    SC1 4966  17.906   8.813   4.444  0.1395  0.1321  0.0993
   30LEU     BB 4967  17.443   8.932   4.682 -0.1846 -0.0040 -0.0697
   30LEU    SC1 4968  17.458   9.248   4.847  0.1551 -0.1107 -0.0967
   31GLY     BB 4969  17.385   8.858   5.002 -0.2581 -0.3135  0.0281
   32LYS     BB 4970  17.349   8.525   4.926 -0.1163 -0.1065 -0.2379
   32LYS    SC1 4971  17.284   8.483   4.599  0.2089 -0.0693  0.1325
   32LYS    SC2 4972  17.076   8.321   4.368  0.0648  0.1568  0.1422
   33THR     BB 4973  17.298   8.292   5.102  0.0028 -0.0827 -0.0884
   33THR    SC1 4974  17.415   8.373   5.372 -0.3543  0.1177  0.0118
   34MET     BB 4975  16.985   8.287   5.249 -0.0524  0.0025  0.0009
   34MET    SC1 4976  16.927   8.687   5.116 -0.1222  0.2361  0.3163
   35LYS     BB 4977  16.676   8.122   5.176 -0.0946  0.1401 -0.2292
   35LYS    SC1 4978  16.559   8.374   5.047 -0.1363  0.0612  0.3808
   35LYS    SC2 4979  16.416   8.613   5.245 -0.1973 -0.2005  0.2199
   36ASP     BB 4980  16.536   7.922   5.345 -0.1107 -0.1905  0.0130
   36ASP    SC1 4981  16.581   7.614   5.204 -0.4710 -0.2186  0.2226
   37GLN     BB 4982  16.771   7.812   5.548  0.0345 -0.2674  0.1058
   37GLN    SC1 4983  16.948   7.877   5.856  0.3444  0.0828 -0.0838
   38ALA     BB 4984  16.943   7.525   5.541  0.0871  0.2323  0.0553
   38ALA    SC1 4985  17.150   7.597   5.698 -0.1980 -0.3016  0.7252
   39LEU     BB 4986  16.852   7.293   5.387  0.4352 -0.1191 -0.0308
   39LEU    SC1 4987  17.152   7.328   5.221  0.0517  0.1685 -0.1312
   40LYS     BB 4988  16.695   7.098   5.578 -0.0669  0.2881  0.0847
   40LYS    SC1 4989  16.954   7.122   5.818  0.0249  0.5022 -0.0967
   40LYS    SC2 4990  17.234   6.954   5.954  0.3702  0.2336  0.0447
   41ASP     BB 4991  16.433   7.051   5.723  0.2231 -0.0082 -0.0917
   41ASP    SC1 4992  16.240   6.878   5.487 -0.2272  0.1863 -0.2436
   42ASP     BB 4993  16.372   7.260   5.956 -0.1303  0.0939 -0.1712
   42ASP    SC1 4994  16.623   7.497   5.950  0.1863 -0.2594 -0.0486
   43ASP     BB 4995  16.147   7.443   5.991 -0.0236  0.0293 -0.1403
   43ASP    SC1 4996  15.827   7.278   6.032 -0.4133  0.2448 -0.5683
   44ALA     BB 4997  16.124   7.507   6.360 -0.0559 -0.1270  0.1808
   44ALA    SC1 4998  16.131   7.772   6.412 -0.3390 -0.1075  0.1356
   45GLU     BB 4999  15.889   7.385   6.538  0.0405 -0.2971 -0.4100
   45GLU    SC1 5000  15.809   7.304   6.906 -0.1945  0.0109  0.0792
   46THR     BB 5001  15.556   7.345   6.461  0.2069 -0.0464 -0.0328
   46THR    SC1 5002  15.396   7.334   6.721 -0.0992  0.1775 -0.2044
   47GLY     BB 5003  15.436   7.375   6.179 -0.5941  0.2506 -0.3608
   48LEU     BB 5004  15.383   7.610   5.975 -0.0506 -0.1318 -0.0554
   48LEU    SC1 5005  15.167   7.453   5.717 -0.2381 -0.2382 -0.2910
   49THR     BB 5006  15.419   7.944   5.982 -0.0599  0.0282  0.4110
   49THR    SC1 5007  15.451   8.053   5.699  0.0099  0.0930  0.4435
   50ASP     BB 5008  15.480   8.182   6.181 -0.1458 -0.2158  0.0123
   50ASP    SC1 5009  15.392   8.062   6.505  0.5805  0.0616 -0.1398
   51GLY     BB 5010  15.738   8.346   6.037  0.6543  0.3593 -0.0299
   52GLU     BB 5011  15.704   8.386   5.740 -0.0718 -0.0546 -0.0767
   52GLU    SC1 5012  15.357   8.519   5.724  0.1672  0.2043  0.1008
   53GLU     BB 5013  15.861   8.674   5.722 -0.0076  0.1671  0.0371
   53GLU    SC1 5014  16.174   8.563   5.915  0.3931  0.1115  0.0122
   54LYS     BB 5015  16.024   8.755   5.430  0.0078 -0.0245  0.1524
   54LYS    SC1 5016  16.113   8.403   5.398 -0.0515 -0.2974  0.0057
   54LYS    SC2 5017  16.082   8.163   5.636 -0.2191 -0.0875 -0.2431
   55GLU     BB 5018  15.924   9.020   5.229 -0.0528  0.0578 -0.1597
   55GLU    SC1 5019  16.216   9.021   5.024 -0.5171 -0.0067  0.1911
   56GLU     BB 5020  15.851   9.275   5.407  0.0507  0.1489  0.2463
   56GLU    SC1 5021  15.611   9.506   5.170 -0.2409 -0.5424 -0.0676
   57PRO     BB 5022  15.759   9.127   5.723 -0.1984 -0.3615  0.3671
   57PRO    SC1 5023  15.505   8.962   5.581  0.1307 -0.4900  0.1059
   58LYS     BB 5024  15.589   9.332   5.909 -0.1980  0.1375 -0.0126
   58LYS    SC1 5025  15.308   9.191   5.958  0.6552 -0.4881  0.2472
   58LYS    SC2 5026  15.046   9.307   6.211  0.2522 -0.2569  0.1724
   59GLU     BB 5027  15.773   9.526   6.076 -0.1579  0.0165  0.0699
   59GLU    SC1 5028  16.053   9.509   5.825 -0.0083 -0.2094  0.0508
   60GLU     BB 5029  15.647   9.768   6.283  0.1972 -0.3615  0.1743
   60GLU    SC1 5030  15.879   9.788   6.607 -0.0419 -0.1465 -0.2259
   61GLU     BB 5031  15.366   9.682   6.198 -0.1615  0.2624 -0.0520
   61GLU    SC1 5032  15.148   9.667   5.876  0.0691  0.0851 -0.2027
  25.38827  25.38827  25.38827
