# Supplementary material for: The juxtamembrane linker of synaptotagmin 1 regulates Ca2+ binding via liquid-liquid phase separation
Source: Nat Commun. 2024 Jan 4;15:262. doi: 10.1038/s41467-023-44414-5 (PMC10766989; doi:10.1038/s41467-023-44414-5)
Supplement: Supplementary file 11 — Supplementary Dataset 3 [file 41467_2023_44414_MOESM11_ESM.txt]

Title of the system in water
 4130
    1ASN     BB    1  14.905   7.434  22.057  0.4401 -0.1178  0.1685
    1ASN    SC1    2  14.822   7.278  22.394  0.0581 -0.0534  0.1026
    2GLN     BB    3  15.157   7.630  22.167 -0.1034  0.1860 -0.2198
    2GLN    SC1    4  15.325   7.425  22.476  0.3194  0.1740  0.0277
    3CYS     BB    5  15.184   7.879  22.292 -0.0118 -0.1701 -0.3735
    3CYS    SC1    6  15.110   7.969  22.583  0.3851  0.0214  0.2516
    4LEU     BB    7  15.398   8.183  22.350  0.0187  0.0940  0.0295
    4LEU    SC1    8  15.602   8.310  22.100 -0.3731 -0.1339  0.1701
    5PHE     BB    9  15.235   8.467  22.286  0.0013 -0.1859 -0.0082
    5PHE    SC1   10  15.055   8.601  22.509  0.0930  0.2793 -0.0456
    5PHE    SC2   11  14.967   8.868  22.700  0.1079  0.0959  0.2244
    5PHE    SC3   12  15.047   8.632  22.848  0.7929  0.1619 -0.0019
    6GLN     BB   13  15.202   8.658  21.981  0.1317  0.0313 -0.2722
    6GLN    SC1   14  14.844   8.616  22.092 -0.1332 -0.1397  0.1967
    7SER     BB   15  15.401   8.582  21.709  0.2670 -0.4618 -0.1267
    7SER    SC1   16  15.596   8.760  21.660  0.0114  0.0878 -0.0631
    8THR     BB   17  15.330   8.327  21.490  0.0220  0.3255  0.2363
    8THR    SC1   18  15.583   8.161  21.529  0.0397  0.1523 -0.4838
    9ASN     BB   19  15.110   8.106  21.448  0.3578 -0.0633  0.1905
    9ASN    SC1   20  14.756   8.193  21.469 -0.0993  0.0153 -0.0136
   10ASN     BB   21  14.998   7.846  21.238  0.2903  0.1671 -0.1504
   10ASN    SC1   22  15.257   7.694  21.095  0.3337 -0.1549 -0.1939
   11THR     BB   23  14.742   7.907  21.047  0.3028 -0.0448  0.1219
   11THR    SC1   24  14.860   7.735  20.825 -0.1892  0.0118 -0.1998
   12GLN     BB   25  14.530   8.120  21.033 -0.0165  0.2767 -0.2637
   12GLN    SC1   26  14.581   8.474  21.021 -0.1458 -0.1869  0.0333
   13GLY     BB   27  14.232   8.100  21.181  0.1454 -0.2280 -0.0743
   14SER     BB   28  14.141   8.354  21.345 -0.0151 -0.0247 -0.0443
   14SER    SC1   29  13.874   8.441  21.284  0.4636 -0.2646  0.2508
   15GLU     BB   30  14.313   8.617  21.399  0.1374  0.0550  0.0243
   15GLU    SC1   31  14.105   8.732  21.046  0.1165  0.0419  0.0301
   16ASN     BB   32  14.291   8.786  21.684  0.3483 -0.3395 -0.1384
   16ASN    SC1   33  14.076   8.646  21.890  0.0597  0.0725  0.2187
   17GLY     BB   34  14.521   8.812  21.874 -0.1510 -0.2316 -0.1746
   18GLY     BB   35  14.459   9.172  21.905  0.0422  0.0939 -0.1631
   19ASN     BB   36  14.329   9.295  21.639  0.2077  0.1971  0.0576
   19ASN    SC1   37  14.027   9.203  21.683 -0.0021  0.0344  0.1160
   20ASN     BB   38  14.491   9.424  21.397 -0.3781  0.1763  0.0173
   20ASN    SC1   39  14.748   9.518  21.619 -0.1101 -0.3088 -0.1076
   21ALA     BB   40  14.504   9.430  21.071  0.0737  0.2304 -0.3606
   21ALA    SC1   41  14.769   9.382  21.054 -0.0350 -0.7173  0.0129
   22ILE     BB   42  14.509   9.618  20.802 -0.4319  0.3957 -0.1634
   22ILE    SC1   43  14.823   9.564  20.679 -0.3748 -0.0671  0.1622
   23ASN     BB   44  14.255   9.614  20.592 -0.1536 -0.1493 -0.0964
   23ASN    SC1   45  13.991   9.478  20.443 -0.2406  0.1934  0.0538
   24MET     BB   46  14.419   9.629  20.289  0.1546  0.0649  0.1564
   24MET    SC1   47  14.618   9.315  20.295  0.0898 -0.0422  0.0668
   25GLN     BB   48  14.683   9.795  20.303 -0.3329  0.0555  0.0332
   25GLN    SC1   49  14.724  10.071  20.043 -0.1254 -0.0555  0.0969
   26ASP     BB   50  14.984   9.647  20.239 -0.0860  0.1059  0.0325
   26ASP    SC1   51  15.314   9.794  20.203  0.4524  0.1538  0.3056
   27VAL     BB   52  15.007   9.410  20.016 -0.1250  0.1195  0.3289
   27VAL    SC1   53  15.218   9.233  20.113 -0.0500  0.2051  0.3229
   28ASN     BB   54  14.908   9.247  19.790  0.0819  0.1699  0.2461
   28ASN    SC1   55  14.633   9.094  19.925 -0.0243  0.0867  0.0664
   29ASP     BB   56  14.963   9.136  19.497  0.0118 -0.0977 -0.1597
   29ASP    SC1   57  14.628   9.065  19.465  0.3945  0.4461 -0.3066
   30LEU     BB   58  15.118   9.196  19.249 -0.0968  0.0059  0.3422
   30LEU    SC1   59  15.429   9.046  19.360  0.0741  0.1013 -0.0113
   31GLY     BB   60  14.964   9.457  19.106 -0.1446  0.2370 -0.1793
   32SER     BB   61  14.655   9.506  19.294  0.1248  0.1153  0.2206
   32SER    SC1   62  14.570   9.332  19.123  0.3055 -0.1496 -0.0611
   33THR     BB   63  14.550   9.513  19.587 -0.2397 -0.0962  0.1541
   33THR    SC1   64  14.676   9.591  19.854 -0.3455 -0.2134  0.2400
   34MET     BB   65  14.311   9.272  19.683 -0.0005 -0.2467  0.0953
   34MET    SC1   66  14.207   9.290  20.021 -0.1434  0.0755 -0.0182
   35THR     BB   67  14.139   9.364  19.379 -0.0502  0.0232  0.2623
   35THR    SC1   68  13.934   9.559  19.496 -0.2562  0.0703 -0.1570
   36ASP     BB   69  13.984   9.210  19.159 -0.1252 -0.1426  0.1411
   36ASP    SC1   70  14.240   9.185  18.934 -0.3895  0.3017  0.2767
   37GLN     BB   71  13.684   9.145  19.185  0.3679  0.1505  0.1412
   37GLN    SC1   72  13.666   8.752  19.227  0.0370  0.0519  0.1126
   38ALA     BB   73  13.520   9.192  18.883 -0.2190 -0.0981 -0.0800
   38ALA    SC1   74  13.522   8.946  18.772 -0.0078  0.0496 -0.4199
   39LEU     BB   75  13.775   9.306  18.700  0.0935  0.1145  0.0153
   39LEU    SC1   76  13.831   9.028  18.444 -0.1422 -0.2603 -0.0347
   40ASN     BB   77  13.986   9.579  18.740 -0.4258  0.1321 -0.0526
   40ASN    SC1   78  14.210   9.723  18.522  0.3859  0.1715  0.2511
   41ASP     BB   79  13.891   9.789  19.025 -0.0197 -0.0196  0.0064
   41ASP    SC1   80  13.669   9.580  19.132 -0.1243 -0.0538  0.1566
   42ASP     BB   81  14.101  10.036  18.976 -0.1111  0.0943 -0.0937
   42ASP    SC1   82  14.011  10.267  19.241 -0.1004 -0.1989  0.2680
   43ASP     BB   83  14.400   9.984  18.790  0.1713  0.1600 -0.0132
   43ASP    SC1   84  14.632   9.863  19.006  0.1361 -0.0908 -0.1055
   44ALA     BB   85  14.470  10.216  18.489 -0.0395 -0.0007  0.0013
   44ALA    SC1   86  14.202  10.184  18.481 -0.0561  0.0175  0.3507
   45GLU     BB   87  14.491  10.573  18.529 -0.0458  0.2242  0.1312
   45GLU    SC1   88  14.491  10.657  18.901 -0.0405 -0.2654 -0.1544
   46THR     BB   89  14.241  10.760  18.429 -0.1959  0.1629 -0.0437
   46THR    SC1   90  14.186  10.901  18.694  0.1267 -0.3450  0.3136
   47GLY     BB   91  14.068  10.805  18.108 -0.0556 -0.1223 -0.1717
   48LEU     BB   92  14.256  10.820  17.855  0.1728 -0.1782  0.2038
   48LEU    SC1   93  14.317  10.520  17.684  0.0436  0.0180 -0.1582
   49THR     BB   94  14.575  10.916  17.786  0.4161  0.2003  0.1368
   49THR    SC1   95  14.497  10.863  17.495  0.2533 -0.0769  0.2274
   50ASP     BB   96  14.624  11.229  17.769 -0.1034  0.0389  0.2647
   50ASP    SC1   97  14.605  11.466  17.555  0.0712 -0.2210  0.0663
   51GLY     BB   98  14.686  11.366  18.044 -0.1665  0.2521  0.4487
   52GLU     BB   99  14.567  11.439  18.315 -0.2323 -0.0315  0.1678
   52GLU    SC1  100  14.285  11.178  18.218  0.0824  0.1612 -0.3186
   53GLU     BB  101  14.510  11.701  18.303  0.0619  0.2117 -0.0637
   53GLU    SC1  102  14.693  11.966  18.509  0.0701  0.2141 -0.0682
   54ASN     BB  103  14.325  11.923  18.155 -0.0339  0.0789  0.4575
   54ASN    SC1  104  14.467  12.080  17.907 -0.2835 -0.4349 -0.0519
   55GLU     BB  105  14.054  12.076  18.142 -0.4962  0.0632 -0.2341
   55GLU    SC1  106  14.018  12.047  17.768  0.1933 -0.0882 -0.0028
   56GLU     BB  107  13.966  12.333  18.361  0.0692  0.1371 -0.2665
   56GLU    SC1  108  14.043  12.725  18.362  0.2371  0.0693  0.0567
   57PRO     BB  109  13.738  12.338  18.574  0.0198  0.0199  0.0946
   57PRO    SC1  110  13.881  12.219  18.850 -0.2157  0.1263  0.3033
   58THR     BB  111  13.396  12.426  18.418  0.1224 -0.0963 -0.3615
   58THR    SC1  112  13.482  12.672  18.259  0.0746 -0.0477 -0.3122
   59GLU     BB  113  13.169  12.569  18.641  0.1992 -0.1176 -0.2161
   59GLU    SC1  114  13.292  12.921  18.638  0.1283  0.0595 -0.2522
   60GLU     BB  115  12.904  12.436  18.494  0.1049  0.4027  0.1027
   60GLU    SC1  116  13.068  12.064  18.319  0.0814 -0.0555  0.0667
   61GLU     BB  117  12.645  12.484  18.376  0.2411  0.1535  0.2703
   61GLU    SC1  118  12.361  12.777  18.520 -0.0969  0.0072  0.0311
    1ASN     BB  119   2.431   5.018  29.529 -0.0495 -0.4143  0.0943
    1ASN    SC1  120   2.209   5.229  29.621 -0.2791  0.1869 -0.3792
    2GLN     BB  121   2.529   5.121  29.235  0.0279  0.0198 -0.0218
    2GLN    SC1  122   2.877   5.259  29.378 -0.2722  0.2701 -0.0414
    3CYS     BB  123   2.473   5.020  28.919  0.2842  0.1124 -0.2673
    3CYS    SC1  124   2.407   4.675  28.955 -0.0242 -0.2193  0.1893
    4LEU     BB  125   2.199   4.992  28.703  0.2526  0.0303  0.2420
    4LEU    SC1  126   1.931   4.876  28.850 -0.0063 -0.0771  0.2637
    5PHE     BB  127   2.120   5.058  28.335 -0.0638 -0.2014 -0.0702
    5PHE    SC1  128   1.977   4.840  28.329  0.2941  0.1020 -0.5729
    5PHE    SC2  129   2.061   4.527  28.431  0.3997  0.2584 -0.1566
    5PHE    SC3  130   2.285   4.705  28.384  0.3308  0.3718 -0.0585
    6GLN     BB  131   2.109   5.381  28.209 -0.1421  0.0458 -0.1105
    6GLN    SC1  132   2.435   5.524  28.032  0.3602 -0.3205 -0.1425
    7SER     BB  133   1.974   5.662  28.295  0.0263  0.0732 -0.3222
    7SER    SC1  134   2.101   5.913  28.395  0.1923  0.0849  0.3960
    8THR     BB  135   1.744   5.896  28.155  0.0619 -0.1856 -0.1212
    8THR    SC1  136   1.748   6.178  28.270  0.1820 -0.1892 -0.1160
    9ASN     BB  137   1.679   5.768  27.862  0.0302  0.2418 -0.1929
    9ASN    SC1  138   2.025   5.647  27.828  0.2641  0.0874  0.0422
   10ASN     BB  139   1.466   5.952  27.742  0.1148  0.2661  0.1197
   10ASN    SC1  140   1.428   5.733  27.460  0.3968 -0.0980 -0.3454
   11THR     BB  141   1.516   6.239  27.808 -0.0897 -0.0169  0.2122
   11THR    SC1  142   1.245   6.377  27.794 -0.1318 -0.1291 -0.3548
   12GLN     BB  143   1.804   6.352  27.861  0.0439  0.1091 -0.2038
   12GLN    SC1  144   1.995   6.093  27.646 -0.2201 -0.0112  0.1340
   13GLY     BB  145   1.852   6.527  27.588 -0.0476  0.2985 -0.1427
   14SER     BB  146   2.153   6.608  27.459 -0.2508  0.1312  0.0461
   14SER    SC1  147   2.202   6.384  27.267 -0.0917 -0.3256 -0.0163
   15GLU     BB  148   2.223   6.849  27.421  0.1190 -0.1195 -0.2024
   15GLU    SC1  149   2.282   7.095  27.715 -0.1292  0.2388 -0.0043
   16ASN     BB  150   2.179   7.136  27.214  0.2045  0.2401  0.2764
   16ASN    SC1  151   1.964   7.348  27.423 -0.0908  0.1626  0.1238
   17GLY     BB  152   2.450   7.141  26.992 -0.2772 -0.1296  0.2370
   18GLY     BB  153   2.787   7.041  27.031  0.0385  0.4413 -0.0749
   19ASN     BB  154   2.866   7.061  26.710 -0.0843  0.1738  0.1289
   19ASN    SC1  155   3.074   6.756  26.766  0.2234 -0.0397 -0.2389
   20ASN     BB  156   2.787   7.327  26.490  0.1389  0.2244 -0.2988
   20ASN    SC1  157   3.050   7.405  26.278 -0.2661 -0.4204  0.0047
   21ALA     BB  158   2.624   7.564  26.594 -0.3840  0.0924  0.0962
   21ALA    SC1  159   2.755   7.754  26.736 -0.0884 -0.2277  0.2674
   22ILE     BB  160   2.345   7.549  26.492 -0.0746 -0.0591  0.0849
   22ILE    SC1  161   2.325   7.225  26.388 -0.5317 -0.1712  0.4880
   23ASN     BB  162   2.207   7.876  26.422 -0.0062  0.3685  0.1781
   23ASN    SC1  163   2.160   7.917  26.707  0.1603  0.0448 -0.1771
   24MET     BB  164   2.283   7.977  26.114 -0.0551 -0.0185  0.1185
   24MET    SC1  165   1.984   8.019  25.973 -0.1239 -0.0015 -0.0696
   25GLN     BB  166   2.404   7.841  25.843  0.0420 -0.0035  0.0594
   25GLN    SC1  167   2.252   7.776  25.507 -0.0361  0.0383  0.0778
   26ASP     BB  168   2.738   7.779  25.760  0.0625 -0.1110 -0.0476
   26ASP    SC1  169   2.752   7.891  25.456  0.0079 -0.1449  0.1058
   27VAL     BB  170   2.719   7.472  25.588  0.1086  0.0032 -0.2562
   27VAL    SC1  171   2.460   7.342  25.623  0.0781  0.1173 -0.0359
   28ASN     BB  172   2.959   7.386  25.394 -0.3787  0.2691 -0.0003
   28ASN    SC1  173   2.970   7.644  25.141 -0.2871  0.0109 -0.2873
   29ASP     BB  174   3.161   7.193  25.521  0.0669  0.0410  0.2944
   29ASP    SC1  175   3.443   7.318  25.413 -0.3453  0.0162  0.3761
   30LEU     BB  176   3.325   6.842  25.545  0.4377 -0.1575 -0.1347
   30LEU    SC1  177   3.516   6.778  25.231 -0.3572 -0.2602  0.0174
   31GLY     BB  178   3.633   6.940  25.704  0.0419  0.1098 -0.0087
   32SER     BB  179   3.811   7.053  25.400 -0.0023 -0.1218 -0.3090
   32SER    SC1  180   3.960   7.129  25.652 -0.0712  0.2417 -0.0030
   33THR     BB  181   3.915   7.301  25.275  0.2335 -0.2320  0.0383
   33THR    SC1  182   3.712   7.363  25.056  0.2432 -0.2379  0.0275
   34MET     BB  183   4.073   7.519  25.392 -0.2410 -0.2537 -0.2036
   34MET    SC1  184   4.002   7.722  25.052 -0.3023  0.0626  0.4183
   35THR     BB  185   4.023   7.735  25.624  0.1349  0.0098 -0.1449
   35THR    SC1  186   3.862   7.993  25.649  0.2765  0.0903 -0.0534
   36ASP     BB  187   4.207   7.670  25.843  0.1679 -0.0873  0.1209
   36ASP    SC1  188   4.282   7.995  25.979  0.3891 -0.1668 -0.2076
   37GLN     BB  189   4.161   7.336  25.934  0.0975  0.1247 -0.0549
   37GLN    SC1  190   4.575   7.253  26.034 -0.1422  0.1574 -0.1952
   38ALA     BB  191   4.005   7.255  26.163 -0.0799  0.0800 -0.0550
   38ALA    SC1  192   4.112   7.329  26.400  0.0683 -0.1896 -0.0322
   39LEU     BB  193   3.700   7.132  26.082 -0.0382 -0.1650  0.2208
   39LEU    SC1  194   3.766   6.885  26.321 -0.0694  0.2272 -0.0713
   40ASN     BB  195   3.408   7.299  25.968 -0.0036 -0.1402 -0.0928
   40ASN    SC1  196   3.158   7.023  25.972  0.3433 -0.1711 -0.0162
   41ASP     BB  197   3.380   7.594  25.818  0.2910 -0.0329  0.1277
   41ASP    SC1  198   3.172   7.743  25.606 -0.0431  0.1482 -0.1149
   42ASP     BB  199   3.536   7.799  25.870  0.1308 -0.0781  0.1556
   42ASP    SC1  200   3.785   7.611  26.010 -0.1720 -0.1684 -0.2097
   43ASP     BB  201   3.477   8.107  25.990  0.3420 -0.0922  0.1771
   43ASP    SC1  202   3.588   8.364  25.794  0.0053 -0.1377  0.3200
   44ALA     BB  203   3.634   8.231  26.222 -0.0135  0.2065 -0.0079
   44ALA    SC1  204   3.484   8.314  26.431  0.2757 -0.0127  0.2979
   45GLU     BB  205   3.696   7.958  26.408 -0.1380  0.1729  0.2090
   45GLU    SC1  206   3.470   7.999  26.771 -0.0853  0.1145  0.1725
   46THR     BB  207   3.439   7.710  26.359 -0.1571 -0.1128  0.2545
   46THR    SC1  208   3.595   7.449  26.388 -0.0063 -0.0246  0.2505
   47GLY     BB  209   3.109   7.829  26.543 -0.1666  0.2563 -0.1211
   48LEU     BB  210   2.904   8.012  26.495  0.1960 -0.1520 -0.0945
   48LEU    SC1  211   3.110   8.222  26.291 -0.2689  0.1575 -0.2705
   49THR     BB  212   2.567   8.139  26.573 -0.4457  0.0738  0.1253
   49THR    SC1  213   2.595   8.124  26.877  0.1217  0.0222  0.0787
   50ASP     BB  214   2.442   8.357  26.418  0.1191 -0.1666 -0.4052
   50ASP    SC1  215   2.429   8.618  26.578  0.1253 -0.1769 -0.1206
   51GLY     BB  216   2.171   8.353  26.332 -0.0280  0.4174  0.0753
   52GLU     BB  217   1.882   8.250  26.447  0.0327  0.1638 -0.0910
   52GLU    SC1  218   1.738   8.502  26.222  0.2380 -0.3360 -0.4819
   53GLU     BB  219   1.657   7.979  26.493  0.4754 -0.2753  0.0427
   53GLU    SC1  220   1.764   7.661  26.307  0.3117 -0.3147  0.0324
   54ASN     BB  221   1.328   7.908  26.649  0.0131 -0.2289 -0.2458
   54ASN    SC1  222   1.082   7.687  26.602  0.3570  0.3717  0.1196
   55GLU     BB  223   1.320   8.106  26.847  0.0706 -0.0902  0.0355
   55GLU    SC1  224   1.153   8.456  26.805  0.1541  0.1110  0.1149
   56GLU     BB  225   1.613   8.044  27.048 -0.0499 -0.1754 -0.1706
   56GLU    SC1  226   1.824   8.328  26.950 -0.1189  0.2068  0.4123
   57PRO     BB  227   1.654   7.771  27.272 -0.0493 -0.0170 -0.0764
   57PRO    SC1  228   1.933   7.768  27.213  0.0538 -0.1121  0.2892
   58THR     BB  229   1.537   7.444  27.287  0.0611  0.2888 -0.1376
   58THR    SC1  230   1.696   7.289  27.078 -0.0154 -0.0393  0.0395
   59GLU     BB  231   1.168   7.404  27.367 -0.5180 -0.0992 -0.2437
   59GLU    SC1  232   1.275   7.114  27.585  0.1108 -0.1454 -0.1135
   60GLU     BB  233   1.012   7.441  27.136  0.1170  0.0356 -0.3717
   60GLU    SC1  234   0.921   7.823  27.029 -0.0551 -0.0878 -0.2723
   61GLU     BB  235   0.998   7.244  26.831  0.0773 -0.0081 -0.0079
   61GLU    SC1  236   1.349   7.340  26.797  0.0233  0.0507 -0.0152
    1ASN     BB  237  27.949  25.176   8.510  0.1223  0.0884 -0.2262
    1ASN    SC1  238  27.927  24.900   8.352  0.0606  0.2614 -0.4773
    2GLN     BB  239  28.010  25.428   8.367 -0.1356  0.2628 -0.0896
    2GLN    SC1  240  27.610  25.563   8.387  0.2144  0.1111 -0.0586
    3CYS     BB  241  28.246  25.427   8.145 -0.4018 -0.2543 -0.1048
    3CYS    SC1  242  28.016  25.478   7.887 -0.1239  0.3007 -0.1275
    4LEU     BB  243  28.433  25.645   7.990 -0.0193 -0.4077 -0.3345
    4LEU    SC1  244  28.743  25.557   7.840 -0.2337 -0.1545 -0.1893
    5PHE     BB  245  28.439  25.988   7.991 -0.1328 -0.1867 -0.1547
    5PHE    SC1  246  28.731  26.014   7.986 -0.0134  0.2239 -0.0207
    5PHE    SC2  247  28.993  26.184   7.853 -0.2539  0.3800 -0.3063
    5PHE    SC3  248  28.880  25.979   7.682  0.0275 -0.0729  0.0304
    6GLN     BB  249  28.306  26.249   7.868 -0.3749 -0.2395  0.0864
    6GLN    SC1  250  28.525  26.311   7.581  0.0923 -0.2213  0.0019
    7SER     BB  251  28.031  26.428   7.966 -0.1985 -0.0313 -0.0323
    7SER    SC1  252  27.859  26.272   7.798  0.0699  0.0436  0.1461
    8THR     BB  253  27.927  26.548   8.262 -0.1459 -0.2111 -0.0233
    8THR    SC1  254  28.110  26.784   8.327 -0.2992 -0.0263 -0.2476
    9ASN     BB  255  27.908  26.381   8.511 -0.0126 -0.1127  0.1260
    9ASN    SC1  256  27.928  26.668   8.772  0.3076 -0.2193 -0.2261
   10ASN     BB  257  28.023  26.156   8.709  0.1171 -0.1241  0.0266
   10ASN    SC1  258  27.854  25.905   8.586  0.0909  0.1532 -0.3166
   11THR     BB  259  28.301  26.017   8.673 -0.4130  0.2102  0.0286
   11THR    SC1  260  28.316  25.854   8.416  0.0513 -0.0377  0.1995
   12GLN     BB  261  28.345  25.880   8.962  0.1407  0.0787 -0.0240
   12GLN    SC1  262  28.673  25.648   8.996  0.0676  0.2061 -0.1135
   13GLY     BB  263  28.537  25.963   9.279  0.2280 -0.0325  0.1848
   14SER     BB  264  28.521  25.948   9.631 -0.0385  0.1043 -0.4817
   14SER    SC1  265  28.351  25.722   9.680  0.2641 -0.2338 -0.2562
   15GLU     BB  266  28.818  25.969   9.709  0.3582  0.4207 -0.2197
   15GLU    SC1  267  29.035  25.925   9.371  0.0860  0.3733 -0.0431
   16ASN     BB  268  28.940  26.176   9.912  0.1355 -0.0793 -0.1424
   16ASN    SC1  269  29.083  26.025  10.175  0.0774 -0.0257 -0.2114
   17GLY     BB  270  29.138  26.326   9.722  0.2728 -0.1847 -0.5213
   18GLY     BB  271  29.075  26.390   9.433  0.4354 -0.1474 -0.1576
   19ASN     BB  272  28.728  26.410   9.358 -0.1410  0.0513 -0.0723
   19ASN    SC1  273  28.585  26.552   9.062  0.3361 -0.0401  0.1176
   20ASN     BB  274  28.637  26.471   9.635 -0.0554  0.0593  0.0075
   20ASN    SC1  275  28.274  26.400   9.621  0.0364  0.0885  0.0042
   21ALA     BB  276  28.851  26.720   9.755 -0.1670 -0.0481  0.0066
   21ALA    SC1  277  29.119  26.688   9.763 -0.1678 -0.0674 -0.0430
   22ILE     BB  278  28.682  26.920   9.982 -0.1314  0.1389  0.1632
   22ILE    SC1  279  28.716  27.194   9.781 -0.0563  0.0488  0.0520
   23ASN     BB  280  28.647  26.789  10.281 -0.2846 -0.2991  0.0477
   23ASN    SC1  281  28.686  26.474  10.138  0.1926 -0.1465 -0.0131
   24MET     BB  282  28.435  26.944  10.452 -0.1733  0.1519 -0.0384
   24MET    SC1  283  28.527  27.173  10.753  0.1076  0.0693 -0.2093
   25GLN     BB  284  28.145  26.882  10.461  0.1451  0.0174  0.0128
   25GLN    SC1  285  28.142  26.863  10.812  0.1158 -0.1045  0.2277
   26ASP     BB  286  27.872  26.815  10.289  0.0995  0.0935  0.3830
   26ASP    SC1  287  27.598  26.621  10.390 -0.5414  0.0619  0.3348
   27VAL     BB  288  27.648  27.085  10.197 -0.2383 -0.2017 -0.3086
   27VAL    SC1  289  27.665  27.032   9.910  0.3273 -0.1585 -0.2935
   28ASN     BB  290  27.594  27.288  10.465 -0.0408  0.2196  0.1090
   28ASN    SC1  291  27.507  27.496  10.253 -0.2551 -0.1294 -0.0936
   29ASP     BB  292  27.287  27.270  10.628  0.1712  0.2326  0.0604
   29ASP    SC1  293  27.246  26.922  10.552  0.0578  0.0698 -0.1049
   30LEU     BB  294  26.989  27.370  10.580  0.1095 -0.0448  0.0364
   30LEU    SC1  295  27.065  27.587  10.890  0.2201 -0.0992 -0.0244
   31GLY     BB  296  26.766  27.430  10.345  0.1738 -0.3792  0.0719
   32SER     BB  297  26.511  27.607  10.228 -0.2410 -0.2566 -0.2229
   32SER    SC1  298  26.368  27.655  10.461 -0.0982 -0.2070  0.3165
   33THR     BB  299  26.221  27.521  10.110 -0.1332  0.0216  0.0927
   33THR    SC1  300  26.173  27.720   9.883 -0.0817 -0.0581  0.0113
   34MET     BB  301  26.049  27.213  10.116 -0.0037 -0.0094 -0.0834
   34MET    SC1  302  25.754  27.312  10.319 -0.3020 -0.1876 -0.0732
   35THR     BB  303  26.092  26.889  10.242  0.1108 -0.2461  0.0585
   35THR    SC1  304  25.795  26.822  10.249  0.1301 -0.3252  0.1462
   36ASP     BB  305  26.340  26.766  10.435  0.1120  0.1302 -0.1870
   36ASP    SC1  306  26.073  26.600  10.572 -0.1455  0.0796 -0.2662
   37GLN     BB  307  26.455  26.466  10.293 -0.1474  0.0658 -0.1524
   37GLN    SC1  308  26.092  26.429  10.121  0.1569  0.0140 -0.1403
   38ALA     BB  309  26.447  26.160  10.385  0.0226 -0.3617  0.0380
   38ALA    SC1  310  26.356  26.026  10.168 -0.2295  0.0605 -0.1306
   39LEU     BB  311  26.750  26.053  10.346  0.4490 -0.1430  0.0405
   39LEU    SC1  312  26.835  26.069   9.987 -0.1220  0.0379 -0.0980
   40ASN     BB  313  27.061  26.135  10.455 -0.3129  0.0368  0.2733
   40ASN    SC1  314  27.180  25.976  10.187  0.0372 -0.1197  0.0319
   41ASP     BB  315  26.888  26.137  10.798  0.2606 -0.2285  0.1873
   41ASP    SC1  316  26.580  25.968  10.808  0.2184  0.1053  0.0946
   42ASP     BB  317  27.001  25.895  10.958 -0.2234  0.2265  0.4703
   42ASP    SC1  318  27.250  25.735  10.725  0.4954 -0.4179 -0.3299
   43ASP     BB  319  26.835  25.796  11.184 -0.0222 -0.0854 -0.1615
   43ASP    SC1  320  26.993  25.521  11.232  0.2972 -0.0910  0.1334
   44ALA     BB  321  26.993  25.938  11.430 -0.1673 -0.0439 -0.3335
   44ALA    SC1  322  26.790  25.973  11.604  0.0414 -0.0791 -0.0788
   45GLU     BB  323  27.023  25.665  11.642  0.2255  0.1780  0.0632
   45GLU    SC1  324  27.120  25.865  11.968  0.1409 -0.1060  0.0114
   46THR     BB  325  26.729  25.531  11.737  0.1633  0.2478  0.2600
   46THR    SC1  326  26.771  25.362  11.989  0.3078 -0.3232 -0.1269
   47GLY     BB  327  26.676  25.299  11.521 -0.4336  0.3737  0.0036
   48LEU     BB  328  26.852  24.993  11.549 -0.1340 -0.3332  0.1055
   48LEU    SC1  329  26.733  24.920  11.881 -0.2190  0.3318 -0.2027
   49THR     BB  330  27.085  25.044  11.392  0.0004  0.2030  0.2078
   49THR    SC1  331  27.310  24.884  11.522  0.0509 -0.0290 -0.1497
   50ASP     BB  332  27.204  25.096  11.122 -0.1430 -0.0125 -0.0531
   50ASP    SC1  333  27.028  24.882  10.946 -0.2486 -0.1413  0.0271
   51GLY     BB  334  27.363  25.370  11.029 -0.1782 -0.0287  0.0925
   52GLU     BB  335  27.651  25.417  10.968 -0.4324 -0.2338 -0.2416
   52GLU    SC1  336  27.822  25.546  11.344 -0.2811  0.0115  0.1339
   53GLU     BB  337  27.695  25.639  10.760 -0.3769 -0.2191 -0.0156
   53GLU    SC1  338  27.884  25.930  10.977  0.2551 -0.4686  0.1246
   54ASN     BB  339  27.835  25.713  10.463  0.2054  0.1903 -0.0721
   54ASN    SC1  340  28.048  25.971  10.520 -0.1485  0.1074 -0.2946
   55GLU     BB  341  27.790  25.461  10.218  0.3558 -0.0348  0.0434
   55GLU    SC1  342  27.428  25.424  10.034 -0.2302  0.2752 -0.0227
   56GLU     BB  343  27.935  25.259  10.003  0.1498 -0.2000 -0.1512
   56GLU    SC1  344  27.995  24.956  10.198 -0.2585  0.0991  0.2680
   57PRO     BB  345  27.993  25.247   9.602  0.2043  0.0696  0.4239
   57PRO    SC1  346  28.157  25.025   9.505 -0.0618 -0.0809  0.1493
   58THR     BB  347  27.825  25.226   9.312  0.0545  0.2894  0.2724
   58THR    SC1  348  27.737  25.481   9.169 -0.0339  0.1183  0.0129
   59GLU     BB  349  27.952  25.072   9.020  0.1187  0.1663  0.1010
   59GLU    SC1  350  28.351  25.226   9.062  0.2033  0.0666  0.0490
   60GLU     BB  351  27.808  24.767   8.920 -0.1232  0.1532  0.0273
   60GLU    SC1  352  28.065  24.609   9.190 -0.2174  0.0624 -0.1076
   61GLU     BB  353  27.562  24.833   8.715  0.2489 -0.1526  0.2063
   61GLU    SC1  354  27.488  25.227   8.798 -0.0429  0.2150  0.2589
    1ASN     BB  355   3.261   3.564  26.199 -0.1359  0.0047  0.3133
    1ASN    SC1  356   3.084   3.324  26.222  0.1400 -0.1192 -0.1472
    2GLN     BB  357   3.311   3.691  26.501  0.0249 -0.2129  0.0731
    2GLN    SC1  358   3.366   4.051  26.379 -0.0177  0.2228  0.4210
    3CYS     BB  359   3.269   3.667  26.839 -0.0874  0.4348 -0.0326
    3CYS    SC1  360   3.191   3.341  26.728  0.1934 -0.0909  0.2348
    4LEU     BB  361   3.023   3.679  27.072  0.0571 -0.0756  0.2555
    4LEU    SC1  362   3.192   3.456  27.342  0.1264 -0.0675 -0.1034
    5PHE     BB  363   2.932   3.885  27.393 -0.1466 -0.1400  0.0970
    5PHE    SC1  364   3.134   3.782  27.654  0.3329 -0.0420 -0.0708
    5PHE    SC2  365   3.119   3.853  27.986 -0.0549 -0.2636 -0.0355
    5PHE    SC3  366   3.300   4.020  27.832  0.0210 -0.0649  0.2601
    6GLN     BB  367   2.700   3.972  27.265  0.3144  0.0531  0.0034
    6GLN    SC1  368   2.373   3.835  27.362 -0.1991  0.1966 -0.2137
    7SER     BB  369   2.595   4.148  27.063  0.1642 -0.0166 -0.0448
    7SER    SC1  370   2.360   4.240  27.187 -0.0283  0.0777  0.2783
    8THR     BB  371   2.688   3.913  26.783 -0.0660 -0.0552  0.1903
    8THR    SC1  372   2.967   4.016  26.715 -0.1325  0.0067  0.0076
    9ASN     BB  373   2.460   3.781  26.644  0.0146 -0.2626  0.2971
    9ASN    SC1  374   2.238   3.694  26.825  0.1579 -0.2286 -0.5197
   10ASN     BB  375   2.445   3.638  26.320  0.0152  0.0801 -0.1512
   10ASN    SC1  376   2.568   3.883  26.120 -0.2706 -0.0887  0.3660
   11THR     BB  377   2.144   3.504  26.267  0.0768 -0.1430  0.0479
   11THR    SC1  378   2.064   3.383  26.535 -0.0703  0.1444  0.1390
   12GLN     BB  379   1.943   3.516  26.023 -0.0673 -0.0236 -0.1412
   12GLN    SC1  380   1.675   3.227  26.058 -0.1655  0.1176 -0.6409
   13GLY     BB  381   1.863   3.712  25.816  0.0314 -0.2756 -0.1138
   14SER     BB  382   2.026   4.013  25.673  0.5037 -0.1672  0.2360
   14SER    SC1  383   2.129   3.937  25.443  0.0106 -0.0924  0.3130
   15GLU     BB  384   2.061   4.357  25.708 -0.2219  0.2490  0.1389
   15GLU    SC1  385   2.210   4.409  25.401 -0.1041 -0.0968  0.2833
   16ASN     BB  386   2.172   4.586  25.950 -0.3564  0.1204  0.1744
   16ASN    SC1  387   2.019   4.608  26.236  0.0506 -0.3466  0.3183
   17GLY     BB  388   2.462   4.485  26.139 -0.0978  0.1013  0.2358
   18GLY     BB  389   2.432   4.624  26.426 -0.3094 -0.0731 -0.2722
   19ASN     BB  390   2.341   4.955  26.431 -0.3900 -0.1630  0.0244
   19ASN    SC1  391   2.092   5.081  26.250  0.0455  0.1844 -0.3824
   20ASN     BB  392   2.595   5.167  26.517 -0.0104  0.0547  0.2160
   20ASN    SC1  393   2.410   5.416  26.420 -0.0772  0.0724  0.0020
   21ALA     BB  394   2.873   5.160  26.748 -0.0782 -0.0030  0.2014
   21ALA    SC1  395   3.134   5.091  26.734 -0.0798  0.0541 -0.3580
   22ILE     BB  396   2.914   4.917  26.993 -0.0657  0.1338 -0.0649
   22ILE    SC1  397   2.915   5.198  27.186  0.1054  0.0278  0.0916
   23ASN     BB  398   3.116   4.656  26.870 -0.1776 -0.1300  0.0513
   23ASN    SC1  399   2.839   4.505  26.801 -0.1966  0.0703 -0.1617
   24MET     BB  400   3.337   4.781  26.615  0.2402  0.1164  0.3815
   24MET    SC1  401   3.630   4.883  26.786 -0.2133 -0.0965 -0.2038
   25GLN     BB  402   3.404   4.699  26.322 -0.0064 -0.1643 -0.1994
   25GLN    SC1  403   3.561   4.940  26.093  0.4063  0.1297  0.2305
   26ASP     BB  404   3.241   4.459  26.182  0.4309  0.1707  0.2114
   26ASP    SC1  405   2.936   4.535  26.019  0.2368 -0.3886  0.2099
   27VAL     BB  406   3.303   4.386  25.891 -0.1145  0.1604 -0.2039
   27VAL    SC1  407   3.560   4.325  25.767 -0.1879 -0.1717 -0.2017
   28ASN     BB  408   3.303   4.696  25.770 -0.2620 -0.1674  0.0734
   28ASN    SC1  409   3.036   4.798  25.616 -0.1441  0.0901 -0.0385
   29ASP     BB  410   3.574   4.790  25.617  0.1012  0.1929  0.0173
   29ASP    SC1  411   3.502   5.109  25.500  0.1637 -0.0048  0.1160
   30LEU     BB  412   3.769   4.622  25.435 -0.3982 -0.0030 -0.2543
   30LEU    SC1  413   3.595   4.497  25.115 -0.0719  0.0054 -0.0519
   31GLY     BB  414   4.066   4.678  25.567  0.0887  0.0233 -0.0994
   32SER     BB  415   4.099   4.879  25.829 -0.0970 -0.0453 -0.3761
   32SER    SC1  416   3.936   4.798  26.045  0.0722 -0.4028  0.0672
   33THR     BB  417   4.380   5.087  25.839 -0.3718 -0.1308  0.0237
   33THR    SC1  418   4.536   4.902  26.024 -0.0640 -0.1342 -0.2305
   34MET     BB  419   4.205   5.391  25.841  0.2040 -0.2095 -0.0918
   34MET    SC1  420   4.275   5.610  26.151  0.2831  0.0670  0.0474
   35THR     BB  421   3.922   5.485  25.812  0.3221 -0.1848  0.2024
   35THR    SC1  422   3.757   5.229  25.833  0.0771 -0.0397  0.0934
   36ASP     BB  423   3.834   5.838  25.938 -0.1141  0.2257  0.1315
   36ASP    SC1  424   4.183   5.865  25.815 -0.4066 -0.2942  0.2294
   37GLN     BB  425   3.749   6.044  25.825  0.0922  0.1104 -0.2158
   37GLN    SC1  426   3.773   6.007  25.459 -0.0521  0.0561 -0.2055
   38ALA     BB  427   3.445   6.094  25.741  0.1927 -0.3356  0.1404
   38ALA    SC1  428   3.382   6.345  25.665  0.0178 -0.2879  0.4279
   39LEU     BB  429   3.105   5.994  25.804 -0.1471  0.0603 -0.0680
   39LEU    SC1  430   2.910   6.080  25.516 -0.3321 -0.2941 -0.0137
   40ASN     BB  431   3.012   5.691  25.867 -0.0008  0.0308  0.0689
   40ASN    SC1  432   3.179   5.566  26.060  0.3946  0.0998 -0.0690
   41ASP     BB  433   2.731   5.606  25.976  0.1321  0.1399  0.1711
   41ASP    SC1  434   2.825   5.284  26.112 -0.1602  0.2847  0.0507
   42ASP     BB  435   2.460   5.777  26.076  0.0981 -0.0935  0.0375
   42ASP    SC1  436   2.547   6.025  26.298  0.0429  0.3789 -0.2754
   43ASP     BB  437   2.370   5.848  25.744  0.1339 -0.0723 -0.1928
   43ASP    SC1  438   2.356   5.498  25.657  0.1854 -0.0884 -0.2054
   44ALA     BB  439   2.193   6.134  25.687 -0.0530  0.0853  0.0649
   44ALA    SC1  440   2.039   6.029  25.492 -0.0344  0.0082  0.0914
   45GLU     BB  441   2.276   6.463  25.781 -0.1090 -0.0135  0.0791
   45GLU    SC1  442   2.345   6.426  26.183 -0.0917 -0.1688 -0.4703
   46THR     BB  443   1.991   6.601  25.846 -0.1952 -0.1310  0.2723
   46THR    SC1  444   1.874   6.704  25.583  0.0634  0.2163  0.2856
   47GLY     BB  445   1.866   6.487  26.164 -0.0329 -0.3338  0.0157
   48LEU     BB  446   2.005   6.757  26.328 -0.3587 -0.0916  0.0278
   48LEU    SC1  447   1.929   6.993  26.075  0.2236  0.0461  0.0758
   49THR     BB  448   1.994   6.655  26.636 -0.2072 -0.2159 -0.3671
   49THR    SC1  449   1.754   6.467  26.621 -0.1318 -0.3203 -0.2789
   50ASP     BB  450   2.085   6.708  26.962 -0.0452  0.0536 -0.4109
   50ASP    SC1  451   1.801   6.623  27.127  0.0488  0.3473 -0.0454
   51GLY     BB  452   2.411   6.722  27.020 -0.3475 -0.0677  0.2496
   52GLU     BB  453   2.644   6.624  27.205 -0.2543  0.1740  0.3248
   52GLU    SC1  454   2.655   6.283  27.133  0.1416  0.0216  0.1575
   53GLU     BB  455   2.980   6.724  27.287  0.0718  0.0766 -0.0549
   53GLU    SC1  456   3.126   6.444  27.098  0.1444 -0.1696  0.3333
   54ASN     BB  457   3.002   6.704  27.582 -0.0048  0.2253  0.1307
   54ASN    SC1  458   3.286   6.474  27.615  0.3219 -0.0991  0.0511
   55GLU     BB  459   3.064   6.996  27.716 -0.0318  0.2566 -0.0591
   55GLU    SC1  460   3.147   6.844  28.051 -0.2423 -0.0169 -0.2002
   56GLU     BB  461   3.157   7.272  27.584  0.2659 -0.2150  0.2435
   56GLU    SC1  462   3.165   7.184  27.192  0.0553  0.0686 -0.3030
   57PRO     BB  463   3.453   7.224  27.606  0.1958  0.1959 -0.0897
   57PRO    SC1  464   3.495   7.561  27.637  0.0597  0.0591 -0.1650
   58THR     BB  465   3.779   7.266  27.394  0.1769 -0.0289 -0.0098
   58THR    SC1  466   3.710   7.236  27.098 -0.1564  0.1840  0.0410
   59GLU     BB  467   3.978   7.111  27.484 -0.0382 -0.3845 -0.4332
   59GLU    SC1  468   4.080   7.132  27.893 -0.0939  0.0288 -0.0463
   60GLU     BB  469   4.183   6.942  27.254 -0.0208 -0.2415  0.1718
   60GLU    SC1  470   4.523   7.105  27.230 -0.1032  0.0157  0.1311
   61GLU     BB  471   3.971   6.818  27.024  0.1370  0.5445 -0.0777
   61GLU    SC1  472   4.144   6.452  27.181  0.2595 -0.1276 -0.3207
    1ASN     BB  473  18.163   7.122  28.442  0.1011  0.1331  0.0653
    1ASN    SC1  474  17.856   7.101  28.385  0.3062  0.0692  0.1517
    2GLN     BB  475  18.338   6.889  28.288  0.0151  0.1271 -0.2236
    2GLN    SC1  476  18.615   6.815  28.547  0.2030 -0.1709 -0.2565
    3CYS     BB  477  18.350   6.700  28.051  0.0018 -0.4305  0.0496
    3CYS    SC1  478  18.154   6.474  28.185 -0.2759 -0.0661 -0.4566
    4LEU     BB  479  18.122   6.739  27.803 -0.0190  0.0746 -0.4910
    4LEU    SC1  480  18.187   6.776  27.503 -0.2342 -0.0205  0.0848
    5PHE     BB  481  17.871   6.482  27.869 -0.1892  0.0693  0.1255
    5PHE    SC1  482  18.106   6.273  27.753 -0.1458 -0.1776 -0.1439
    5PHE    SC2  483  18.369   6.060  27.783 -0.0128  0.0160  0.1123
    5PHE    SC3  484  18.386   6.299  27.945 -0.1186  0.2652 -0.2342
    6GLN     BB  485  17.662   6.406  28.134  0.1264  0.0356 -0.2005
    6GLN    SC1  486  17.335   6.260  28.068 -0.0411  0.0087  0.1682
    7SER     BB  487  17.641   6.399  28.490 -0.1740 -0.1720 -0.1915
    7SER    SC1  488  17.376   6.486  28.421 -0.3458  0.2652 -0.1431
    8THR     BB  489  17.770   6.146  28.675 -0.0279  0.2069  0.0509
    8THR    SC1  490  18.019   6.159  28.499  0.0171  0.2062  0.1145
    9ASN     BB  491  17.640   6.126  28.955  0.0222 -0.0427 -0.0564
    9ASN    SC1  492  17.775   5.913  29.099 -0.1359 -0.2333  0.3897
   10ASN     BB  493  17.346   6.226  28.968 -0.0802 -0.4427 -0.2834
   10ASN    SC1  494  17.206   5.923  28.971  0.0636  0.4964 -0.0959
   11THR     BB  495  17.296   6.501  28.837 -0.2157 -0.0225  0.1118
   11THR    SC1  496  17.383   6.692  29.059  0.0509 -0.0497  0.0333
   12GLN     BB  497  17.022   6.606  28.779 -0.3652  0.0594 -0.3493
   12GLN    SC1  498  16.821   6.395  28.581 -0.0441  0.1565  0.2412
   13GLY     BB  499  16.898   6.672  29.078  0.1208 -0.0883 -0.3461
   14SER     BB  500  16.680   6.489  29.273  0.1063 -0.0871  0.3897
   14SER    SC1  501  16.745   6.697  29.455 -0.4285  0.2185  0.4741
   15GLU     BB  502  16.534   6.208  29.221  0.3024 -0.0633 -0.0462
   15GLU    SC1  503  16.866   5.963  29.341 -0.0271  0.2456 -0.2385
   16ASN     BB  504  16.276   6.158  29.471  0.4516 -0.0491 -0.0435
   16ASN    SC1  505  16.501   5.912  29.613  0.2846 -0.2890  0.1253
   17GLY     BB  506  15.959   6.317  29.529 -0.0063  0.1082  0.0276
   18GLY     BB  507  15.693   6.346  29.324 -0.2395  0.0570 -0.2037
   19ASN     BB  508  15.626   6.371  28.976  0.1351  0.1028 -0.1234
   19ASN    SC1  509  15.878   6.373  28.737  0.5219 -0.1761  0.1914
   20ASN     BB  510  15.377   6.449  28.825 -0.0351  0.0657  0.1320
   20ASN    SC1  511  15.033   6.459  28.859  0.2435  0.5206  0.0216
   21ALA     BB  512  15.381   6.642  28.588 -0.0210  0.2273 -0.1193
   21ALA    SC1  513  15.382   6.415  28.442  0.2361  0.1248  0.0352
   22ILE     BB  514  15.440   6.956  28.579 -0.1007  0.1571  0.2794
   22ILE    SC1  515  15.274   7.163  28.366  0.0493  0.3777  0.3729
   23ASN     BB  516  15.545   7.007  28.857  0.0488 -0.1511  0.0459
   23ASN    SC1  517  15.720   6.765  28.909 -0.2933 -0.0096  0.1047
   24MET     BB  518  15.663   7.297  29.041  0.2538  0.1007  0.0905
   24MET    SC1  519  15.468   7.490  28.720  0.0840  0.0539 -0.1278
   25GLN     BB  520  15.592   7.339  29.345 -0.1949 -0.1129  0.0115
   25GLN    SC1  521  15.224   7.450  29.307  0.1542 -0.2887  0.0874
   26ASP     BB  522  15.886   7.238  29.624 -0.0504  0.0776  0.0673
   26ASP    SC1  523  16.064   7.247  29.346  0.3395  0.1894 -0.0805
   27VAL     BB  524  16.123   7.542  29.707  0.3941 -0.1606  0.2643
   27VAL    SC1  525  16.132   7.834  29.713  0.0505 -0.1438  0.2119
   28ASN     BB  526  16.385   7.425  29.575  0.0159 -0.2476 -0.0974
   28ASN    SC1  527  16.349   7.602  29.238 -0.3605 -0.1517 -0.4761
   29ASP     BB  528  16.445   7.148  29.569 -0.1477  0.2874  0.1799
   29ASP    SC1  529  16.768   7.098  29.623  0.0071  0.3523  0.4969
   30LEU     BB  530  16.357   6.852  29.443  0.0873  0.1214  0.4231
   30LEU    SC1  531  16.017   6.727  29.613  0.2699 -0.1613  0.3816
   31GLY     BB  532  16.381   6.919  29.125  0.2507  0.3696 -0.1753
   32SER     BB  533  16.406   7.185  29.024 -0.2100  0.1711  0.2350
   32SER    SC1  534  16.280   7.171  28.798 -0.0981 -0.1611  0.4714
   33THR     BB  535  16.676   7.258  28.837  0.2499 -0.0897 -0.2025
   33THR    SC1  536  16.757   6.975  28.761 -0.0412 -0.1727 -0.2168
   34MET     BB  537  16.792   7.384  28.582 -0.2488  0.1633  0.1052
   34MET    SC1  538  17.066   7.618  28.666 -0.1081  0.0360  0.0451
   35THR     BB  539  16.829   7.211  28.269  0.0233  0.0238 -0.0510
   35THR    SC1  540  17.098   7.151  28.139  0.0253 -0.2120  0.0559
   36ASP     BB  541  16.567   7.041  28.163 -0.0391  0.1650 -0.2019
   36ASP    SC1  542  16.426   7.063  28.463 -0.0068  0.0505 -0.1412
   37GLN     BB  543  16.651   6.696  28.172  0.2254 -0.3180 -0.1821
   37GLN    SC1  544  17.032   6.657  28.176 -0.0027 -0.2214 -0.0034
   38ALA     BB  545  16.688   6.569  27.873  0.0248 -0.0041 -0.0783
   38ALA    SC1  546  16.495   6.382  27.904  0.3155 -0.2590  0.2735
   39LEU     BB  547  16.407   6.753  27.769  0.0116  0.0510  0.1186
   39LEU    SC1  548  16.156   6.499  27.856 -0.3026 -0.2159 -0.2032
   40ASN     BB  549  16.508   6.973  27.582  0.1494  0.0158 -0.1423
   40ASN    SC1  550  16.392   6.849  27.278 -0.1940 -0.1050 -0.4121
   41ASP     BB  551  16.779   7.120  27.554  0.0806  0.3983  0.2975
   41ASP    SC1  552  16.900   6.931  27.794  0.1719 -0.4176 -0.2927
   42ASP     BB  553  16.866   7.384  27.378  0.2726 -0.0101 -0.0450
   42ASP    SC1  554  16.969   7.241  27.053 -0.0703 -0.1185 -0.0409
   43ASP     BB  555  16.702   7.658  27.431  0.1681  0.2074 -0.1537
   43ASP    SC1  556  16.749   7.812  27.128  0.0991 -0.1115 -0.2881
   44ALA     BB  557  16.469   7.692  27.697  0.1011 -0.2204  0.0356
   44ALA    SC1  558  16.365   7.942  27.700  0.1596 -0.1961  0.0990
   45GLU     BB  559  16.184   7.554  27.835  0.0764  0.0354  0.2161
   45GLU    SC1  560  16.079   7.184  27.773 -0.3356  0.2344 -0.0338
   46THR     BB  561  16.258   7.533  28.175  0.2439 -0.1324  0.4606
   46THR    SC1  562  16.071   7.292  28.193 -0.1919  0.1285 -0.1911
   47GLY     BB  563  16.530   7.574  28.213  0.3345  0.1510 -0.3249
   48LEU     BB  564  16.629   7.842  28.397  0.3769 -0.3831  0.1461
   48LEU    SC1  565  16.937   7.690  28.268  0.0171  0.0609 -0.0591
   49THR     BB  566  16.380   8.010  28.559  0.0848 -0.1409 -0.3668
   49THR    SC1  567  16.150   7.814  28.603 -0.0262  0.0650  0.0204
   50ASP     BB  568  16.329   8.334  28.632 -0.0113 -0.0903  0.0093
   50ASP    SC1  569  16.087   8.394  28.836 -0.0298 -0.1116 -0.0717
   51GLY     BB  570  16.579   8.544  28.751  0.5542 -0.0596 -0.2511
   52GLU     BB  571  16.853   8.653  28.610  0.1777 -0.0212 -0.2554
   52GLU    SC1  572  16.755   9.007  28.578 -0.1534 -0.1728  0.0992
   53GLU     BB  573  17.113   8.554  28.765 -0.2155  0.0342  0.0437
   53GLU    SC1  574  17.171   8.363  28.411  0.1188  0.1887 -0.2347
   54ASN     BB  575  17.196   8.309  28.967  0.3374  0.0122  0.0003
   54ASN    SC1  576  17.097   8.269  29.318 -0.1561  0.3084  0.1530
   55GLU     BB  577  17.297   8.011  28.959  0.1178  0.0111 -0.1699
   55GLU    SC1  578  16.997   7.782  29.140 -0.0296 -0.3027  0.2218
   56GLU     BB  579  17.602   7.980  29.061  0.1426 -0.1573 -0.2223
   56GLU    SC1  580  17.581   8.343  29.257 -0.2052 -0.0683  0.3567
   57PRO     BB  581  17.851   7.988  28.808  0.0823  0.0387  0.0927
   57PRO    SC1  582  17.820   7.723  28.649  0.4383 -0.1195  0.1163
   58THR     BB  583  18.107   8.172  28.883 -0.1157 -0.0839 -0.2886
   58THR    SC1  584  17.980   8.404  29.035  0.2522 -0.0386 -0.0385
   59GLU     BB  585  18.340   8.004  28.827 -0.0778 -0.1507  0.0798
   59GLU    SC1  586  18.703   8.121  28.654  0.3257  0.0436 -0.0194
   60GLU     BB  587  18.493   7.762  28.968 -0.0095 -0.0293  0.2488
   60GLU    SC1  588  18.417   7.948  29.321  0.1191  0.0570 -0.0941
   61GLU     BB  589  18.386   7.457  28.797 -0.0800 -0.3260  0.1593
   61GLU    SC1  590  18.701   7.228  28.821  0.0179  0.2875 -0.4196
    1ASN     BB  591  19.896  12.708   8.400 -0.2766  0.0450  0.0781
    1ASN    SC1  592  19.744  12.707   8.706  0.2718  0.0842  0.3383
    2GLN     BB  593  19.826  12.977   8.225 -0.1991 -0.3243 -0.2015
    2GLN    SC1  594  19.666  12.843   7.914 -0.3081  0.1888  0.0147
    3CYS     BB  595  19.862  13.257   8.420 -0.3253 -0.1747  0.2856
    3CYS    SC1  596  19.747  13.150   8.675 -0.4802 -0.1934 -0.1036
    4LEU     BB  597  19.979  13.556   8.505  0.0620  0.1068  0.0422
    4LEU    SC1  598  20.241  13.373   8.711  0.4177 -0.4758 -0.0879
    5PHE     BB  599  19.909  13.863   8.406 -0.0338 -0.0386  0.0896
    5PHE    SC1  600  19.822  13.905   8.735  0.2215 -0.0451 -0.0519
    5PHE    SC2  601  19.500  13.985   8.807  0.1246 -0.2500 -0.2459
    5PHE    SC3  602  19.694  14.192   8.864 -0.0449 -0.1119 -0.1608
    6GLN     BB  603  20.013  14.033   8.152 -0.1957 -0.0920 -0.1024
    6GLN    SC1  604  20.266  14.151   8.404 -0.0801  0.0316 -0.0547
    7SER     BB  605  20.023  13.967   7.876 -0.0548 -0.2440 -0.0092
    7SER    SC1  606  20.237  13.929   7.723  0.2980  0.0137 -0.0342
    8THR     BB  607  19.851  13.737   7.812 -0.0878 -0.2017 -0.0751
    8THR    SC1  608  19.827  13.578   8.071 -0.0669 -0.0562  0.0177
    9ASN     BB  609  19.923  13.562   7.569 -0.0475 -0.0029  0.1036
    9ASN    SC1  610  19.628  13.473   7.373 -0.0389 -0.3041  0.1410
   10ASN     BB  611  20.237  13.531   7.489 -0.0710 -0.2592  0.1127
   10ASN    SC1  612  20.390  13.509   7.805 -0.1518  0.0608 -0.0159
   11THR     BB  613  20.323  13.551   7.188 -0.1441  0.1089 -0.1168
   11THR    SC1  614  20.437  13.288   7.086  0.2654  0.2042  0.0725
   12GLN     BB  615  20.368  13.849   7.066 -0.0048 -0.0159  0.0188
   12GLN    SC1  616  20.620  13.745   6.778  0.1023 -0.0695  0.1634
   13GLY     BB  617  20.444  14.114   7.216  0.4756  0.1033 -0.2409
   14SER     BB  618  20.282  14.285   7.437 -0.0264 -0.1657 -0.2499
   14SER    SC1  619  20.483  14.172   7.607 -0.0791  0.2041  0.0067
   15GLU     BB  620  19.983  14.356   7.558 -0.3256  0.2861 -0.0026
   15GLU    SC1  621  20.069  14.712   7.667  0.1779 -0.0058  0.1590
   16ASN     BB  622  19.690  14.202   7.612 -0.1016  0.4065 -0.3239
   16ASN    SC1  623  19.583  13.955   7.310  0.3396 -0.1186 -0.0942
   17GLY     BB  624  19.532  14.476   7.531  0.0477 -0.1103 -0.0563
   18GLY     BB  625  19.235  14.643   7.654  0.1352  0.3736  0.0165
   19ASN     BB  626  19.222  14.809   7.968 -0.2147  0.1420 -0.1143
   19ASN    SC1  627  19.486  14.692   8.095 -0.2525  0.1954 -0.0364
   20ASN     BB  628  19.020  15.064   8.086  0.2270 -0.0246  0.2078
   20ASN    SC1  629  18.796  14.977   7.848 -0.1535  0.1127 -0.1324
   21ALA     BB  630  19.135  15.346   8.086  0.1935  0.1357 -0.1712
   21ALA    SC1  631  19.048  15.463   8.314  0.0390  0.3687 -0.3456
   22ILE     BB  632  19.370  15.612   7.937 -0.0502 -0.0755 -0.2486
   22ILE    SC1  633  19.415  15.816   8.208 -0.4023 -0.0857 -0.1783
   23ASN     BB  634  19.673  15.468   7.986 -0.0359 -0.0299 -0.0951
   23ASN    SC1  635  19.833  15.309   7.751 -0.2341  0.3026 -0.2014
   24MET     BB  636  19.895  15.371   8.247 -0.0285  0.0433 -0.2137
   24MET    SC1  637  19.817  15.757   8.407 -0.1936 -0.0720  0.2813
   25GLN     BB  638  19.870  15.173   8.496  0.2541  0.1210 -0.1271
   25GLN    SC1  639  19.774  15.440   8.833  0.0289  0.1392  0.0055
   26ASP     BB  640  19.605  14.961   8.567 -0.0668  0.1520  0.1954
   26ASP    SC1  641  19.830  14.667   8.446 -0.1277 -0.2248 -0.2752
   27VAL     BB  642  19.681  14.875   8.895  0.1836  0.0385 -0.3900
   27VAL    SC1  643  19.714  14.588   8.932  0.0749  0.0943  0.2796
   28ASN     BB  644  19.619  15.066   9.167 -0.1805 -0.4940 -0.0551
   28ASN    SC1  645  19.415  15.266   9.020  0.1874 -0.0677 -0.0422
   29ASP     BB  646  19.462  14.844   9.350  0.3387 -0.1702 -0.1161
   29ASP    SC1  647  19.380  14.937   9.642 -0.2319  0.0388  0.1113
   30LEU     BB  648  19.205  14.829   9.102  0.0725  0.0599  0.0681
   30LEU    SC1  649  19.262  14.656   8.808  0.1559  0.0009 -0.3077
   31GLY     BB  650  18.938  15.001   9.000  0.0773 -0.0258  0.0812
   32SER     BB  651  18.911  15.337   9.045 -0.0783  0.3619  0.0600
   32SER    SC1  652  19.020  15.406   8.774 -0.2495  0.4326 -0.1431
   33THR     BB  653  18.764  15.396   9.378  0.0236  0.1446  0.2209
   33THR    SC1  654  19.010  15.557   9.455  0.1357  0.1535 -0.1354
   34MET     BB  655  18.543  15.603   9.374  0.2115  0.0954  0.1372
   34MET    SC1  656  18.690  15.997   9.337 -0.1052  0.0350  0.0035
   35THR     BB  657  18.323  15.727   9.090 -0.1861 -0.0597  0.0111
   35THR    SC1  658  18.328  15.697   8.787  0.0272  0.1029 -0.0037
   36ASP     BB  659  18.147  15.410   9.133  0.0578 -0.0869  0.1005
   36ASP    SC1  660  18.422  15.208   9.063 -0.0516  0.2647 -0.1737
   37GLN     BB  661  17.858  15.300   8.970  0.3242  0.2282 -0.0629
   37GLN    SC1  662  17.471  15.197   9.107  0.1575  0.0805  0.6136
   38ALA     BB  663  17.757  15.277   8.684  0.0189  0.1895 -0.0061
   38ALA    SC1  664  17.739  15.500   8.534  0.5241 -0.0629 -0.4807
   39LEU     BB  665  17.730  15.055   8.461 -0.2189  0.0190  0.3528
   39LEU    SC1  666  17.426  14.835   8.466 -0.2740 -0.3645  0.2272
   40ASN     BB  667  17.590  15.214   8.160 -0.0357 -0.1095  0.1070
   40ASN    SC1  668  17.735  15.500   8.105 -0.0234  0.0940  0.0910
   41ASP     BB  669  17.316  15.080   8.088  0.0295  0.2695 -0.3049
   41ASP    SC1  670  17.062  15.217   8.221  0.1291 -0.2227 -0.1828
   42ASP     BB  671  17.176  15.063   7.791  0.0140 -0.1894 -0.0422
   42ASP    SC1  672  17.107  14.774   7.652 -0.0027  0.1265  0.5284
   43ASP     BB  673  17.374  15.130   7.552 -0.0536  0.3074 -0.0193
   43ASP    SC1  674  17.654  15.152   7.736  0.0527  0.4394  0.3092
   44ALA     BB  675  17.427  14.867   7.379  0.2853  0.1852 -0.2230
   44ALA    SC1  676  17.623  14.981   7.232  0.4467 -0.0033 -0.1593
   45GLU     BB  677  17.414  14.527   7.385 -0.0554  0.0927  0.1121
   45GLU    SC1  678  17.433  14.485   7.005  0.1099 -0.1715  0.1283
   46THR     BB  679  17.366  14.328   7.622 -0.0453  0.0920 -0.2253
   46THR    SC1  680  17.259  14.065   7.511  0.1575 -0.0447 -0.1018
   47GLY     BB  681  17.610  14.395   7.854 -0.4407  0.1294  0.3086
   48LEU     BB  682  17.919  14.532   7.813  0.1864  0.1369  0.2019
   48LEU    SC1  683  18.015  14.206   7.834 -0.0055  0.0121  0.3487
   49THR     BB  684  17.905  14.776   7.989  0.1214 -0.4098 -0.1308
   49THR    SC1  685  17.635  14.752   8.128  0.2015 -0.0936  0.0907
   50ASP     BB  686  18.068  15.047   8.024  0.1151 -0.1967 -0.2085
   50ASP    SC1  687  18.222  14.967   8.293 -0.0298 -0.2936 -0.0534
   51GLY     BB  688  18.148  15.203   7.762 -0.0202 -0.2890  0.0142
   52GLU     BB  689  18.403  15.359   7.664  0.3037  0.0148 -0.0846
   52GLU    SC1  690  18.360  15.760   7.607  0.1080  0.4506 -0.2582
   53GLU     BB  691  18.641  15.226   7.505 -0.1620  0.1979  0.1275
   53GLU    SC1  692  18.867  15.497   7.711  0.1906 -0.2159 -0.2406
   54ASN     BB  693  18.648  15.201   7.171 -0.4964 -0.1546  0.3220
   54ASN    SC1  694  18.937  15.071   7.025 -0.1363  0.0524 -0.2996
   55GLU     BB  695  18.371  15.427   7.128  0.0979 -0.1287 -0.1279
   55GLU    SC1  696  18.081  15.184   7.020 -0.2707 -0.1294  0.2317
   56GLU     BB  697  18.287  15.725   7.071  0.1564 -0.0095 -0.2672
   56GLU    SC1  698  18.505  15.837   6.810 -0.3118  0.4451 -0.1371
   57PRO     BB  699  18.024  15.741   6.852 -0.1362 -0.0312  0.4413
   57PRO    SC1  700  17.820  15.719   7.044  0.1557 -0.2969  0.0575
   58THR     BB  701  18.004  15.880   6.514  0.2123  0.1258  0.0082
   58THR    SC1  702  17.983  16.182   6.482  0.2611  0.1507  0.2015
   59GLU     BB  703  17.974  15.779   6.184  0.0484 -0.3332  0.1234
   59GLU    SC1  704  17.737  15.474   6.231  0.0795  0.0481 -0.0381
   60GLU     BB  705  17.986  15.999   5.957 -0.0769 -0.0275  0.1145
   60GLU    SC1  706  18.439  15.950   5.932  0.0434 -0.1314  0.1079
   61GLU     BB  707  17.923  16.298   5.913 -0.0322  0.2045  0.0885
   61GLU    SC1  708  18.155  16.576   5.786 -0.1983  0.1137 -0.3055
    1ASN     BB  709  30.067  26.098  13.088  0.1109 -0.4317  0.0524
    1ASN    SC1  710  30.366  26.281  13.057 -0.0477  0.5372 -0.1921
    2GLN     BB  711  29.832  26.283  13.279 -0.1485 -0.1899 -0.1961
    2GLN    SC1  712  29.502  26.137  13.116  0.2329 -0.2341  0.1461
    3CYS     BB  713  29.835  26.593  13.360 -0.3875  0.0412  0.0664
    3CYS    SC1  714  30.159  26.569  13.323  0.3273 -0.2860  0.0755
    4LEU     BB  715  29.522  26.731  13.399 -0.2401  0.2414  0.0303
    4LEU    SC1  716  29.260  26.513  13.256  0.3111 -0.0250  0.1979
    5PHE     BB  717  29.573  26.888  13.661 -0.0492  0.0072 -0.1559
    5PHE    SC1  718  29.422  26.632  13.823  0.0491  0.0624  0.0477
    5PHE    SC2  719  29.156  26.486  13.669  0.2056 -0.2947  0.1059
    5PHE    SC3  720  29.089  26.667  13.886 -0.0064  0.0279 -0.2179
    6GLN     BB  721  29.747  26.884  13.972  0.2864  0.1517 -0.2091
    6GLN    SC1  722  29.461  26.817  14.206 -0.1109 -0.0744 -0.0803
    7SER     BB  723  29.924  27.088  14.161 -0.1044 -0.2634  0.1510
    7SER    SC1  724  30.145  27.081  13.998 -0.2547 -0.1655 -0.5401
    8THR     BB  725  29.997  27.200  14.490  0.0953 -0.0104  0.4501
    8THR    SC1  726  30.247  27.344  14.392 -0.1643  0.1119 -0.0569
    9ASN     BB  727  30.124  27.004  14.722 -0.1705 -0.1537  0.1015
    9ASN    SC1  728  29.914  27.099  15.005  0.1466  0.0488 -0.4322
   10ASN     BB  729  30.357  27.066  14.859 -0.3461  0.0162 -0.0121
   10ASN    SC1  730  30.247  26.936  15.194  0.0646  0.0877 -0.1596
   11THR     BB  731  30.573  27.269  15.013 -0.0125  0.0565 -0.1298
   11THR    SC1  732  30.494  27.559  15.065 -0.2102 -0.0743  0.3523
   12GLN     BB  733  30.846  27.132  15.104 -0.0843 -0.2088 -0.0825
   12GLN    SC1  734  31.056  27.211  14.798 -0.0047 -0.1384  0.0297
   13GLY     BB  735  31.070  27.060  15.378 -0.1548 -0.1846  0.2729
   14SER     BB  736  30.906  27.192  15.657  0.3451  0.0728 -0.3609
   14SER    SC1  737  30.876  26.902  15.757  0.0158 -0.2830  0.0845
   15GLU     BB  738  31.102  27.467  15.712 -0.1448 -0.0613  0.0512
   15GLU    SC1  739  31.425  27.488  15.884 -0.0968  0.0483  0.3108
   16ASN     BB  740  30.912  27.811  15.790 -0.2373  0.2164 -0.1586
   16ASN    SC1  741  30.985  27.791  15.445  0.2226  0.2590 -0.3019
   17GLY     BB  742  30.942  27.923  16.107  0.2458 -0.3909  0.0644
   18GLY     BB  743  30.860  28.297  16.163  0.4627  0.2792 -0.0580
   19ASN     BB  744  30.505  28.387  16.202  0.3274  0.0420  0.0493
   19ASN    SC1  745  30.484  28.096  16.391 -0.0494 -0.1028 -0.0269
   20ASN     BB  746  30.315  28.488  15.949 -0.3725 -0.1134 -0.1082
   20ASN    SC1  747  30.507  28.643  15.739  0.0225 -0.1686  0.2507
   21ALA     BB  748  29.989  28.337  15.916 -0.1871  0.0253  0.0831
   21ALA    SC1  749  30.053  28.083  15.979  0.2691  0.0597 -0.1972
   22ILE     BB  750  29.886  28.245  15.597 -0.5226 -0.2432 -0.2819
   22ILE    SC1  751  30.188  28.085  15.593 -0.4279 -0.0698 -0.1840
   23ASN     BB  752  29.553  28.270  15.508  0.0081  0.1064  0.1533
   23ASN    SC1  753  29.586  28.185  15.191  0.0620 -0.1151 -0.0267
   24MET     BB  754  29.270  28.292  15.753 -0.0792 -0.0174  0.1011
   24MET    SC1  755  29.099  28.577  15.579  0.2445  0.0633 -0.0124
   25GLN     BB  756  29.140  28.054  15.906  0.0838  0.0056  0.1325
   25GLN    SC1  757  29.270  27.897  16.251 -0.1831 -0.1495  0.3343
   26ASP     BB  758  28.818  27.946  15.976  0.0268  0.3583  0.0581
   26ASP    SC1  759  28.800  28.112  16.253  0.2081 -0.1828  0.2835
   27VAL     BB  760  28.642  28.043  15.737 -0.1628 -0.0546 -0.0870
   27VAL    SC1  761  28.847  28.174  15.576  0.0769  0.1894  0.3966
   28ASN     BB  762  28.473  27.805  15.559 -0.2484  0.0533 -0.1430
   28ASN    SC1  763  28.282  27.617  15.779 -0.0291 -0.0293 -0.3731
   29ASP     BB  764  28.465  28.037  15.303  0.1104  0.4449  0.2328
   29ASP    SC1  765  28.230  27.897  15.014 -0.1157  0.0670 -0.2956
   30LEU     BB  766  28.257  28.316  15.402  0.2961 -0.1716  0.3999
   30LEU    SC1  767  28.466  28.451  15.666 -0.0023 -0.0491  0.1128
   31GLY     BB  768  28.258  28.598  15.255  0.0665 -0.2236  0.2863
   32SER     BB  769  28.305  28.591  14.951  0.2674  0.2080 -0.0817
   32SER    SC1  770  28.287  28.272  14.927 -0.2998 -0.5053 -0.2178
   33THR     BB  771  28.523  28.812  14.862 -0.0071 -0.0607 -0.2659
   33THR    SC1  772  28.524  29.052  15.050 -0.0960  0.0578 -0.4137
   34MET     BB  773  28.761  28.709  14.622  0.0003 -0.2105  0.0426
   34MET    SC1  774  29.072  28.844  14.914 -0.2564 -0.3006 -0.1276
   35THR     BB  775  28.804  28.942  14.419 -0.0470 -0.0485  0.3334
   35THR    SC1  776  29.048  29.123  14.444 -0.2284  0.2222  0.1875
   36ASP     BB  777  28.635  29.168  14.247  0.3452 -0.3724 -0.0398
   36ASP    SC1  778  28.902  29.298  14.051  0.1339  0.1396  0.1824
   37GLN     BB  779  28.425  29.181  13.987  0.0456  0.0144  0.1500
   37GLN    SC1  780  28.636  29.261  13.649  0.3163  0.0606  0.1091
   38ALA     BB  781  28.313  28.875  14.093 -0.0056  0.2378  0.1324
   38ALA    SC1  782  28.368  28.835  13.830 -0.0516  0.0136  0.1546
   39LEU     BB  783  28.361  28.735  14.347  0.2238  0.1256  0.0165
   39LEU    SC1  784  28.291  28.402  14.410 -0.2643 -0.3658  0.1247
   40ASN     BB  785  28.082  28.812  14.492 -0.2034 -0.2314  0.3341
   40ASN    SC1  786  27.930  28.576  14.643  0.1204  0.3804  0.1749
   41ASP     BB  787  27.832  29.069  14.487  0.0849  0.0423  0.2247
   41ASP    SC1  788  28.085  29.212  14.291 -0.1125 -0.1085 -0.2259
   42ASP     BB  789  27.556  28.883  14.514  0.0401  0.3357  0.3761
   42ASP    SC1  790  27.452  28.985  14.211  0.0641  0.0693 -0.2930
   43ASP     BB  791  27.314  28.938  14.708 -0.1829  0.3061  0.0951
   43ASP    SC1  792  27.425  28.957  14.994 -0.1901 -0.4727  0.1318
   44ALA     BB  793  27.144  29.137  14.633  0.1775  0.2148  0.0238
   44ALA    SC1  794  27.046  29.296  14.827  0.1018  0.3008 -0.0836
   45GLU     BB  795  26.994  29.134  14.354  0.0284 -0.2904 -0.2254
   45GLU    SC1  796  26.858  29.515  14.409 -0.2306  0.1458  0.0596
   46THR     BB  797  27.089  29.199  14.042 -0.2049  0.0625 -0.0424
   46THR    SC1  798  27.169  29.492  14.071 -0.2031  0.0748 -0.1676
   47GLY     BB  799  27.184  28.951  13.853 -0.0466 -0.0276  0.3895
   48LEU     BB  800  27.342  28.655  13.808  0.1570 -0.0194  0.2034
   48LEU    SC1  801  27.677  28.756  13.708  0.0515  0.0635 -0.3853
   49THR     BB  802  27.254  28.352  13.938 -0.0180 -0.2258  0.1418
   49THR    SC1  803  26.956  28.401  13.984 -0.0049  0.0302 -0.0210
   50ASP     BB  804  27.326  28.145  14.181 -0.1983  0.0952  0.0221
   50ASP    SC1  805  27.294  27.789  14.173 -0.0597 -0.0515 -0.0218
   51GLY     BB  806  27.105  28.166  14.444  0.0506  0.0337  0.3946
   52GLU     BB  807  27.195  28.183  14.715  0.0205  0.0420  0.0337
   52GLU    SC1  808  27.514  28.346  14.621 -0.2498 -0.1898 -0.2302
   53GLU     BB  809  27.126  28.488  14.890  0.3391  0.3008  0.3784
   53GLU    SC1  810  26.697  28.501  14.904  0.0572 -0.2668 -0.0085
   54ASN     BB  811  27.157  28.525  15.239  0.3264  0.2376  0.0157
   54ASN    SC1  812  26.848  28.502  15.355  0.2575 -0.1474 -0.3297
   55GLU     BB  813  27.284  28.801  15.389 -0.2010  0.0292 -0.2572
   55GLU    SC1  814  27.684  28.615  15.435  0.0959 -0.1770  0.1842
   56GLU     BB  815  27.298  28.852  15.692 -0.1522  0.0490  0.2073
   56GLU    SC1  816  26.945  28.950  15.708  0.1321 -0.3661 -0.3086
   57PRO     BB  817  27.389  29.139  15.910 -0.2262 -0.1093  0.0271
   57PRO    SC1  818  27.219  29.306  15.704  0.0987 -0.1202  0.0733
   58THR     BB  819  27.479  29.154  16.241 -0.0062 -0.2090  0.0721
   58THR    SC1  820  27.458  28.862  16.325 -0.1744 -0.2235 -0.0180
   59GLU     BB  821  27.801  29.168  16.273 -0.1700 -0.1930 -0.0965
   59GLU    SC1  822  27.736  29.388  16.548 -0.0899  0.0694  0.0334
   60GLU     BB  823  27.971  29.205  16.021 -0.1432  0.3157  0.0519
   60GLU    SC1  824  28.311  28.994  16.016  0.0209 -0.2768  0.1404
   61GLU     BB  825  27.834  29.382  15.781  0.0633  0.0659  0.0222
   61GLU    SC1  826  27.864  29.791  15.794  0.0842 -0.1116  0.3421
    1ASN     BB  827  16.902   7.741  19.493 -0.0157 -0.0758  0.1990
    1ASN    SC1  828  17.126   7.591  19.258  0.1719  0.0027 -0.1311
    2GLN     BB  829  17.130   8.006  19.601  0.1047 -0.1069  0.0844
    2GLN    SC1  830  16.823   8.142  19.804 -0.1201 -0.0941 -0.2748
    3CYS     BB  831  17.428   7.978  19.488 -0.1746  0.2792 -0.1493
    3CYS    SC1  832  17.561   8.154  19.733  0.0530 -0.0559  0.2792
    4LEU     BB  833  17.668   7.758  19.499  0.2515  0.2881  0.2113
    4LEU    SC1  834  17.712   7.786  19.150  0.0322  0.0035  0.2844
    5PHE     BB  835  17.793   7.486  19.688  0.0565  0.0106 -0.0462
    5PHE    SC1  836  18.045   7.688  19.725 -0.2142  0.1262  0.2057
    5PHE    SC2  837  18.148   7.921  19.500  0.1870 -0.1885  0.0501
    5PHE    SC3  838  18.280   7.663  19.480 -0.0788 -0.3573  0.3718
    6GLN     BB  839  17.658   7.444  19.977  0.0143 -0.0857  0.0694
    6GLN    SC1  840  17.331   7.207  20.062  0.0859 -0.1413 -0.1956
    7SER     BB  841  17.823   7.491  20.307 -0.0171 -0.0516  0.2393
    7SER    SC1  842  17.753   7.746  20.438 -0.3008 -0.3978 -0.1508
    8THR     BB  843  18.009   7.372  20.561 -0.1542 -0.0050 -0.1365
    8THR    SC1  844  18.250   7.348  20.375 -0.0944  0.0082 -0.0610
    9ASN     BB  845  18.053   7.405  20.881 -0.2618 -0.1951 -0.2432
    9ASN    SC1  846  17.928   7.578  21.158  0.1165 -0.1249 -0.0830
   10ASN     BB  847  18.235   7.261  21.021  0.2425  0.0238  0.0522
   10ASN    SC1  848  18.258   7.396  21.305 -0.2861 -0.1305  0.0093
   11THR     BB  849  18.534   7.216  20.935  0.1830 -0.0747  0.1723
   11THR    SC1  850  18.532   7.178  20.632  0.0497 -0.0111  0.1646
   12GLN     BB  851  18.787   7.387  21.007  0.0632  0.2854  0.1468
   12GLN    SC1  852  18.747   7.558  21.372 -0.0241 -0.3110  0.2728
   13GLY     BB  853  18.971   7.118  20.969  0.1660 -0.0228 -0.3604
   14SER     BB  854  19.258   7.035  20.978  0.0052 -0.1267  0.0799
   14SER    SC1  855  19.465   7.091  21.090  0.0796  0.1117  0.1687
   15GLU     BB  856  19.311   6.851  20.748 -0.2287  0.2371 -0.1435
   15GLU    SC1  857  19.601   6.657  20.899 -0.0583  0.0278  0.0014
   16ASN     BB  858  19.385   6.916  20.407  0.0806  0.1999 -0.1278
   16ASN    SC1  859  19.131   6.701  20.327  0.0989 -0.1183 -0.1835
   17GLY     BB  860  19.590   6.657  20.255  0.2114 -0.0020  0.5251
   18GLY     BB  861  19.872   6.694  20.053 -0.0862  0.1283  0.0999
   19ASN     BB  862  20.126   6.795  20.171  0.2631 -0.2144  0.2302
   19ASN    SC1  863  20.330   6.589  20.299  0.0121  0.0389  0.1148
   20ASN     BB  864  20.244   7.109  20.234 -0.3978 -0.1184  0.0948
   20ASN    SC1  865  20.132   7.229  19.987  0.2652 -0.0869  0.1816
   21ALA     BB  866  20.529   7.093  20.307  0.1058 -0.2051 -0.1054
   21ALA    SC1  867  20.756   7.167  20.181  0.2052 -0.1332  0.1115
   22ILE     BB  868  20.665   7.011  20.591  0.1585 -0.0962  0.3145
   22ILE    SC1  869  20.799   6.697  20.604  0.1529 -0.1003  0.2760
   23ASN     BB  870  20.761   7.191  20.803  0.0083  0.1402  0.2195
   23ASN    SC1  871  20.903   7.503  20.862 -0.2080 -0.0087  0.1771
   24MET     BB  872  20.831   7.194  21.158 -0.3179  0.1054 -0.0741
   24MET    SC1  873  21.210   7.243  21.133 -0.1719 -0.2262 -0.0455
   25GLN     BB  874  20.859   7.435  21.372  0.0901  0.0612 -0.0696
   25GLN    SC1  875  21.140   7.705  21.237 -0.1346  0.3083  0.0701
   26ASP     BB  876  20.580   7.653  21.361 -0.4168  0.0212  0.1833
   26ASP    SC1  877  20.457   7.554  21.052 -0.1372  0.2671 -0.0275
   27VAL     BB  878  20.622   8.012  21.247 -0.1562  0.0447 -0.1381
   27VAL    SC1  879  20.852   8.068  21.417 -0.2924  0.1399  0.0176
   28ASN     BB  880  20.513   8.183  21.008 -0.1175 -0.1770 -0.0058
   28ASN    SC1  881  20.610   8.243  20.734  0.1592  0.0270 -0.1411
   29ASP     BB  882  20.273   8.436  21.086 -0.1865 -0.0110 -0.0672
   29ASP    SC1  883  20.190   8.558  21.396 -0.1251  0.0402  0.2521
   30LEU     BB  884  20.010   8.490  20.860 -0.1561  0.0455 -0.0658
   30LEU    SC1  885  19.705   8.406  21.029 -0.2824  0.4151 -0.0145
   31GLY     BB  886  20.137   8.223  20.650  0.1372 -0.2309  0.3446
   32SER     BB  887  19.962   8.280  20.381 -0.0166 -0.0190  0.0956
   32SER    SC1  888  19.849   8.502  20.518 -0.0158 -0.3835  0.6791
   33THR     BB  889  19.895   8.091  20.112  0.1214  0.0158 -0.2125
   33THR    SC1  890  19.597   8.067  20.170  0.1210  0.2744 -0.0935
   34MET     BB  891  19.945   7.772  20.115  0.1713 -0.1711  0.2421
   34MET    SC1  892  20.172   7.693  19.833 -0.1766 -0.0407 -0.2174
   35THR     BB  893  19.773   7.496  20.227 -0.0463  0.0193 -0.0538
   35THR    SC1  894  19.945   7.365  20.443 -0.3537 -0.4358 -0.0716
   36ASP     BB  895  19.494   7.435  20.349 -0.0854 -0.2119  0.1318
   36ASP    SC1  896  19.404   7.764  20.418 -0.0447 -0.0244  0.1145
   37GLN     BB  897  19.273   7.392  20.647  0.5361 -0.1096 -0.1548
   37GLN    SC1  898  19.024   7.695  20.689  0.1087  0.1401 -0.1619
   38ALA     BB  899  18.981   7.184  20.590  0.3435 -0.3003 -0.1221
   38ALA    SC1  900  18.823   7.398  20.545  0.2281 -0.3998 -0.1965
   39LEU     BB  901  18.865   7.078  20.302  0.3012  0.1913  0.1180
   39LEU    SC1  902  19.152   7.165  20.100  0.2506 -0.0388 -0.1691
   40ASN     BB  903  18.683   6.812  20.415 -0.0043 -0.3960  0.0397
   40ASN    SC1  904  18.836   6.805  20.701  0.1475 -0.3087  0.2106
   41ASP     BB  905  18.339   6.864  20.410 -0.2351 -0.0256  0.1746
   41ASP    SC1  906  18.182   6.768  20.125 -0.2864 -0.2466 -0.1896
   42ASP     BB  907  18.108   6.895  20.678  0.0241  0.1101 -0.1051
   42ASP    SC1  908  18.379   6.814  20.918 -0.2936 -0.4095  0.0915
   43ASP     BB  909  17.787   6.922  20.710  0.1109 -0.1054  0.1922
   43ASP    SC1  910  17.700   7.162  20.925 -0.1696 -0.1672 -0.0637
   44ALA     BB  911  17.651   6.723  20.933  0.0355  0.1241  0.0171
   44ALA    SC1  912  17.691   6.543  20.736 -0.3192  0.0647 -0.0075
   45GLU     BB  913  17.551   6.860  21.195 -0.2539  0.0177  0.0137
   45GLU    SC1  914  17.803   6.639  21.388 -0.1104 -0.0227 -0.1212
   46THR     BB  915  17.328   6.827  21.451 -0.0403 -0.0416  0.3246
   46THR    SC1  916  17.127   6.631  21.333  0.2719 -0.1228 -0.0957
   47GLY     BB  917  17.366   7.063  21.617 -0.0452 -0.3879 -0.0307
   48LEU     BB  918  17.079   7.250  21.596  0.1308  0.1984 -0.1724
   48LEU    SC1  919  16.845   7.057  21.725 -0.2634  0.1151 -0.2109
   49THR     BB  920  16.953   7.554  21.386  0.1539  0.1239 -0.0253
   49THR    SC1  921  16.985   7.827  21.519 -0.0468  0.0371  0.2091
   50ASP     BB  922  16.756   7.493  21.174 -0.0804 -0.3150  0.2416
   50ASP    SC1  923  16.722   7.297  20.916 -0.1776  0.0558 -0.1853
   51GLY     BB  924  16.474   7.676  21.208 -0.0799  0.3027  0.1333
   52GLU     BB  925  16.248   7.624  20.947  0.0187 -0.1408  0.0771
   52GLU    SC1  926  16.297   8.031  20.942  0.0452  0.0340 -0.5842
   53GLU     BB  927  16.299   7.437  20.681 -0.1609 -0.0497  0.0868
   53GLU    SC1  928  15.896   7.520  20.585  0.0022  0.1243 -0.0824
   54ASN     BB  929  16.367   7.159  20.609  0.1512 -0.0710 -0.2591
   54ASN    SC1  930  16.095   7.042  20.562 -0.0932 -0.0487 -0.2581
   55GLU     BB  931  16.469   6.902  20.830  0.0581  0.1763  0.0200
   55GLU    SC1  932  16.817   6.844  20.659 -0.1539 -0.0808 -0.0685
   56GLU     BB  933  16.235   6.819  21.082  0.0669  0.2297 -0.1363
   56GLU    SC1  934  16.175   6.989  21.401 -0.0842  0.0598 -0.1875
   57PRO     BB  935  16.045   6.582  21.074  0.1085  0.0444  0.0520
   57PRO    SC1  936  15.801   6.739  21.146  0.1198  0.1443 -0.0094
   58THR     BB  937  16.055   6.288  20.985 -0.0465 -0.0110  0.0178
   58THR    SC1  938  15.758   6.249  20.931 -0.0531  0.1072 -0.0340
   59GLU     BB  939  16.269   6.130  21.121 -0.1484 -0.2736  0.3603
   59GLU    SC1  940  16.521   5.924  20.876  0.1869 -0.2805 -0.1966
   60GLU     BB  941  16.255   6.090  21.467  0.0532  0.1316  0.2592
   60GLU    SC1  942  16.600   6.176  21.601  0.0300 -0.3130  0.0254
   61GLU     BB  943  16.006   6.169  21.622  0.0230 -0.2780  0.0191
   61GLU    SC1  944  15.821   6.338  21.395  0.0597  0.0472 -0.0260
    1ASN     BB  945   5.703  12.986  24.508 -0.0587 -0.1317  0.0763
    1ASN    SC1  946   5.752  13.285  24.642 -0.0052  0.1025  0.0367
    2GLN     BB  947   5.448  12.872  24.721 -0.0712  0.0083 -0.2174
    2GLN    SC1  948   5.443  12.483  24.796 -0.2920  0.0475 -0.1130
    3CYS     BB  949   5.464  13.063  24.979  0.1035  0.0003 -0.0064
    3CYS    SC1  950   5.126  13.097  24.884 -0.3231  0.6073 -0.3928
    4LEU     BB  951   5.724  13.153  25.065  0.0439  0.0206  0.0061
    4LEU    SC1  952   5.716  12.754  25.105  0.1276 -0.2071  0.1974
    5PHE     BB  953   5.775  13.339  25.333  0.4251  0.3430 -0.1929
    5PHE    SC1  954   5.449  13.394  25.346  0.1437  0.1368  0.1628
    5PHE    SC2  955   5.308  13.702  25.319  0.1050  0.0859 -0.2851
    5PHE    SC3  956   5.231  13.551  25.554  0.1215  0.4125 -0.0634
    6GLN     BB  957   6.078  13.372  25.397  0.2041 -0.0493 -0.1065
    6GLN    SC1  958   6.143  13.621  25.621  0.2524 -0.2727  0.1078
    7SER     BB  959   6.421  13.346  25.286  0.1123 -0.0945  0.3187
    7SER    SC1  960   6.398  13.629  25.253 -0.2883 -0.4710  0.2338
    8THR     BB  961   6.532  13.284  25.034 -0.2728  0.1846  0.3498
    8THR    SC1  962   6.504  13.463  24.788  0.3474 -0.5243 -0.2894
    9ASN     BB  963   6.884  13.251  24.930  0.2275  0.3301 -0.0883
    9ASN    SC1  964   6.887  13.482  24.710  0.0289 -0.1458  0.2211
   10ASN     BB  965   7.019  13.172  25.216 -0.2231  0.3750  0.0818
   10ASN    SC1  966   6.849  13.213  25.506 -0.2391  0.0589  0.4858
   11THR     BB  967   7.384  13.126  25.202  0.1040 -0.0043 -0.0861
   11THR    SC1  968   7.394  13.102  24.898 -0.0582  0.0255 -0.0955
   12GLN     BB  969   7.450  13.389  25.367 -0.1489 -0.2826  0.0667
   12GLN    SC1  970   7.153  13.591  25.551  0.0422  0.4360 -0.2165
   13GLY     BB  971   7.640  13.464  25.634  0.3145  0.0251  0.2158
   14SER     BB  972   7.908  13.279  25.513 -0.0061  0.2637 -0.0915
   14SER    SC1  973   8.116  13.426  25.602  0.2711  0.0632  0.0748
   15GLU     BB  974   7.912  13.082  25.237 -0.1536 -0.1371  0.0430
   15GLU    SC1  975   8.220  13.346  25.110  0.1439  0.1482 -0.2526
   16ASN     BB  976   8.212  12.888  25.267 -0.2583 -0.4373  0.2009
   16ASN    SC1  977   8.373  13.086  25.506 -0.1633  0.2265 -0.0793
   17GLY     BB  978   8.371  12.541  25.198  0.1510  0.1730  0.0412
   18GLY     BB  979   8.646  12.486  24.965  0.0235 -0.2865 -0.1176
   19ASN     BB  980   8.490  12.548  24.691 -0.2803 -0.0534  0.2347
   19ASN    SC1  981   8.157  12.474  24.802 -0.4788  0.1217  0.1025
   20ASN     BB  982   8.510  12.220  24.522 -0.0583  0.1694  0.0073
   20ASN    SC1  983   8.199  12.112  24.593  0.1848  0.1889 -0.2235
   21ALA     BB  984   8.598  12.254  24.194 -0.1786  0.3613 -0.1620
   21ALA    SC1  985   8.447  12.475  24.159 -0.0329  0.5279  0.2125
   22ILE     BB  986   8.910  12.259  24.058 -0.1443  0.2019 -0.1807
   22ILE    SC1  987   8.951  12.548  23.881 -0.0178  0.2089 -0.1412
   23ASN     BB  988   9.091  12.075  23.833 -0.0691  0.0421  0.1078
   23ASN    SC1  989   9.078  12.246  23.587 -0.2335  0.1209 -0.2873
   24MET     BB  990   9.420  12.030  23.882  0.0555  0.0820 -0.0621
   24MET    SC1  991   9.595  12.311  23.932  0.0667  0.1732 -0.0542
   25GLN     BB  992   9.615  11.729  23.878 -0.1117  0.0216  0.2395
   25GLN    SC1  993   9.312  11.487  23.761 -0.0587 -0.0669  0.3619
   26ASP     BB  994   9.684  11.659  24.159  0.1600 -0.3093 -0.1790
   26ASP    SC1  995   9.858  11.864  24.393  0.0489 -0.0160 -0.0308
   27VAL     BB  996   9.413  11.739  24.328 -0.0167 -0.1276  0.2776
   27VAL    SC1  997   9.203  11.729  24.125  0.0219  0.1712  0.2182
   28ASN     BB  998   9.292  12.061  24.463 -0.1268 -0.3105  0.1665
   28ASN    SC1  999   9.590  12.206  24.357 -0.0892 -0.1902 -0.3030
   29ASP     BB 1000   8.976  12.035  24.470  0.0026  0.1577  0.0307
   29ASP    SC1 1001   8.962  12.349  24.608  0.0187 -0.5418 -0.2065
   30LEU     BB 1002   8.778  11.744  24.451  0.0566 -0.0324  0.0204
   30LEU    SC1 1003   8.762  11.731  24.108  0.1349 -0.2377 -0.1288
   31GLY     BB 1004   8.582  11.829  24.697 -0.1055  0.3119  0.0713
   32SER     BB 1005   8.571  11.771  25.040 -0.0366  0.0952 -0.1340
   32SER    SC1 1006   8.458  11.599  25.194  0.3519  0.3031  0.2370
   33THR     BB 1007   8.765  11.923  25.236  0.0415 -0.2668 -0.1487
   33THR    SC1 1008   9.005  11.775  25.353  0.0864  0.0689  0.2069
   34MET     BB 1009   8.590  12.182  25.330 -0.2323  0.0957  0.1235
   34MET    SC1 1010   8.832  12.338  25.556 -0.0682  0.2825  0.1257
   35THR     BB 1011   8.302  12.097  25.428 -0.0853  0.0042  0.0602
   35THR    SC1 1012   8.223  11.825  25.313  0.0659 -0.0796  0.1513
   36ASP     BB 1013   8.234  12.013  25.744 -0.4668  0.3350  0.1783
   36ASP    SC1 1014   8.058  12.283  25.735 -0.0199 -0.1521 -0.0864
   37GLN     BB 1015   8.143  11.682  25.756 -0.1011 -0.0216 -0.0923
   37GLN    SC1 1016   7.992  11.725  26.102  0.0613  0.1687  0.0093
   38ALA     BB 1017   8.223  11.394  25.915  0.1798 -0.2358  0.1027
   38ALA    SC1 1018   8.384  11.540  26.075  0.1877 -0.0699 -0.0526
   39LEU     BB 1019   7.998  11.225  26.027 -0.2019 -0.2277  0.3062
   39LEU    SC1 1020   7.997  11.335  26.373 -0.1288  0.1148  0.0554
   40ASN     BB 1021   7.679  11.173  25.953 -0.1267 -0.0295 -0.0054
   40ASN    SC1 1022   7.515  11.247  26.286 -0.1110  0.0076 -0.3617
   41ASP     BB 1023   7.606  11.462  25.813  0.3524  0.4058 -0.0774
   41ASP    SC1 1024   7.821  11.437  25.567 -0.2242  0.0285 -0.2109
   42ASP     BB 1025   7.512  11.637  26.007  0.1082 -0.2193  0.0837
   42ASP    SC1 1026   7.220  11.524  26.081 -0.1738  0.1760  0.2095
   43ASP     BB 1027   7.334  11.885  25.806  0.0448 -0.1652  0.1118
   43ASP    SC1 1028   7.202  12.185  25.923 -0.3326 -0.2158  0.4434
   44ALA     BB 1029   7.120  11.904  25.531 -0.0986  0.4060  0.0865
   44ALA    SC1 1030   7.314  11.982  25.359 -0.0524 -0.1653 -0.1425
   45GLU     BB 1031   6.824  11.790  25.672  0.3118 -0.3227  0.1504
   45GLU    SC1 1032   6.609  12.015  25.865 -0.0368 -0.0065 -0.0957
   46THR     BB 1033   6.803  11.507  25.936  0.1945 -0.2389  0.0926
   46THR    SC1 1034   6.682  11.309  25.736 -0.0305 -0.0600  0.0463
   47GLY     BB 1035   6.808  11.469  26.287 -0.0409 -0.0295 -0.0018
   48LEU     BB 1036   6.605  11.263  26.495 -0.1689  0.1290 -0.0544
   48LEU    SC1 1037   6.276  11.432  26.504  0.2733  0.1107  0.2050
   49THR     BB 1038   6.657  10.901  26.511  0.1160  0.4422 -0.0580
   49THR    SC1 1039   6.634  10.914  26.815 -0.0867 -0.1191 -0.0390
   50ASP     BB 1040   6.485  10.753  26.235 -0.2118  0.1033 -0.2144
   50ASP    SC1 1041   6.314  10.761  25.945 -0.1376 -0.2172 -0.2458
   51GLY     BB 1042   6.450  10.401  26.148  0.0119  0.3697 -0.1282
   52GLU     BB 1043   6.731  10.331  25.950 -0.1295  0.1628 -0.0865
   52GLU    SC1 1044   6.662   9.946  25.806  0.3321 -0.0243 -0.1250
   53GLU     BB 1045   6.973  10.395  26.005 -0.5208 -0.0551 -0.0848
   53GLU    SC1 1046   7.009  10.706  26.194  0.0404  0.1920 -0.0133
   54ASN     BB 1047   7.237  10.257  25.945  0.1168  0.0994  0.0189
   54ASN    SC1 1048   7.178   9.985  25.733  0.1359 -0.1193 -0.1881
   55GLU     BB 1049   7.571  10.314  25.900  0.1527 -0.2516 -0.1843
   55GLU    SC1 1050   7.733  10.271  26.241 -0.2290  0.0715 -0.3718
   56GLU     BB 1051   7.757  10.397  25.640  0.3282  0.2041  0.2613
   56GLU    SC1 1052   7.589  10.634  25.353 -0.2915  0.0670  0.2770
   57PRO     BB 1053   8.009  10.351  25.450 -0.2223 -0.6651 -0.1091
   57PRO    SC1 1054   8.192  10.590  25.566  0.5845 -0.6233  0.0313
   58THR     BB 1055   8.119  10.069  25.633  0.3607 -0.2697  0.0800
   58THR    SC1 1056   8.053  10.177  25.911 -0.1916 -0.3410 -0.0138
   59GLU     BB 1057   8.439   9.946  25.681  0.3621  0.1529 -0.5968
   59GLU    SC1 1058   8.668  10.153  25.463 -0.1535  0.1385 -0.0895
   60GLU     BB 1059   8.381   9.594  25.839  0.0685 -0.0032  0.0036
   60GLU    SC1 1060   8.728   9.524  25.951 -0.0243 -0.1375  0.1122
   61GLU     BB 1061   8.202   9.366  25.774  0.0488 -0.0736 -0.1493
   61GLU    SC1 1062   7.851   9.507  25.728  0.3556 -0.1016  0.0411
    1ASN     BB 1063  25.028  17.445   7.031 -0.1857  0.0352 -0.2600
    1ASN    SC1 1064  24.737  17.545   6.895 -0.2235  0.1161  0.1389
    2GLN     BB 1065  25.051  17.735   7.215  0.1713  0.2298 -0.1630
    2GLN    SC1 1066  25.453  17.767   7.189 -0.0723  0.0565  0.0072
    3CYS     BB 1067  24.932  17.701   7.521 -0.3584  0.3843  0.1140
    3CYS    SC1 1068  24.753  17.444   7.435 -0.1222  0.6760  0.0413
    4LEU     BB 1069  24.669  17.817   7.701 -0.0244 -0.3673  0.1940
    4LEU    SC1 1070  24.415  18.052   7.569  0.1712  0.0340  0.1763
    5PHE     BB 1071  24.480  17.601   7.845  0.0428  0.0825  0.0607
    5PHE    SC1 1072  24.194  17.563   7.659  0.0967  0.0618 -0.3058
    5PHE    SC2 1073  23.919  17.763   7.675 -0.0351 -0.1046 -0.4487
    5PHE    SC3 1074  24.114  17.837   7.475  0.1676  0.1855 -0.1551
    6GLN     BB 1075  24.522  17.358   8.044  0.1814 -0.2594  0.0112
    6GLN    SC1 1076  24.729  17.153   7.756 -0.0241 -0.1195  0.1654
    7SER     BB 1077  24.705  17.474   8.336  0.2144  0.2378 -0.1809
    7SER    SC1 1078  24.498  17.602   8.367  0.4192 -0.0245 -0.2758
    8THR     BB 1079  24.858  17.237   8.459 -0.1371  0.0410  0.2720
    8THR    SC1 1080  24.824  17.261   8.761  0.2248  0.1777  0.3065
    9ASN     BB 1081  24.951  16.993   8.324  0.1802  0.3026 -0.0092
    9ASN    SC1 1082  25.303  17.066   8.326  0.1706 -0.3269  0.2018
   10ASN     BB 1083  24.834  16.756   8.128 -0.0173 -0.0202  0.0659
   10ASN    SC1 1084  24.661  16.420   8.192  0.0349 -0.0941 -0.2981
   11THR     BB 1085  24.902  16.600   7.848  0.3930  0.0537 -0.0696
   11THR    SC1 1086  25.088  16.371   7.926  0.0980 -0.1234  0.1368
   12GLN     BB 1087  25.065  16.771   7.662 -0.0801 -0.1748 -0.0032
   12GLN    SC1 1088  25.001  17.052   7.374  0.1932  0.0695  0.1129
   13GLY     BB 1089  25.289  16.609   7.562 -0.0581  0.1091 -0.0686
   14SER     BB 1090  25.429  16.241   7.602 -0.0307 -0.3697 -0.3366
   14SER    SC1 1091  25.404  16.236   7.305 -0.0078  0.2782 -0.1613
   15GLU     BB 1092  25.663  16.281   7.857  0.0297 -0.0093  0.2026
   15GLU    SC1 1093  25.796  15.919   7.916 -0.2630  0.0362 -0.0335
   16ASN     BB 1094  25.507  16.292   8.135 -0.2278  0.0773 -0.0353
   16ASN    SC1 1095  25.329  16.032   8.036  0.1261  0.1247  0.2314
   17GLY     BB 1096  25.589  16.474   8.367  0.0527  0.0011 -0.1073
   18GLY     BB 1097  25.878  16.568   8.439  0.2496  0.0506 -0.0925
   19ASN     BB 1098  26.058  16.526   8.730  0.0719  0.2807 -0.1182
   19ASN    SC1 1099  26.207  16.280   8.683  0.1816  0.1000 -0.1775
   20ASN     BB 1100  25.848  16.669   8.954 -0.2925 -0.2023  0.1322
   20ASN    SC1 1101  26.081  16.670   9.240 -0.2595 -0.0212 -0.0176
   21ALA     BB 1102  25.929  16.950   8.802  0.1261 -0.3855 -0.0167
   21ALA    SC1 1103  25.672  17.004   8.868  0.1756 -0.0481 -0.0830
   22ILE     BB 1104  26.218  17.029   8.938  0.0179 -0.0734 -0.0213
   22ILE    SC1 1105  26.457  16.857   8.767  0.1254  0.0327  0.0195
   23ASN     BB 1106  26.346  17.066   9.216  0.2558 -0.3587 -0.1188
   23ASN    SC1 1107  26.663  16.959   9.255  0.1621 -0.2445 -0.3300
   24MET     BB 1108  26.342  17.248   9.455 -0.2379 -0.0181 -0.0445
   24MET    SC1 1109  26.593  17.048   9.718  0.4197 -0.1392  0.1714
   25GLN     BB 1110  26.121  17.357   9.662 -0.0412 -0.0005 -0.1556
   25GLN    SC1 1111  25.822  17.521   9.506 -0.1234  0.2578 -0.0594
   26ASP     BB 1112  25.943  17.326   9.989 -0.0376  0.0897  0.3870
   26ASP    SC1 1113  25.816  17.636   9.928  0.0122 -0.2992 -0.0039
   27VAL     BB 1114  25.652  17.226   9.996 -0.1503  0.2315 -0.1316
   27VAL    SC1 1115  25.542  17.217  10.265  0.0535 -0.1128 -0.0536
   28ASN     BB 1116  25.348  17.357   9.857 -0.3495  0.2250  0.0334
   28ASN    SC1 1117  25.358  17.657   9.975 -0.1934 -0.0704  0.2791
   29ASP     BB 1118  25.354  17.297   9.565 -0.0177 -0.2989 -0.2184
   29ASP    SC1 1119  25.000  17.325   9.534 -0.0038  0.0308  0.1114
   30LEU     BB 1120  25.381  17.490   9.279 -0.2328  0.1616 -0.2780
   30LEU    SC1 1121  25.590  17.358   9.032 -0.0966  0.0111 -0.1021
   31GLY     BB 1122  25.125  17.422   9.076  0.1785  0.4240 -0.1992
   32SER     BB 1123  24.936  17.640   9.057 -0.1691 -0.2270  0.2348
   32SER    SC1 1124  24.833  17.597   9.286  0.3495  0.2276 -0.1957
   33THR     BB 1125  25.141  17.904   9.051  0.0341  0.3336 -0.0398
   33THR    SC1 1126  25.262  17.977   9.321  0.1945  0.1709 -0.0665
   34MET     BB 1127  25.233  17.999   8.778 -0.1132 -0.0923 -0.0289
   34MET    SC1 1128  25.521  17.684   8.716 -0.0091 -0.0232  0.1497
   35THR     BB 1129  25.168  18.008   8.475 -0.2356  0.1836 -0.1518
   35THR    SC1 1130  25.441  17.961   8.346 -0.2563  0.0321 -0.1419
   36ASP     BB 1131  24.973  17.869   8.292 -0.1332 -0.2310  0.1437
   36ASP    SC1 1132  24.981  17.652   8.008  0.1331 -0.3235 -0.2183
   37GLN     BB 1133  24.741  18.044   8.205  0.2384 -0.3002 -0.0741
   37GLN    SC1 1134  24.605  18.398   8.263 -0.0184 -0.1151 -0.0417
   38ALA     BB 1135  24.449  17.901   8.174  0.3063  0.2261 -0.1508
   38ALA    SC1 1136  24.408  18.035   7.944  0.5386  0.2692 -0.1686
   39LEU     BB 1137  24.218  17.891   8.438  0.0923  0.0065 -0.3343
   39LEU    SC1 1138  24.168  18.212   8.313  0.0842  0.1628  0.0664
   40ASN     BB 1139  24.225  17.697   8.781 -0.0834  0.0310  0.2572
   40ASN    SC1 1140  24.106  17.971   8.963  0.1683 -0.1364 -0.4899
   41ASP     BB 1141  24.395  17.453   8.733  0.0959 -0.0948 -0.3936
   41ASP    SC1 1142  24.513  17.444   9.076 -0.0525  0.0554 -0.0574
   42ASP     BB 1143  24.265  17.277   8.512 -0.0913  0.0433 -0.0425
   42ASP    SC1 1144  24.461  17.032   8.371 -0.1089  0.2742  0.0453
   43ASP     BB 1145  24.114  17.444   8.286  0.0778  0.3819 -0.0148
   43ASP    SC1 1146  24.102  17.275   7.989 -0.0707  0.3935 -0.0335
   44ALA     BB 1147  23.818  17.587   8.242 -0.0500  0.3216  0.1151
   44ALA    SC1 1148  23.739  17.627   7.987 -0.1334  0.3031  0.1379
   45GLU     BB 1149  23.539  17.565   8.395 -0.1957 -0.3715 -0.0304
   45GLU    SC1 1150  23.724  17.762   8.687  0.0178 -0.0522  0.3223
   46THR     BB 1151  23.260  17.442   8.456  0.1514 -0.0640  0.1248
   46THR    SC1 1152  23.080  17.683   8.409  0.0747 -0.1091  0.1846
   47GLY     BB 1153  23.178  17.261   8.255 -0.0641  0.2823 -0.3747
   48LEU     BB 1154  22.995  17.009   8.194  0.0845  0.0299  0.1407
   48LEU    SC1 1155  23.125  16.770   7.883  0.3002  0.0784 -0.1192
   49THR     BB 1156  23.030  16.688   8.334 -0.2564 -0.1793 -0.3063
   49THR    SC1 1157  23.281  16.514   8.333 -0.1743 -0.0819  0.2033
   50ASP     BB 1158  22.861  16.690   8.646 -0.0401  0.0517  0.0459
   50ASP    SC1 1159  23.103  16.930   8.732 -0.0435  0.3234 -0.1863
   51GLY     BB 1160  22.551  16.754   8.619  0.1251 -0.2328 -0.1073
   52GLU     BB 1161  22.234  16.651   8.532  0.1146  0.0319 -0.1707
   52GLU    SC1 1162  21.980  16.795   8.765 -0.0988  0.0118 -0.0013
   53GLU     BB 1163  22.118  16.368   8.369 -0.0915  0.1943  0.1928
   53GLU    SC1 1164  22.386  16.261   8.131 -0.0877 -0.1475  0.0212
   54ASN     BB 1165  22.110  15.964   8.414  0.2561  0.1092  0.1062
   54ASN    SC1 1166  22.314  15.782   8.621  0.1697  0.4074  0.1227
   55GLU     BB 1167  22.049  15.836   8.104 -0.1428 -0.0213 -0.3041
   55GLU    SC1 1168  22.135  15.450   8.225  0.0939 -0.2421  0.1546
   56GLU     BB 1169  21.795  15.985   7.947 -0.0982  0.1401 -0.1450
   56GLU    SC1 1170  21.672  15.840   7.657 -0.0355  0.1703  0.1323
   57PRO     BB 1171  21.702  16.235   8.114 -0.3520 -0.0967 -0.1160
   57PRO    SC1 1172  21.750  16.141   8.423 -0.3586 -0.0399 -0.0960
   58THR     BB 1173  21.745  16.493   7.902 -0.0964  0.3502  0.0961
   58THR    SC1 1174  22.030  16.383   7.907 -0.2010  0.0472 -0.2134
   59GLU     BB 1175  21.593  16.681   7.805 -0.0704  0.1337  0.0170
   59GLU    SC1 1176  21.554  16.756   7.428  0.0991 -0.0318 -0.0976
   60GLU     BB 1177  21.448  16.912   7.927  0.0663  0.1224 -0.2465
   60GLU    SC1 1178  21.108  16.827   7.734 -0.1110 -0.1472  0.0857
   61GLU     BB 1179  21.649  17.109   8.100  0.1224  0.2302 -0.2928
   61GLU    SC1 1180  21.792  17.390   7.911 -0.1208  0.1648  0.0310
    1ASN     BB 1181  17.759   4.787  24.899 -0.2253 -0.0993 -0.0836
    1ASN    SC1 1182  17.565   4.547  25.009 -0.0057  0.2145  0.1810
    2GLN     BB 1183  17.963   4.615  24.807 -0.1803 -0.1118 -0.1998
    2GLN    SC1 1184  17.962   4.228  24.808 -0.1200  0.0760 -0.1333
    3CYS     BB 1185  18.231   4.679  24.610  0.2723 -0.2322  0.2471
    3CYS    SC1 1186  18.275   4.315  24.540 -0.2221 -0.0346 -0.6268
    4LEU     BB 1187  18.221   4.659  24.310 -0.0340  0.2589  0.1536
    4LEU    SC1 1188  18.456   4.404  24.202 -0.2433  0.0254  0.1071
    5PHE     BB 1189  18.168   4.921  24.143 -0.0581  0.0246  0.3266
    5PHE    SC1 1190  18.433   4.851  23.971 -0.0641 -0.0937  0.1361
    5PHE    SC2 1191  18.420   4.814  23.633 -0.4510 -0.1031  0.1466
    5PHE    SC3 1192  18.658   4.945  23.735 -0.1242 -0.4895 -0.0879
    6GLN     BB 1193  17.880   5.030  24.025 -0.1588  0.2127  0.0796
    6GLN    SC1 1194  17.642   4.776  24.018  0.1607  0.2143  0.0455
    7SER     BB 1195  17.745   5.239  24.289 -0.1089  0.1211 -0.1819
    7SER    SC1 1196  17.836   5.517  24.348 -0.4206 -0.3528  0.1130
    8THR     BB 1197  17.566   5.167  24.564  0.1115 -0.2172  0.0573
    8THR    SC1 1198  17.778   5.246  24.768  0.4040  0.0366 -0.3302
    9ASN     BB 1199  17.222   5.139  24.479 -0.1917 -0.0744  0.0152
    9ASN    SC1 1200  17.077   5.237  24.829  0.0902  0.3412  0.0585
   10ASN     BB 1201  17.200   5.416  24.259  0.2149  0.0569  0.0567
   10ASN    SC1 1202  17.497   5.587  24.293  0.5061 -0.3114 -0.6698
   11THR     BB 1203  16.938   5.612  24.461  0.1163  0.0181 -0.0505
   11THR    SC1 1204  16.865   5.809  24.240 -0.5093 -0.1856 -0.0457
   12GLN     BB 1205  16.700   5.446  24.514 -0.1504 -0.0014  0.1673
   12GLN    SC1 1206  16.528   5.468  24.161  0.0512 -0.2765  0.0132
   13GLY     BB 1207  16.590   5.275  24.768 -0.0755  0.0696  0.1941
   14SER     BB 1208  16.569   5.542  24.974  0.1181  0.0812  0.1951
   14SER    SC1 1209  16.421   5.696  24.773 -0.1300 -0.4558 -0.2180
   15GLU     BB 1210  16.822   5.634  24.968 -0.3159  0.1503 -0.1573
   15GLU    SC1 1211  16.819   5.992  24.860 -0.1427 -0.1130  0.1711
   16ASN     BB 1212  17.115   5.666  25.128  0.1707 -0.1123  0.2423
   16ASN    SC1 1213  17.287   5.856  24.960  0.1658  0.1130  0.0532
   17GLY     BB 1214  17.166   5.580  25.464  0.2084 -0.1394  0.1003
   18GLY     BB 1215  17.065   5.869  25.652 -0.0492  0.1479 -0.4572
   19ASN     BB 1216  16.929   6.164  25.699 -0.0652  0.0001 -0.0303
   19ASN    SC1 1217  16.770   6.171  25.993  0.0745  0.0035  0.1671
   20ASN     BB 1218  16.627   6.269  25.542 -0.0049 -0.0301 -0.0160
   20ASN    SC1 1219  16.667   6.260  25.172  0.3471  0.0851  0.2654
   21ALA     BB 1220  16.386   6.204  25.697 -0.0847 -0.2107  0.1313
   21ALA    SC1 1221  16.272   6.449  25.709  0.2377 -0.0528  0.0903
   22ILE     BB 1222  16.135   5.992  25.707  0.1305 -0.0601  0.0175
   22ILE    SC1 1223  15.847   6.166  25.766 -0.0189 -0.4118  0.3685
   23ASN     BB 1224  16.068   5.789  25.920  0.2731  0.0645 -0.0067
   23ASN    SC1 1225  16.282   5.563  26.047 -0.0910  0.2096 -0.0064
   24MET     BB 1226  15.979   5.867  26.222 -0.1713 -0.0077 -0.2662
   24MET    SC1 1227  15.672   6.075  26.227 -0.1778  0.0627 -0.1470
   25GLN     BB 1228  16.021   5.636  26.467 -0.2297 -0.1678 -0.0372
   25GLN    SC1 1229  15.906   5.320  26.295 -0.0201 -0.1489  0.2948
   26ASP     BB 1230  16.334   5.516  26.569  0.1252  0.0737 -0.0696
   26ASP    SC1 1231  16.352   5.198  26.523  0.1411  0.0360 -0.0722
   27VAL     BB 1232  16.409   5.564  26.909 -0.1002 -0.0569 -0.0959
   27VAL    SC1 1233  16.565   5.801  26.840  0.2410 -0.1989  0.1619
   28ASN     BB 1234  16.364   5.267  27.096  0.0248 -0.0596  0.0411
   28ASN    SC1 1235  16.114   5.367  27.264  0.0408  0.0993  0.1113
   29ASP     BB 1236  16.490   4.941  27.046 -0.0381 -0.2485 -0.0062
   29ASP    SC1 1237  16.787   5.092  27.209  0.1567  0.0525 -0.0159
   30LEU     BB 1238  16.744   4.905  26.791  0.0542 -0.1062 -0.2353
   30LEU    SC1 1239  17.045   4.770  26.712  0.1458  0.1783 -0.1584
   31GLY     BB 1240  16.795   5.090  26.512 -0.2611  0.1798 -0.2883
   32SER     BB 1241  17.066   5.178  26.413 -0.1535  0.0388  0.1293
   32SER    SC1 1242  17.132   4.926  26.340 -0.0237 -0.3174 -0.1570
   33THR     BB 1243  17.257   5.411  26.340  0.0102  0.1228  0.0399
   33THR    SC1 1244  17.427   5.361  26.588  0.0269  0.3699  0.0811
   34MET     BB 1245  17.403   5.486  26.060  0.0602  0.1102  0.1301
   34MET    SC1 1246  17.764   5.352  26.234 -0.0107 -0.2609  0.0739
   35THR     BB 1247  17.389   5.281  25.781 -0.1533 -0.1100 -0.1631
   35THR    SC1 1248  17.561   5.400  25.559 -0.0224 -0.0899 -0.0519
   36ASP     BB 1249  17.220   5.016  25.642  0.1919  0.2127  0.1211
   36ASP    SC1 1250  17.480   4.967  25.444 -0.0975 -0.1986  0.1979
   37GLN     BB 1251  17.006   4.708  25.716  0.2238  0.1238 -0.0516
   37GLN    SC1 1252  16.851   4.917  26.030 -0.2157 -0.0423  0.3032
   38ALA     BB 1253  17.221   4.456  25.815 -0.1156 -0.2386 -0.2041
   38ALA    SC1 1254  17.473   4.553  25.819 -0.3493  0.4185  0.0808
   39LEU     BB 1255  17.207   4.161  25.672 -0.0028  0.1307  0.0958
   39LEU    SC1 1256  17.563   4.084  25.709 -0.5531  0.0845 -0.1079
   40ASN     BB 1257  17.251   4.031  25.382  0.2220 -0.0854 -0.0655
   40ASN    SC1 1258  17.477   3.782  25.429  0.1601  0.2259  0.1223
   41ASP     BB 1259  16.978   3.925  25.243 -0.0626 -0.3287  0.2516
   41ASP    SC1 1260  16.991   3.932  24.906  0.1751 -0.0545 -0.2113
   42ASP     BB 1261  16.701   4.025  25.308  0.2720 -0.0888 -0.1325
   42ASP    SC1 1262  16.601   4.317  25.166 -0.0369  0.0783  0.1471
   43ASP     BB 1263  16.649   3.976  25.554 -0.0094  0.0148  0.0517
   43ASP    SC1 1264  16.910   3.821  25.725 -0.2418  0.0453  0.2701
   44ALA     BB 1265  16.392   3.994  25.693  0.1474 -0.2382  0.3485
   44ALA    SC1 1266  16.408   4.167  25.900 -0.2756  0.1884  0.0490
   45GLU     BB 1267  16.273   3.670  25.710  0.3583  0.2880  0.3405
   45GLU    SC1 1268  15.962   3.774  25.512 -0.0496 -0.2817  0.2400
   46THR     BB 1269  16.530   3.476  25.628  0.6243  0.3983 -0.1186
   46THR    SC1 1270  16.625   3.408  25.909  0.0541 -0.0320 -0.0107
   47GLY     BB 1271  16.711   3.565  25.393  0.1699  0.2846 -0.0518
   48LEU     BB 1272  16.701   3.439  25.075 -0.0504  0.0098 -0.2214
   48LEU    SC1 1273  16.910   3.144  25.074 -0.1439  0.1235  0.1207
   49THR     BB 1274  16.514   3.695  24.884 -0.3060 -0.1881 -0.2527
   49THR    SC1 1275  16.661   3.601  24.634 -0.1650 -0.0448 -0.2260
   50ASP     BB 1276  16.348   3.954  24.904  0.0071 -0.1892 -0.1131
   50ASP    SC1 1277  16.029   3.869  25.040 -0.0573 -0.2839  0.1541
   51GLY     BB 1278  16.199   3.977  24.615 -0.0725 -0.4428  0.4935
   52GLU     BB 1279  16.355   3.842  24.355 -0.2447  0.0642  0.0781
   52GLU    SC1 1280  16.489   4.170  24.268  0.1754  0.0585  0.4456
   53GLU     BB 1281  16.199   3.677  24.059 -0.2297  0.0430  0.3103
   53GLU    SC1 1282  16.442   3.478  23.827  0.3565 -0.0876 -0.1135
   54ASN     BB 1283  15.916   3.682  23.959  0.2805 -0.1518  0.1543
   54ASN    SC1 1284  15.941   3.363  23.807 -0.2340  0.4427 -0.0891
   55GLU     BB 1285  15.691   3.930  24.023  0.0380 -0.0990  0.0991
   55GLU    SC1 1286  15.387   3.765  24.174  0.2280 -0.0019  0.1134
   56GLU     BB 1287  15.705   4.248  24.056 -0.0384  0.1101 -0.0967
   56GLU    SC1 1288  15.765   4.270  24.435 -0.1909 -0.0253 -0.1558
   57PRO     BB 1289  15.841   4.456  23.962  0.0339  0.0311 -0.4241
   57PRO    SC1 1290  15.718   4.419  23.646 -0.2757  0.2063  0.0948
   58THR     BB 1291  15.808   4.785  23.907 -0.1687 -0.0985  0.2349
   58THR    SC1 1292  16.034   4.804  23.704  0.1079 -0.1541  0.5303
   59GLU     BB 1293  15.797   5.022  24.176 -0.0505 -0.0593  0.1710
   59GLU    SC1 1294  15.433   5.100  24.087 -0.1878  0.0448 -0.0185
   60GLU     BB 1295  16.147   5.177  24.231  0.3617  0.0121  0.1658
   60GLU    SC1 1296  16.316   5.037  23.948 -0.1871  0.2109  0.3664
   61GLU     BB 1297  16.191   5.207  24.544  0.1432 -0.0607 -0.0531
   61GLU    SC1 1298  16.295   4.873  24.656  0.0319  0.1844 -0.3903
    1ASN     BB 1299  27.101  24.962   8.961  0.0901  0.1324  0.2570
    1ASN    SC1 1300  27.389  24.998   9.167  0.3367  0.3922  0.3102
    2GLN     BB 1301  26.949  24.862   9.197 -0.1297  0.0755 -0.1553
    2GLN    SC1 1302  26.966  25.079   9.468  0.0232 -0.1252 -0.0036
    3CYS     BB 1303  26.850  24.557   9.239 -0.0813 -0.1673  0.0428
    3CYS    SC1 1304  26.876  24.550   9.528 -0.1779 -0.2854 -0.3504
    4LEU     BB 1305  26.950  24.234   9.107 -0.0678 -0.0659 -0.1094
    4LEU    SC1 1306  27.264  24.095   9.232 -0.2804 -0.0435  0.1522
    5PHE     BB 1307  26.826  24.001   8.913  0.2762  0.3415  0.0233
    5PHE    SC1 1308  27.086  23.938   8.683 -0.0290  0.1080 -0.3346
    5PHE    SC2 1309  27.293  24.184   8.793 -0.1074  0.1415 -0.2601
    5PHE    SC3 1310  27.180  24.227   8.531  0.1107  0.0432 -0.3731
    6GLN     BB 1311  26.552  24.201   8.702  0.0658  0.0947  0.2466
    6GLN    SC1 1312  26.568  23.902   8.446 -0.2405 -0.2709  0.0099
    7SER     BB 1313  26.506  24.449   8.868  0.0091  0.1540  0.1241
    7SER    SC1 1314  26.495  24.432   9.135  0.0728 -0.1060  0.3017
    8THR     BB 1315  26.492  24.794   8.846  0.0477  0.0787 -0.0767
    8THR    SC1 1316  26.481  24.916   9.125  0.3364  0.0696 -0.0578
    9ASN     BB 1317  26.661  24.959   8.635 -0.1075 -0.1856 -0.1817
    9ASN    SC1 1318  26.805  25.270   8.698 -0.4130 -0.2519 -0.1850
   10ASN     BB 1319  26.839  24.914   8.348  0.0583 -0.1443  0.1043
   10ASN    SC1 1320  27.134  24.975   8.510 -0.0823  0.4713 -0.0717
   11THR     BB 1321  26.615  24.792   8.056 -0.0364 -0.1080 -0.0618
   11THR    SC1 1322  26.475  24.973   7.855 -0.0104  0.1087  0.1108
   12GLN     BB 1323  26.390  24.578   8.014  0.0007  0.1747 -0.0640
   12GLN    SC1 1324  26.342  24.563   7.673 -0.3050 -0.1367 -0.0982
   13GLY     BB 1325  26.311  24.293   8.205  0.1162  0.0043 -0.1263
   14SER     BB 1326  26.120  24.287   8.477  0.0827 -0.4737  0.2280
   14SER    SC1 1327  25.883  24.215   8.326  0.0640 -0.0963 -0.0594
   15GLU     BB 1328  26.114  24.630   8.637  0.2307 -0.0254  0.1162
   15GLU    SC1 1329  26.240  24.889   8.379 -0.0725 -0.2007  0.0572
   16ASN     BB 1330  25.932  24.711   8.864  0.2215  0.0893  0.2622
   16ASN    SC1 1331  26.110  24.679   9.121 -0.0064 -0.0911  0.0056
   17GLY     BB 1332  25.851  25.025   9.024 -0.0209  0.1882  0.0441
   18GLY     BB 1333  25.593  25.189   9.055 -0.0533  0.0069  0.1232
   19ASN     BB 1334  25.420  25.446   8.930  0.0728  0.0597 -0.2233
   19ASN    SC1 1335  25.510  25.758   8.961  0.1988 -0.2625  0.2216
   20ASN     BB 1336  25.088  25.511   9.021 -0.0078  0.1391 -0.0282
   20ASN    SC1 1337  25.026  25.191   8.999 -0.2438  0.1929 -0.0640
   21ALA     BB 1338  25.026  25.777   8.965 -0.2710 -0.0490  0.1381
   21ALA    SC1 1339  24.822  25.855   9.123 -0.1440 -0.0986  0.3303
   22ILE     BB 1340  24.821  25.923   8.729 -0.4100 -0.0712  0.1016
   22ILE    SC1 1341  24.551  26.076   8.869 -0.3888  0.0921 -0.0339
   23ASN     BB 1342  24.927  25.895   8.379  0.3397  0.1162 -0.0232
   23ASN    SC1 1343  24.688  25.701   8.247  0.1550  0.1031 -0.2033
   24MET     BB 1344  25.119  26.084   8.175  0.2528  0.1851  0.0380
   24MET    SC1 1345  25.030  26.182   7.826  0.0723  0.2276 -0.1455
   25GLN     BB 1346  25.493  26.062   8.270 -0.0691  0.0103  0.1523
   25GLN    SC1 1347  25.661  26.333   8.022 -0.1908  0.3097 -0.0048
   26ASP     BB 1348  25.634  25.941   8.507 -0.1181  0.1288  0.1552
   26ASP    SC1 1349  25.636  25.582   8.541  0.1644 -0.0054  0.2667
   27VAL     BB 1350  25.942  25.898   8.680 -0.2788 -0.0483 -0.2402
   27VAL    SC1 1351  26.169  25.976   8.513  0.0355 -0.0621  0.1657
   28ASN     BB 1352  25.960  26.092   8.970 -0.2127 -0.1511  0.2092
   28ASN    SC1 1353  25.740  26.279   8.847  0.2768  0.0319  0.0938
   29ASP     BB 1354  25.903  25.972   9.247  0.1885  0.3424  0.0583
   29ASP    SC1 1355  25.581  26.090   9.254  0.0049 -0.2514 -0.1404
   30LEU     BB 1356  26.113  26.065   9.503 -0.2731  0.1906 -0.1710
   30LEU    SC1 1357  26.405  25.897   9.564 -0.0220 -0.0684  0.1060
   31GLY     BB 1358  25.942  26.134   9.791  0.2043 -0.0693  0.3298
   32SER     BB 1359  25.616  26.025   9.715 -0.2301 -0.3769  0.0810
   32SER    SC1 1360  25.676  25.741   9.772  0.3455 -0.3612  0.0586
   33THR     BB 1361  25.318  26.102   9.704 -0.0914  0.2591  0.1337
   33THR    SC1 1362  25.343  26.344   9.520  0.0534  0.1205 -0.0336
   34MET     BB 1363  25.093  25.985   9.873 -0.0397 -0.4098  0.5005
   34MET    SC1 1364  24.769  26.046   9.720  0.1519 -0.2250  0.2308
   35THR     BB 1365  25.199  25.721  10.038  0.0140  0.2827  0.0649
   35THR    SC1 1366  25.341  25.592   9.800 -0.0839 -0.2328  0.2733
   36ASP     BB 1367  25.457  25.860  10.173  0.0497  0.0121 -0.0619
   36ASP    SC1 1368  25.342  26.190  10.191 -0.0905 -0.1113  0.4423
   37GLN     BB 1369  25.554  25.883  10.475  0.1338  0.0086  0.2369
   37GLN    SC1 1370  25.861  25.621  10.485  0.1151 -0.0528 -0.1924
   38ALA     BB 1371  25.605  26.107  10.727  0.1719  0.1435  0.3232
   38ALA    SC1 1372  25.776  25.903  10.777 -0.2205 -0.2597  0.0917
   39LEU     BB 1373  25.441  26.096  10.990  0.1038  0.0610 -0.2973
   39LEU    SC1 1374  25.753  25.976  11.142  0.2845 -0.0485 -0.2564
   40ASN     BB 1375  25.101  25.997  10.913 -0.0835  0.2389  0.1384
   40ASN    SC1 1376  25.179  26.117  10.617 -0.2166 -0.3649 -0.2110
   41ASP     BB 1377  24.949  25.756  10.764 -0.2025 -0.1095 -0.0392
   41ASP    SC1 1378  25.116  25.726  10.496  0.2903  0.0170  0.0824
   42ASP     BB 1379  24.741  25.557  10.831 -0.1872 -0.0602 -0.0509
   42ASP    SC1 1380  24.419  25.686  10.939 -0.3403 -0.1836  0.2185
   43ASP     BB 1381  24.559  25.332  10.694 -0.1851  0.1713  0.1178
   43ASP    SC1 1382  24.459  25.379  10.373 -0.3130  0.0183 -0.0792
   44ALA     BB 1383  24.353  25.085  10.785  0.0327 -0.0974  0.0250
   44ALA    SC1 1384  24.117  25.169  10.685  0.1180 -0.0638 -0.1514
   45GLU     BB 1385  24.373  24.888  11.045 -0.4160 -0.2118 -0.0933
   45GLU    SC1 1386  24.639  24.900  11.355 -0.0321 -0.2135  0.0835
   46THR     BB 1387  24.120  24.953  11.248 -0.1748  0.3557 -0.2823
   46THR    SC1 1388  23.998  25.184  11.091 -0.1574  0.4169 -0.2061
   47GLY     BB 1389  24.177  24.822  11.549  0.0759  0.3742 -0.1509
   48LEU     BB 1390  23.960  24.753  11.746 -0.0452  0.1535  0.0844
   48LEU    SC1 1391  24.001  24.566  12.045 -0.3853  0.0351 -0.1868
   49THR     BB 1392  23.683  24.785  11.570 -0.2555  0.1051 -0.0182
   49THR    SC1 1393  23.509  24.541  11.628  0.0310 -0.0858  0.0639
   50ASP     BB 1394  23.476  24.998  11.695  0.0496 -0.0810 -0.1110
   50ASP    SC1 1395  23.551  24.951  12.011  0.0957 -0.1212  0.1351
   51GLY     BB 1396  23.358  25.275  11.587 -0.3341  0.2028 -0.0312
   52GLU     BB 1397  23.179  25.471  11.432 -0.1053  0.3409 -0.0854
   52GLU    SC1 1398  22.801  25.578  11.352  0.1481  0.1234  0.3371
   53GLU     BB 1399  23.289  25.758  11.301  0.1103  0.2668  0.0826
   53GLU    SC1 1400  23.648  25.673  11.399 -0.0352 -0.2430 -0.2189
   54ASN     BB 1401  23.433  25.749  10.958 -0.2781 -0.3180  0.0375
   54ASN    SC1 1402  23.369  26.047  10.868  0.1409 -0.0055 -0.3630
   55GLU     BB 1403  23.335  25.565  10.669  0.0415  0.0147 -0.2280
   55GLU    SC1 1404  23.673  25.352  10.612 -0.2610 -0.1237 -0.0341
   56GLU     BB 1405  23.191  25.666  10.445  0.2104  0.2136 -0.0429
   56GLU    SC1 1406  23.456  26.000  10.412 -0.0641  0.3748  0.0120
   57PRO     BB 1407  23.169  25.541  10.219 -0.0555  0.2865 -0.0282
   57PRO    SC1 1408  22.834  25.572  10.119 -0.2916 -0.1176 -0.0003
   58THR     BB 1409  23.365  25.222  10.225  0.1922 -0.1064  0.0155
   58THR    SC1 1410  23.183  24.977  10.227 -0.0941  0.1020  0.0536
   59GLU     BB 1411  23.564  25.065  10.038 -0.0639 -0.1093 -0.0535
   59GLU    SC1 1412  23.401  25.057   9.684 -0.1647  0.1679  0.1593
   60GLU     BB 1413  23.699  24.770  10.015  0.0019 -0.1895  0.1275
   60GLU    SC1 1414  23.373  24.573  10.031 -0.1822  0.2551  0.0432
   61GLU     BB 1415  23.921  24.599  10.281  0.0385 -0.0923  0.3239
   61GLU    SC1 1416  24.245  24.771  10.362 -0.2787  0.0685  0.0188
    1ASN     BB 1417   0.200   5.043  24.362  0.2897  0.2525 -0.1402
    1ASN    SC1 1418   0.509   5.187  24.420 -0.1935 -0.1884  0.0571
    2GLN     BB 1419   0.240   4.810  24.581 -0.1105 -0.1182  0.1896
    2GLN    SC1 1420   0.491   4.882  24.846  0.0354 -0.1760  0.1389
    3CYS     BB 1421   0.153   4.495  24.443 -0.2595 -0.1239  0.0336
    3CYS    SC1 1422   0.168   4.183  24.602 -0.1148 -0.0660  0.1344
    4LEU     BB 1423  -0.124   4.239  24.371  0.1070 -0.0942  0.1388
    4LEU    SC1 1424  -0.363   4.431  24.364 -0.0013 -0.1017 -0.0202
    5PHE     BB 1425  -0.241   3.983  24.451  0.1758  0.2891  0.1760
    5PHE    SC1 1426  -0.489   4.053  24.634  0.0741  0.1988  0.3914
    5PHE    SC2 1427  -0.821   4.126  24.623  0.0890  0.2387  0.1490
    5PHE    SC3 1428  -0.644   4.349  24.566  0.1512  0.1670  0.0610
    6GLN     BB 1429  -0.043   3.848  24.656 -0.0130 -0.1264 -0.2977
    6GLN    SC1 1430  -0.128   4.126  24.960 -0.0409 -0.1313  0.1311
    7SER     BB 1431   0.064   3.547  24.669  0.1359  0.0802 -0.1933
    7SER    SC1 1432   0.276   3.616  24.731 -0.3255  0.1131  0.4038
    8THR     BB 1433  -0.075   3.297  24.491 -0.0739  0.2714  0.0736
    8THR    SC1 1434  -0.339   3.418  24.398 -0.1912 -0.0034  0.0369
    9ASN     BB 1435   0.099   3.146  24.278  0.0393 -0.0536  0.0167
    9ASN    SC1 1436   0.061   2.793  24.275  0.2009  0.0101  0.1694
   10ASN     BB 1437   0.366   3.097  24.133 -0.4233  0.1631  0.2309
   10ASN    SC1 1438   0.356   2.796  23.963 -0.1459  0.0937 -0.1223
   11THR     BB 1439   0.582   2.917  24.391  0.1379 -0.0637 -0.1080
   11THR    SC1 1440   0.644   2.627  24.319 -0.0418 -0.0983 -0.1261
   12GLN     BB 1441   0.731   2.915  24.682 -0.0147  0.2899  0.0572
   12GLN    SC1 1442   1.085   2.777  24.680  0.2852  0.0734  0.0179
   13GLY     BB 1443   0.709   3.221  24.787 -0.1968 -0.1383 -0.2420
   14SER     BB 1444   0.921   3.370  24.905 -0.0750  0.0364 -0.0437
   14SER    SC1 1445   1.039   3.574  24.706  0.3727  0.3252  0.2356
   15GLU     BB 1446   1.009   3.653  25.069  0.0758 -0.0939 -0.0692
   15GLU    SC1 1447   0.749   3.940  25.185  0.0632  0.3970  0.0992
   16ASN     BB 1448   1.290   3.792  25.010 -0.1293  0.0123  0.0796
   16ASN    SC1 1449   1.264   4.053  25.219 -0.2831 -0.2151 -0.1039
   17GLY     BB 1450   1.387   3.805  24.680 -0.3502  0.1852  0.1044
   18GLY     BB 1451   1.505   4.117  24.531  0.1010  0.1514 -0.1667
   19ASN     BB 1452   1.783   4.045  24.453 -0.3277 -0.0168  0.0445
   19ASN    SC1 1453   1.955   4.304  24.643  0.1154 -0.1389 -0.0300
   20ASN     BB 1454   1.897   3.785  24.251  0.1609 -0.2211 -0.2920
   20ASN    SC1 1455   2.151   3.989  24.172  0.2146 -0.0309  0.0847
   21ALA     BB 1456   1.720   3.606  24.008 -0.3791 -0.0483 -0.3667
   21ALA    SC1 1457   1.473   3.592  23.902 -0.4059  0.1437 -0.3330
   22ILE     BB 1458   1.831   3.334  23.926 -0.1228 -0.0238  0.1249
   22ILE    SC1 1459   1.554   3.249  23.745 -0.1521  0.0122  0.1525
   23ASN     BB 1460   2.022   3.064  24.002  0.0919  0.0971 -0.1556
   23ASN    SC1 1461   2.234   3.169  24.279 -0.0767 -0.2465  0.2154
   24MET     BB 1462   2.029   2.730  23.868 -0.0665 -0.2198 -0.2104
   24MET    SC1 1463   2.075   2.642  23.523 -0.0163  0.1503  0.0985
   25GLN     BB 1464   2.115   2.447  23.998 -0.1625  0.0427  0.0034
   25GLN    SC1 1465   2.297   2.173  23.787 -0.2064  0.1498  0.1726
   26ASP     BB 1466   2.074   2.513  24.342  0.0841 -0.0017  0.0167
   26ASP    SC1 1467   1.942   2.814  24.387  0.0640 -0.0002 -0.1776
   27VAL     BB 1468   2.311   2.623  24.604  0.0577  0.1167 -0.1041
   27VAL    SC1 1469   2.536   2.809  24.607  0.0826  0.0864  0.2328
   28ASN     BB 1470   2.161   2.613  24.885 -0.1478 -0.2539  0.1765
   28ASN    SC1 1471   1.859   2.688  24.863  0.1475  0.0625 -0.1733
   29ASP     BB 1472   2.259   2.376  25.069 -0.0779  0.0246 -0.3020
   29ASP    SC1 1473   2.078   2.066  25.090  0.0665  0.1598 -0.2625
   30LEU     BB 1474   2.519   2.308  25.221 -0.0924 -0.0755 -0.0255
   30LEU    SC1 1475   2.714   2.468  25.483  0.3099  0.2532 -0.0634
   31GLY     BB 1476   2.505   1.974  25.316  0.0798  0.2400  0.0454
   32SER     BB 1477   2.384   1.816  25.537 -0.3231  0.1785  0.2392
   32SER    SC1 1478   2.144   1.749  25.383 -0.0345 -0.1509 -0.1663
   33THR     BB 1479   2.460   1.649  25.781  0.1712 -0.2210 -0.0184
   33THR    SC1 1480   2.759   1.683  25.730  0.1260  0.0632 -0.1092
   34MET     BB 1481   2.426   1.344  25.877  0.0351 -0.2641 -0.1170
   34MET    SC1 1482   2.759   1.268  25.799 -0.0379 -0.1530  0.2885
   35THR     BB 1483   2.289   1.341  26.158 -0.0636  0.2156 -0.0616
   35THR    SC1 1484   2.047   1.527  26.165 -0.2833 -0.0694  0.2127
   36ASP     BB 1485   2.494   1.460  26.392 -0.0115  0.2852  0.1065
   36ASP    SC1 1486   2.731   1.599  26.179  0.3302  0.3131 -0.0487
   37GLN     BB 1487   2.495   1.684  26.612 -0.2625 -0.0986  0.2563
   37GLN    SC1 1488   2.471   1.467  26.937  0.0865 -0.1969 -0.1683
   38ALA     BB 1489   2.588   1.978  26.586  0.0527 -0.0168 -0.3505
   38ALA    SC1 1490   2.849   2.017  26.637  0.0010 -0.2926  0.2021
   39LEU     BB 1491   2.410   2.191  26.761  0.1110 -0.2958  0.2323
   39LEU    SC1 1492   2.730   2.349  26.850  0.0883 -0.4008 -0.2796
   40ASN     BB 1493   2.081   2.354  26.750  0.4800 -0.1142 -0.0843
   40ASN    SC1 1494   1.893   2.503  26.989  0.1277  0.1234 -0.1132
   41ASP     BB 1495   2.025   2.550  26.503  0.0765  0.0054 -0.0935
   41ASP    SC1 1496   1.894   2.341  26.253 -0.0635  0.1372  0.0688
   42ASP     BB 1497   2.242   2.713  26.291 -0.0295  0.0594 -0.4223
   42ASP    SC1 1498   2.105   3.041  26.201 -0.3480 -0.2214  0.2471
   43ASP     BB 1499   2.515   2.542  26.179 -0.0105 -0.2395  0.2012
   43ASP    SC1 1500   2.386   2.225  26.276  0.0746  0.1964 -0.1951
   44ALA     BB 1501   2.571   2.632  25.839 -0.1725  0.1410 -0.1698
   44ALA    SC1 1502   2.355   2.793  25.847 -0.1286  0.1917  0.0968
   45GLU     BB 1503   2.779   2.897  25.691 -0.1117 -0.0589  0.1623
   45GLU    SC1 1504   2.825   2.967  26.070 -0.1338  0.1415  0.2184
   46THR     BB 1505   3.028   2.912  25.447 -0.2859 -0.0809  0.0439
   46THR    SC1 1506   3.202   2.796  25.670 -0.1336  0.0158 -0.0229
   47GLY     BB 1507   2.907   3.106  25.169  0.1698 -0.0754  0.1185
   48LEU     BB 1508   3.073   3.336  25.059 -0.0271 -0.1144 -0.0571
   48LEU    SC1 1509   3.279   3.406  25.368 -0.4658 -0.3604  0.0998
   49THR     BB 1510   3.074   3.446  24.752  0.0977 -0.0737 -0.0508
   49THR    SC1 1511   3.115   3.746  24.790 -0.1271 -0.0431 -0.0360
   50ASP     BB 1512   3.296   3.407  24.511 -0.0134 -0.0463  0.1263
   50ASP    SC1 1513   3.383   3.108  24.641 -0.1589  0.3155 -0.2947
   51GLY     BB 1514   3.082   3.484  24.288 -0.4766 -0.0698 -0.1503
   52GLU     BB 1515   3.078   3.761  24.120 -0.0176 -0.1939  0.0867
   52GLU    SC1 1516   3.328   3.884  24.416 -0.1564  0.1043  0.0441
   53GLU     BB 1517   2.846   3.708  23.890  0.0285  0.4232 -0.1141
   53GLU    SC1 1518   2.639   3.933  24.140  0.0396 -0.1811 -0.1614
   54ASN     BB 1519   2.757   3.398  23.990 -0.0570 -0.1506 -0.1495
   54ASN    SC1 1520   2.624   3.372  24.331 -0.2218 -0.2407  0.3197
   55GLU     BB 1521   2.955   3.196  23.903 -0.2993  0.2721  0.2886
   55GLU    SC1 1522   2.876   2.933  23.588  0.2379 -0.3627  0.0797
   56GLU     BB 1523   3.286   3.126  24.016  0.1927 -0.0772 -0.0201
   56GLU    SC1 1524   3.452   3.176  23.709  0.0773  0.1514 -0.1718
   57PRO     BB 1525   3.474   2.991  24.241 -0.0297  0.1574  0.3522
   57PRO    SC1 1526   3.317   2.728  24.348 -0.1085 -0.3075 -0.0305
   58THR     BB 1527   3.775   3.193  24.371  0.1653  0.3736  0.1150
   58THR    SC1 1528   3.859   3.152  24.661 -0.1603  0.0417  0.1711
   59GLU     BB 1529   4.046   3.233  24.209 -0.0805 -0.0409 -0.1034
   59GLU    SC1 1530   4.182   2.959  23.936  0.1445 -0.0062  0.2070
   60GLU     BB 1531   4.073   3.586  24.206  0.0822  0.1745 -0.0016
   60GLU    SC1 1532   4.223   3.520  24.586 -0.2072 -0.1239  0.2190
   61GLU     BB 1533   4.141   3.836  24.012  0.0697  0.0281  0.1373
   61GLU    SC1 1534   3.890   3.823  23.823 -0.2014  0.2310 -0.1714
    1ASN     BB 1535  14.518  17.230  14.053  0.0191  0.0828 -0.2289
    1ASN    SC1 1536  14.355  17.403  14.286  0.2906 -0.3963 -0.1936
    2GLN     BB 1537  14.811  17.336  14.080 -0.2999  0.2893 -0.1298
    2GLN    SC1 1538  14.967  17.121  13.796 -0.1701  0.1468  0.0259
    3CYS     BB 1539  14.779  17.632  14.149 -0.0234  0.1609 -0.1667
    3CYS    SC1 1540  14.777  17.494  14.458 -0.1293  0.2460  0.2360
    4LEU     BB 1541  14.559  17.848  14.260 -0.0031 -0.0087  0.2133
    4LEU    SC1 1542  14.517  17.763  14.591 -0.3687 -0.2041 -0.0098
    5PHE     BB 1543  14.347  17.981  14.027  0.0902  0.2035 -0.0875
    5PHE    SC1 1544  14.408  18.284  14.160 -0.3371  0.4669 -0.2010
    5PHE    SC2 1545  14.569  18.576  14.093 -0.0725  0.4129  0.1639
    5PHE    SC3 1546  14.663  18.435  14.329 -0.2216  0.0495  0.0125
    6GLN     BB 1547  14.042  17.931  13.899  0.0783  0.1844 -0.3985
    6GLN    SC1 1548  13.883  18.215  14.159  0.1469 -0.3240 -0.1654
    7SER     BB 1549  14.021  17.620  14.021 -0.0149 -0.1050  0.1483
    7SER    SC1 1550  13.721  17.630  13.959  0.0409 -0.2018 -0.2590
    8THR     BB 1551  14.081  17.457  13.712  0.2334 -0.1681  0.3315
    8THR    SC1 1552  14.329  17.287  13.663  0.2264 -0.1596  0.2657
    9ASN     BB 1553  13.794  17.452  13.543 -0.0836  0.1396 -0.2215
    9ASN    SC1 1554  13.730  17.239  13.315  0.2348  0.2659 -0.0370
   10ASN     BB 1555  13.470  17.493  13.635 -0.0392  0.1347  0.2038
   10ASN    SC1 1556  13.328  17.271  13.865  0.2142 -0.1028  0.1868
   11THR     BB 1557  13.280  17.709  13.513  0.3450  0.4102 -0.2836
   11THR    SC1 1558  12.984  17.780  13.496  0.2177 -0.0294 -0.0666
   12GLN     BB 1559  13.323  17.939  13.246 -0.0623 -0.0338  0.0803
   12GLN    SC1 1560  13.456  18.226  13.491 -0.0645  0.0380  0.1675
   13GLY     BB 1561  13.188  17.898  12.921  0.0085  0.1391 -0.1736
   14SER     BB 1562  13.368  17.836  12.660  0.0652  0.0357 -0.2421
   14SER    SC1 1563  13.356  18.121  12.584 -0.0803 -0.2546  0.0127
   15GLU     BB 1564  13.446  17.577  12.528 -0.0167 -0.0241 -0.2691
   15GLU    SC1 1565  13.799  17.627  12.312  0.2260 -0.2259  0.0200
   16ASN     BB 1566  13.592  17.313  12.607  0.1817  0.1756 -0.1498
   16ASN    SC1 1567  13.624  17.161  12.333  0.1705  0.1321  0.1506
   17GLY     BB 1568  13.514  17.233  12.914  0.0902  0.2075 -0.1515
   18GLY     BB 1569  13.232  17.047  12.871  0.1046 -0.2826 -0.1679
   19ASN     BB 1570  13.081  16.891  13.098  0.1055  0.0827  0.0770
   19ASN    SC1 1571  13.244  16.783  13.402 -0.1605  0.3391  0.1919
   20ASN     BB 1572  12.789  16.899  13.173  0.0899 -0.3916 -0.1255
   20ASN    SC1 1573  12.817  16.883  13.541 -0.0120  0.1557 -0.0575
   21ALA     BB 1574  12.727  17.258  13.215  0.2828  0.3960  0.2749
   21ALA    SC1 1575  12.554  17.137  13.383 -0.3469  0.3235 -0.3771
   22ILE     BB 1576  12.455  17.320  12.985 -0.1058  0.1573  0.1068
   22ILE    SC1 1577  12.284  17.486  13.229 -0.1291  0.0790  0.1440
   23ASN     BB 1578  12.398  17.300  12.639 -0.1566 -0.0028 -0.1706
   23ASN    SC1 1579  12.610  17.395  12.454 -0.0788 -0.0401  0.1503
   24MET     BB 1580  12.292  17.031  12.567 -0.0782 -0.1929  0.1825
   24MET    SC1 1581  12.325  16.844  12.931 -0.0093  0.0409  0.0161
   25GLN     BB 1582  12.473  16.864  12.307 -0.2992 -0.0824 -0.2573
   25GLN    SC1 1583  12.404  16.567  12.531 -0.3441 -0.3070 -0.0758
   26ASP     BB 1584  12.677  16.921  12.043 -0.0655  0.0655 -0.1758
   26ASP    SC1 1585  12.532  17.119  11.834  0.2416 -0.2365 -0.0129
   27VAL     BB 1586  12.877  16.651  11.892 -0.2444 -0.0428  0.0515
   27VAL    SC1 1587  12.806  16.725  11.619 -0.5096 -0.0989  0.1020
   28ASN     BB 1588  13.020  16.397  11.959 -0.0931 -0.0963 -0.1027
   28ASN    SC1 1589  13.344  16.405  11.969  0.3016 -0.3457 -0.0897
   29ASP     BB 1590  12.833  16.125  11.882  0.0136 -0.2702 -0.2534
   29ASP    SC1 1591  12.736  16.057  12.239  0.2069 -0.0641  0.1195
   30LEU     BB 1592  12.912  15.842  11.725 -0.1469  0.2284  0.0503
   30LEU    SC1 1593  13.037  15.899  11.430 -0.4135 -0.0548 -0.2115
   31GLY     BB 1594  12.803  15.667  11.931  0.1224 -0.0714 -0.2356
   32SER     BB 1595  12.928  15.606  12.225  0.1267  0.3491 -0.4833
   32SER    SC1 1596  13.192  15.560  12.182 -0.0244  0.2156 -0.0563
   33THR     BB 1597  12.868  15.278  12.308  0.1414 -0.0652 -0.2530
   33THR    SC1 1598  12.575  15.251  12.225  0.1677  0.0271 -0.3784
   34MET     BB 1599  12.981  15.176  12.671 -0.2588  0.0347  0.3372
   34MET    SC1 1600  12.760  14.870  12.711 -0.1626  0.3215 -0.0932
   35THR     BB 1601  13.272  15.288  12.728 -0.0148 -0.0649  0.0183
   35THR    SC1 1602  13.261  15.531  12.544  0.1407 -0.1027 -0.0428
   36ASP     BB 1603  13.568  15.173  12.673  0.1390  0.5380 -0.0324
   36ASP    SC1 1604  13.776  15.224  12.409  0.0582  0.2252 -0.1779
   37GLN     BB 1605  13.777  15.166  12.906 -0.0066  0.3729 -0.0868
   37GLN    SC1 1606  14.005  15.472  12.994 -0.0203  0.2029 -0.0755
   38ALA     BB 1607  13.646  15.274  13.218  0.3846  0.1666 -0.5485
   38ALA    SC1 1608  13.850  15.214  13.385  0.0213 -0.0582 -0.1633
   39LEU     BB 1609  13.311  15.353  13.250  0.0143 -0.0916  0.2383
   39LEU    SC1 1610  13.259  15.046  13.447 -0.0676 -0.0073  0.0653
   40ASN     BB 1611  13.045  15.462  13.489 -0.0933 -0.0153 -0.1139
   40ASN    SC1 1612  13.302  15.559  13.676 -0.0692  0.3013 -0.3710
   41ASP     BB 1613  12.941  15.725  13.477 -0.2611 -0.1407  0.1788
   41ASP    SC1 1614  12.625  15.653  13.560 -0.0318  0.0103  0.0111
   42ASP     BB 1615  13.003  16.034  13.621  0.1352 -0.2245  0.4586
   42ASP    SC1 1616  13.064  16.172  13.935 -0.0577  0.2041  0.1710
   43ASP     BB 1617  13.122  16.184  13.410  0.1474 -0.1912  0.1118
   43ASP    SC1 1618  12.961  16.486  13.309  0.3368 -0.2511  0.0467
   44ALA     BB 1619  13.052  16.046  13.159 -0.4287  0.4004  0.1041
   44ALA    SC1 1620  13.022  16.128  12.904  0.1208  0.1039 -0.0729
   45GLU     BB 1621  13.069  15.721  13.003  0.1002 -0.0053  0.1909
   45GLU    SC1 1622  12.820  15.618  12.743 -0.2587  0.1954 -0.0689
   46THR     BB 1623  13.375  15.784  12.920 -0.0117  0.1362  0.1972
   46THR    SC1 1624  13.460  16.040  12.777  0.1722 -0.0121  0.0349
   47GLY     BB 1625  13.606  15.664  13.079 -0.0810 -0.1833  0.0015
   48LEU     BB 1626  13.773  15.767  13.378 -0.0588  0.1883  0.1911
   48LEU    SC1 1627  14.035  15.545  13.545 -0.1776  0.0894 -0.0576
   49THR     BB 1628  13.786  16.077  13.445 -0.0237 -0.1349  0.2944
   49THR    SC1 1629  14.043  16.154  13.590  0.0604  0.0569  0.0514
   50ASP     BB 1630  13.854  16.248  13.166  0.0075  0.0619  0.0230
   50ASP    SC1 1631  13.869  15.959  12.965 -0.0455 -0.0368 -0.2067
   51GLY     BB 1632  13.744  16.425  12.930 -0.0442 -0.1192 -0.0629
   52GLU     BB 1633  13.789  16.436  12.640  0.0507 -0.1179 -0.1885
   52GLU    SC1 1634  13.498  16.776  12.609 -0.0609  0.2102 -0.0470
   53GLU     BB 1635  13.859  16.182  12.521  0.0423 -0.0196 -0.2405
   53GLU    SC1 1636  13.727  16.137  12.101 -0.0851  0.2813  0.3848
   54ASN     BB 1637  14.172  16.074  12.353 -0.0290 -0.0064 -0.0239
   54ASN    SC1 1638  14.012  15.787  12.272 -0.1140 -0.2257  0.3827
   55GLU     BB 1639  14.418  15.838  12.451 -0.1172 -0.4092  0.1106
   55GLU    SC1 1640  14.507  15.638  12.145 -0.0709 -0.0155  0.1750
   56GLU     BB 1641  14.584  15.904  12.689  0.2079 -0.0961  0.1014
   56GLU    SC1 1642  14.470  15.632  12.917  0.1596  0.2173 -0.1789
   57PRO     BB 1643  14.873  15.929  12.739  0.1201 -0.1686  0.2787
   57PRO    SC1 1644  15.177  15.999  12.625 -0.4946 -0.2777 -0.1511
   58THR     BB 1645  14.908  16.230  12.945 -0.3667 -0.2861  0.1110
   58THR    SC1 1646  14.693  16.154  13.147 -0.1705 -0.0034  0.4366
   59GLU     BB 1647  14.835  16.504  12.830  0.1009 -0.1740 -0.3461
   59GLU    SC1 1648  15.091  16.808  12.924 -0.1562 -0.1062  0.2948
   60GLU     BB 1649  14.557  16.654  12.793  0.2603 -0.0275  0.0637
   60GLU    SC1 1650  14.516  16.453  12.454  0.2951  0.0400 -0.0698
   61GLU     BB 1651  14.451  16.948  12.640  0.0501 -0.0812  0.3275
   61GLU    SC1 1652  14.345  17.136  12.887 -0.1749 -0.0411 -0.4876
    1ASN     BB 1653  20.447  20.689  13.541 -0.0887 -0.0664 -0.0226
    1ASN    SC1 1654  20.777  20.690  13.553 -0.0408  0.3164  0.3919
    2GLN     BB 1655  20.401  20.695  13.187 -0.1199  0.0757  0.0941
    2GLN    SC1 1656  20.232  21.022  13.038  0.1343 -0.1130  0.1599
    3CYS     BB 1657  20.692  20.736  13.051 -0.0608 -0.0007  0.2350
    3CYS    SC1 1658  20.941  20.633  13.191 -0.4699 -0.0551  0.3504
    4LEU     BB 1659  20.744  21.078  12.916 -0.0335 -0.1911  0.3206
    4LEU    SC1 1660  20.921  21.280  13.138 -0.1755 -0.1871  0.0333
    5PHE     BB 1661  20.905  21.164  12.628 -0.2121  0.0321 -0.0665
    5PHE    SC1 1662  20.895  21.416  12.487 -0.3048  0.2431 -0.0312
    5PHE    SC2 1663  20.658  21.660  12.490 -0.1780  0.3670  0.1294
    5PHE    SC3 1664  20.824  21.647  12.727 -0.0640  0.2413  0.0438
    6GLN     BB 1665  20.861  21.015  12.309  0.4899  0.0503  0.4183
    6GLN    SC1 1666  21.112  20.774  12.159  0.0016  0.2374 -0.4581
    7SER     BB 1667  20.577  20.824  12.232  0.1104  0.1342  0.0607
    7SER    SC1 1668  20.474  21.061  12.157 -0.0354  0.1077  0.0381
    8THR     BB 1669  20.302  20.632  12.316 -0.0570  0.0778  0.0506
    8THR    SC1 1670  20.431  20.369  12.232 -0.2108  0.0524 -0.1098
    9ASN     BB 1671  20.036  20.847  12.396  0.0882 -0.3413  0.0463
    9ASN    SC1 1672  19.855  20.542  12.392 -0.2780 -0.3353  0.1378
   10ASN     BB 1673  20.072  21.018  12.117  0.2728 -0.0570 -0.1158
   10ASN    SC1 1674  20.061  21.350  12.162  0.1457  0.2823  0.2133
   11THR     BB 1675  20.055  20.829  11.836 -0.1652 -0.6063  0.0179
   11THR    SC1 1676  20.359  20.798  11.837 -0.1338 -0.3360  0.2603
   12GLN     BB 1677  19.981  20.912  11.577  0.2542 -0.0771  0.4239
   12GLN    SC1 1678  19.987  20.547  11.419  0.0057  0.0677 -0.2206
   13GLY     BB 1679  20.018  21.264  11.566  0.2090  0.1736  0.2127
   14SER     BB 1680  20.123  21.547  11.404 -0.0929  0.3947  0.1666
   14SER    SC1 1681  19.947  21.737  11.520  0.0594  0.5438 -0.0360
   15GLU     BB 1682  20.369  21.705  11.353  0.1218 -0.1962  0.0572
   15GLU    SC1 1683  20.305  21.603  10.942 -0.0371 -0.2931 -0.0667
   16ASN     BB 1684  20.697  21.580  11.235  0.0788 -0.0173  0.0902
   16ASN    SC1 1685  20.776  21.544  11.579  0.1944 -0.0524 -0.1992
   17GLY     BB 1686  20.741  21.323  11.017  0.1266 -0.3248 -0.0939
   18GLY     BB 1687  20.453  21.190  11.183  0.3957 -0.1306  0.1390
   19ASN     BB 1688  20.290  20.972  10.996  0.0412  0.0542  0.0362
   19ASN    SC1 1689  20.628  20.950  10.876  0.1060  0.0323  0.1276
   20ASN     BB 1690  20.119  20.901  10.739 -0.0352 -0.2896 -0.1006
   20ASN    SC1 1691  19.844  21.049  10.799  0.0707  0.2308 -0.0347
   21ALA     BB 1692  20.258  20.821  10.471 -0.0131  0.1504  0.0759
   21ALA    SC1 1693  20.194  20.913  10.225  0.2498 -0.0065 -0.0549
   22ILE     BB 1694  20.566  20.763  10.477 -0.1551  0.0814 -0.1828
   22ILE    SC1 1695  20.657  20.988  10.239  0.2454  0.1395  0.0167
   23ASN     BB 1696  20.659  20.557  10.673  0.1813  0.2220  0.3534
   23ASN    SC1 1697  21.018  20.603  10.652  0.3500  0.1459 -0.2470
   24MET     BB 1698  20.724  20.218  10.642 -0.1020 -0.0623 -0.1994
   24MET    SC1 1699  20.960  20.209  10.952  0.1419 -0.4631 -0.2407
   25GLN     BB 1700  20.453  20.016  10.698  0.1236  0.1080  0.1138
   25GLN    SC1 1701  20.301  19.926  10.317  0.0269  0.0620 -0.0148
   26ASP     BB 1702  20.576  19.716  10.758  0.3662  0.1435  0.0307
   26ASP    SC1 1703  20.718  19.786  11.067 -0.1243  0.3402  0.2221
   27VAL     BB 1704  20.654  19.515  10.496 -0.2060  0.0031  0.0524
   27VAL    SC1 1705  20.431  19.327  10.505 -0.1465 -0.0775 -0.1028
   28ASN     BB 1706  20.946  19.415  10.375  0.2869 -0.0367 -0.0020
   28ASN    SC1 1707  21.183  19.410  10.576  0.1000 -0.4766  0.3896
   29ASP     BB 1708  20.876  19.463  10.042 -0.1090 -0.2802 -0.2501
   29ASP    SC1 1709  20.528  19.572  10.107  0.1445  0.2739  0.1739
   30LEU     BB 1710  21.012  19.201   9.871 -0.3357  0.0557  0.1759
   30LEU    SC1 1711  21.328  19.341   9.737 -0.5063 -0.5102 -0.1033
   31GLY     BB 1712  20.836  18.959   9.719  0.3130  0.2208 -0.3414
   32SER     BB 1713  20.844  18.684   9.881 -0.2736  0.0211 -0.2145
   32SER    SC1 1714  21.134  18.768   9.916  0.4226  0.1717  0.1775
   33THR     BB 1715  20.841  18.431   9.690 -0.0411  0.0921 -0.1263
   33THR    SC1 1716  20.612  18.394   9.493 -0.2303 -0.0320  0.1111
   34MET     BB 1717  21.091  18.226   9.741 -0.1909 -0.0803 -0.1801
   34MET    SC1 1718  21.368  18.459   9.753 -0.0598 -0.3821 -0.1947
   35THR     BB 1719  20.915  18.023   9.955 -0.0404  0.0836 -0.3514
   35THR    SC1 1720  21.102  17.898  10.161 -0.3032  0.0580 -0.1228
   36ASP     BB 1721  20.707  17.859   9.742  0.0734  0.0940 -0.2314
   36ASP    SC1 1722  20.745  17.950   9.406  0.1845 -0.2096 -0.2097
   37GLN     BB 1723  20.680  17.524   9.826 -0.0165 -0.2445  0.0980
   37GLN    SC1 1724  20.616  17.644  10.218  0.0246 -0.1486  0.1716
   38ALA     BB 1725  20.588  17.312   9.621 -0.1433  0.1205  0.1110
   38ALA    SC1 1726  20.324  17.306   9.675 -0.2075  0.0384 -0.1931
   39LEU     BB 1727  20.708  17.020   9.649  0.2910 -0.0146 -0.1321
   39LEU    SC1 1728  20.535  16.824   9.913  0.2849 -0.0563 -0.1526
   40ASN     BB 1729  20.898  17.096   9.958 -0.2314  0.0734  0.0022
   40ASN    SC1 1730  20.892  16.812  10.152 -0.0200  0.2436  0.2546
   41ASP     BB 1731  21.222  17.154   9.909 -0.2546  0.1461 -0.3875
   41ASP    SC1 1732  21.103  17.272   9.610 -0.2740  0.0030  0.0496
   42ASP     BB 1733  21.389  17.219  10.189  0.1137 -0.0398  0.3642
   42ASP    SC1 1734  21.258  16.920  10.344  0.0287  0.2836 -0.1626
   43ASP     BB 1735  21.574  17.505  10.246 -0.3927 -0.2361  0.3291
   43ASP    SC1 1736  21.477  17.749  10.032 -0.0151 -0.0123  0.1571
   44ALA     BB 1737  21.423  17.747  10.461 -0.1481  0.0991  0.3482
   44ALA    SC1 1738  21.323  17.637  10.685 -0.2985  0.0535  0.2603
   45GLU     BB 1739  21.428  18.076  10.444 -0.0072 -0.2555 -0.0272
   45GLU    SC1 1740  21.073  18.019  10.628 -0.0602  0.1096  0.0058
   46THR     BB 1741  21.567  18.239  10.145  0.1730  0.1235 -0.1830
   46THR    SC1 1742  21.528  18.530  10.227  0.0321  0.0066  0.1796
   47GLY     BB 1743  21.859  18.256  10.133 -0.2160  0.0787  0.1676
   48LEU     BB 1744  21.982  18.418   9.888 -0.1454 -0.2323 -0.2563
   48LEU    SC1 1745  21.758  18.586   9.643  0.3119  0.0846  0.0143
   49THR     BB 1746  22.247  18.606   9.798 -0.0810 -0.2703 -0.3867
   49THR    SC1 1747  22.442  18.502   9.588  0.1312 -0.0394 -0.3091
   50ASP     BB 1748  22.226  18.799  10.055  0.1371 -0.0721  0.0972
   50ASP    SC1 1749  21.922  18.735  10.250 -0.1010 -0.1089 -0.2132
   51GLY     BB 1750  22.392  19.077  10.055  0.0267 -0.1815 -0.2248
   52GLU     BB 1751  22.401  19.339   9.857 -0.0185  0.1021  0.0458
   52GLU    SC1 1752  22.795  19.218   9.852  0.2455 -0.0176 -0.1973
   53GLU     BB 1753  22.283  19.631   9.800  0.2424  0.1102 -0.1984
   53GLU    SC1 1754  22.153  19.672   9.426 -0.1782  0.0119  0.2201
   54ASN     BB 1755  22.187  19.699  10.060 -0.2116 -0.0230 -0.2884
   54ASN    SC1 1756  21.866  19.669  10.154  0.1875 -0.0420  0.2205
   55GLU     BB 1757  22.325  19.876  10.310  0.0309 -0.0677  0.0717
   55GLU    SC1 1758  21.987  20.034  10.447 -0.0916 -0.1681 -0.4092
   56GLU     BB 1759  22.569  20.100  10.323 -0.0391  0.1646  0.0757
   56GLU    SC1 1760  22.878  20.199  10.152 -0.1938 -0.2059 -0.2794
   57PRO     BB 1761  22.694  20.083  10.574 -0.1156  0.1101  0.2246
   57PRO    SC1 1762  22.653  20.347  10.740 -0.1619 -0.2875  0.0166
   58THR     BB 1763  22.616  19.894  10.798  0.3512 -0.1167 -0.1898
   58THR    SC1 1764  22.363  19.739  10.726  0.1566  0.1666 -0.1300
   59GLU     BB 1765  22.856  19.818  10.921  0.1031  0.1234 -0.0228
   59GLU    SC1 1766  23.156  20.101  10.937 -0.2604 -0.0698  0.1890
   60GLU     BB 1767  23.009  19.542  10.847  0.0666  0.2248  0.0388
   60GLU    SC1 1768  23.230  19.517  11.167 -0.1975  0.1113  0.0570
   61GLU     BB 1769  22.702  19.388  10.757 -0.0281  0.0074 -0.2289
   61GLU    SC1 1770  22.347  19.279  10.917 -0.0955 -0.0106 -0.0781
    1ASN     BB 1771   9.872  25.574   5.936 -0.0490  0.1324 -0.2829
    1ASN    SC1 1772   9.761  25.294   6.088 -0.0797 -0.0240  0.1113
    2GLN     BB 1773   9.687  25.762   5.753 -0.0067  0.3150 -0.0720
    2GLN    SC1 1774   9.835  26.133   5.718 -0.0691  0.0932 -0.3587
    3CYS     BB 1775   9.348  25.846   5.730  0.0408  0.0869 -0.3726
    3CYS    SC1 1776   9.249  26.154   5.665 -0.4342  0.3098 -0.5264
    4LEU     BB 1777   9.202  25.820   5.397  0.0418 -0.3447 -0.1220
    4LEU    SC1 1778   9.537  25.825   5.279  0.4687 -0.2295 -0.0069
    5PHE     BB 1779   8.935  25.758   5.297  0.0463  0.2442 -0.1948
    5PHE    SC1 1780   8.882  26.024   5.123  0.1198 -0.3949 -0.0750
    5PHE    SC2 1781   9.061  26.288   5.242 -0.1776 -0.0019 -0.4679
    5PHE    SC3 1782   9.205  26.112   5.062 -0.0512  0.0412 -0.4095
    6GLN     BB 1783   8.761  25.554   5.087  0.0416 -0.2432 -0.0617
    6GLN    SC1 1784   8.774  25.784   4.724 -0.0245  0.0344 -0.1406
    7SER     BB 1785   8.590  25.347   5.216  0.3230  0.2158 -0.0900
    7SER    SC1 1786   8.666  25.373   5.462 -0.1377  1.0783 -0.3273
    8THR     BB 1787   8.520  25.050   5.242  0.1705 -0.0658 -0.3214
    8THR    SC1 1788   8.259  25.070   5.399  0.1162 -0.0246 -0.4163
    9ASN     BB 1789   8.541  24.803   5.048 -0.1618  0.0198 -0.1427
    9ASN    SC1 1790   8.510  24.496   5.182 -0.0738  0.5306 -0.1003
   10ASN     BB 1791   8.672  24.718   4.729  0.0750 -0.0255 -0.0683
   10ASN    SC1 1792   8.701  24.995   4.523  0.2038  0.1424 -0.1593
   11THR     BB 1793   8.752  24.367   4.577 -0.2132  0.0283  0.0467
   11THR    SC1 1794   8.888  24.319   4.845  0.0437 -0.2389 -0.1261
   12GLN     BB 1795   8.588  24.163   4.457  0.2614 -0.0294 -0.1394
   12GLN    SC1 1796   8.277  24.181   4.234  0.1555 -0.1097 -0.0391
   13GLY     BB 1797   8.718  24.099   4.157  0.1119  0.1346  0.0940
   14SER     BB 1798   8.893  23.803   4.071 -0.1813  0.0450  0.1269
   14SER    SC1 1799   8.773  23.654   3.904 -0.4713 -0.0872 -0.3774
   15GLU     BB 1800   9.080  23.567   4.255  0.0766  0.1190 -0.0278
   15GLU    SC1 1801   8.923  23.208   4.283 -0.1218 -0.1985  0.2577
   16ASN     BB 1802   9.140  23.573   4.578  0.3000 -0.3210  0.0813
   16ASN    SC1 1803   8.842  23.453   4.744 -0.2410  0.1497 -0.1181
   17GLY     BB 1804   9.431  23.668   4.655 -0.0501  0.3959  0.0100
   18GLY     BB 1805   9.410  23.583   4.959  0.4539 -0.1161 -0.1918
   19ASN     BB 1806   9.558  23.848   5.131 -0.0095 -0.1631 -0.2210
   19ASN    SC1 1807   9.275  23.994   5.217  0.1071  0.0489 -0.0870
   20ASN     BB 1808   9.683  23.784   5.482  0.0482 -0.0379 -0.1354
   20ASN    SC1 1809   9.903  23.597   5.265 -0.0148  0.1064 -0.0016
   21ALA     BB 1810   9.663  24.083   5.571 -0.1109  0.1372 -0.0429
   21ALA    SC1 1811   9.691  24.179   5.320 -0.1798 -0.1508 -0.1658
   22ILE     BB 1812   9.709  24.115   5.903 -0.4602  0.2291  0.3229
   22ILE    SC1 1813   9.767  24.444   5.832 -0.3630  0.1023 -0.2245
   23ASN     BB 1814   9.880  23.779   5.983  0.0959 -0.0132 -0.1416
   23ASN    SC1 1815  10.142  23.997   6.090 -0.0445 -0.2075 -0.1399
   24MET     BB 1816   9.662  23.692   6.193  0.0228  0.1314  0.0568
   24MET    SC1 1817   9.688  23.653   6.530 -0.1127  0.1576 -0.0831
   25GLN     BB 1818   9.365  23.828   6.146  0.2197 -0.1793 -0.0331
   25GLN    SC1 1819   9.430  24.138   6.381  0.0469 -0.0724 -0.1398
   26ASP     BB 1820   9.130  23.641   6.185 -0.1227  0.0286 -0.0027
   26ASP    SC1 1821   9.276  23.400   6.308  0.0165 -0.0516 -0.1903
   27VAL     BB 1822   8.960  23.405   5.996  0.2489  0.3531 -0.0908
   27VAL    SC1 1823   8.684  23.496   5.976  0.1476  0.0745 -0.0056
   28ASN     BB 1824   9.080  23.084   6.014 -0.1135  0.1883 -0.1687
   28ASN    SC1 1825   9.118  22.980   6.308  0.0524 -0.0929 -0.0291
   29ASP     BB 1826   9.240  22.852   5.841  0.2615 -0.0675  0.2408
   29ASP    SC1 1827   8.973  22.847   5.594  0.2386 -0.3625 -0.1919
   30LEU     BB 1828   9.563  22.738   5.764 -0.1481  0.2434  0.2027
   30LEU    SC1 1829   9.579  22.450   5.528  0.0588  0.3704 -0.0174
   31GLY     BB 1830   9.853  22.743   5.926 -0.1013  0.4036  0.0070
   32SER     BB 1831  10.103  22.952   5.892  0.2581 -0.1695 -0.0863
   32SER    SC1 1832  10.230  22.749   6.047 -0.0520 -0.1552  0.1216
   33THR     BB 1833  10.310  23.070   5.613 -0.1354  0.0635 -0.1959
   33THR    SC1 1834  10.405  23.353   5.677 -0.0395 -0.0150  0.0164
   34MET     BB 1835  10.405  22.900   5.306  0.0460 -0.1635 -0.0755
   34MET    SC1 1836  10.688  22.596   5.352  0.0431  0.0697  0.0886
   35THR     BB 1837  10.197  22.706   5.193 -0.2806  0.2418  0.0075
   35THR    SC1 1838  10.220  22.445   5.037 -0.0877  0.3001 -0.0649
   36ASP     BB 1839   9.898  22.720   5.221  0.0234 -0.3751 -0.0093
   36ASP    SC1 1840   9.881  22.935   5.485 -0.1036  0.2026 -0.0814
   37GLN     BB 1841   9.749  22.484   5.074 -0.1090  0.0334  0.0248
   37GLN    SC1 1842   9.896  22.205   5.267  0.3619 -0.1442 -0.3434
   38ALA     BB 1843   9.656  22.444   4.717 -0.0047  0.0982  0.0485
   38ALA    SC1 1844   9.827  22.652   4.738  0.0895  0.0441 -0.1592
   39LEU     BB 1845   9.357  22.352   4.589  0.0259  0.2804  0.2350
   39LEU    SC1 1846   9.392  22.042   4.413  0.1281  0.3659 -0.3221
   40ASN     BB 1847   9.197  22.532   4.338  0.1124  0.1780  0.1901
   40ASN    SC1 1848   8.943  22.310   4.254  0.0256 -0.3879 -0.3098
   41ASP     BB 1849   9.244  22.812   4.486 -0.2193  0.3625 -0.0517
   41ASP    SC1 1850   9.272  22.737   4.824  0.1896  0.1222 -0.0279
   42ASP     BB 1851   9.450  23.060   4.323  0.1505  0.1279  0.2912
   42ASP    SC1 1852   9.445  23.257   4.564 -0.2421  0.1342  0.1326
   43ASP     BB 1853   9.660  23.045   4.117 -0.4231 -0.0396 -0.0560
   43ASP    SC1 1854   9.866  23.289   4.005  0.0198 -0.1838  0.3797
   44ALA     BB 1855   9.617  22.787   3.871 -0.1868  0.2780 -0.1183
   44ALA    SC1 1856   9.421  22.694   4.031 -0.0318  0.0097 -0.0791
   45GLU     BB 1857   9.802  22.566   3.793  0.1166  0.2900 -0.1754
   45GLU    SC1 1858   9.589  22.314   3.508 -0.1332  0.1656  0.0201
   46THR     BB 1859   9.928  22.417   3.996  0.0777  0.0027  0.2396
   46THR    SC1 1860   9.837  22.141   3.901  0.0730  0.0889 -0.0148
   47GLY     BB 1861  10.154  22.464   4.270 -0.2579 -0.0883  0.1411
   48LEU     BB 1862  10.256  22.708   4.492 -0.0979  0.3020 -0.1301
   48LEU    SC1 1863  10.451  22.551   4.711  0.0639 -0.2251 -0.0092
   49THR     BB 1864  10.428  22.908   4.312 -0.1439  0.3672 -0.0701
   49THR    SC1 1865  10.267  23.113   4.154 -0.1716  0.3882 -0.0150
   50ASP     BB 1866  10.665  23.048   4.464 -0.0199  0.0527 -0.1588
   50ASP    SC1 1867  10.866  23.053   4.206 -0.2480  0.0001  0.0598
   51GLY     BB 1868  10.599  23.349   4.604 -0.0121 -0.1725 -0.1507
   52GLU     BB 1869  10.307  23.445   4.527 -0.0756 -0.0952 -0.0947
   52GLU    SC1 1870  10.297  23.699   4.843  0.1512 -0.2444 -0.1667
   53GLU     BB 1871  10.179  23.556   4.237 -0.3164 -0.1366  0.2011
   53GLU    SC1 1872  10.362  23.866   4.037  0.4247 -0.1986  0.0179
   54ASN     BB 1873   9.882  23.717   4.163  0.0699  0.1027  0.2057
   54ASN    SC1 1874   9.751  23.572   4.403  0.1056 -0.0963  0.0159
   55GLU     BB 1875   9.884  24.055   4.131  0.3154 -0.1252  0.4876
   55GLU    SC1 1876   9.809  23.991   3.732  0.1154 -0.0516  0.0481
   56GLU     BB 1877   9.983  24.333   4.372 -0.2252 -0.1588  0.0760
   56GLU    SC1 1878   9.601  24.363   4.495 -0.1538 -0.3609 -0.1501
   57PRO     BB 1879  10.062  24.655   4.398  0.4238 -0.2085 -0.1121
   57PRO    SC1 1880  10.332  24.612   4.599 -0.0201 -0.5752  0.2551
   58THR     BB 1881   9.876  24.872   4.203  0.0284 -0.1502 -0.1751
   58THR    SC1 1882  10.073  24.795   3.984  0.1639 -0.1366 -0.0594
   59GLU     BB 1883   9.724  25.206   4.207 -0.2391 -0.1668  0.0462
   59GLU    SC1 1884   9.412  25.091   4.462  0.0637 -0.0652 -0.2015
   60GLU     BB 1885   9.854  25.471   4.209 -0.2471 -0.0450 -0.2316
   60GLU    SC1 1886   9.721  25.673   3.901  0.0163  0.0154 -0.0414
   61GLU     BB 1887  10.094  25.628   4.417  0.3694 -0.0559 -0.0426
   61GLU    SC1 1888  10.095  25.510   4.781 -0.0437  0.0906 -0.1964
    1ASN     BB 1889  18.829  21.944   8.213  0.0221  0.2305 -0.1448
    1ASN    SC1 1890  18.698  21.879   8.534 -0.1357 -0.0201  0.6541
    2GLN     BB 1891  19.068  21.765   8.241 -0.0394  0.0375 -0.0171
    2GLN    SC1 1892  18.853  21.474   8.360 -0.1669  0.0364 -0.1071
    3CYS     BB 1893  19.381  21.763   8.372  0.0792  0.3200  0.0420
    3CYS    SC1 1894  19.494  22.074   8.402  0.0439  0.3458  0.1903
    4LEU     BB 1895  19.576  21.488   8.451 -0.2153  0.0253  0.0121
    4LEU    SC1 1896  19.248  21.317   8.498  0.4125  0.3006  0.0864
    5PHE     BB 1897  19.774  21.339   8.211 -0.1687 -0.0879  0.0217
    5PHE    SC1 1898  20.066  21.280   8.277 -0.0486  0.1237  0.1412
    5PHE    SC2 1899  20.309  21.385   8.065  0.0676 -0.1183  0.1502
    5PHE    SC3 1900  20.336  21.112   8.156 -0.0603 -0.0611  0.3648
    6GLN     BB 1901  19.694  21.024   8.124 -0.2831 -0.1492 -0.1194
    6GLN    SC1 1902  19.612  20.909   8.465 -0.0201 -0.2164 -0.0322
    7SER     BB 1903  19.914  20.894   7.935  0.2743 -0.1449 -0.0639
    7SER    SC1 1904  20.023  20.694   8.103  0.3045 -0.1205  0.0890
    8THR     BB 1905  19.961  21.011   7.601  0.0853  0.2933 -0.1828
    8THR    SC1 1906  20.201  20.863   7.484  0.0286 -0.0706  0.1420
    9ASN     BB 1907  19.916  21.348   7.482  0.1359 -0.2636  0.1497
    9ASN    SC1 1908  19.982  21.457   7.774  0.2024  0.0332  0.1055
   10ASN     BB 1909  19.721  21.476   7.299  0.1209 -0.0407  0.0128
   10ASN    SC1 1910  19.587  21.281   7.062  0.0110 -0.2083 -0.2059
   11THR     BB 1911  19.844  21.693   7.101  0.1294  0.1326  0.0237
   11THR    SC1 1912  20.131  21.595   7.132  0.0608 -0.0534  0.0844
   12GLN     BB 1913  19.637  21.950   6.939  0.0010  0.2536  0.1063
   12GLN    SC1 1914  19.804  22.158   6.768 -0.1901 -0.5278 -0.0773
   13GLY     BB 1915  19.449  21.939   7.204 -0.1084 -0.0653  0.1958
   14SER     BB 1916  19.539  21.919   7.496 -0.0851 -0.0874  0.0220
   14SER    SC1 1917  19.446  22.175   7.549  0.0011  0.1545  0.2500
   15GLU     BB 1918  19.786  21.826   7.607  0.3325  0.1014 -0.0419
   15GLU    SC1 1919  19.579  21.705   7.949 -0.0710  0.1063  0.1182
   16ASN     BB 1920  20.077  21.877   7.569 -0.1185  0.0054  0.0131
   16ASN    SC1 1921  20.142  22.204   7.517  0.0085  0.1953 -0.1435
   17GLY     BB 1922  20.289  21.613   7.555  0.0953  0.0218  0.3145
   18GLY     BB 1923  20.635  21.579   7.571 -0.1080  0.0067  0.2672
   19ASN     BB 1924  20.931  21.683   7.593  0.0214 -0.2219 -0.1370
   19ASN    SC1 1925  21.003  21.770   7.253 -0.0687  0.2133 -0.0690
   20ASN     BB 1926  20.925  21.943   7.800  0.1778  0.0046  0.2713
   20ASN    SC1 1927  20.997  22.141   7.524  0.1979  0.4615 -0.2413
   21ALA     BB 1928  21.149  22.071   7.992  0.0039  0.2180  0.4141
   21ALA    SC1 1929  21.300  22.231   7.836  0.0621 -0.2156  0.0027
   22ILE     BB 1930  21.122  21.859   8.281  0.1040 -0.0139 -0.2603
   22ILE    SC1 1931  21.393  22.048   8.367  0.0873 -0.0879 -0.0439
   23ASN     BB 1932  20.873  21.659   8.230 -0.1578 -0.0703 -0.0848
   23ASN    SC1 1933  20.682  21.918   8.343 -0.1523  0.0079  0.0008
   24MET     BB 1934  20.708  21.425   8.015 -0.2428  0.1172  0.0121
   24MET    SC1 1935  20.498  21.728   7.949  0.1284 -0.0217  0.3622
   25GLN     BB 1936  20.755  21.093   8.053 -0.1730 -0.0306 -0.0282
   25GLN    SC1 1937  20.675  21.172   8.444 -0.0963  0.0277 -0.2397
   26ASP     BB 1938  20.879  20.942   7.816 -0.3318  0.0108  0.4528
   26ASP    SC1 1939  20.821  21.183   7.595  0.0787 -0.3192  0.2324
   27VAL     BB 1940  21.198  20.922   7.875  0.2602  0.0754 -0.2704
   27VAL    SC1 1941  21.250  21.073   8.119  0.2688 -0.0672 -0.1834
   28ASN     BB 1942  21.444  20.761   7.725  0.0146 -0.2024  0.1294
   28ASN    SC1 1943  21.610  20.920   8.004  0.1304 -0.3088  0.2895
   29ASP     BB 1944  21.502  20.614   7.428 -0.0303  0.1910 -0.2951
   29ASP    SC1 1945  21.696  20.875   7.312  0.0860  0.1731 -0.1677
   30LEU     BB 1946  21.446  20.551   7.105 -0.3401 -0.3710 -0.0025
   30LEU    SC1 1947  21.073  20.523   7.213 -0.2158 -0.0281 -0.1046
   31GLY     BB 1948  21.312  20.715   6.830 -0.1469 -0.1668 -0.1728
   32SER     BB 1949  21.308  21.034   6.834  0.1294 -0.2466 -0.0312
   32SER    SC1 1950  21.441  21.041   7.090  0.0679  0.0916  0.0004
   33THR     BB 1951  21.416  21.050   6.491  0.0733  0.1847 -0.0330
   33THR    SC1 1952  21.546  20.797   6.381 -0.4123 -0.0553 -0.0807
   34MET     BB 1953  21.364  21.368   6.427 -0.2512 -0.3011  0.1202
   34MET    SC1 1954  21.290  21.645   6.646  0.0303 -0.1255 -0.2114
   35THR     BB 1955  21.152  21.519   6.214  0.1190 -0.0044 -0.1322
   35THR    SC1 1956  20.882  21.378   6.222  0.0064  0.2087 -0.1046
   36ASP     BB 1957  21.240  21.681   6.024  0.1081  0.1216 -0.0367
   36ASP    SC1 1958  21.460  21.905   6.173 -0.2506  0.2882 -0.0140
   37GLN     BB 1959  21.116  21.939   5.810 -0.1047 -0.1062 -0.3917
   37GLN    SC1 1960  21.107  21.782   5.484  0.0657 -0.1608 -0.1087
   38ALA     BB 1961  20.880  22.176   5.968 -0.1069  0.5233  0.1539
   38ALA    SC1 1962  20.803  22.344   5.772  0.6432  0.6730 -0.0431
   39LEU     BB 1963  20.625  22.131   6.134 -0.1598  0.1397  0.1718
   39LEU    SC1 1964  20.459  22.459   6.095  0.2029  0.0822 -0.1237
   40ASN     BB 1965  20.375  21.977   6.110 -0.3319  0.2220 -0.0277
   40ASN    SC1 1966  20.278  22.041   5.801  0.2374 -0.1196 -0.0737
   41ASP     BB 1967  20.328  21.789   6.353  0.1918  0.0818 -0.2022
   41ASP    SC1 1968  20.639  21.690   6.420 -0.0342 -0.3095 -0.3460
   42ASP     BB 1969  20.175  21.866   6.656  0.0227 -0.1000 -0.1203
   42ASP    SC1 1970  19.874  21.697   6.576  0.3397 -0.0256 -0.1488
   43ASP     BB 1971  20.382  21.897   6.862 -0.0329 -0.0396  0.5345
   43ASP    SC1 1972  20.176  22.045   7.073  0.1679 -0.2926 -0.0024
   44ALA     BB 1973  20.481  21.592   6.861 -0.0211 -0.0672 -0.2533
   44ALA    SC1 1974  20.644  21.591   7.077 -0.3091 -0.0517 -0.0305
   45GLU     BB 1975  20.252  21.377   6.762 -0.1628 -0.3548 -0.2254
   45GLU    SC1 1976  20.465  21.061   6.791  0.3593  0.1685  0.2810
   46THR     BB 1977  19.954  21.301   6.829 -0.0807 -0.0787 -0.1568
   46THR    SC1 1978  20.008  21.084   7.038 -0.1359 -0.0420 -0.1039
   47GLY     BB 1979  19.757  21.197   6.621  0.1765  0.1775  0.0592
   48LEU     BB 1980  19.595  21.387   6.351  0.0439  0.1152  0.0079
   48LEU    SC1 1981  19.774  21.341   6.072 -0.0543  0.1224  0.2375
   49THR     BB 1982  19.430  21.666   6.337 -0.1351 -0.4419  0.0385
   49THR    SC1 1983  19.242  21.608   6.570 -0.1442  0.0715  0.1723
   50ASP     BB 1984  19.524  21.974   6.402 -0.0857 -0.1333  0.0098
   50ASP    SC1 1985  19.608  22.080   6.096 -0.0091 -0.0867  0.1510
   51GLY     BB 1986  19.355  22.093   6.637  0.2446 -0.1477 -0.1062
   52GLU     BB 1987  19.027  22.008   6.656  0.0533 -0.1208 -0.0628
   52GLU    SC1 1988  18.760  22.181   6.442 -0.0638  0.0285  0.0278
   53GLU     BB 1989  18.999  21.868   6.965  0.2270  0.0247  0.0088
   53GLU    SC1 1990  19.255  21.587   7.056 -0.3623 -0.2659 -0.1328
   54ASN     BB 1991  18.736  21.739   7.160 -0.0054  0.0845  0.0145
   54ASN    SC1 1992  18.892  21.598   7.397 -0.0565  0.1987 -0.0298
   55GLU     BB 1993  18.427  21.681   7.058  0.1048 -0.0697 -0.0494
   55GLU    SC1 1994  18.383  21.273   6.958  0.2214  0.0305 -0.1217
   56GLU     BB 1995  18.269  21.952   7.154  0.0476 -0.0388 -0.3910
   56GLU    SC1 1996  17.942  22.103   7.063  0.0350 -0.2051  0.0370
   57PRO     BB 1997  18.274  21.903   7.482 -0.1478  0.0229  0.0341
   57PRO    SC1 1998  17.971  21.919   7.564 -0.0077 -0.1011  0.2849
   58THR     BB 1999  18.501  21.748   7.595  0.1973 -0.0175  0.0761
   58THR    SC1 2000  18.344  21.486   7.590 -0.0012  0.1029 -0.1291
   59GLU     BB 2001  18.734  21.806   7.755 -0.3789 -0.0075  0.3091
   59GLU    SC1 2002  18.815  21.454   7.866 -0.1498 -0.1190  0.0479
   60GLU     BB 2003  18.886  22.121   7.725  0.0982  0.0720  0.0872
   60GLU    SC1 2004  18.832  22.415   7.994 -0.0207 -0.0079 -0.0566
   61GLU     BB 2005  19.056  22.020   7.465  0.0192 -0.2150  0.0337
   61GLU    SC1 2006  19.066  22.309   7.251  0.0694  0.2143  0.0798
    1ASN     BB 2007  15.612   3.560  25.194  0.1085 -0.1866  0.2024
    1ASN    SC1 2008  15.702   3.600  24.883 -0.0909  0.1789  0.1964
    2GLN     BB 2009  15.520   3.883  25.238 -0.1477  0.0733  0.2011
    2GLN    SC1 2010  15.206   4.066  25.132  0.0884  0.0521  0.4700
    3CYS     BB 2011  15.535   4.105  25.440 -0.1374  0.1892 -0.0142
    3CYS    SC1 2012  15.836   4.168  25.385  0.1478  0.2154 -0.1397
    4LEU     BB 2013  15.556   4.134  25.750 -0.2742 -0.1037 -0.0339
    4LEU    SC1 2014  15.501   3.841  25.847  0.3284 -0.0486 -0.0234
    5PHE     BB 2015  15.467   4.356  25.948  0.4284  0.0738 -0.0908
    5PHE    SC1 2016  15.664   4.410  26.158 -0.1741 -0.1099  0.0645
    5PHE    SC2 2017  15.555   4.386  26.479 -0.2509  0.3847  0.0827
    5PHE    SC3 2018  15.683   4.637  26.410  0.0967  0.1456 -0.1779
    6GLN     BB 2019  15.172   4.301  26.088  0.1308 -0.0956 -0.3408
    6GLN    SC1 2020  15.138   3.900  26.092  0.2801  0.0091  0.0054
    7SER     BB 2021  15.113   4.337  26.374 -0.1418 -0.0751 -0.2478
    7SER    SC1 2022  14.838   4.385  26.314 -0.0653  0.1577  0.2299
    8THR     BB 2023  15.192   4.619  26.594 -0.1987 -0.1920 -0.1062
    8THR    SC1 2024  14.997   4.526  26.809  0.1232 -0.1844  0.2003
    9ASN     BB 2025  15.112   4.960  26.589 -0.0043  0.2965  0.2968
    9ASN    SC1 2026  14.876   4.978  26.814  0.2215  0.0147 -0.3393
   10ASN     BB 2027  15.243   5.106  26.354  0.3070  0.0206 -0.0910
   10ASN    SC1 2028  15.572   5.010  26.373  0.0930 -0.2410 -0.0012
   11THR     BB 2029  15.130   5.081  26.063 -0.1821  0.0006  0.1200
   11THR    SC1 2030  15.333   5.154  25.848 -0.0845  0.1847  0.2721
   12GLN     BB 2031  14.869   5.080  25.964  0.0042  0.4044  0.1189
   12GLN    SC1 2032  14.778   5.260  25.625  0.0197 -0.0007  0.1968
   13GLY     BB 2033  14.613   4.904  26.051  0.3522 -0.0633  0.1524
   14SER     BB 2034  14.392   4.938  25.778 -0.2037 -0.2089 -0.0247
   14SER    SC1 2035  14.387   4.729  25.561 -0.3375  0.0269 -0.1600
   15GLU     BB 2036  14.364   5.287  25.834  0.1943 -0.1228 -0.1208
   15GLU    SC1 2037  14.601   5.459  26.144  0.2020  0.3510 -0.0308
   16ASN     BB 2038  14.076   5.330  25.995  0.0243  0.0790  0.1048
   16ASN    SC1 2039  13.896   5.055  25.904  0.1326 -0.0313  0.4087
   17GLY     BB 2040  13.855   5.512  26.130  0.2765  0.2245  0.1515
   18GLY     BB 2041  13.673   5.758  26.034  0.2174 -0.1717  0.3344
   19ASN     BB 2042  13.464   5.883  25.841 -0.1636 -0.0563  0.3350
   19ASN    SC1 2043  13.258   5.598  25.821  0.0009 -0.1049  0.0262
   20ASN     BB 2044  13.527   6.090  25.588 -0.0759 -0.0753  0.1127
   20ASN    SC1 2045  13.623   5.803  25.398  0.2070 -0.5075 -0.1012
   21ALA     BB 2046  13.361   6.310  25.471  0.2208  0.1598  0.0073
   21ALA    SC1 2047  13.185   6.348  25.672  0.1476 -0.0941 -0.0043
   22ILE     BB 2048  13.170   6.464  25.201 -0.3173 -0.0815 -0.1985
   22ILE    SC1 2049  12.993   6.710  25.359  0.4804  0.3865  0.0202
   23ASN     BB 2050  13.184   6.343  24.885 -0.0057  0.2575 -0.0273
   23ASN    SC1 2051  13.459   6.326  24.768 -0.3331  0.0975 -0.1487
   24MET     BB 2052  13.096   6.053  24.734 -0.1911 -0.0539  0.0388
   24MET    SC1 2053  13.053   6.199  24.365  0.3113  0.4585  0.0858
   25GLN     BB 2054  12.870   5.905  24.841  0.2081  0.0903 -0.0901
   25GLN    SC1 2055  12.829   6.146  25.157  0.1235 -0.0171  0.0370
   26ASP     BB 2056  12.862   5.593  24.787 -0.0671 -0.1996  0.0854
   26ASP    SC1 2057  12.568   5.481  24.744  0.1694  0.3726  0.0127
   27VAL     BB 2058  13.054   5.340  24.672 -0.0110 -0.0490 -0.0875
   27VAL    SC1 2059  13.188   5.246  24.914  0.0716  0.2196 -0.0259
   28ASN     BB 2060  13.175   5.264  24.437 -0.3397  0.2719  0.0930
   28ASN    SC1 2061  13.286   4.983  24.321  0.0938  0.2457  0.3065
   29ASP     BB 2062  13.464   5.486  24.258  0.0779 -0.1135 -0.2215
   29ASP    SC1 2063  13.312   5.539  23.936  0.1874  0.0567 -0.5463
   30LEU     BB 2064  13.745   5.437  24.133 -0.4081 -0.1374 -0.2513
   30LEU    SC1 2065  13.950   5.299  24.391  0.0443  0.2161  0.3423
   31GLY     BB 2066  13.844   5.477  23.808  0.2328  0.3245 -0.1035
   32SER     BB 2067  13.595   5.502  23.556 -0.4542  0.0698 -0.0087
   32SER    SC1 2068  13.412   5.316  23.580 -0.2414 -0.4290 -0.0513
   33THR     BB 2069  13.457   5.756  23.475  0.1156 -0.0103  0.0670
   33THR    SC1 2070  13.370   5.818  23.189  0.1930 -0.1463  0.0130
   34MET     BB 2071  13.434   6.041  23.587 -0.1247  0.2202 -0.1686
   34MET    SC1 2072  13.265   6.003  23.939  0.1079 -0.3039 -0.0065
   35THR     BB 2073  13.519   6.302  23.468 -0.0402 -0.0628 -0.0723
   35THR    SC1 2074  13.357   6.533  23.582 -0.1266 -0.0658 -0.1875
   36ASP     BB 2075  13.496   6.305  23.177  0.0099  0.2718  0.0868
   36ASP    SC1 2076  13.189   6.219  23.109  0.1026 -0.0351 -0.0019
   37GLN     BB 2077  13.674   6.415  22.975  0.1635  0.2102 -0.1969
   37GLN    SC1 2078  13.869   6.128  22.814 -0.0294  0.0360 -0.0688
   38ALA     BB 2079  13.958   6.497  23.080  0.1046  0.2851 -0.1568
   38ALA    SC1 2080  14.043   6.637  23.294  0.3890 -0.1098 -0.0000
   39LEU     BB 2081  14.148   6.234  23.244 -0.1648 -0.1834 -0.3881
   39LEU    SC1 2082  14.509   6.364  23.321  0.2926  0.0387 -0.0891
   40ASN     BB 2083  14.192   5.899  23.241  0.2241 -0.2361 -0.0684
   40ASN    SC1 2084  14.489   5.951  23.119  0.3814  0.1757  0.0685
   41ASP     BB 2085  14.052   5.755  23.475  0.3375  0.0819 -0.0709
   41ASP    SC1 2086  13.854   5.988  23.629 -0.1273  0.1347 -0.0342
   42ASP     BB 2087  14.061   5.434  23.417 -0.0356 -0.1743  0.0444
   42ASP    SC1 2088  14.181   5.465  23.115 -0.1166  0.1185 -0.0214
   43ASP     BB 2089  13.851   5.205  23.308  0.1908  0.0423 -0.1146
   43ASP    SC1 2090  13.740   5.043  23.571 -0.0879 -0.2530 -0.0226
   44ALA     BB 2091  13.555   5.176  23.132  0.0052 -0.1170  0.3022
   44ALA    SC1 2092  13.476   5.431  23.174  0.3018 -0.0720  0.6404
   45GLU     BB 2093  13.322   5.034  23.323 -0.0020 -0.1075  0.2029
   45GLU    SC1 2094  13.161   4.994  22.947  0.1921  0.2587 -0.2924
   46THR     BB 2095  13.301   4.754  23.511  0.0564  0.0471  0.3048
   46THR    SC1 2096  13.441   4.523  23.370 -0.3333 -0.1632  0.2466
   47GLY     BB 2097  13.423   4.680  23.822  0.1408 -0.4881  0.3674
   48LEU     BB 2098  13.426   4.359  23.823  0.1729  0.1998 -0.0382
   48LEU    SC1 2099  13.150   4.378  24.028  0.0545  0.2022 -0.0033
   49THR     BB 2100  13.492   4.116  24.065 -0.1056 -0.1422 -0.0222
   49THR    SC1 2101  13.304   4.107  24.305 -0.0374 -0.1381  0.0316
   50ASP     BB 2102  13.675   3.889  24.046  0.0382 -0.0777  0.1209
   50ASP    SC1 2103  13.542   3.811  23.715  0.3078  0.3047  0.1835
   51GLY     BB 2104  13.968   3.861  23.963 -0.2942  0.2673 -0.4455
   52GLU     BB 2105  14.203   4.083  23.830 -0.0994  0.1533  0.0732
   52GLU    SC1 2106  14.373   4.460  23.714 -0.1120  0.0373  0.1286
   53GLU     BB 2107  14.513   3.973  23.894  0.2890 -0.1606  0.1840
   53GLU    SC1 2108  14.477   3.735  23.559  0.1230  0.1221 -0.0988
   54ASN     BB 2109  14.535   3.719  24.121 -0.0189  0.1660 -0.2194
   54ASN    SC1 2110  14.880   3.765  24.111 -0.0727  0.0890 -0.0404
   55GLU     BB 2111  14.289   3.565  24.248 -0.0020 -0.3099 -0.0562
   55GLU    SC1 2112  14.358   3.423  24.607  0.0564 -0.1169  0.3116
   56GLU     BB 2113  14.240   3.247  24.164  0.0900  0.0456  0.1720
   56GLU    SC1 2114  14.247   2.954  23.872  0.0507 -0.1047 -0.0929
   57PRO     BB 2115  14.166   3.063  24.441 -0.2727 -0.0433 -0.2279
   57PRO    SC1 2116  13.853   3.061  24.517 -0.0348  0.0717 -0.1275
   58THR     BB 2117  14.437   2.904  24.419  0.0878 -0.4418 -0.0639
   58THR    SC1 2118  14.553   2.907  24.701  0.1122 -0.2483 -0.0745
   59GLU     BB 2119  14.345   2.623  24.291  0.2684  0.2897  0.3024
   59GLU    SC1 2120  13.940   2.633  24.395 -0.0271 -0.4002 -0.5100
   60GLU     BB 2121  14.651   2.488  24.353 -0.1915  0.1642  0.0354
   60GLU    SC1 2122  14.608   2.159  24.159  0.1917 -0.0214 -0.1459
   61GLU     BB 2123  14.930   2.615  24.488  0.1555 -0.1928  0.1631
   61GLU    SC1 2124  14.925   3.013  24.467  0.0579 -0.0558 -0.3003
    1ASN     BB 2125  13.669  20.494  -2.853 -0.0312 -0.1102 -0.1545
    1ASN    SC1 2126  13.878  20.657  -2.654 -0.2382  0.1544 -0.5151
    2GLN     BB 2127  13.326  20.516  -2.834 -0.1486 -0.4560 -0.4182
    2GLN    SC1 2128  13.130  20.521  -3.126 -0.2126  0.0434  0.0165
    3CYS     BB 2129  13.175  20.357  -2.613  0.1581  0.0131 -0.1041
    3CYS    SC1 2130  13.214  20.058  -2.777 -0.4295 -0.0289  0.0510
    4LEU     BB 2131  12.911  20.136  -2.547 -0.0740 -0.0471 -0.2158
    4LEU    SC1 2132  12.834  20.114  -2.864  0.0111 -0.2197  0.0043
    5PHE     BB 2133  12.678  20.034  -2.320  0.0237 -0.1131 -0.2453
    5PHE    SC1 2134  12.825  20.056  -2.040  0.0757  0.0304  0.0412
    5PHE    SC2 2135  13.015  19.783  -1.969 -0.0304 -0.0603 -0.0211
    5PHE    SC3 2136  12.802  19.837  -1.781  0.0613  0.0466  0.0536
    6GLN     BB 2137  12.474  20.320  -2.233 -0.0982 -0.1775 -0.2722
    6GLN    SC1 2138  12.792  20.571  -2.313  0.1465  0.0301 -0.3218
    7SER     BB 2139  12.218  20.380  -2.045 -0.0289  0.2018  0.2223
    7SER    SC1 2140  12.152  20.183  -1.869 -0.1845  0.1103  0.4495
    8THR     BB 2141  11.887  20.555  -2.155  0.0303 -0.1170 -0.1063
    8THR    SC1 2142  11.957  20.416  -2.418 -0.1784 -0.2966 -0.0697
    9ASN     BB 2143  11.566  20.557  -2.028 -0.1666  0.1237  0.1144
    9ASN    SC1 2144  11.373  20.752  -2.185 -0.2690 -0.0337  0.0019
   10ASN     BB 2145  11.526  20.440  -1.757  0.3778 -0.1722 -0.3312
   10ASN    SC1 2146  11.877  20.311  -1.655  0.3500 -0.0319 -0.4699
   11THR     BB 2147  11.387  20.131  -1.739  0.1158  0.0196  0.0631
   11THR    SC1 2148  11.389  20.028  -2.026  0.1863 -0.0166  0.0763
   12GLN     BB 2149  11.480  19.898  -1.519  0.2496 -0.0900  0.3416
   12GLN    SC1 2150  11.090  19.734  -1.512  0.3123 -0.0466  0.0213
   13GLY     BB 2151  11.763  19.755  -1.487 -0.2013 -0.2594 -0.0430
   14SER     BB 2152  12.062  19.754  -1.696  0.1279  0.1461  0.2230
   14SER    SC1 2153  11.938  19.869  -1.928  0.2176  0.1221  0.3753
   15GLU     BB 2154  12.346  19.593  -1.678  0.0949 -0.1799 -0.3686
   15GLU    SC1 2155  12.528  19.605  -1.994  0.3474  0.0512 -0.0667
   16ASN     BB 2156  12.418  19.616  -1.357  0.0001 -0.1507 -0.0544
   16ASN    SC1 2157  12.735  19.448  -1.402 -0.0790  0.1359 -0.4357
   17GLY     BB 2158  12.545  19.939  -1.281 -0.1538  0.0996 -0.2704
   18GLY     BB 2159  12.579  19.957  -0.906  0.0210  0.2279 -0.0475
   19ASN     BB 2160  12.897  20.060  -0.907  0.2369 -0.2095 -0.0475
   19ASN    SC1 2161  12.875  20.261  -0.636  0.1104 -0.0220 -0.3947
   20ASN     BB 2162  13.140  20.097  -1.084 -0.0225  0.0586 -0.4354
   20ASN    SC1 2163  13.186  19.734  -1.071 -0.0951  0.0583  0.0303
   21ALA     BB 2164  13.222  20.347  -1.288 -0.0328  0.0884  0.1692
   21ALA    SC1 2165  13.472  20.288  -1.204 -0.0008  0.1207  0.0977
   22ILE     BB 2166  13.236  20.303  -1.575 -0.0438  0.1190 -0.0342
   22ILE    SC1 2167  13.192  20.074  -1.823 -0.1358  0.2662 -0.1555
   23ASN     BB 2168  13.225  20.552  -1.833 -0.1408  0.0698 -0.0657
   23ASN    SC1 2169  13.117  20.372  -2.053  0.3272  0.0413 -0.0205
   24MET     BB 2170  13.373  20.852  -1.996 -0.1667  0.0614 -0.0885
   24MET    SC1 2171  13.739  20.791  -1.967  0.2783  0.2720  0.3805
   25GLN     BB 2172  13.342  21.176  -1.922  0.3502  0.2494 -0.0377
   25GLN    SC1 2173  13.372  21.380  -2.236  0.3958 -0.0584  0.0148
   26ASP     BB 2174  13.333  21.409  -1.656  0.3725  0.3256  0.2620
   26ASP    SC1 2175  13.102  21.208  -1.474 -0.2465  0.0132  0.0860
   27VAL     BB 2176  13.596  21.567  -1.516  0.3075 -0.0370 -0.0633
   27VAL    SC1 2177  13.716  21.565  -1.782  0.1891  0.1905 -0.1216
   28ASN     BB 2178  13.744  21.402  -1.269  0.1316 -0.0188 -0.2064
   28ASN    SC1 2179  13.679  21.726  -1.124  0.2160  0.2093 -0.1177
   29ASP     BB 2180  13.587  21.159  -1.299 -0.2065  0.1284 -0.0597
   29ASP    SC1 2181  13.683  21.032  -1.602  0.1782  0.1994 -0.2550
   30LEU     BB 2182  13.388  20.984  -1.119  0.0813  0.0503 -0.1031
   30LEU    SC1 2183  13.591  20.751  -1.008  0.0219  0.2060 -0.2047
   31GLY     BB 2184  13.096  21.092  -1.031  0.0632  0.3666 -0.3431
   32SER     BB 2185  13.028  21.330  -0.787  0.1647 -0.2424 -0.5949
   32SER    SC1 2186  12.968  21.141  -0.608 -0.2291 -0.1445  0.0977
   33THR     BB 2187  12.782  21.536  -0.615  0.0978  0.0834  0.1885
   33THR    SC1 2188  12.942  21.793  -0.583 -0.0260  0.1607  0.1922
   34MET     BB 2189  12.524  21.623  -0.419  0.0130 -0.0406  0.0052
   34MET    SC1 2190  12.439  21.460  -0.100 -0.1856 -0.0135  0.3438
   35THR     BB 2191  12.269  21.576  -0.571  0.1219 -0.0935  0.0695
   35THR    SC1 2192  12.223  21.855  -0.686  0.2596  0.1383  0.5474
   36ASP     BB 2193  12.363  21.362  -0.788  0.2051 -0.1221  0.3312
   36ASP    SC1 2194  12.556  21.160  -0.615 -0.3081 -0.5583 -0.2196
   37GLN     BB 2195  12.249  21.253  -1.083  0.0419 -0.0930 -0.0775
   37GLN    SC1 2196  12.304  21.512  -1.340  0.1088  0.4458  0.0161
   38ALA     BB 2197  12.032  20.950  -1.041  0.2126  0.2837  0.1375
   38ALA    SC1 2198  12.145  20.885  -1.277  0.0372 -0.1854  0.1712
   39LEU     BB 2199  11.768  20.855  -0.926  0.1180 -0.0233  0.2241
   39LEU    SC1 2200  11.535  20.994  -1.167 -0.1271 -0.0741 -0.2779
   40ASN     BB 2201  11.926  20.728  -0.643  0.1773  0.0988 -0.0420
   40ASN    SC1 2202  12.243  20.872  -0.678  0.2695  0.1791 -0.1460
   41ASP     BB 2203  11.863  20.899  -0.388  0.2315  0.3711  0.4112
   41ASP    SC1 2204  11.946  20.624  -0.170 -0.3079 -0.3302  0.2113
   42ASP     BB 2205  11.532  21.069  -0.340 -0.1360 -0.2035  0.2229
   42ASP    SC1 2206  11.428  20.874  -0.600  0.2035 -0.0495  0.1536
   43ASP     BB 2207  11.667  21.368  -0.331  0.0842  0.0042 -0.0454
   43ASP    SC1 2208  11.969  21.430  -0.256 -0.0027  0.0382 -0.4064
   44ALA     BB 2209  11.472  21.631  -0.477 -0.0639 -0.1283 -0.3458
   44ALA    SC1 2210  11.300  21.424  -0.458 -0.3880  0.1363 -0.3068
   45GLU     BB 2211  11.516  21.897  -0.314  0.0786  0.1007  0.1055
   45GLU    SC1 2212  11.271  22.126  -0.151 -0.0642  0.2560 -0.0702
   46THR     BB 2213  11.671  21.803  -0.008  0.2833  0.0025  0.2353
   46THR    SC1 2214  11.703  21.512   0.079  0.3061 -0.0140  0.1725
   47GLY     BB 2215  11.396  21.805   0.159 -0.2151 -0.0542 -0.0999
   48LEU     BB 2216  11.394  22.099   0.302  0.1435 -0.3211 -0.3171
   48LEU    SC1 2217  11.706  22.229   0.434 -0.0216  0.1678 -0.2275
   49THR     BB 2218  11.212  22.320   0.468 -0.0950  0.1868  0.3467
   49THR    SC1 2219  11.387  22.560   0.399 -0.2669  0.1984 -0.0768
   50ASP     BB 2220  10.910  22.262   0.253 -0.0486 -0.1325  0.3804
   50ASP    SC1 2221  10.763  22.259   0.598 -0.1921 -0.1811  0.1041
   51GLY     BB 2222  10.737  22.412  -0.023  0.1980 -0.3730  0.2839
   52GLU     BB 2223  10.682  22.719   0.029  0.1277 -0.1088  0.1613
   52GLU    SC1 2224  10.790  22.874  -0.343  0.0602 -0.0710 -0.2905
   53GLU     BB 2225  10.468  22.863   0.210  0.2254 -0.2686  0.0199
   53GLU    SC1 2226  10.646  23.149   0.405 -0.0080  0.4552 -0.0228
   54ASN     BB 2227  10.179  22.766   0.296  0.1129 -0.3397  0.3669
   54ASN    SC1 2228   9.992  22.925   0.089 -0.1158  0.0531  0.0494
   55GLU     BB 2229  10.047  22.488   0.334  0.0172 -0.0934 -0.2725
   55GLU    SC1 2230   9.697  22.658   0.479  0.0899  0.3022 -0.0593
   56GLU     BB 2231  10.040  22.248   0.090 -0.0942 -0.2076  0.1669
   56GLU    SC1 2232  10.307  22.392  -0.097  0.1662  0.0360 -0.2054
   57PRO     BB 2233   9.852  21.956   0.143  0.1785  0.0414 -0.0364
   57PRO    SC1 2234  10.005  21.918   0.408  0.1997  0.0230  0.1463
   58THR     BB 2235   9.578  21.892   0.290 -0.0742 -0.2230 -0.1724
   58THR    SC1 2236   9.373  22.042   0.120  0.0074 -0.1357 -0.1946
   59GLU     BB 2237   9.691  21.597   0.463  0.0294 -0.1115 -0.0469
   59GLU    SC1 2238   9.740  21.681   0.878  0.0929 -0.0851 -0.1234
   60GLU     BB 2239   9.688  21.279   0.381 -0.0136  0.0912  0.1103
   60GLU    SC1 2240  10.038  21.160   0.558 -0.0005 -0.1075 -0.1333
   61GLU     BB 2241   9.562  21.256   0.080 -0.0254  0.0164 -0.0741
   61GLU    SC1 2242   9.784  21.541  -0.089  0.1238 -0.1553  0.1230
    1ASN     BB 2243  12.619   9.987  23.147  0.0186 -0.1237 -0.2734
    1ASN    SC1 2244  12.853   9.832  23.345 -0.0494  0.0688 -0.0092
    2GLN     BB 2245  12.301   9.867  23.108  0.1419 -0.0465 -0.0576
    2GLN    SC1 2246  12.456   9.648  22.797 -0.1177 -0.0433 -0.0174
    3CYS     BB 2247  11.986   9.950  23.213 -0.3509 -0.0442  0.2498
    3CYS    SC1 2248  11.997   9.803  23.535 -0.1446  0.5539 -0.1660
    4LEU     BB 2249  12.080  10.195  23.467  0.0615 -0.0500  0.1227
    4LEU    SC1 2250  12.274  10.000  23.727 -0.1256 -0.0924  0.1092
    5PHE     BB 2251  11.874  10.364  23.524  0.0033  0.1348 -0.1689
    5PHE    SC1 2252  11.584  10.216  23.460  0.2044 -0.1148  0.3348
    5PHE    SC2 2253  11.328  10.377  23.615  0.1150 -0.0055  0.0791
    5PHE    SC3 2254  11.340  10.413  23.328  0.3169 -0.1509  0.0678
    6GLN     BB 2255  11.798  10.346  23.845  0.1609  0.0259  0.0256
    6GLN    SC1 2256  11.478  10.221  23.985  0.2465  0.4729 -0.3745
    7SER     BB 2257  11.841  10.592  24.062  0.1879  0.2530  0.3689
    7SER    SC1 2258  11.559  10.580  24.164 -0.1270 -0.1519  0.0216
    8THR     BB 2259  11.947  10.600  24.372 -0.3618 -0.1896 -0.0623
    8THR    SC1 2260  11.690  10.688  24.512 -0.3703  0.0524 -0.2237
    9ASN     BB 2261  12.098  10.383  24.571  0.0550  0.1763  0.2263
    9ASN    SC1 2262  11.899  10.129  24.705 -0.0613  0.1595 -0.0907
   10ASN     BB 2263  12.339  10.290  24.456 -0.2696  0.0779  0.1818
   10ASN    SC1 2264  12.248  10.020  24.307  0.1382 -0.3538 -0.0815
   11THR     BB 2265  12.651  10.307  24.555  0.0305 -0.0636 -0.0246
   11THR    SC1 2266  12.739  10.027  24.472  0.2861 -0.0059  0.0427
   12GLN     BB 2267  12.811  10.568  24.556 -0.1772  0.1646 -0.1641
   12GLN    SC1 2268  12.785  10.680  24.942 -0.3099  0.0191 -0.0508
   13GLY     BB 2269  12.840  10.841  24.389  0.1589  0.2036 -0.2018
   14SER     BB 2270  12.684  11.057  24.581  0.1890 -0.1521 -0.1972
   14SER    SC1 2271  12.450  11.014  24.609  0.2421 -0.1056  0.4765
   15GLU     BB 2272  12.811  11.333  24.569  0.3949 -0.0142 -0.1501
   15GLU    SC1 2273  13.198  11.295  24.533 -0.3196  0.0782 -0.0292
   16ASN     BB 2274  12.736  11.626  24.736  0.0415 -0.0862 -0.0080
   16ASN    SC1 2275  12.441  11.612  24.937  0.0406 -0.0942  0.3875
   17GLY     BB 2276  12.796  11.943  24.678  0.1408 -0.0528  0.2410
   18GLY     BB 2277  12.928  12.150  24.438  0.2368 -0.0196 -0.2065
   19ASN     BB 2278  13.062  11.973  24.190 -0.0874  0.0631  0.0126
   19ASN    SC1 2279  12.920  11.692  24.311 -0.2236 -0.0464 -0.2192
   20ASN     BB 2280  13.397  11.850  24.244 -0.1455 -0.1883 -0.0526
   20ASN    SC1 2281  13.582  11.614  24.166  0.1796  0.0540  0.0161
   21ALA     BB 2282  13.417  11.972  24.494  0.2830 -0.0304  0.1056
   21ALA    SC1 2283  13.680  12.033  24.475  0.3861 -0.5481 -0.4083
   22ILE     BB 2284  13.259  12.198  24.761  0.6123  0.0568  0.4012
   22ILE    SC1 2285  13.356  12.518  24.827 -0.1478  0.3937  0.0150
   23ASN     BB 2286  13.285  12.038  25.008  0.1389 -0.1504  0.1762
   23ASN    SC1 2287  13.023  11.829  25.029 -0.3280 -0.0305  0.0697
   24MET     BB 2288  13.568  12.125  25.209  0.1755  0.2066 -0.1930
   24MET    SC1 2289  13.803  11.897  24.989  0.1814  0.3632 -0.3537
   25GLN     BB 2290  13.739  11.963  25.450 -0.0214 -0.0212 -0.1489
   25GLN    SC1 2291  13.492  12.079  25.704  0.1944 -0.2154 -0.1256
   26ASP     BB 2292  13.685  11.651  25.414  0.0733 -0.0971  0.1856
   26ASP    SC1 2293  13.977  11.550  25.472 -0.0916  0.2938  0.2619
   27VAL     BB 2294  13.488  11.469  25.540  0.1542 -0.0055  0.2440
   27VAL    SC1 2295  13.513  11.535  25.824  0.0408 -0.2000  0.3009
   28ASN     BB 2296  13.342  11.243  25.336 -0.0057  0.0283  0.0578
   28ASN    SC1 2297  13.132  11.203  25.619  0.1418 -0.2983 -0.0605
   29ASP     BB 2298  13.421  11.015  25.257 -0.2777 -0.1595  0.0459
   29ASP    SC1 2299  13.210  10.788  25.107  0.0166  0.3002  0.1129
   30LEU     BB 2300  13.689  10.811  25.297 -0.0426  0.1394 -0.2103
   30LEU    SC1 2301  13.699  10.567  25.610  0.2512 -0.2659  0.0821
   31GLY     BB 2302  13.691  10.776  24.955 -0.1973  0.1485 -0.3463
   32SER     BB 2303  13.585  10.958  24.718  0.0950 -0.1905 -0.4367
   32SER    SC1 2304  13.420  11.135  24.812  0.1451 -0.1520  0.0328
   33THR     BB 2305  13.478  10.707  24.516 -0.1049  0.0767  0.2941
   33THR    SC1 2306  13.635  10.482  24.383 -0.3283  0.0584  0.0522
   34MET     BB 2307  13.237  10.709  24.309  0.3046 -0.1129  0.1973
   34MET    SC1 2308  13.200  10.334  24.256 -0.2091  0.1349  0.0756
   35THR     BB 2309  13.155  10.861  24.055 -0.0388  0.0734 -0.1158
   35THR    SC1 2310  12.881  10.812  23.931 -0.0445 -0.1707 -0.0109
   36ASP     BB 2311  13.420  10.920  23.894  0.0235  0.1293 -0.0008
   36ASP    SC1 2312  13.381  10.781  23.585  0.1643 -0.0715 -0.2801
   37GLN     BB 2313  13.388  11.250  23.831  0.0008 -0.1697 -0.0132
   37GLN    SC1 2314  13.536  11.316  23.492  0.0512 -0.0423 -0.0592
   38ALA     BB 2315  13.173  11.395  24.091  0.1143  0.0826  0.0542
   38ALA    SC1 2316  13.104  11.623  23.965 -0.4160  0.0052  0.1802
   39LEU     BB 2317  12.815  11.294  24.071 -0.0274  0.0853  0.1533
   39LEU    SC1 2318  12.705  11.634  23.976 -0.0669 -0.1462  0.0716
   40ASN     BB 2319  12.633  11.210  23.819 -0.0814 -0.1284  0.2081
   40ASN    SC1 2320  12.677  11.203  23.482  0.0290  0.1280 -0.2186
   41ASP     BB 2321  12.364  10.980  23.842  0.1145 -0.2084 -0.1611
   41ASP    SC1 2322  12.472  10.716  23.805 -0.1946 -0.0344  0.2657
   42ASP     BB 2323  12.108  10.987  23.988 -0.2883 -0.2933 -0.0372
   42ASP    SC1 2324  12.041  11.124  24.286  0.3863 -0.0596 -0.1437
   43ASP     BB 2325  11.862  11.133  23.850 -0.0280 -0.1260 -0.2209
   43ASP    SC1 2326  11.851  10.935  23.586 -0.1776  0.1113  0.1305
   44ALA     BB 2327  11.690  11.411  23.921 -0.4702  0.1644 -0.1220
   44ALA    SC1 2328  11.476  11.246  23.924 -0.6558  0.3992 -0.0778
   45GLU     BB 2329  11.725  11.593  24.230 -0.0577 -0.0569  0.3244
   45GLU    SC1 2330  11.352  11.501  24.292 -0.0423  0.2279 -0.0442
   46THR     BB 2331  11.966  11.753  24.381 -0.3047  0.2358  0.1785
   46THR    SC1 2332  11.928  11.653  24.666 -0.3505  0.1492  0.1425
   47GLY     BB 2333  12.098  12.066  24.416  0.0147  0.0968 -0.0641
   48LEU     BB 2334  11.935  12.295  24.619 -0.1374  0.0446 -0.2472
   48LEU    SC1 2335  11.698  12.028  24.724  0.0221 -0.2564 -0.0709
   49THR     BB 2336  11.980  12.633  24.482 -0.0683  0.0802 -0.1039
   49THR    SC1 2337  11.729  12.805  24.488 -0.2522 -0.1871  0.2291
   50ASP     BB 2338  12.220  12.675  24.347 -0.1358 -0.2369 -0.0237
   50ASP    SC1 2339  12.349  12.404  24.273 -0.0891  0.1916 -0.0027
   51GLY     BB 2340  12.421  12.850  24.383 -0.0147  0.3196  0.1097
   52GLU     BB 2341  12.693  12.781  24.237  0.4492 -0.3197 -0.0215
   52GLU    SC1 2342  12.880  12.579  24.469 -0.1557 -0.0969 -0.1290
   53GLU     BB 2343  12.631  12.805  23.952 -0.1910 -0.2658 -0.2139
   53GLU    SC1 2344  12.327  13.056  23.972 -0.2427  0.0310  0.1436
   54ASN     BB 2345  12.813  12.570  23.779 -0.0540 -0.2826 -0.0102
   54ASN    SC1 2346  13.041  12.413  23.984  0.4087  0.0536  0.0599
   55GLU     BB 2347  12.704  12.374  23.574  0.0804  0.0084  0.0939
   55GLU    SC1 2348  13.015  12.117  23.654  0.0929  0.0934 -0.1402
   56GLU     BB 2349  12.523  12.411  23.272  0.1716 -0.3435 -0.0092
   56GLU    SC1 2350  12.134  12.532  23.295  0.2729 -0.3810  0.1425
   57PRO     BB 2351  12.731  12.349  23.028  0.3113 -0.2010  0.0701
   57PRO    SC1 2352  12.592  12.166  22.844 -0.0691 -0.4072  0.0119
   58THR     BB 2353  12.867  12.527  22.816 -0.2386  0.0034 -0.3309
   58THR    SC1 2354  12.707  12.780  22.878  0.0671  0.1458 -0.0924
   59GLU     BB 2355  12.981  12.430  22.598  0.0646 -0.0858 -0.0650
   59GLU    SC1 2356  12.938  12.742  22.341  0.1742  0.1328  0.3148
   60GLU     BB 2357  13.293  12.344  22.432 -0.4099  0.1889 -0.4060
   60GLU    SC1 2358  13.191  11.996  22.391  0.0951  0.0978 -0.2425
   61GLU     BB 2359  13.616  12.466  22.650 -0.0808 -0.1789 -0.0835
   61GLU    SC1 2360  13.597  12.824  22.487 -0.1002 -0.1827 -0.1749
    1ASN     BB 2361  16.181   7.545  26.584 -0.0156 -0.1223 -0.0384
    1ASN    SC1 2362  16.113   7.340  26.843 -0.4029  0.0528  0.0781
    2GLN     BB 2363  16.017   7.450  26.303  0.0547 -0.3760 -0.0263
    2GLN    SC1 2364  15.695   7.584  26.361  0.1286 -0.1969  0.3486
    3CYS     BB 2365  16.025   7.104  26.225 -0.3665 -0.0420  0.0668
    3CYS    SC1 2366  15.990   6.996  26.525 -0.3443  0.1661 -0.0052
    4LEU     BB 2367  16.240   6.860  26.244 -0.3144  0.3055 -0.2246
    4LEU    SC1 2368  16.048   6.702  25.987  0.1051 -0.1429  0.1250
    5PHE     BB 2369  16.349   6.733  26.549  0.2323  0.2107 -0.1482
    5PHE    SC1 2370  16.081   6.607  26.640 -0.0601 -0.0782 -0.0735
    5PHE    SC2 2371  15.881   6.561  26.369  0.1155  0.0334 -0.2242
    5PHE    SC3 2372  15.743   6.634  26.613 -0.0570 -0.2018 -0.2481
    6GLN     BB 2373  16.586   6.849  26.789  0.0991 -0.2864  0.2806
    6GLN    SC1 2374  16.814   6.526  26.927 -0.0064  0.1555 -0.1286
    7SER     BB 2375  16.533   7.127  26.925 -0.0605  0.1628  0.1322
    7SER    SC1 2376  16.574   7.179  27.186  0.3393  0.1298  0.1949
    8THR     BB 2377  16.582   7.416  26.837 -0.2311 -0.2840 -0.1071
    8THR    SC1 2378  16.393   7.609  26.980 -0.0751 -0.0466 -0.2158
    9ASN     BB 2379  16.855   7.494  26.699 -0.0578  0.1459 -0.0541
    9ASN    SC1 2380  16.924   7.192  26.609  0.0308  0.1529 -0.0589
   10ASN     BB 2381  16.932   7.786  26.713 -0.1058  0.1092  0.0589
   10ASN    SC1 2382  17.238   7.867  26.790 -0.1925  0.0053  0.1073
   11THR     BB 2383  16.808   7.909  26.400 -0.2881  0.2740 -0.2001
   11THR    SC1 2384  16.965   7.893  26.139 -0.3223  0.1320 -0.2126
   12GLN     BB 2385  16.631   8.156  26.398 -0.1008  0.0685  0.1147
   12GLN    SC1 2386  16.265   7.924  26.318 -0.2244 -0.1127  0.0645
   13GLY     BB 2387  16.648   8.434  26.512 -0.2479 -0.0610  0.0965
   14SER     BB 2388  16.967   8.549  26.450 -0.1058 -0.1667  0.0458
   14SER    SC1 2389  17.017   8.560  26.673 -0.4385 -0.0005  0.0012
   15GLU     BB 2390  17.085   8.318  26.208  0.0010  0.0001 -0.0237
   15GLU    SC1 2391  17.324   8.085  26.397  0.0591  0.1944  0.0633
   16ASN     BB 2392  17.120   8.463  25.986 -0.2469  0.0764  0.2486
   16ASN    SC1 2393  17.206   8.784  26.123  0.1299  0.2015 -0.1147
   17GLY     BB 2394  16.793   8.496  25.849  0.1480 -0.1256  0.1990
   18GLY     BB 2395  16.664   8.752  25.716  0.2476 -0.0934  0.2101
   19ASN     BB 2396  16.535   8.834  25.420 -0.2723 -0.2005  0.1912
   19ASN    SC1 2397  16.856   8.936  25.363  0.0413  0.3475 -0.1877
   20ASN     BB 2398  16.266   8.770  25.144  0.0703 -0.0641  0.0339
   20ASN    SC1 2399  16.513   8.949  24.913 -0.2941 -0.0857  0.0265
   21ALA     BB 2400  15.930   8.834  25.090  0.2216 -0.3559  0.1123
   21ALA    SC1 2401  15.862   8.859  25.350  0.3045  0.4553  0.0817
   22ILE     BB 2402  15.855   9.086  24.910 -0.0551 -0.2532 -0.0546
   22ILE    SC1 2403  16.169   9.195  24.988 -0.1591  0.0375 -0.0326
   23ASN     BB 2404  15.676   8.911  24.700  0.0127  0.0419 -0.2706
   23ASN    SC1 2405  15.712   9.069  24.429 -0.1378  0.1724 -0.2114
   24MET     BB 2406  15.386   8.791  24.836 -0.0487  0.0216  0.2228
   24MET    SC1 2407  15.440   8.665  25.183 -0.1324  0.1438  0.1529
   25GLN     BB 2408  15.041   8.862  24.864 -0.0789 -0.2377 -0.2495
   25GLN    SC1 2409  15.015   8.477  25.068 -0.1244 -0.1599  0.3000
   26ASP     BB 2410  15.054   9.118  25.059 -0.2271 -0.0443 -0.0994
   26ASP    SC1 2411  15.365   9.187  25.080 -0.3615  0.0388  0.1651
   27VAL     BB 2412  15.033   9.043  25.370 -0.1197  0.0763  0.1417
   27VAL    SC1 2413  14.964   8.762  25.409 -0.3115  0.0472 -0.3377
   28ASN     BB 2414  14.776   9.246  25.529  0.2974 -0.0090  0.1644
   28ASN    SC1 2415  14.999   9.404  25.694 -0.0083  0.0126  0.4008
   29ASP     BB 2416  14.444   9.261  25.548 -0.3456  0.1513  0.0335
   29ASP    SC1 2417  14.267   9.482  25.376  0.3493 -0.3905  0.0259
   30LEU     BB 2418  14.205   9.131  25.749 -0.1830 -0.1057  0.1396
   30LEU    SC1 2419  14.307   8.829  25.609  0.1703 -0.1879  0.0409
   31GLY     BB 2420  14.184   9.217  26.100  0.0549 -0.2388  0.3902
   32SER     BB 2421  14.249   9.011  26.297  0.4372  0.1784  0.1247
   32SER    SC1 2422  14.454   8.895  26.175 -0.2246  0.4447 -0.1949
   33THR     BB 2423  14.170   9.068  26.638  0.0136 -0.1435 -0.1136
   33THR    SC1 2424  14.362   9.263  26.772  0.0663 -0.4071  0.2073
   34MET     BB 2425  14.102   8.893  26.942 -0.0668  0.0756  0.2028
   34MET    SC1 2426  14.278   9.075  27.163  0.0376  0.0000 -0.4652
   35THR     BB 2427  14.120   8.556  27.007  0.1194 -0.0884 -0.0539
   35THR    SC1 2428  14.035   8.425  26.745 -0.0477 -0.0844 -0.0029
   36ASP     BB 2429  13.800   8.511  27.134 -0.0432 -0.1375 -0.0302
   36ASP    SC1 2430  13.642   8.611  26.852 -0.0769 -0.3098 -0.2232
   37GLN     BB 2431  13.714   8.399  27.408  0.0939 -0.3012  0.3395
   37GLN    SC1 2432  13.428   8.625  27.476 -0.0581 -0.1871 -0.0332
   38ALA     BB 2433  13.810   8.512  27.727 -0.1979 -0.0344 -0.2648
   38ALA    SC1 2434  13.693   8.317  27.872  0.1473 -0.1605 -0.1441
   39LEU     BB 2435  14.093   8.518  27.960  0.2466 -0.2809 -0.1165
   39LEU    SC1 2436  13.965   8.186  28.104  0.2059  0.2404 -0.3054
   40ASN     BB 2437  14.370   8.583  27.800 -0.1635  0.0087  0.0632
   40ASN    SC1 2438  14.454   8.809  28.008  0.0473  0.1127  0.3995
   41ASP     BB 2439  14.566   8.486  27.582 -0.3331  0.1046  0.0392
   41ASP    SC1 2440  14.466   8.737  27.348 -0.3666 -0.1911 -0.2388
   42ASP     BB 2441  14.704   8.176  27.514 -0.2178  0.1616 -0.1706
   42ASP    SC1 2442  14.468   7.946  27.511 -0.0003 -0.2835 -0.1941
   43ASP     BB 2443  14.939   8.002  27.404 -0.3993  0.1594 -0.4963
   43ASP    SC1 2444  15.068   8.179  27.185  0.0789 -0.2061  0.0757
   44ALA     BB 2445  14.901   7.692  27.406  0.1126  0.0606  0.0559
   44ALA    SC1 2446  14.956   7.643  27.146 -0.2400 -0.0180 -0.0090
   45GLU     BB 2447  14.633   7.523  27.534 -0.0426  0.0289  0.1108
   45GLU    SC1 2448  14.784   7.418  27.878 -0.0259  0.1076  0.1851
   46THR     BB 2449  14.355   7.484  27.438  0.3475  0.0335 -0.1968
   46THR    SC1 2450  14.298   7.209  27.558  0.0276  0.1807  0.0048
   47GLY     BB 2451  14.126   7.642  27.465 -0.6542 -0.4127 -0.2714
   48LEU     BB 2452  13.847   7.576  27.514  0.3284 -0.0369 -0.0368
   48LEU    SC1 2453  13.715   7.921  27.462 -0.3188  0.2346  0.1738
   49THR     BB 2454  13.810   7.327  27.663  0.0242 -0.0856  0.0391
   49THR    SC1 2455  14.034   7.364  27.866 -0.0014  0.1857  0.0209
   50ASP     BB 2456  13.682   7.097  27.538 -0.2685  0.0168  0.1095
   50ASP    SC1 2457  13.470   7.016  27.790  0.1901  0.0855  0.3475
   51GLY     BB 2458  13.879   6.954  27.384 -0.0651  0.1110  0.1074
   52GLU     BB 2459  13.845   6.857  27.039 -0.0481 -0.1016 -0.3658
   52GLU    SC1 2460  13.973   6.534  27.079 -0.2359  0.1544 -0.0280
   53GLU     BB 2461  13.844   7.153  26.814 -0.1764  0.3597  0.1879
   53GLU    SC1 2462  13.490   7.096  26.685  0.2766 -0.0208 -0.1111
   54ASN     BB 2463  14.101   7.233  26.576  0.1657  0.0655 -0.1850
   54ASN    SC1 2464  14.001   6.989  26.363  0.0610  0.3620  0.1972
   55GLU     BB 2465  14.204   7.527  26.440 -0.2136 -0.1481 -0.1170
   55GLU    SC1 2466  13.945   7.711  26.235 -0.1426  0.0615  0.2950
   56GLU     BB 2467  14.463   7.697  26.568 -0.2554 -0.2154  0.2929
   56GLU    SC1 2468  14.364   8.045  26.741  0.0976  0.1881 -0.1698
   57PRO     BB 2469  14.759   7.630  26.487  0.4468 -0.1634 -0.3567
   57PRO    SC1 2470  14.841   7.541  26.808  0.2620  0.1874 -0.2739
   58THR     BB 2471  14.925   7.654  26.213  0.0076 -0.1859 -0.0487
   58THR    SC1 2472  14.758   7.838  26.037  0.2495 -0.1603 -0.2559
   59GLU     BB 2473  15.011   7.433  25.977 -0.0547  0.0220 -0.0443
   59GLU    SC1 2474  14.720   7.190  26.126  0.1736 -0.3745 -0.1939
   60GLU     BB 2475  15.160   7.439  25.709  0.0557  0.2176  0.0942
   60GLU    SC1 2476  14.897   7.543  25.422 -0.1682  0.0795 -0.1365
   61GLU     BB 2477  15.498   7.481  25.757  0.3404 -0.1382 -0.1175
   61GLU    SC1 2478  15.474   7.280  26.097 -0.0472 -0.2340  0.0029
    1ASN     BB 2479  25.462  23.350  13.857  0.3100 -0.1738  0.0831
    1ASN    SC1 2480  25.280  23.379  14.159 -0.5290  0.0905 -0.2112
    2GLN     BB 2481  25.508  23.031  13.697 -0.2929 -0.1583 -0.0771
    2GLN    SC1 2482  25.235  22.941  13.418  0.1063 -0.2580  0.0173
    3CYS     BB 2483  25.692  23.117  13.433 -0.1888 -0.1463 -0.0340
    3CYS    SC1 2484  25.996  23.019  13.470  0.6074  0.2081  0.1552
    4LEU     BB 2485  25.595  23.078  13.119  0.0036 -0.0743 -0.1848
    4LEU    SC1 2486  25.955  23.172  13.055 -0.0921  0.0675 -0.2493
    5PHE     BB 2487  25.519  22.777  13.014 -0.5220 -0.0276 -0.2480
    5PHE    SC1 2488  25.776  22.819  12.833  0.1674 -0.1067  0.0157
    5PHE    SC2 2489  25.872  22.735  12.517 -0.2814 -0.4259 -0.0460
    5PHE    SC3 2490  26.008  22.592  12.730  0.2265 -0.0081 -0.0698
    6GLN     BB 2491  25.235  22.614  13.031  0.0747 -0.3414 -0.0450
    6GLN    SC1 2492  25.038  22.437  13.292  0.0737  0.0126 -0.2010
    7SER     BB 2493  25.026  22.641  12.767 -0.1672  0.2682  0.2560
    7SER    SC1 2494  25.108  22.889  12.645  0.2121 -0.2601 -0.0730
    8THR     BB 2495  24.673  22.595  12.689 -0.2126 -0.0677 -0.0384
    8THR    SC1 2496  24.511  22.810  12.834 -0.1385 -0.1386  0.1527
    9ASN     BB 2497  24.597  22.325  12.607 -0.2123  0.1206 -0.0920
    9ASN    SC1 2498  24.527  22.157  12.920  0.0738  0.0940 -0.1093
   10ASN     BB 2499  24.333  22.404  12.410 -0.1728 -0.0905  0.1792
   10ASN    SC1 2500  24.374  22.335  12.056 -0.0215 -0.0248 -0.4805
   11THR     BB 2501  24.025  22.278  12.544 -0.2185  0.0553  0.2004
   11THR    SC1 2502  24.058  21.985  12.466 -0.3156  0.0765  0.0772
   12GLN     BB 2503  23.821  22.527  12.596 -0.0088 -0.0087  0.2571
   12GLN    SC1 2504  23.582  22.772  12.383  0.5787  0.0925 -0.1699
   13GLY     BB 2505  23.965  22.809  12.784  0.2086  0.2582 -0.0350
   14SER     BB 2506  23.753  22.908  12.938  0.1061  0.0292 -0.0498
   14SER    SC1 2507  23.763  22.886  13.185 -0.0033 -0.0800  0.1695
   15GLU     BB 2508  23.440  22.955  12.841  0.1478 -0.2978  0.4877
   15GLU    SC1 2509  23.398  22.587  12.869  0.1180  0.2370  0.1023
   16ASN     BB 2510  23.281  23.134  12.591  0.0043 -0.1542  0.0710
   16ASN    SC1 2511  23.302  23.431  12.730 -0.0276 -0.4114 -0.1533
   17GLY     BB 2512  22.931  23.113  12.441  0.4896 -0.1451 -0.2744
   18GLY     BB 2513  22.657  22.973  12.572 -0.0380  0.0505  0.0865
   19ASN     BB 2514  22.722  22.768  12.881 -0.0051  0.0453  0.0574
   19ASN    SC1 2515  22.552  22.499  12.954  0.1836 -0.2061 -0.0711
   20ASN     BB 2516  22.669  22.938  13.178 -0.4147 -0.1153  0.0540
   20ASN    SC1 2517  22.622  22.710  13.421 -0.0686  0.1050 -0.3467
   21ALA     BB 2518  22.571  23.250  13.308  0.0859  0.3492  0.0305
   21ALA    SC1 2519  22.306  23.202  13.333  0.1136  0.2220  0.0954
   22ILE     BB 2520  22.687  23.515  13.145 -0.2112 -0.1539  0.2280
   22ILE    SC1 2521  22.828  23.691  13.400 -0.1484 -0.0179  0.1008
   23ASN     BB 2522  22.521  23.597  12.848 -0.2509  0.1892  0.0033
   23ASN    SC1 2523  22.857  23.679  12.750 -0.3968 -0.0865  0.1036
   24MET     BB 2524  22.477  23.979  12.838  0.0098 -0.2487  0.2454
   24MET    SC1 2525  22.488  23.984  13.268  0.0903  0.0267 -0.1170
   25GLN     BB 2526  22.204  24.024  12.621  0.2481 -0.1793 -0.0940
   25GLN    SC1 2527  22.304  24.363  12.506 -0.0272 -0.0506 -0.1134
   26ASP     BB 2528  22.243  23.852  12.340  0.0552 -0.0481 -0.2501
   26ASP    SC1 2529  22.585  23.836  12.382  0.3576 -0.1484 -0.2965
   27VAL     BB 2530  22.156  23.983  12.056  0.0244  0.1091  0.0089
   27VAL    SC1 2531  22.216  23.829  11.815  0.2370 -0.2375  0.2731
   28ASN     BB 2532  22.206  24.346  11.973  0.1465  0.2179 -0.3514
   28ASN    SC1 2533  21.885  24.288  11.903 -0.1524 -0.4778  0.1143
   29ASP     BB 2534  22.492  24.542  12.055 -0.0082  0.0387  0.2647
   29ASP    SC1 2535  22.804  24.430  12.072 -0.1396 -0.2814  0.0787
   30LEU     BB 2536  22.555  24.844  11.962  0.1723 -0.0552  0.2011
   30LEU    SC1 2537  22.178  24.837  11.902  0.2757  0.1063  0.0070
   31GLY     BB 2538  22.822  24.958  12.071  0.0823 -0.1201  0.0715
   32SER     BB 2539  23.073  24.832  12.057  0.2161  0.1614 -0.0261
   32SER    SC1 2540  23.093  24.633  11.878  0.1950 -0.0030  0.2376
   33THR     BB 2541  23.221  24.892  12.333 -0.0429 -0.0283  0.0164
   33THR    SC1 2542  23.367  24.726  12.543  0.2540  0.5435  0.2833
   34MET     BB 2543  23.424  25.167  12.392 -0.1022  0.3611 -0.4956
   34MET    SC1 2544  23.500  25.509  12.331 -0.0517  0.3037  0.3505
   35THR     BB 2545  23.453  25.157  12.720 -0.1895 -0.1527 -0.0771
   35THR    SC1 2546  23.717  25.308  12.746 -0.1727 -0.1535 -0.2318
   36ASP     BB 2547  23.214  25.241  12.913  0.3487  0.0834  0.0277
   36ASP    SC1 2548  23.341  25.345  13.201 -0.0720 -0.1311 -0.0236
   37GLN     BB 2549  22.933  25.427  12.874 -0.0808 -0.1646 -0.0270
   37GLN    SC1 2550  22.753  25.340  13.204 -0.0613  0.2238  0.4268
   38ALA     BB 2551  23.027  25.686  12.688 -0.0848 -0.2719  0.0118
   38ALA    SC1 2552  23.094  25.549  12.465  0.1641 -0.2026  0.0406
   39LEU     BB 2553  22.927  25.966  12.787 -0.1129  0.2154 -0.1952
   39LEU    SC1 2554  22.610  25.980  12.660 -0.0162 -0.0330 -0.0374
   40ASN     BB 2555  23.266  26.079  12.918 -0.0874  0.1254  0.2217
   40ASN    SC1 2556  23.272  26.318  12.680 -0.0277 -0.0699 -0.1172
   41ASP     BB 2557  23.344  26.349  13.094  0.0157 -0.0284 -0.2163
   41ASP    SC1 2558  23.262  26.198  13.392 -0.4309  0.0885 -0.1038
   42ASP     BB 2559  23.656  26.458  13.136 -0.0759 -0.0781  0.1284
   42ASP    SC1 2560  23.838  26.733  13.319  0.0275  0.1125  0.0187
   43ASP     BB 2561  23.914  26.502  12.942 -0.0652 -0.1390  0.0530
   43ASP    SC1 2562  23.959  26.663  12.640 -0.2133  0.1989 -0.0881
   44ALA     BB 2563  24.077  26.261  12.902 -0.0897  0.0615  0.2725
   44ALA    SC1 2564  24.298  26.388  12.989  0.2104 -0.1161 -0.1863
   45GLU     BB 2565  24.105  25.918  12.758  0.0067  0.0756  0.0049
   45GLU    SC1 2566  24.306  25.910  12.430 -0.0068 -0.1551 -0.2814
   46THR     BB 2567  24.132  25.665  12.914 -0.0108  0.1821 -0.0662
   46THR    SC1 2568  24.370  25.516  12.796 -0.2002 -0.1744 -0.0132
   47GLY     BB 2569  23.897  25.600  13.071  0.2594  0.0889 -0.0727
   48LEU     BB 2570  23.968  25.682  13.404 -0.1148  0.0780  0.0453
   48LEU    SC1 2571  24.063  26.006  13.291  0.1223  0.4538 -0.1754
   49THR     BB 2572  24.246  25.621  13.507  0.1532 -0.2065  0.1686
   49THR    SC1 2573  24.457  25.633  13.287  0.0800  0.1143  0.1114
   50ASP     BB 2574  24.349  25.567  13.840 -0.2051 -0.0992  0.0699
   50ASP    SC1 2575  24.668  25.701  13.741  0.0991  0.3871 -0.1011
   51GLY     BB 2576  24.152  25.605  14.126  0.1059  0.0321 -0.2860
   52GLU     BB 2577  24.178  25.898  14.258 -0.1538  0.0199  0.0757
   52GLU    SC1 2578  23.948  26.164  14.163 -0.2111 -0.0542  0.1014
   53GLU     BB 2579  24.023  25.851  14.581 -0.0704 -0.0104 -0.2814
   53GLU    SC1 2580  24.193  25.460  14.557  0.1211 -0.1935 -0.0233
   54ASN     BB 2581  24.059  26.151  14.779  0.1886  0.1251 -0.0261
   54ASN    SC1 2582  23.856  26.351  14.569 -0.3224  0.1454  0.0623
   55GLU     BB 2583  23.929  26.140  15.121  0.2912  0.1755 -0.0774
   55GLU    SC1 2584  24.119  25.979  15.437  0.0574 -0.0162  0.4315
   56GLU     BB 2585  23.724  26.340  15.197  0.0468  0.1701  0.0029
   56GLU    SC1 2586  23.490  26.369  14.861 -0.0543  0.0885 -0.1550
   57PRO     BB 2587  23.441  26.380  15.321 -0.1097 -0.1066 -0.2476
   57PRO    SC1 2588  23.352  26.136  15.555  0.2100  0.1731  0.1301
   58THR     BB 2589  23.127  26.480  15.209  0.0557  0.1703  0.1556
   58THR    SC1 2590  23.070  26.189  15.140 -0.0955  0.2597 -0.1109
   59GLU     BB 2591  22.828  26.617  15.284 -0.1900  0.1108 -0.2616
   59GLU    SC1 2592  22.934  26.958  15.191 -0.0101 -0.0562 -0.0092
   60GLU     BB 2593  22.544  26.610  15.194 -0.0379 -0.0627 -0.0426
   60GLU    SC1 2594  22.358  26.523  15.595 -0.1353 -0.0212 -0.0849
   61GLU     BB 2595  22.292  26.700  14.923  0.3671 -0.3300 -0.1678
   61GLU    SC1 2596  22.315  26.640  14.558 -0.0840  0.1395  0.1605
    1ASN     BB 2597  11.535  22.611   1.912  0.0702  0.0841  0.0557
    1ASN    SC1 2598  11.750  22.341   1.826 -0.1529  0.1267  0.2651
    2GLN     BB 2599  11.521  22.606   1.539 -0.0295  0.2153 -0.0522
    2GLN    SC1 2600  11.263  22.445   1.262  0.2929  0.1162 -0.3254
    3CYS     BB 2601  11.672  22.821   1.366  0.0138  0.2215 -0.1073
    3CYS    SC1 2602  11.881  23.000   1.566 -0.0266 -0.0481 -0.3218
    4LEU     BB 2603  11.601  23.148   1.272 -0.0199 -0.1789 -0.0270
    4LEU    SC1 2604  11.752  23.447   1.165  0.2633  0.1873 -0.0442
    5PHE     BB 2605  11.328  23.210   1.089 -0.3583 -0.2677  0.2278
    5PHE    SC1 2606  11.513  23.247   0.827 -0.1433  0.2626  0.1493
    5PHE    SC2 2607  11.452  23.356   0.511  0.0094 -0.0866 -0.0050
    5PHE    SC3 2608  11.496  23.565   0.707  0.0375  0.1314 -0.2388
    6GLN     BB 2609  11.004  23.183   1.040 -0.1698  0.1308  0.2372
    6GLN    SC1 2610  10.760  23.402   0.916 -0.1446  0.1225 -0.1895
    7SER     BB 2611  10.980  22.871   1.013  0.1227 -0.2304 -0.3280
    7SER    SC1 2612  10.945  22.690   1.215  0.0352  0.3438  0.5987
    8THR     BB 2613  10.717  22.801   0.879 -0.0671 -0.2095  0.0763
    8THR    SC1 2614  10.516  23.023   0.821 -0.0015 -0.1585  0.0422
    9ASN     BB 2615  10.487  22.545   0.920 -0.3709 -0.0734  0.1810
    9ASN    SC1 2616  10.361  22.661   0.647 -0.1501  0.3363  0.0022
   10ASN     BB 2617  10.635  22.356   1.082  0.0452 -0.1365  0.0858
   10ASN    SC1 2618  10.727  22.446   1.384 -0.2452 -0.3971 -0.2630
   11THR     BB 2619  10.524  22.048   1.035 -0.0547  0.0381 -0.0643
   11THR    SC1 2620  10.766  21.863   1.029  0.0350  0.1568 -0.1810
   12GLN     BB 2621  10.257  21.829   1.061  0.1537  0.0965 -0.1894
   12GLN    SC1 2622  10.221  21.632   0.702  0.0341 -0.2889  0.0181
   13GLY     BB 2623  10.083  21.836   1.362  0.2177 -0.0869  0.1434
   14SER     BB 2624   9.773  21.835   1.350  0.2242 -0.1751  0.0543
   14SER    SC1 2625   9.672  22.003   1.104  0.1162  0.1866 -0.2067
   15GLU     BB 2626   9.553  21.946   1.574  0.0558 -0.0107 -0.0236
   15GLU    SC1 2627   9.267  22.049   1.339  0.0380 -0.0085 -0.0473
   16ASN     BB 2628   9.439  21.642   1.698 -0.2106  0.1672  0.2309
   16ASN    SC1 2629   9.077  21.631   1.655 -0.2661  0.1564  0.2165
   17GLY     BB 2630   9.548  21.365   1.854  0.1343 -0.3063  0.4741
   18GLY     BB 2631   9.569  21.383   2.191 -0.0971  0.1927  0.2912
   19ASN     BB 2632   9.703  21.663   2.241  0.0762  0.2096 -0.1294
   19ASN    SC1 2633   9.802  21.733   1.941  0.0541  0.1404 -0.1095
   20ASN     BB 2634   9.504  21.971   2.291 -0.0977 -0.1429  0.0981
   20ASN    SC1 2635   9.248  21.838   2.402  0.0673 -0.3543 -0.1808
   21ALA     BB 2636   9.613  22.223   2.509 -0.1802  0.5873  0.4009
   21ALA    SC1 2637   9.801  22.200   2.702  0.2713  0.3304 -0.0436
   22ILE     BB 2638   9.500  22.481   2.364  0.2345 -0.1163 -0.1419
   22ILE    SC1 2639   9.253  22.327   2.186  0.1360  0.2440 -0.3257
   23ASN     BB 2640   9.587  22.644   2.071 -0.0860 -0.0024 -0.1201
   23ASN    SC1 2641   9.905  22.665   2.124 -0.1181  0.3833 -0.0118
   24MET     BB 2642   9.388  22.861   1.951  0.0424 -0.1360 -0.0611
   24MET    SC1 2643   9.052  22.789   2.213  0.1155 -0.0353  0.2724
   25GLN     BB 2644   9.506  23.055   1.685 -0.0861  0.4595  0.1238
   25GLN    SC1 2645   9.185  22.974   1.493 -0.1518  0.1338 -0.1541
   26ASP     BB 2646   9.736  23.295   1.707 -0.0935  0.2229  0.0985
   26ASP    SC1 2647   9.859  23.162   1.407 -0.0679  0.1341 -0.1377
   27VAL     BB 2648   9.699  23.609   1.590 -0.0706 -0.2165 -0.0510
   27VAL    SC1 2649   9.748  23.590   1.302  0.2828  0.1073 -0.0213
   28ASN     BB 2650   9.940  23.789   1.672 -0.2378 -0.0659  0.1740
   28ASN    SC1 2651  10.175  23.552   1.577  0.0281  0.0633  0.0275
   29ASP     BB 2652  10.058  24.102   1.588 -0.1136  0.2755  0.1909
   29ASP    SC1 2653  10.299  24.191   1.790  0.2226 -0.1886 -0.0120
   30LEU     BB 2654   9.817  24.335   1.589 -0.3703  0.0173 -0.0283
   30LEU    SC1 2655   9.682  24.623   1.391 -0.3951 -0.0300  0.1736
   31GLY     BB 2656  10.010  24.539   1.790 -0.2758  0.1034 -0.2238
   32SER     BB 2657   9.929  24.802   1.782 -0.1601  0.1375 -0.1339
   32SER    SC1 2658   9.822  24.831   2.052 -0.0001 -0.0138  0.0276
   33THR     BB 2659  10.051  24.883   1.506 -0.0140  0.3118 -0.0718
   33THR    SC1 2660  10.057  25.168   1.396 -0.1719  0.2085 -0.3586
   34MET     BB 2661  10.113  24.672   1.224 -0.4651 -0.0690 -0.2421
   34MET    SC1 2662   9.854  24.662   0.964  0.0239 -0.0249 -0.0947
   35THR     BB 2663  10.215  24.377   1.158  0.2276  0.1223 -0.2236
   35THR    SC1 2664  10.198  24.345   0.856 -0.1158  0.0139 -0.1974
   36ASP     BB 2665  10.445  24.227   1.255  0.0958  0.2592 -0.0011
   36ASP    SC1 2666  10.635  24.270   0.959 -0.1716 -0.0769  0.2895
   37GLN     BB 2667  10.740  24.268   1.428 -0.0352 -0.1974  0.4290
   37GLN    SC1 2668  10.723  24.320   1.822  0.0920  0.3203 -0.2130
   38ALA     BB 2669  11.004  24.172   1.241  0.3802 -0.1764  0.2535
   38ALA    SC1 2670  11.146  24.388   1.321 -0.0276  0.3390 -0.3165
   39LEU     BB 2671  11.249  23.911   1.273 -0.0393 -0.2151 -0.0818
   39LEU    SC1 2672  11.424  24.162   1.195  0.0983 -0.2639  0.1383
   40ASN     BB 2673  11.112  23.659   1.228  0.0663 -0.3402  0.2344
   40ASN    SC1 2674  11.173  23.598   0.908 -0.3332 -0.0911  0.1943
   41ASP     BB 2675  11.000  23.520   1.447  0.0947  0.3011  0.2063
   41ASP    SC1 2676  10.670  23.489   1.381 -0.2576 -0.2392 -0.2204
   42ASP     BB 2677  11.072  23.508   1.729  0.1261  0.1087 -0.1377
   42ASP    SC1 2678  11.223  23.790   1.806  0.1253 -0.0093  0.0532
   43ASP     BB 2679  11.088  23.299   1.951 -0.4395 -0.1072 -0.1291
   43ASP    SC1 2680  10.808  23.059   1.957 -0.3502  0.4023 -0.1793
   44ALA     BB 2681  11.289  23.013   1.927  0.0699  0.0313  0.2320
   44ALA    SC1 2682  11.321  23.023   2.195 -0.3600  0.2154  0.2848
   45GLU     BB 2683  11.587  23.129   1.881 -0.0583  0.2750 -0.0173
   45GLU    SC1 2684  11.910  22.970   2.039  0.0871 -0.0938 -0.3150
   46THR     BB 2685  11.571  23.392   2.044  0.0292  0.1162 -0.2320
   46THR    SC1 2686  11.526  23.527   2.314  0.2110 -0.1165 -0.0807
   47GLY     BB 2687  11.641  23.669   1.888 -0.1774  0.1684  0.2355
   48LEU     BB 2688  11.919  23.806   1.944  0.0180  0.1943 -0.1773
   48LEU    SC1 2689  12.002  24.117   1.794  0.1911  0.0418  0.2340
   49THR     BB 2690  11.985  23.628   2.197 -0.0137 -0.0085 -0.1419
   49THR    SC1 2691  12.118  23.370   2.105  0.3711  0.0936  0.1053
   50ASP     BB 2692  11.926  23.638   2.610  0.0135  0.0869 -0.0814
   50ASP    SC1 2693  11.673  23.868   2.621  0.0311 -0.0601 -0.2207
   51GLY     BB 2694  11.872  23.457   2.874  0.1258  0.0224  0.3491
   52GLU     BB 2695  12.028  23.217   2.870  0.0252  0.1082  0.1514
   52GLU    SC1 2696  12.271  23.271   2.641 -0.0257 -0.1675  0.1528
   53GLU     BB 2697  11.913  22.967   3.086  0.1444 -0.0257  0.1774
   53GLU    SC1 2698  11.911  22.981   3.476  0.0964 -0.1259 -0.1728
   54ASN     BB 2699  11.842  22.687   2.953  0.1408  0.0121  0.1337
   54ASN    SC1 2700  11.924  22.695   2.624  0.1966  0.3777 -0.2527
   55GLU     BB 2701  11.509  22.536   3.000 -0.0975 -0.0918 -0.0392
   55GLU    SC1 2702  11.483  22.331   2.682 -0.3097 -0.2465 -0.0863
   56GLU     BB 2703  11.232  22.664   3.042 -0.0720  0.3354  0.0905
   56GLU    SC1 2704  11.212  22.568   3.379  0.1718 -0.0092 -0.0510
   57PRO     BB 2705  11.062  22.827   2.817  0.1230 -0.2080 -0.0710
   57PRO    SC1 2706  11.127  22.720   2.518 -0.0639 -0.2909 -0.0047
   58THR     BB 2707  10.788  22.853   2.934 -0.0244  0.0358  0.2026
   58THR    SC1 2708  10.762  22.661   3.170  0.1138 -0.3069 -0.0516
   59GLU     BB 2709  10.508  23.050   3.057 -0.1643  0.0856 -0.1935
   59GLU    SC1 2710  10.724  23.361   3.149  0.0673  0.2889 -0.1880
   60GLU     BB 2711  10.176  22.993   3.063  0.0859  0.1563  0.1005
   60GLU    SC1 2712  10.256  22.635   2.945  0.1229  0.0497 -0.0222
   61GLU     BB 2713   9.964  23.178   3.264 -0.0783  0.1988  0.1136
   61GLU    SC1 2714  10.166  23.535   3.166  0.0801 -0.2544 -0.0014
    1ASN     BB 2715  -5.009  15.266  22.768  0.0358 -0.3433  0.1327
    1ASN    SC1 2716  -5.078  15.523  22.961 -0.5252 -0.0230 -0.2252
    2GLN     BB 2717  -4.733  15.348  22.565  0.2465 -0.2888 -0.0187
    2GLN    SC1 2718  -4.964  15.687  22.461 -0.0633  0.3616  0.1751
    3CYS     BB 2719  -4.634  15.166  22.360 -0.1799  0.0957 -0.2907
    3CYS    SC1 2720  -4.549  15.371  22.160 -0.1144  0.3201 -0.1574
    4LEU     BB 2721  -4.648  14.883  22.258  0.3246 -0.0155 -0.2392
    4LEU    SC1 2722  -4.363  14.699  22.261 -0.3903 -0.0169  0.1618
    5PHE     BB 2723  -4.910  14.703  22.079 -0.0875 -0.0727  0.0949
    5PHE    SC1 2724  -4.899  14.921  21.891 -0.0611 -0.1126  0.0331
    5PHE    SC2 2725  -5.205  14.969  21.750  0.0237  0.3031 -0.0238
    5PHE    SC3 2726  -5.000  14.870  21.571 -0.1063 -0.1162  0.0478
    6GLN     BB 2727  -5.096  14.478  22.258 -0.0604 -0.1140 -0.2565
    6GLN    SC1 2728  -5.429  14.401  22.127 -0.1732  0.0010  0.1514
    7SER     BB 2729  -4.997  14.204  22.111 -0.4100  0.1585  0.1445
    7SER    SC1 2730  -4.931  14.053  22.299  0.2860  0.1079 -0.2750
    8THR     BB 2731  -5.155  14.059  21.855  0.0441  0.1878  0.0643
    8THR    SC1 2732  -5.370  13.911  22.014  0.1959  0.0077  0.1054
    9ASN     BB 2733  -5.157  14.030  21.526  0.1770 -0.2151 -0.0678
    9ASN    SC1 2734  -5.374  14.263  21.347  0.0504  0.4037  0.1019
   10ASN     BB 2735  -4.919  13.935  21.302 -0.1107 -0.0091 -0.0029
   10ASN    SC1 2736  -5.000  13.603  21.385 -0.3187  0.1087 -0.4286
   11THR     BB 2737  -4.620  13.989  21.390 -0.0526 -0.0075  0.0694
   11THR    SC1 2738  -4.679  14.028  21.687  0.0851 -0.0036  0.0975
   12GLN     BB 2739  -4.377  13.799  21.309 -0.0139  0.2968 -0.3277
   12GLN    SC1 2740  -4.262  14.009  21.052  0.0602  0.6514  0.1896
   13GLY     BB 2741  -4.148  13.679  21.481  0.2280 -0.1301  0.1354
   14SER     BB 2742  -3.936  13.761  21.752 -0.1542  0.1542  0.0007
   14SER    SC1 2743  -3.736  13.583  21.722 -0.2612  0.0754 -0.3295
   15GLU     BB 2744  -3.924  14.065  21.862  0.0341  0.0966 -0.2043
   15GLU    SC1 2745  -4.089  14.015  22.222 -0.1270 -0.1940  0.1224
   16ASN     BB 2746  -3.778  14.320  21.758  0.0627  0.0526  0.1715
   16ASN    SC1 2747  -4.016  14.520  21.703 -0.0417 -0.1001  0.1077
   17GLY     BB 2748  -3.488  14.304  21.577  0.1154 -0.1904 -0.2347
   18GLY     BB 2749  -3.309  14.550  21.642  0.2240  0.0225  0.0964
   19ASN     BB 2750  -3.493  14.885  21.668 -0.0625  0.2209  0.0727
   19ASN    SC1 2751  -3.439  14.933  22.003 -0.1307 -0.0717  0.0350
   20ASN     BB 2752  -3.811  14.912  21.528  0.0844 -0.1544 -0.1244
   20ASN    SC1 2753  -3.911  14.943  21.213  0.0712 -0.1975 -0.0510
   21ALA     BB 2754  -3.997  14.957  21.762  0.4164 -0.0207 -0.0554
   21ALA    SC1 2755  -4.120  15.177  21.859 -0.1826 -0.4477  0.2171
   22ILE     BB 2756  -4.332  14.835  21.805  0.0625  0.0156 -0.2293
   22ILE    SC1 2757  -4.535  15.090  21.903  0.1002 -0.0348 -0.0154
   23ASN     BB 2758  -4.622  14.782  21.614  0.0706  0.2739  0.0086
   23ASN    SC1 2759  -4.465  14.475  21.512 -0.0680 -0.1017 -0.1849
   24MET     BB 2760  -4.641  15.039  21.450 -0.0557  0.2450 -0.3310
   24MET    SC1 2761  -4.859  15.341  21.653  0.1319  0.4059  0.0007
   25GLN     BB 2762  -4.565  15.036  21.124  0.1085  0.2465  0.0317
   25GLN    SC1 2763  -4.337  14.808  20.957  0.1093 -0.2513 -0.2945
   26ASP     BB 2764  -4.540  15.301  20.934  0.0484  0.2907  0.2911
   26ASP    SC1 2765  -4.467  15.181  20.597 -0.0711  0.2422 -0.0285
   27VAL     BB 2766  -4.294  15.567  20.932 -0.0874 -0.2248  0.3313
   27VAL    SC1 2767  -4.420  15.819  21.009 -0.1371 -0.1221 -0.0643
   28ASN     BB 2768  -4.042  15.624  21.165 -0.0856 -0.1004  0.2087
   28ASN    SC1 2769  -4.179  15.831  21.377  0.5402  0.2851  0.5225
   29ASP     BB 2770  -3.907  15.374  21.348  0.0420  0.2256  0.0216
   29ASP    SC1 2771  -4.219  15.223  21.388  0.0500 -0.3103 -0.2532
   30LEU     BB 2772  -3.573  15.436  21.288 -0.0455  0.0053 -0.3845
   30LEU    SC1 2773  -3.401  15.300  21.587  0.0343 -0.2723  0.0260
   31GLY     BB 2774  -3.513  15.796  21.169 -0.1845 -0.0117 -0.2784
   32SER     BB 2775  -3.570  16.086  21.235 -0.1330  0.0195 -0.0856
   32SER    SC1 2776  -3.813  16.020  21.137 -0.0820  0.2134 -0.0072
   33THR     BB 2777  -3.431  16.264  21.482  0.0862  0.0887 -0.2630
   33THR    SC1 2778  -3.551  16.170  21.747 -0.2932  0.3045 -0.3522
   34MET     BB 2779  -3.332  16.590  21.509 -0.0568 -0.1048 -0.2412
   34MET    SC1 2780  -3.286  16.696  21.841 -0.1998  0.1539 -0.0658
   35THR     BB 2781  -3.261  16.840  21.276 -0.1827  0.3169 -0.0462
   35THR    SC1 2782  -3.198  17.073  21.461  0.1430  0.1214  0.0970
   36ASP     BB 2783  -3.176  16.681  20.986  0.1377  0.1646 -0.1587
   36ASP    SC1 2784  -3.282  16.380  21.071 -0.2665  0.0224  0.0515
   37GLN     BB 2785  -3.379  16.784  20.796  0.1482  0.2871  0.1885
   37GLN    SC1 2786  -3.427  17.128  20.642  0.1419 -0.5195  0.1772
   38ALA     BB 2787  -3.587  16.521  20.693 -0.3497  0.0928  0.0907
   38ALA    SC1 2788  -3.721  16.632  20.487 -0.1391 -0.0829 -0.1467
   39LEU     BB 2789  -3.628  16.216  20.760 -0.0528 -0.2092  0.3695
   39LEU    SC1 2790  -3.940  16.245  20.559 -0.3055  0.4306 -0.1161
   40ASN     BB 2791  -3.476  15.927  20.686 -0.0400 -0.1597  0.3664
   40ASN    SC1 2792  -3.131  15.921  20.672 -0.1354  0.1203  0.3480
   41ASP     BB 2793  -3.589  15.672  20.513  0.1752 -0.0688  0.3633
   41ASP    SC1 2794  -3.682  15.533  20.817  0.0321  0.2603 -0.3777
   42ASP     BB 2795  -3.398  15.512  20.331 -0.0177  0.0382  0.1109
   42ASP    SC1 2796  -3.216  15.794  20.233  0.2220  0.2442 -0.1319
   43ASP     BB 2797  -3.228  15.299  20.466 -0.4097  0.0278  0.0839
   43ASP    SC1 2798  -3.273  15.072  20.214 -0.4929  0.0213  0.3722
   44ALA     BB 2799  -2.875  15.243  20.497 -0.2998 -0.0561  0.6046
   44ALA    SC1 2800  -2.719  15.028  20.541  0.5529  0.3822  0.0063
   45GLU     BB 2801  -2.858  15.562  20.485 -0.1579 -0.1748  0.2602
   45GLU    SC1 2802  -2.754  15.714  20.853  0.4135  0.0329 -0.0721
   46THR     BB 2803  -2.697  15.657  20.246  0.2152 -0.0846 -0.0016
   46THR    SC1 2804  -2.783  15.875  20.051  0.0428 -0.2418 -0.1041
   47GLY     BB 2805  -2.405  15.587  20.193 -0.5217  0.2022 -0.0212
   48LEU     BB 2806  -2.137  15.625  20.331 -0.1162  0.0915  0.1129
   48LEU    SC1 2807  -2.056  15.949  20.253  0.2805  0.2581  0.1949
   49THR     BB 2808  -1.865  15.491  20.227 -0.1081 -0.1628  0.2532
   49THR    SC1 2809  -1.653  15.643  20.068 -0.1764 -0.3371 -0.0113
   50ASP     BB 2810  -1.771  15.242  19.971 -0.1080 -0.0015  0.2412
   50ASP    SC1 2811  -1.766  15.015  20.212 -0.1423  0.1785  0.0497
   51GLY     BB 2812  -1.906  15.147  19.637 -0.0633 -0.2214 -0.0444
   52GLU     BB 2813  -2.221  15.181  19.467 -0.0564 -0.1978  0.2649
   52GLU    SC1 2814  -2.057  15.383  19.212  0.0091 -0.0223  0.0541
   53GLU     BB 2815  -2.497  15.173  19.629  0.2554 -0.1347 -0.0684
   53GLU    SC1 2816  -2.554  14.820  19.601  0.1411  0.1477 -0.1911
   54ASN     BB 2817  -2.884  15.171  19.572  0.1736 -0.2482 -0.0751
   54ASN    SC1 2818  -2.947  15.043  19.842  0.1029 -0.2944  0.4139
   55GLU     BB 2819  -3.005  15.471  19.463  0.1667  0.0401  0.1971
   55GLU    SC1 2820  -2.893  15.802  19.621  0.0423 -0.0797 -0.1422
   56GLU     BB 2821  -3.238  15.432  19.206 -0.1226 -0.1913 -0.0343
   56GLU    SC1 2822  -3.068  15.199  18.917  0.0994  0.1785  0.1546
   57PRO     BB 2823  -3.391  15.683  19.012 -0.1519  0.2555 -0.3195
   57PRO    SC1 2824  -3.191  15.674  18.735  0.0522 -0.1720  0.1563
   58THR     BB 2825  -3.694  15.552  18.899 -0.0097 -0.0658  0.0465
   58THR    SC1 2826  -3.594  15.341  18.703  0.0717  0.1700 -0.1714
   59GLU     BB 2827  -3.950  15.694  18.994 -0.2612  0.1717 -0.1472
   59GLU    SC1 2828  -4.030  15.974  18.754 -0.2842  0.0062 -0.1041
   60GLU     BB 2829  -4.061  15.541  19.242 -0.0263  0.0580  0.2095
   60GLU    SC1 2830  -3.701  15.473  19.381 -0.0990  0.1928 -0.1923
   61GLU     BB 2831  -4.318  15.409  19.208  0.1229 -0.1668  0.0845
   61GLU    SC1 2832  -4.401  15.450  18.830  0.1848 -0.1255 -0.2148
    1ASN     BB 2833  23.540  20.082  11.317 -0.0866 -0.1987 -0.0529
    1ASN    SC1 2834  23.217  19.953  11.320  0.2037 -0.1417 -0.1869
    2GLN     BB 2835  23.694  19.788  11.340 -0.1552  0.3695 -0.1786
    2GLN    SC1 2836  23.509  19.547  11.593  0.1071  0.0926 -0.1870
    3CYS     BB 2837  23.938  19.680  11.211  0.0562  0.1315  0.3425
    3CYS    SC1 2838  23.696  19.409  11.159  0.3110  0.0535  0.3811
    4LEU     BB 2839  24.241  19.796  11.045 -0.1115  0.0384  0.2024
    4LEU    SC1 2840  24.071  19.946  10.774 -0.2901  0.0284 -0.3266
    5PHE     BB 2841  24.428  20.029  11.049  0.1436 -0.1097  0.0956
    5PHE    SC1 2842  24.622  20.005  10.801  0.0339  0.0686  0.2852
    5PHE    SC2 2843  24.635  19.961  10.465  0.2699  0.1635  0.2794
    5PHE    SC3 2844  24.436  19.801  10.603  0.3038 -0.0221  0.1191
    6GLN     BB 2845  24.339  20.264  11.253  0.0370 -0.2320 -0.1576
    6GLN    SC1 2846  24.211  20.563  11.062 -0.0416 -0.0613  0.2918
    7SER     BB 2847  24.614  20.476  11.379 -0.0239  0.0058  0.1573
    7SER    SC1 2848  24.521  20.729  11.291 -0.0541  0.1367  0.2545
    8THR     BB 2849  24.701  20.392  11.701 -0.1325  0.2992 -0.2095
    8THR    SC1 2850  24.831  20.668  11.701  0.2461  0.1295  0.0447
    9ASN     BB 2851  25.004  20.273  11.781 -0.1019  0.2515 -0.3874
    9ASN    SC1 2852  25.180  20.355  11.505  0.2727 -0.2803 -0.0212
   10ASN     BB 2853  25.033  20.149  12.124  0.0955  0.0366 -0.2669
   10ASN    SC1 2854  25.380  20.172  12.066  0.0248  0.3429 -0.1283
   11THR     BB 2855  24.935  20.241  12.428  0.0168 -0.0765  0.1100
   11THR    SC1 2856  25.195  20.155  12.562  0.0448  0.0012  0.1060
   12GLN     BB 2857  24.618  20.232  12.466  0.0218  0.2905 -0.0513
   12GLN    SC1 2858  24.412  19.958  12.615  0.1920 -0.0325 -0.1942
   13GLY     BB 2859  24.491  20.294  12.143 -0.0816  0.3912 -0.2992
   14SER     BB 2860  24.497  19.940  12.100  0.2560 -0.0770  0.1905
   14SER    SC1 2861  24.264  19.901  11.970 -0.3548  0.6479  0.2955
   15GLU     BB 2862  24.725  19.866  11.836  0.2428  0.1848 -0.2533
   15GLU    SC1 2863  24.524  19.522  11.810  0.1598 -0.2437 -0.0603
   16ASN     BB 2864  24.908  19.685  12.095  0.0371 -0.1547 -0.0255
   16ASN    SC1 2865  24.927  19.778  12.445 -0.1511 -0.0320 -0.0600
   17GLY     BB 2866  25.199  19.575  12.029  0.4422  0.1352 -0.1195
   18GLY     BB 2867  25.351  19.335  11.875 -0.0392 -0.0405 -0.0193
   19ASN     BB 2868  25.655  19.453  11.805 -0.2575 -0.0825 -0.0336
   19ASN    SC1 2869  25.704  19.754  11.614  0.1249  0.4932  0.0092
   20ASN     BB 2870  25.757  19.166  11.593 -0.0535 -0.2256 -0.1623
   20ASN    SC1 2871  25.571  18.973  11.747 -0.1796 -0.4207  0.2343
   21ALA     BB 2872  26.106  19.073  11.586 -0.3022  0.0647 -0.2270
   21ALA    SC1 2873  26.187  19.295  11.716 -0.3870 -0.1997  0.3087
   22ILE     BB 2874  26.250  19.059  11.330 -0.0601 -0.2420 -0.2174
   22ILE    SC1 2875  26.065  19.014  11.048 -0.3716 -0.0312 -0.0529
   23ASN     BB 2876  26.544  19.127  11.197  0.0992  0.0886 -0.0366
   23ASN    SC1 2877  26.728  18.950  11.385 -0.0082 -0.3130 -0.2350
   24MET     BB 2878  26.738  19.346  11.201 -0.0934 -0.0582  0.1779
   24MET    SC1 2879  26.486  19.565  11.471  0.2158  0.2626  0.0563
   25GLN     BB 2880  26.792  19.626  11.022  0.2012  0.0626 -0.0138
   25GLN    SC1 2881  26.510  19.850  11.096  0.0593  0.2851  0.0890
   26ASP     BB 2882  27.047  19.840  11.059 -0.2113  0.0430 -0.0114
   26ASP    SC1 2883  26.849  20.119  11.185 -0.4461 -0.0128  0.0516
   27VAL     BB 2884  27.388  19.884  11.064  0.0031 -0.0234 -0.2513
   27VAL    SC1 2885  27.371  20.089  10.857 -0.0308  0.1428 -0.0868
   28ASN     BB 2886  27.541  19.629  10.914 -0.2014  0.0026 -0.0125
   28ASN    SC1 2887  27.728  19.658  11.182 -0.0587  0.3746 -0.1057
   29ASP     BB 2888  27.553  19.363  10.736 -0.3492 -0.2744  0.4169
   29ASP    SC1 2889  27.494  19.196  11.020  0.1656 -0.2148 -0.5068
   30LEU     BB 2890  27.445  19.366  10.468 -0.1390 -0.2556  0.0175
   30LEU    SC1 2891  27.522  19.130  10.195 -0.0882  0.2565 -0.1970
   31GLY     BB 2892  27.139  19.248  10.434 -0.3373  0.3002  0.2229
   32SER     BB 2893  26.981  19.306  10.205  0.1171 -0.3022 -0.0858
   32SER    SC1 2894  27.056  19.065  10.083  0.0184  0.4425  0.4484
   33THR     BB 2895  26.791  19.577  10.159 -0.0792  0.0806  0.0845
   33THR    SC1 2896  26.547  19.414  10.241 -0.0900 -0.2506 -0.5405
   34MET     BB 2897  26.840  19.837   9.887 -0.2678  0.0997 -0.1004
   34MET    SC1 2898  26.846  19.482   9.673  0.2319  0.2043 -0.2367
   35THR     BB 2899  27.181  19.756   9.841  0.1110  0.4335  0.0504
   35THR    SC1 2900  27.261  19.666  10.121 -0.2112  0.1801  0.0667
   36ASP     BB 2901  27.244  19.800   9.545  0.1007  0.0055 -0.0778
   36ASP    SC1 2902  27.208  19.474   9.444 -0.0819 -0.3277 -0.1956
   37GLN     BB 2903  27.423  20.011   9.373 -0.2581  0.0405 -0.0430
   37GLN    SC1 2904  27.806  19.953   9.484 -0.1816  0.1884  0.0021
   38ALA     BB 2905  27.402  20.286   9.444 -0.1220 -0.6379 -0.0739
   38ALA    SC1 2906  27.663  20.306   9.508 -0.2058  0.2891  0.1080
   39LEU     BB 2907  27.339  20.593   9.250  0.0037  0.0972  0.0165
   39LEU    SC1 2908  27.184  20.789   9.513  0.1283  0.0363  0.2637
   40ASN     BB 2909  27.074  20.591   9.053 -0.0212 -0.1166  0.2053
   40ASN    SC1 2910  26.877  20.792   9.232  0.1592 -0.1534  0.0290
   41ASP     BB 2911  27.023  20.451   8.809 -0.1014  0.1737  0.0211
   41ASP    SC1 2912  27.174  20.606   8.544  0.1232 -0.2137 -0.0421
   42ASP     BB 2913  26.750  20.198   8.833  0.0228  0.0744 -0.0248
   42ASP    SC1 2914  26.675  20.283   9.135  0.1472  0.1178  0.1562
   43ASP     BB 2915  26.839  19.972   8.785  0.0053  0.1467 -0.1309
   43ASP    SC1 2916  27.116  20.007   8.631  0.0132 -0.0085  0.1020
   44ALA     BB 2917  26.811  19.677   8.708  0.3630  0.5136 -0.1927
   44ALA    SC1 2918  26.635  19.616   8.904  0.4147  0.3712 -0.1898
   45GLU     BB 2919  27.103  19.541   8.631 -0.3507  0.2647  0.0661
   45GLU    SC1 2920  26.984  19.187   8.645 -0.0330 -0.0512 -0.0258
   46THR     BB 2921  27.244  19.657   8.340  0.0948  0.3021  0.1921
   46THR    SC1 2922  27.267  19.476   8.094  0.0279  0.1401  0.3039
   47GLY     BB 2923  27.240  19.945   8.206  0.0941  0.4715 -0.1098
   48LEU     BB 2924  27.530  20.025   8.027  0.3387  0.0258  0.2663
   48LEU    SC1 2925  27.345  19.813   7.764  0.0420  0.1728  0.1507
   49THR     BB 2926  27.599  20.308   7.913  0.4800 -0.1957  0.2320
   49THR    SC1 2927  27.664  20.197   7.636 -0.2510 -0.3432  0.0983
   50ASP     BB 2928  27.273  20.505   7.945 -0.2924 -0.1831  0.0682
   50ASP    SC1 2929  27.300  20.651   7.643 -0.1004  0.4095  0.3851
   51GLY     BB 2930  27.388  20.760   8.160 -0.0320  0.0401 -0.0681
   52GLU     BB 2931  27.681  20.685   8.314  0.1661 -0.0426  0.2345
   52GLU    SC1 2932  27.984  20.492   8.159 -0.0607 -0.2988  0.0738
   53GLU     BB 2933  27.932  20.971   8.359 -0.2315  0.2471  0.3028
   53GLU    SC1 2934  27.686  21.155   8.121  0.1414 -0.0592  0.0350
   54ASN     BB 2935  27.868  21.121   8.659 -0.1685  0.2011 -0.2914
   54ASN    SC1 2936  28.117  20.957   8.824 -0.0035 -0.1959 -0.1132
   55GLU     BB 2937  27.840  21.456   8.663 -0.0178 -0.0001 -0.0160
   55GLU    SC1 2938  27.542  21.448   8.942  0.3904  0.0565 -0.2871
   56GLU     BB 2939  27.957  21.726   8.805  0.0652 -0.1843 -0.1903
   56GLU    SC1 2940  27.714  21.991   8.640  0.0696 -0.1946  0.1718
   57PRO     BB 2941  28.239  21.883   8.740 -0.3033 -0.1181  0.1047
   57PRO    SC1 2942  28.248  21.742   8.416  0.2093 -0.2200 -0.0117
   58THR     BB 2943  28.395  22.084   8.883  0.0595 -0.0336 -0.1297
   58THR    SC1 2944  28.539  22.261   8.681  0.0175  0.2475  0.0802
   59GLU     BB 2945  28.399  22.209   9.173  0.0680  0.0400  0.1221
   59GLU    SC1 2946  28.317  22.557   9.116  0.2355 -0.3900  0.1389
   60GLU     BB 2947  28.414  21.989   9.385  0.0055  0.0296  0.1063
   60GLU    SC1 2948  28.828  22.008   9.435  0.0089 -0.0336  0.5162
   61GLU     BB 2949  28.288  21.693   9.476  0.2024 -0.0050  0.2645
   61GLU    SC1 2950  28.302  21.582   9.115 -0.0013 -0.0967  0.0147
    1ASN     BB 2951  12.607  22.110  -0.486 -0.0294 -0.2526  0.2007
    1ASN    SC1 2952  12.837  22.131  -0.237 -0.3967  0.0163  0.0737
    2GLN     BB 2953  12.359  22.260  -0.583  0.1819  0.1671  0.0977
    2GLN    SC1 2954  12.506  22.418  -0.866  0.1237 -0.1729  0.0332
    3CYS     BB 2955  12.207  22.514  -0.498 -0.0106 -0.3375 -0.3223
    3CYS    SC1 2956  12.492  22.667  -0.515 -0.3228  0.2649  0.3767
    4LEU     BB 2957  12.121  22.552  -0.144 -0.0993  0.1752  0.0314
    4LEU    SC1 2958  11.848  22.769  -0.067 -0.1128  0.0464 -0.3055
    5PHE     BB 2959  12.245  22.601   0.123  0.0646 -0.0441 -0.2904
    5PHE    SC1 2960  12.324  22.902   0.071  0.0170  0.0923 -0.2064
    5PHE    SC2 2961  12.290  22.903  -0.267  0.3023  0.0770 -0.2377
    5PHE    SC3 2962  12.377  23.155  -0.151  0.0202  0.1387 -0.1531
    6GLN     BB 2963  12.396  22.342   0.295  0.0676 -0.0587  0.0559
    6GLN    SC1 2964  12.089  22.141   0.187 -0.1423  0.0138  0.1327
    7SER     BB 2965  12.489  22.264   0.612 -0.1067 -0.0664  0.1997
    7SER    SC1 2966  12.650  22.049   0.525  0.2684 -0.2950  0.0589
    8THR     BB 2967  12.286  22.291   0.824  0.0192  0.0987 -0.2541
    8THR    SC1 2968  12.032  22.269   0.656 -0.0381  0.0879 -0.1670
    9ASN     BB 2969  12.336  22.478   1.090 -0.1879 -0.0262 -0.1595
    9ASN    SC1 2970  12.381  22.805   1.044  0.0537 -0.1922  0.3300
   10ASN     BB 2971  12.332  22.376   1.416  0.0164  0.1249 -0.0676
   10ASN    SC1 2972  12.504  22.639   1.537  0.2630 -0.0894 -0.1884
   11THR     BB 2973  12.125  22.174   1.561  0.0652  0.0543 -0.1312
   11THR    SC1 2974  12.212  22.256   1.841  0.1631 -0.2071 -0.0826
   12GLN     BB 2975  12.063  21.852   1.421  0.3294 -0.0307 -0.1085
   12GLN    SC1 2976  11.788  21.872   1.763  0.4248  0.1155 -0.0423
   13GLY     BB 2977  11.757  21.730   1.334 -0.0672  0.0361 -0.1029
   14SER     BB 2978  11.442  21.804   1.156  0.0227  0.1885  0.0261
   14SER    SC1 2979  11.307  21.842   1.385  0.6472  0.1968  0.1493
   15GLU     BB 2980  11.452  21.750   0.843 -0.2397 -0.0099 -0.0978
   15GLU    SC1 2981  11.088  21.560   0.884 -0.4184 -0.2563 -0.0590
   16ASN     BB 2982  11.648  21.650   0.601  0.1822 -0.2604  0.0754
   16ASN    SC1 2983  11.402  21.473   0.480 -0.0724 -0.0089 -0.0471
   17GLY     BB 2984  11.887  21.798   0.460  0.2332 -0.2126  0.3097
   18GLY     BB 2985  12.107  21.583   0.246  0.0764  0.1055 -0.0931
   19ASN     BB 2986  12.266  21.357   0.371 -0.3895  0.1786  0.1814
   19ASN    SC1 2987  12.624  21.472   0.292 -0.2026  0.1422  0.0554
   20ASN     BB 2988  12.286  21.325   0.725 -0.0734  0.1479 -0.0357
   20ASN    SC1 2989  11.970  21.397   0.716 -0.2490  0.0870 -0.1013
   21ALA     BB 2990  12.406  21.154   0.918 -0.1369 -0.1769  0.0378
   21ALA    SC1 2991  12.361  21.186   1.182 -0.0901 -0.1476  0.0422
   22ILE     BB 2992  12.471  20.863   0.899  0.0416 -0.0386 -0.2040
   22ILE    SC1 2993  12.776  20.988   0.987 -0.0080  0.3199 -0.5196
   23ASN     BB 2994  12.427  20.831   0.584 -0.0858 -0.0321  0.2128
   23ASN    SC1 2995  12.106  20.875   0.528  0.1753  0.0739 -0.1733
   24MET     BB 2996  12.464  20.508   0.488 -0.3705 -0.1902 -0.4900
   24MET    SC1 2997  12.544  20.181   0.600 -0.0434 -0.3172 -0.2509
   25GLN     BB 2998  12.640  20.538   0.227  0.2826  0.3340 -0.0753
   25GLN    SC1 2999  12.737  20.144   0.164 -0.0560 -0.0871 -0.0988
   26ASP     BB 3000  12.794  20.798   0.104  0.1181  0.1576 -0.1943
   26ASP    SC1 3001  12.560  21.041   0.193  0.1223  0.1375 -0.1690
   27VAL     BB 3002  13.138  20.811   0.187 -0.0016 -0.1771 -0.1778
   27VAL    SC1 3003  13.199  21.011  -0.016  0.5292 -0.1087  0.0308
   28ASN     BB 3004  13.193  20.853   0.526  0.3558  0.2593  0.1045
   28ASN    SC1 3005  13.238  21.155   0.695 -0.0272  0.1675 -0.1899
   29ASP     BB 3006  12.908  20.706   0.623  0.0600  0.1445 -0.1220
   29ASP    SC1 3007  13.013  20.398   0.453  0.0854 -0.0763 -0.2835
   30LEU     BB 3008  12.845  20.544   0.892  0.2736 -0.2767 -0.2128
   30LEU    SC1 3009  12.609  20.288   1.046  0.3016  0.1331  0.1063
   31GLY     BB 3010  12.896  20.593   1.168  0.0445  0.0848 -0.1601
   32SER     BB 3011  12.606  20.733   1.315 -0.0905 -0.1532 -0.1336
   32SER    SC1 3012  12.665  21.002   1.376 -0.0724  0.0241  0.1542
   33THR     BB 3013  12.295  20.591   1.316  0.0960  0.0916  0.1773
   33THR    SC1 3014  12.201  20.573   1.606 -0.2263 -0.1599  0.0634
   34MET     BB 3015  12.069  20.829   1.251  0.0902 -0.0454 -0.1409
   34MET    SC1 3016  12.205  21.018   1.509 -0.1930  0.0231 -0.0496
   35THR     BB 3017  11.787  20.901   1.240 -0.0043 -0.2555 -0.1991
   35THR    SC1 3018  11.754  20.967   1.536  0.2975 -0.2340 -0.1673
   36ASP     BB 3019  11.592  20.744   1.119  0.0911 -0.2273  0.0749
   36ASP    SC1 3020  11.674  20.799   0.797  0.1683  0.0440  0.2608
   37GLN     BB 3021  11.264  20.719   1.100 -0.0843  0.0606  0.0700
   37GLN    SC1 3022  11.174  21.076   1.161  0.0666 -0.2362  0.2054
   38ALA     BB 3023  11.199  20.405   1.106 -0.0273  0.0180 -0.4726
   38ALA    SC1 3024  10.935  20.448   1.070 -0.1370  0.1900  0.3468
   39LEU     BB 3025  11.359  20.190   1.288 -0.0750 -0.1067 -0.4631
   39LEU    SC1 3026  11.192  19.942   1.148 -0.2399  0.0470 -0.2879
   40ASN     BB 3027  11.533  20.260   1.578  0.1179 -0.0709  0.0779
   40ASN    SC1 3028  11.412  19.983   1.685 -0.3228 -0.3955 -0.1044
   41ASP     BB 3029  11.791  20.472   1.611  0.0999 -0.1646  0.0939
   41ASP    SC1 3030  11.832  20.424   1.282  0.0533 -0.1783 -0.1422
   42ASP     BB 3031  11.835  20.628   1.925 -0.1030  0.1794  0.1395
   42ASP    SC1 3032  11.486  20.668   1.882  0.2581  0.1115  0.2104
   43ASP     BB 3033  11.886  20.929   1.954 -0.0056 -0.1409 -0.0360
   43ASP    SC1 3034  12.241  20.917   1.935  0.1221  0.0132 -0.0930
   44ALA     BB 3035  11.627  21.079   2.010 -0.0187  0.2911 -0.0626
   44ALA    SC1 3036  11.475  21.274   1.902 -0.1781  0.2283  0.0444
   45GLU     BB 3037  11.463  20.931   2.288 -0.0258  0.0196  0.0725
   45GLU    SC1 3038  11.417  21.251   2.453 -0.0484 -0.0162  0.0291
   46THR     BB 3039  11.362  20.626   2.366 -0.1444  0.0804  0.0846
   46THR    SC1 3040  11.554  20.400   2.296  0.2041  0.3849  0.0287
   47GLY     BB 3041  11.201  20.595   2.665  0.0196  0.3629  0.1429
   48LEU     BB 3042  11.140  20.828   2.837 -0.2587 -0.2555 -0.0826
   48LEU    SC1 3043  11.258  20.717   3.129 -0.1369 -0.1759  0.4594
   49THR     BB 3044  11.199  21.156   2.902 -0.1661 -0.3023  0.3294
   49THR    SC1 3045  11.474  21.183   3.030 -0.1739  0.0591  0.2805
   50ASP     BB 3046  11.003  21.413   2.827 -0.0210 -0.3675  0.1498
   50ASP    SC1 3047  10.735  21.290   2.813  0.0057  0.3339  0.1038
   51GLY     BB 3048  11.027  21.521   2.515 -0.1870  0.1297  0.3467
   52GLU     BB 3049  10.759  21.572   2.436  0.3166 -0.0095 -0.0528
   52GLU    SC1 3050  10.703  21.846   2.734 -0.0198 -0.0242  0.0204
   53GLU     BB 3051  10.616  21.536   2.105  0.0796 -0.2727  0.0978
   53GLU    SC1 3052  10.794  21.757   1.811  0.1058  0.2997 -0.2044
   54ASN     BB 3053  10.360  21.363   1.951 -0.2801 -0.0422 -0.1472
   54ASN    SC1 3054  10.183  21.535   2.176  0.0593 -0.1003  0.1908
   55GLU     BB 3055  10.294  21.044   1.985  0.0571 -0.0974  0.0851
   55GLU    SC1 3056  10.503  20.749   1.792 -0.3012  0.0521  0.0734
   56GLU     BB 3057  10.093  20.932   2.229 -0.0840 -0.2238 -0.2527
   56GLU    SC1 3058   9.948  21.239   2.432 -0.2368 -0.2789 -0.3319
   57PRO     BB 3059   9.992  20.729   2.033  0.0827 -0.0884  0.1866
   57PRO    SC1 3060   9.786  20.609   2.247  0.2164 -0.4429 -0.2222
   58THR     BB 3061   9.995  20.709   1.734 -0.1877 -0.0913  0.1189
   58THR    SC1 3062   9.948  21.004   1.674 -0.2092 -0.1612 -0.2348
   59GLU     BB 3063   9.997  20.424   1.551 -0.0368  0.0627 -0.0605
   59GLU    SC1 3064   9.972  20.091   1.754  0.0079  0.2321  0.0162
   60GLU     BB 3065  10.015  20.328   1.246 -0.2594  0.0575 -0.1465
   60GLU    SC1 3066   9.701  20.462   1.086  0.1156  0.3224 -0.0947
   61GLU     BB 3067  10.245  20.246   1.100 -0.0829 -0.1243  0.0554
   61GLU    SC1 3068  10.496  20.501   0.988  0.0634 -0.1134  0.2061
    1ASN     BB 3069  20.999   6.112  21.369  0.1149  0.1433  0.3901
    1ASN    SC1 3070  21.016   6.059  21.706 -0.0462 -0.0624 -0.0577
    2GLN     BB 3071  20.744   6.321  21.352 -0.0243 -0.1103 -0.1058
    2GLN    SC1 3072  20.567   6.090  21.040  0.1997  0.1457 -0.0619
    3CYS     BB 3073  20.478   6.310  21.528 -0.1755  0.0386 -0.0602
    3CYS    SC1 3074  20.158   6.304  21.415 -0.1518 -0.0662  0.3340
    4LEU     BB 3075  20.359   6.400  21.830  0.0334 -0.2419 -0.0109
    4LEU    SC1 3076  20.598   6.538  22.081 -0.1695 -0.1781 -0.0782
    5PHE     BB 3077  20.002   6.349  21.801  0.1954 -0.0642 -0.1718
    5PHE    SC1 3078  19.954   6.338  22.124  0.0815 -0.1745  0.4305
    5PHE    SC2 3079  19.766   6.535  22.328  0.0510  0.0310  0.2074
    5PHE    SC3 3080  20.021   6.648  22.246  0.1269 -0.1099  0.2452
    6GLN     BB 3081  19.772   6.068  21.878 -0.2028  0.0028 -0.0332
    6GLN    SC1 3082  19.738   5.991  21.519  0.0688  0.1096  0.1610
    7SER     BB 3083  19.878   5.848  22.050 -0.0025  0.3521  0.0478
    7SER    SC1 3084  19.895   5.690  21.834  0.1988 -0.0097 -0.0359
    8THR     BB 3085  20.182   5.764  22.171  0.1281 -0.1513  0.1330
    8THR    SC1 3086  20.245   6.054  22.100  0.1327 -0.2106 -0.1167
    9ASN     BB 3087  20.367   5.644  21.927 -0.1157 -0.0946 -0.1850
    9ASN    SC1 3088  20.630   5.481  21.960  0.2414 -0.2157  0.1378
   10ASN     BB 3089  20.240   5.543  21.672 -0.1084  0.0085 -0.1235
   10ASN    SC1 3090  20.462   5.376  21.497 -0.1697  0.1252 -0.0538
   11THR     BB 3091  19.984   5.364  21.631 -0.2552  0.1630  0.0641
   11THR    SC1 3092  19.800   5.570  21.501 -0.2220  0.3870  0.3628
   12GLN     BB 3093  19.988   5.072  21.618 -0.0184  0.0764 -0.0032
   12GLN    SC1 3094  19.598   5.077  21.611  0.0250 -0.0275 -0.0798
   13GLY     BB 3095  20.096   4.925  21.865 -0.2095  0.1211  0.5582
   14SER     BB 3096  19.926   4.959  22.139  0.2494 -0.2853  0.0751
   14SER    SC1 3097  20.075   5.093  22.315  0.2832  0.3850  0.2059
   15GLU     BB 3098  19.643   5.113  22.206  0.3189  0.2125 -0.1242
   15GLU    SC1 3099  19.311   5.148  22.020  0.1572  0.3348 -0.0390
   16ASN     BB 3100  19.627   5.425  22.236 -0.1175  0.2641  0.0149
   16ASN    SC1 3101  19.916   5.419  22.414 -0.0833  0.1198 -0.3219
   17GLY     BB 3102  19.426   5.455  22.442 -0.2029 -0.1969  0.0101
   18GLY     BB 3103  19.123   5.302  22.399  0.0336 -0.0502  0.0634
   19ASN     BB 3104  18.784   5.367  22.384 -0.2668  0.1655 -0.0372
   19ASN    SC1 3105  18.623   5.056  22.485 -0.1673 -0.2622 -0.0742
   20ASN     BB 3106  18.712   5.538  22.131 -0.1147 -0.0069  0.1861
   20ASN    SC1 3107  18.732   5.397  21.807  0.0769 -0.0372 -0.2910
   21ALA     BB 3108  18.699   5.905  22.102  0.1900 -0.0650  0.1334
   21ALA    SC1 3109  18.625   5.834  21.852 -0.3398  0.2166  0.1957
   22ILE     BB 3110  18.821   6.208  22.043  0.2404  0.1336 -0.1821
   22ILE    SC1 3111  18.620   6.238  21.769  0.1525 -0.0786 -0.1423
   23ASN     BB 3112  18.676   6.277  22.360 -0.0583 -0.1360  0.0205
   23ASN    SC1 3113  18.397   6.115  22.457 -0.1016 -0.1429  0.0066
   24MET     BB 3114  18.874   6.315  22.601 -0.0857  0.0621 -0.1423
   24MET    SC1 3115  19.083   6.624  22.803 -0.1227 -0.2054  0.0785
   25GLN     BB 3116  19.110   6.120  22.576 -0.0243  0.2344 -0.0425
   25GLN    SC1 3117  19.445   6.362  22.547 -0.0313  0.3370  0.0766
   26ASP     BB 3118  19.041   5.829  22.474 -0.5032 -0.1847  0.0440
   26ASP    SC1 3119  18.733   5.858  22.549  0.3525  0.0536  0.0240
   27VAL     BB 3120  19.097   5.648  22.741 -0.3257  0.0554 -0.0898
   27VAL    SC1 3121  19.243   5.397  22.772 -0.1323  0.1472 -0.2366
   28ASN     BB 3122  18.850   5.663  22.974 -0.3414 -0.0060  0.1950
   28ASN    SC1 3123  18.794   6.017  22.950 -0.4784 -0.2120  0.4209
   29ASP     BB 3124  18.681   5.440  23.170 -0.0136  0.1201 -0.0346
   29ASP    SC1 3125  18.594   5.654  23.446  0.2280  0.2145 -0.0695
   30LEU     BB 3126  18.825   5.271  23.385 -0.0565 -0.0997  0.1427
   30LEU    SC1 3127  19.087   5.071  23.203 -0.3009  0.0402  0.0215
   31GLY     BB 3128  18.824   5.398  23.723 -0.0055 -0.2314  0.1473
   32SER     BB 3129  18.983   5.652  23.730 -0.2259  0.2387 -0.0624
   32SER    SC1 3130  18.873   5.736  23.973  0.5427  0.4526 -0.1041
   33THR     BB 3131  19.066   5.771  23.442  0.2755  0.0373 -0.3944
   33THR    SC1 3132  18.909   6.015  23.351  0.0015 -0.1230 -0.3619
   34MET     BB 3133  19.399   5.858  23.492  0.3116  0.0339  0.1171
   34MET    SC1 3134  19.382   5.906  23.875 -0.3425  0.1771  0.1407
   35THR     BB 3135  19.647   5.890  23.294  0.1191 -0.0100 -0.2356
   35THR    SC1 3136  19.588   5.717  23.050 -0.1313 -0.0018 -0.1832
   36ASP     BB 3137  19.923   6.018  23.260  0.1143 -0.0310 -0.2496
   36ASP    SC1 3138  19.921   6.336  23.111  0.0094 -0.0526 -0.4280
   37GLN     BB 3139  20.179   5.982  23.329  0.0949  0.1424 -0.2746
   37GLN    SC1 3140  20.269   6.052  23.705 -0.0733  0.0407 -0.3386
   38ALA     BB 3141  20.333   6.201  23.150 -0.1742 -0.0535 -0.1904
   38ALA    SC1 3142  20.568   6.331  23.180 -0.1576 -0.0791 -0.2099
   39LEU     BB 3143  20.303   6.177  22.839  0.3592  0.0287 -0.3513
   39LEU    SC1 3144  20.572   6.405  22.811  0.1288 -0.2332 -0.1681
   40ASN     BB 3145  20.375   5.946  22.609  0.0737  0.1364  0.0933
   40ASN    SC1 3146  20.605   6.099  22.455 -0.4125 -0.0669 -0.1273
   41ASP     BB 3147  20.157   5.722  22.674  0.2415  0.1733  0.1706
   41ASP    SC1 3148  19.930   5.849  22.835  0.0242 -0.3105  0.1300
   42ASP     BB 3149  20.166   5.455  22.871 -0.2384  0.0745  0.0915
   42ASP    SC1 3150  20.241   5.204  22.678  0.1512 -0.0166  0.0402
   43ASP     BB 3151  20.067   5.542  23.132  0.0303 -0.0502 -0.0890
   43ASP    SC1 3152  19.824   5.407  23.320  0.4543  0.0956  0.0237
   44ALA     BB 3153  20.315   5.556  23.342  0.0051  0.0954 -0.1272
   44ALA    SC1 3154  20.243   5.438  23.574 -0.0795  0.3862 -0.0003
   45GLU     BB 3155  20.589   5.370  23.310 -0.1054  0.1200  0.0289
   45GLU    SC1 3156  20.893   5.545  23.160 -0.0073 -0.1272 -0.0685
   46THR     BB 3157  20.446   5.143  23.167 -0.0975  0.1564  0.2377
   46THR    SC1 3158  20.595   5.095  22.905  0.2295  0.1546  0.4193
   47GLY     BB 3159  20.243   5.003  23.362  0.0623  0.0408  0.1427
   48LEU     BB 3160  19.978   5.005  23.606  0.0333 -0.2437 -0.0630
   48LEU    SC1 3161  20.220   4.791  23.789  0.2336 -0.0408  0.1135
   49THR     BB 3162  19.933   5.237  23.854 -0.2555  0.2427 -0.3587
   49THR    SC1 3163  20.221   5.244  23.954 -0.2385  0.3591 -0.4139
   50ASP     BB 3164  19.760   5.246  24.134  0.0216  0.2719  0.0251
   50ASP    SC1 3165  19.634   5.564  24.138 -0.0201  0.1647  0.0630
   51GLY     BB 3166  19.845   5.014  24.332 -0.0542  0.0476  0.4149
   52GLU     BB 3167  19.826   5.111  24.631 -0.2329  0.1177 -0.3972
   52GLU    SC1 3168  20.175   5.240  24.529  0.3444 -0.2868  0.3052
   53GLU     BB 3169  19.662   5.027  24.855 -0.2889 -0.0887 -0.0939
   53GLU    SC1 3170  19.360   5.245  25.032 -0.1905  0.2282 -0.0173
   54ASN     BB 3171  19.853   4.942  25.159  0.1773 -0.1063 -0.0897
   54ASN    SC1 3172  19.961   4.623  25.160 -0.2429  0.2387 -0.0739
   55GLU     BB 3173  19.762   4.936  25.465  0.0819  0.0817 -0.0036
   55GLU    SC1 3174  19.601   5.321  25.456  0.3270 -0.0301  0.2399
   56GLU     BB 3175  19.681   4.663  25.628  0.0774 -0.3235 -0.0111
   56GLU    SC1 3176  19.972   4.485  25.604 -0.1236  0.4162 -0.0930
   57PRO     BB 3177  19.367   4.570  25.755  0.2355  0.2374 -0.1910
   57PRO    SC1 3178  19.196   4.454  25.476  0.0445 -0.1310  0.0298
   58THR     BB 3179  19.355   4.555  26.086  0.1193  0.1000 -0.0448
   58THR    SC1 3180  19.148   4.761  26.175  0.2410  0.1692  0.0829
   59GLU     BB 3181  19.523   4.511  26.329 -0.2944  0.0576  0.0714
   59GLU    SC1 3182  19.627   4.137  26.239 -0.3338 -0.0417  0.1534
   60GLU     BB 3183  19.572   4.743  26.520  0.3875 -0.1976  0.2835
   60GLU    SC1 3184  19.483   5.093  26.381 -0.2361 -0.1779 -0.1914
   61GLU     BB 3185  19.863   4.790  26.729 -0.3761 -0.2477 -0.0068
   61GLU    SC1 3186  20.214   4.789  26.520 -0.1622 -0.0129  0.2212
    1ASN     BB 3187  10.098   8.205  18.657  0.0360  0.0568 -0.0301
    1ASN    SC1 3188  10.314   7.980  18.492 -0.2439 -0.0484  0.5319
    2GLN     BB 3189  10.162   8.244  18.959 -0.0666 -0.1478  0.0357
    2GLN    SC1 3190   9.815   7.989  19.018 -0.1211  0.0879 -0.1400
    3CYS     BB 3191  10.233   8.104  19.268 -0.1936 -0.1253  0.2529
    3CYS    SC1 3192  10.024   8.287  19.495 -0.0804  0.2720  0.1485
    4LEU     BB 3193  10.513   8.074  19.423 -0.0532 -0.1387 -0.0455
    4LEU    SC1 3194  10.398   8.402  19.557 -0.3986  0.4082 -0.0424
    5PHE     BB 3195  10.789   7.866  19.366  0.1048 -0.0092 -0.0580
    5PHE    SC1 3196  11.063   7.977  19.549 -0.0300  0.2482  0.0630
    5PHE    SC2 3197  11.304   8.100  19.344  0.0776 -0.3988 -0.2250
    5PHE    SC3 3198  11.401   7.973  19.586 -0.0246 -0.0479  0.0082
    6GLN     BB 3199  10.919   7.634  19.180  0.0907  0.2442  0.1200
    6GLN    SC1 3200  11.287   7.716  19.219 -0.1053 -0.2508 -0.1491
    7SER     BB 3201  11.001   7.578  18.829 -0.0654 -0.2841 -0.1877
    7SER    SC1 3202  10.930   7.384  18.683 -0.3462  0.5253 -0.0873
    8THR     BB 3203  10.883   7.785  18.582  0.0603  0.0174 -0.1453
    8THR    SC1 3204  10.832   7.594  18.350 -0.0271  0.0226 -0.1306
    9ASN     BB 3205  10.988   8.078  18.462  0.2593 -0.0578 -0.1692
    9ASN    SC1 3206  11.274   7.964  18.319 -0.0327 -0.4577 -0.0355
   10ASN     BB 3207  10.935   8.284  18.381 -0.3558 -0.2727 -0.2850
   10ASN    SC1 3208  11.006   8.258  18.017  0.0026 -0.3540  0.0537
   11THR     BB 3209  10.911   8.548  18.638  0.0871 -0.1588 -0.2191
   11THR    SC1 3210  11.032   8.535  18.918  0.3855 -0.0759 -0.3397
   12GLN     BB 3211  10.652   8.759  18.693 -0.1239  0.0202  0.0645
   12GLN    SC1 3212  10.613   8.838  18.336 -0.4743  0.1448 -0.1904
   13GLY     BB 3213  10.391   8.555  18.721 -0.1978 -0.1353 -0.0529
   14SER     BB 3214  10.105   8.750  18.565  0.4230  0.0107  0.0019
   14SER    SC1 3215  10.177   8.671  18.300 -0.0461 -0.2063 -0.0791
   15GLU     BB 3216   9.829   8.612  18.524  0.0270 -0.1278  0.1251
   15GLU    SC1 3217   9.545   8.580  18.798 -0.0037 -0.1260  0.2560
   16ASN     BB 3218   9.724   8.499  18.247  0.1948  0.0993 -0.1719
   16ASN    SC1 3219   9.994   8.321  18.115 -0.0126  0.1448 -0.2122
   17GLY     BB 3220   9.596   8.681  18.024 -0.2875 -0.3301 -0.0404
   18GLY     BB 3221   9.497   8.906  18.198 -0.0632 -0.0574  0.2354
   19ASN     BB 3222   9.228   9.075  18.138 -0.1255 -0.0279 -0.0746
   19ASN    SC1 3223   9.043   9.066  18.443  0.0810 -0.0709  0.0102
   20ASN     BB 3224   9.000   8.885  18.014  0.0906  0.0247  0.0693
   20ASN    SC1 3225   8.708   9.029  18.107 -0.1296 -0.0415  0.1643
   21ALA     BB 3226   9.175   8.660  17.890 -0.1943  0.2001 -0.0404
   21ALA    SC1 3227   9.093   8.433  18.012  0.2849  0.0049 -0.0579
   22ILE     BB 3228   9.139   8.556  17.613  0.0682  0.4602  0.1807
   22ILE    SC1 3229   8.830   8.417  17.647  0.1441  0.3328  0.3661
   23ASN     BB 3230   9.039   8.676  17.321  0.4383 -0.1301 -0.0608
   23ASN    SC1 3231   9.156   8.543  17.109  0.1254  0.0915 -0.3012
   24MET     BB 3232   8.723   8.649  17.158 -0.0262  0.0415 -0.1748
   24MET    SC1 3233   8.767   8.300  17.203 -0.0411  0.2200  0.3456
   25GLN     BB 3234   8.430   8.750  17.226  0.0760  0.0217 -0.1180
   25GLN    SC1 3235   8.309   8.390  17.404  0.2273  0.0456 -0.1669
   26ASP     BB 3236   8.213   8.861  17.044 -0.1690  0.0371 -0.1355
   26ASP    SC1 3237   7.962   8.694  17.142  0.1010 -0.1797 -0.0014
   27VAL     BB 3238   8.086   9.144  16.880  0.1258  0.3861 -0.2929
   27VAL    SC1 3239   8.075   9.033  16.610  0.1072 -0.4487  0.0201
   28ASN     BB 3240   8.251   9.386  16.983 -0.1904 -0.0029 -0.1014
   28ASN    SC1 3241   8.517   9.197  16.965  0.0119  0.2571  0.3237
   29ASP     BB 3242   8.263   9.673  16.882 -0.0059 -0.3572 -0.0678
   29ASP    SC1 3243   8.584   9.623  16.738  0.0695 -0.0871  0.0606
   30LEU     BB 3244   8.416   9.849  17.129  0.0654  0.4482 -0.1788
   30LEU    SC1 3245   8.348  10.100  16.925 -0.2715  0.2227 -0.3077
   31GLY     BB 3246   8.612   9.585  17.238  0.2213  0.1257  0.4202
   32SER     BB 3247   8.739   9.625  17.498  0.1349  0.2349  0.2048
   32SER    SC1 3248   8.594   9.563  17.698 -0.2806 -0.0304 -0.1343
   33THR     BB 3249   8.996   9.474  17.549 -0.1494  0.0301  0.1877
   33THR    SC1 3250   9.129   9.369  17.802 -0.0158 -0.0453  0.0879
   34MET     BB 3251   9.246   9.640  17.397 -0.1369  0.0963  0.1658
   34MET    SC1 3252   9.180   9.983  17.564  0.0787 -0.1600 -0.0219
   35THR     BB 3253   9.443   9.549  17.176  0.1467  0.1112  0.0198
   35THR    SC1 3254   9.579   9.737  16.978 -0.2320  0.1365 -0.2271
   36ASP     BB 3255   9.471   9.243  17.097  0.0207  0.0210  0.3895
   36ASP    SC1 3256   9.239   9.154  17.320  0.0735  0.0541 -0.3818
   37GLN     BB 3257   9.742   9.119  17.254 -0.0843  0.2783 -0.0644
   37GLN    SC1 3258   9.993   9.450  17.127  0.2454 -0.3857 -0.3172
   38ALA     BB 3259   9.899   9.190  17.509  0.2260 -0.3080 -0.1252
   38ALA    SC1 3260  10.023   8.965  17.590  0.2165 -0.3972 -0.3505
   39LEU     BB 3261   9.930   9.489  17.657 -0.2671  0.1788  0.1761
   39LEU    SC1 3262  10.134   9.264  17.834 -0.0431  0.0854 -0.1803
   40ASN     BB 3263   9.915   9.647  17.980 -0.2040  0.0494 -0.4118
   40ASN    SC1 3264   9.920   9.965  17.825 -0.1590  0.2024 -0.0888
   41ASP     BB 3265   9.827   9.388  18.198  0.2796  0.0093 -0.1476
   41ASP    SC1 3266   9.592   9.251  17.931 -0.1650 -0.1849 -0.0460
   42ASP     BB 3267   9.553   9.408  18.353 -0.0716  0.1062  0.0008
   42ASP    SC1 3268   9.258   9.551  18.275 -0.0258  0.0429 -0.0611
   43ASP     BB 3269   9.628   9.423  18.678  0.0291 -0.1813  0.1467
   43ASP    SC1 3270   9.952   9.313  18.659 -0.0708  0.1144 -0.2292
   44ALA     BB 3271   9.447   9.393  18.988  0.1012  0.2142 -0.1089
   44ALA    SC1 3272   9.611   9.267  19.162  0.3005  0.3247 -0.2132
   45GLU     BB 3273   9.179   9.453  19.189 -0.1488  0.2722 -0.2322
   45GLU    SC1 3274   9.028   9.125  18.968  0.2041  0.1615  0.2776
   46THR     BB 3275   8.933   9.635  19.088  0.0729 -0.2733 -0.1169
   46THR    SC1 3276   8.756   9.685  19.331  0.2568  0.0645 -0.0467
   47GLY     BB 3277   9.007   9.682  18.782 -0.1057 -0.0762 -0.0361
   48LEU     BB 3278   9.313   9.831  18.673 -0.3188  0.3373  0.3354
   48LEU    SC1 3279   9.292   9.923  18.988 -0.1890  0.2556  0.2940
   49THR     BB 3280   9.284  10.144  18.509  0.0043  0.4702 -0.2494
   49THR    SC1 3281   9.468  10.268  18.717  0.2297 -0.0767 -0.1044
   50ASP     BB 3282   9.046  10.309  18.457  0.1380 -0.0194  0.0491
   50ASP    SC1 3283   8.756  10.180  18.647 -0.0757  0.0188  0.0729
   51GLY     BB 3284   8.792  10.267  18.199 -0.0896 -0.1348 -0.3014
   52GLU     BB 3285   8.661  10.390  17.898  0.3129 -0.0452 -0.1645
   52GLU    SC1 3286   8.465  10.777  18.011  0.4331  0.0825 -0.1160
   53GLU     BB 3287   8.419  10.293  17.697 -0.1042  0.0732  0.1836
   53GLU    SC1 3288   8.676  10.152  17.481  0.0275  0.2457 -0.4606
   54ASN     BB 3289   8.148  10.434  17.553 -0.3700 -0.0176 -0.2296
   54ASN    SC1 3290   7.950  10.189  17.526 -0.1380 -0.0082  0.2020
   55GLU     BB 3291   8.077  10.781  17.652  0.3256  0.3287 -0.0780
   55GLU    SC1 3292   8.206  10.907  17.275  0.0516  0.1209 -0.2774
   56GLU     BB 3293   7.779  10.833  17.574 -0.2066 -0.2923 -0.0385
   56GLU    SC1 3294   7.533  10.599  17.353  0.2654 -0.3267  0.0903
   57PRO     BB 3295   7.485  10.963  17.656 -0.0741  0.0429 -0.1568
   57PRO    SC1 3296   7.519  11.287  17.619  0.3271  0.3898 -0.1918
   58THR     BB 3297   7.345  10.730  17.869 -0.2011  0.1770 -0.3339
   58THR    SC1 3298   7.053  10.726  17.782 -0.3278 -0.0010  0.0737
   59GLU     BB 3299   7.353  10.650  18.184 -0.0588  0.1735 -0.1002
   59GLU    SC1 3300   6.967  10.494  18.162 -0.0687  0.0557  0.1410
   60GLU     BB 3301   7.498  10.529  18.419 -0.0463  0.1758 -0.3408
   60GLU    SC1 3302   7.807  10.345  18.300  0.2268 -0.2089  0.0222
   61GLU     BB 3303   7.393  10.553  18.750  0.1466  0.1884  0.1608
   61GLU    SC1 3304   7.564  10.873  18.817  0.3213 -0.0372  0.0203
    1ASN     BB 3305  17.321  21.205   3.767  0.0829 -0.0822 -0.1177
    1ASN    SC1 3306  17.460  21.403   4.014 -0.1323 -0.0900 -0.2064
    2GLN     BB 3307  16.972  21.169   3.843  0.1416  0.0470  0.0498
    2GLN    SC1 3308  16.820  21.535   3.871  0.3053  0.0268  0.1530
    3CYS     BB 3309  16.709  21.003   3.765 -0.0490 -0.0651 -0.4632
    3CYS    SC1 3310  16.668  21.259   3.562  0.1034  0.0700 -0.1752
    4LEU     BB 3311  16.688  20.812   3.500 -0.1208  0.1739  0.0809
    4LEU    SC1 3312  16.559  20.974   3.221  0.3740 -0.3894  0.0937
    5PHE     BB 3313  16.805  20.529   3.373 -0.3626 -0.1651 -0.1444
    5PHE    SC1 3314  17.077  20.527   3.255  0.0534 -0.1744  0.0079
    5PHE    SC2 3315  17.398  20.490   3.361  0.0557 -0.1724  0.0018
    5PHE    SC3 3316  17.305  20.288   3.175 -0.1011 -0.4512  0.3708
    6GLN     BB 3317  16.505  20.344   3.441 -0.1100 -0.1593  0.3361
    6GLN    SC1 3318  16.735  20.027   3.321 -0.1250 -0.3094 -0.1526
    7SER     BB 3319  16.361  20.394   3.696  0.3145  0.1088 -0.1003
    7SER    SC1 3320  16.190  20.611   3.609 -0.3491  0.3390 -0.3540
    8THR     BB 3321  16.551  20.524   3.917 -0.2458  0.0333 -0.1597
    8THR    SC1 3322  16.844  20.462   3.857 -0.1836 -0.1042  0.2563
    9ASN     BB 3323  16.503  20.660   4.161 -0.1800  0.0009 -0.2882
    9ASN    SC1 3324  16.319  20.959   4.013 -0.0946  0.2018  0.2630
   10ASN     BB 3325  16.622  20.867   4.361  0.0444  0.0560 -0.2450
   10ASN    SC1 3326  16.666  21.161   4.248 -0.1111 -0.2790  0.1004
   11THR     BB 3327  16.619  20.831   4.737 -0.0398 -0.1734 -0.0954
   11THR    SC1 3328  16.878  20.990   4.756 -0.2283  0.0981  0.3659
   12GLN     BB 3329  16.471  20.575   4.789 -0.0563  0.1332 -0.4349
   12GLN    SC1 3330  16.109  20.726   4.862  0.0420 -0.0305  0.1823
   13GLY     BB 3331  16.440  20.322   4.577 -0.4180  0.3355 -0.0120
   14SER     BB 3332  16.181  20.141   4.602  0.2207 -0.1784 -0.2186
   14SER    SC1 3333  16.264  20.029   4.371  0.0464  0.0778 -0.1278
   15GLU     BB 3334  15.941  20.254   4.442 -0.2634 -0.1038  0.0568
   15GLU    SC1 3335  15.727  19.957   4.322 -0.0962  0.3951  0.0021
   16ASN     BB 3336  15.788  20.481   4.557  0.0309  0.1866 -0.1246
   16ASN    SC1 3337  15.760  20.814   4.558  0.0192 -0.0344 -0.4646
   17GLY     BB 3338  15.789  20.424   4.889  0.0541  0.2561  0.2436
   18GLY     BB 3339  15.452  20.481   4.948  0.0173  0.1397  0.1194
   19ASN     BB 3340  15.248  20.638   5.210 -0.0285 -0.1504  0.1049
   19ASN    SC1 3341  15.471  20.560   5.456 -0.1353 -0.1610  0.0268
   20ASN     BB 3342  15.091  20.897   5.214 -0.1323 -0.0795 -0.2719
   20ASN    SC1 3343  14.895  20.942   5.470  0.2458 -0.0189  0.1123
   21ALA     BB 3344  15.204  21.239   5.223 -0.3653  0.3055 -0.0450
   21ALA    SC1 3345  15.409  21.227   5.398 -0.6729 -0.3967  0.3039
   22ILE     BB 3346  15.142  21.518   5.078  0.1271  0.0409  0.0909
   22ILE    SC1 3347  15.308  21.431   4.794 -0.1542 -0.0956 -0.0366
   23ASN     BB 3348  15.052  21.828   5.167 -0.1121  0.0734 -0.2984
   23ASN    SC1 3349  14.842  22.024   5.030 -0.0219  0.0186 -0.2305
   24MET     BB 3350  14.969  21.880   5.510 -0.1983  0.0855 -0.1132
   24MET    SC1 3351  14.633  21.743   5.542 -0.1813 -0.0079 -0.2844
   25GLN     BB 3352  15.202  21.912   5.817 -0.3038  0.0773 -0.0449
   25GLN    SC1 3353  14.997  21.662   6.065  0.1406 -0.2102  0.0850
   26ASP     BB 3354  15.423  22.128   5.638 -0.2400 -0.0000 -0.1096
   26ASP    SC1 3355  15.124  22.324   5.519  0.2251 -0.0580  0.2037
   27VAL     BB 3356  15.772  22.129   5.621 -0.0452 -0.1523 -0.1882
   27VAL    SC1 3357  15.925  22.326   5.772 -0.1311  0.0691 -0.3831
   28ASN     BB 3358  15.898  21.892   5.415  0.1405  0.0291  0.0568
   28ASN    SC1 3359  16.232  21.831   5.562 -0.1713  0.0564 -0.1767
   29ASP     BB 3360  15.846  22.056   5.131 -0.0020  0.2504 -0.1273
   29ASP    SC1 3361  15.874  22.355   5.280 -0.2551 -0.2201 -0.0369
   30LEU     BB 3362  16.039  22.003   4.890 -0.0934  0.1676  0.0844
   30LEU    SC1 3363  15.912  21.665   4.845 -0.0831 -0.0796 -0.1297
   31GLY     BB 3364  16.078  22.307   4.825  0.0346  0.1426  0.4260
   32SER     BB 3365  16.240  22.549   5.030 -0.1885 -0.0332 -0.3033
   32SER    SC1 3366  16.156  22.771   4.834  0.5787 -0.0216  0.0596
   33THR     BB 3367  16.618  22.627   4.986  0.1208 -0.0729 -0.1326
   33THR    SC1 3368  16.810  22.395   5.032  0.1755  0.0779  0.4944
   34MET     BB 3369  16.621  22.879   4.832  0.2476 -0.0170 -0.4777
   34MET    SC1 3370  16.762  23.121   5.099  0.4466  0.2344  0.2031
   35THR     BB 3371  16.684  22.952   4.534  0.0696  0.2105 -0.1220
   35THR    SC1 3372  16.927  23.062   4.386  0.2963  0.0546  0.1241
   36ASP     BB 3373  16.495  23.189   4.333 -0.0280 -0.0276 -0.0920
   36ASP    SC1 3374  16.249  23.059   4.552 -0.2813 -0.2373 -0.1012
   37GLN     BB 3375  16.712  23.343   4.140  0.0822 -0.0941  0.1206
   37GLN    SC1 3376  16.894  23.064   3.951 -0.1628  0.4292 -0.3265
   38ALA     BB 3377  16.800  23.677   4.247 -0.0508  0.1165 -0.0662
   38ALA    SC1 3378  17.031  23.701   4.384 -0.1485  0.2554  0.0783
   39LEU     BB 3379  16.687  23.911   4.142 -0.0483  0.0157 -0.2795
   39LEU    SC1 3380  17.015  24.045   4.106 -0.0528 -0.3172  0.0987
   40ASN     BB 3381  16.692  23.920   3.784 -0.0243  0.1916  0.1802
   40ASN    SC1 3382  16.954  23.888   3.545 -0.1110  0.3540  0.2387
   41ASP     BB 3383  16.462  24.111   3.730 -0.0554  0.1808 -0.0839
   41ASP    SC1 3384  16.213  23.889   3.855 -0.1450 -0.1986 -0.1009
   42ASP     BB 3385  16.313  24.116   3.473 -0.0937 -0.0593 -0.1154
   42ASP    SC1 3386  16.117  24.392   3.474 -0.0731 -0.2369 -0.0765
   43ASP     BB 3387  16.379  24.008   3.175 -0.0869  0.0069 -0.2930
   43ASP    SC1 3388  16.720  23.964   3.182 -0.0337  0.0406 -0.1736
   44ALA     BB 3389  16.410  24.052   2.863  0.3299 -0.3034 -0.3275
   44ALA    SC1 3390  16.218  23.866   2.827 -0.0120 -0.0185 -0.0534
   45GLU     BB 3391  16.263  24.290   2.712  0.0999 -0.3420  0.0323
   45GLU    SC1 3392  16.482  24.230   2.383 -0.0152 -0.2242 -0.0424
   46THR     BB 3393  16.292  24.582   2.694 -0.2210  0.2351  0.2672
   46THR    SC1 3394  16.489  24.750   2.855  0.0204  0.0579  0.1645
   47GLY     BB 3395  16.370  24.642   2.383 -0.1678 -0.1642 -0.2296
   48LEU     BB 3396  16.116  24.584   2.221  0.1130 -0.0613 -0.1528
   48LEU    SC1 3397  15.924  24.831   2.409 -0.3353  0.2148  0.1207
   49THR     BB 3398  16.137  24.372   1.983  0.0219 -0.1372  0.3272
   49THR    SC1 3399  16.302  24.552   1.800 -0.0950 -0.1809  0.1768
   50ASP     BB 3400  16.192  24.057   1.955 -0.1615 -0.0637 -0.1970
   50ASP    SC1 3401  15.938  23.895   2.106  0.1633 -0.0889 -0.3778
   51GLY     BB 3402  16.414  23.956   1.814  0.2006 -0.0033  0.3929
   52GLU     BB 3403  16.400  23.843   1.484  0.3562 -0.0385 -0.3882
   52GLU    SC1 3404  16.507  23.535   1.606  0.2403 -0.0556 -0.3212
   53GLU     BB 3405  16.212  23.962   1.294  0.1117  0.1623  0.0076
   53GLU    SC1 3406  15.895  23.776   1.238 -0.0990 -0.0984 -0.3591
   54ASN     BB 3407  16.171  24.271   1.388 -0.1826 -0.0346  0.0697
   54ASN    SC1 3408  16.512  24.277   1.435  0.0634 -0.0969  0.0616
   55GLU     BB 3409  15.970  24.484   1.341  0.0304  0.0624 -0.2488
   55GLU    SC1 3410  16.244  24.632   1.102  0.2373 -0.1100 -0.0909
   56GLU     BB 3411  15.783  24.473   1.611  0.0873 -0.0368  0.2366
   56GLU    SC1 3412  15.414  24.323   1.513 -0.0156 -0.0020  0.2817
   57PRO     BB 3413  15.743  24.777   1.739  0.2513 -0.1482 -0.1639
   57PRO    SC1 3414  15.786  24.803   2.033 -0.1413  0.2625 -0.3854
   58THR     BB 3415  15.412  24.807   1.747  0.2757  0.0255 -0.0734
   58THR    SC1 3416  15.395  24.589   1.959  0.1961  0.1723  0.0730
   59GLU     BB 3417  15.232  25.002   1.881  0.4192 -0.0995  0.1739
   59GLU    SC1 3418  15.464  25.166   2.141 -0.1348 -0.1658 -0.0207
   60GLU     BB 3419  14.947  25.169   1.755 -0.2957 -0.1660 -0.1715
   60GLU    SC1 3420  14.734  24.831   1.900 -0.0702  0.2284 -0.0236
   61GLU     BB 3421  14.849  25.474   1.656  0.2218  0.1008 -0.1736
   61GLU    SC1 3422  15.026  25.713   1.370 -0.0897 -0.2380  0.1328
    1ASN     BB 3423  29.763  20.885  11.958 -0.1316  0.0936 -0.1036
    1ASN    SC1 3424  29.477  20.809  11.793  0.1869  0.1375 -0.1260
    2GLN     BB 3425  29.974  20.641  11.782 -0.2232 -0.2373 -0.0622
    2GLN    SC1 3426  30.049  20.246  11.892 -0.3846 -0.3357 -0.1206
    3CYS     BB 3427  30.101  20.666  11.468 -0.1160  0.0135 -0.3383
    3CYS    SC1 3428  30.294  20.960  11.399  0.4511 -0.0336 -0.3415
    4LEU     BB 3429  30.213  20.413  11.365  0.0287  0.0745  0.1920
    4LEU    SC1 3430  29.894  20.235  11.409 -0.0835 -0.3841  0.4554
    5PHE     BB 3431  30.485  20.309  11.320  0.0419  0.0136 -0.1355
    5PHE    SC1 3432  30.324  20.073  11.159  0.0434 -0.2741 -0.2468
    5PHE    SC2 3433  30.014  20.036  11.024 -0.1254 -0.1328  0.0914
    5PHE    SC3 3434  30.193  20.211  10.876 -0.0710 -0.5111 -0.3117
    6GLN     BB 3435  30.687  20.491  11.312  0.0405 -0.4208 -0.1868
    6GLN    SC1 3436  30.666  20.851  11.437 -0.1315  0.4358  0.2114
    7SER     BB 3437  31.002  20.486  11.248 -0.1294  0.0721 -0.0487
    7SER    SC1 3438  30.964  20.382  10.980  0.2641 -0.0001  0.1550
    8THR     BB 3439  31.207  20.712  11.163  0.4822 -0.0042 -0.1802
    8THR    SC1 3440  31.026  20.957  11.180  0.0064 -0.3442 -0.1395
    9ASN     BB 3441  31.495  20.788  11.326  0.0550 -0.0491 -0.1842
    9ASN    SC1 3442  31.439  20.481  11.480  0.2206 -0.0017 -0.1994
   10ASN     BB 3443  31.596  21.018  11.458 -0.0250 -0.1211 -0.2523
   10ASN    SC1 3444  31.917  21.004  11.471 -0.0719 -0.0028  0.1414
   11THR     BB 3445  31.443  21.275  11.493 -0.1184 -0.0556  0.4423
   11THR    SC1 3446  31.527  21.564  11.440 -0.3375 -0.0281  0.2259
   12GLN     BB 3447  31.273  21.350  11.815  0.2114  0.1976 -0.0829
   12GLN    SC1 3448  31.438  21.647  12.020  0.1616 -0.2108 -0.0225
   13GLY     BB 3449  31.274  21.065  11.996 -0.5296 -0.0356  0.0037
   14SER     BB 3450  31.440  21.180  12.261 -0.1419 -0.1058 -0.0257
   14SER    SC1 3451  31.519  20.915  12.281  0.3561 -0.0448  0.0711
   15GLU     BB 3452  31.786  21.264  12.213 -0.0331 -0.0955  0.2100
   15GLU    SC1 3453  31.807  21.537  12.475 -0.0099  0.0210  0.3524
   16ASN     BB 3454  32.078  21.144  12.368 -0.0671 -0.2571  0.0452
   16ASN    SC1 3455  32.224  21.455  12.327  0.1504  0.0709  0.0733
   17GLY     BB 3456  32.278  20.926  12.281  0.2768  0.0027  0.1670
   18GLY     BB 3457  32.457  20.669  12.513  0.0450 -0.1188  0.1828
   19ASN     BB 3458  32.421  20.313  12.520  0.1395  0.2191 -0.0600
   19ASN    SC1 3459  32.631  20.198  12.270 -0.0375  0.3294  0.0050
   20ASN     BB 3460  32.270  20.068  12.715  0.2361 -0.2550  0.2265
   20ASN    SC1 3461  32.489  19.850  12.833  0.0038  0.4325  0.0540
   21ALA     BB 3462  32.113  19.854  12.489 -0.1442 -0.5141  0.1372
   21ALA    SC1 3463  32.327  19.746  12.364  0.0338 -0.0799  0.0488
   22ILE     BB 3464  31.799  19.884  12.531  0.0679  0.0882  0.0853
   22ILE    SC1 3465  31.736  20.194  12.657  0.1489  0.0283  0.2765
   23ASN     BB 3466  31.619  19.719  12.302  0.0558  0.0303 -0.4694
   23ASN    SC1 3467  31.572  19.449  12.498 -0.1434  0.2270  0.2230
   24MET     BB 3468  31.505  19.985  12.088  0.2507 -0.0236 -0.1060
   24MET    SC1 3469  31.681  20.153  11.848 -0.0635 -0.0280 -0.0439
   25GLN     BB 3470  31.195  19.985  12.006 -0.0314 -0.0893 -0.0309
   25GLN    SC1 3471  31.137  20.321  12.182  0.0280  0.3057 -0.1871
   26ASP     BB 3472  31.191  20.171  11.673  0.1461 -0.2813 -0.1533
   26ASP    SC1 3473  30.871  20.215  11.618 -0.0611 -0.0034 -0.1359
   27VAL     BB 3474  31.266  19.951  11.454  0.0372  0.1261 -0.3025
   27VAL    SC1 3475  31.548  20.021  11.423  0.1681 -0.2470 -0.0245
   28ASN     BB 3476  31.232  19.693  11.295 -0.2306  0.2443  0.0308
   28ASN    SC1 3477  31.583  19.551  11.267 -0.0881  0.1790  0.0201
   29ASP     BB 3478  31.013  19.454  11.444 -0.1699 -0.1183 -0.0061
   29ASP    SC1 3479  31.170  19.577  11.718  0.1845 -0.3871  0.0459
   30LEU     BB 3480  30.692  19.445  11.489 -0.0016 -0.0135 -0.1787
   30LEU    SC1 3481  30.483  19.552  11.198  0.4352 -0.0105 -0.2965
   31GLY     BB 3482  30.700  19.279  11.791  0.6612 -0.4515 -0.1104
   32SER     BB 3483  30.841  19.542  12.027 -0.0917 -0.1765 -0.1050
   32SER    SC1 3484  30.591  19.608  11.935 -0.0506 -0.2902 -0.0510
   33THR     BB 3485  30.833  19.343  12.244  0.2168  0.0568 -0.0439
   33THR    SC1 3486  30.795  19.505  12.499  0.0801 -0.0674  0.0162
   34MET     BB 3487  30.741  19.093  12.204  0.0652 -0.0764  0.0979
   34MET    SC1 3488  31.063  19.001  11.934 -0.0525 -0.0955 -0.0705
   35THR     BB 3489  30.589  18.882  11.971  0.2430  0.0465  0.1558
   35THR    SC1 3490  30.786  18.665  12.056  0.0572 -0.0858  0.2547
   36ASP     BB 3491  30.333  18.948  11.880  0.0350 -0.0078  0.1283
   36ASP    SC1 3492  30.404  18.986  11.532 -0.0652  0.2640  0.0503
   37GLN     BB 3493  30.084  19.137  11.926  0.0590  0.1470 -0.0164
   37GLN    SC1 3494  30.165  19.404  11.677 -0.3184  0.1035  0.2746
   38ALA     BB 3495  29.834  19.182  12.145  0.1661  0.0841  0.0482
   38ALA    SC1 3496  29.633  19.316  12.022  0.4150  0.1889 -0.2603
   39LEU     BB 3497  29.866  19.325  12.402 -0.0571  0.0680 -0.0818
   39LEU    SC1 3498  29.765  19.653  12.244 -0.0280  0.1744  0.3015
   40ASN     BB 3499  30.156  19.467  12.461 -0.0618  0.0917  0.0010
   40ASN    SC1 3500  30.070  19.777  12.493  0.1629  0.0368  0.4413
   41ASP     BB 3501  30.382  19.205  12.504 -0.0779 -0.1493  0.2190
   41ASP    SC1 3502  30.184  18.984  12.362 -0.0630  0.0030 -0.1799
   42ASP     BB 3503  30.414  19.161  12.819  0.1288  0.1388  0.1492
   42ASP    SC1 3504  30.389  18.838  12.840  0.2250  0.2448 -0.1291
   43ASP     BB 3505  30.650  19.150  13.015 -0.0686 -0.2705  0.2504
   43ASP    SC1 3506  30.920  19.300  12.860 -0.1563 -0.1157  0.2008
   44ALA     BB 3507  30.758  18.854  13.049 -0.0186 -0.0905  0.1386
   44ALA    SC1 3508  30.948  18.852  13.240 -0.0640  0.1421  0.1902
   45GLU     BB 3509  30.792  18.631  12.812  0.0999 -0.0985  0.2135
   45GLU    SC1 3510  31.014  18.676  12.477 -0.1795  0.3579 -0.0819
   46THR     BB 3511  30.648  18.353  12.887  0.2554 -0.0810  0.0170
   46THR    SC1 3512  30.454  18.332  12.653  0.1156  0.0183  0.1224
   47GLY     BB 3513  30.802  18.134  13.081 -0.0895  0.0923  0.0921
   48LEU     BB 3514  30.678  17.795  13.228 -0.0559 -0.0981  0.0232
   48LEU    SC1 3515  30.879  17.854  13.541 -0.4486 -0.4022  0.0941
   49THR     BB 3516  30.412  17.921  13.361  0.1184  0.2657 -0.0497
   49THR    SC1 3517  30.296  17.741  13.579  0.1061  0.4047  0.0604
   50ASP     BB 3518  30.372  18.215  13.279 -0.2300  0.2465  0.0844
   50ASP    SC1 3519  30.616  18.342  13.479 -0.0780  0.3100 -0.1893
   51GLY     BB 3520  30.124  18.368  13.317 -0.3110 -0.0966 -0.0202
   52GLU     BB 3521  29.918  18.481  13.593  0.1000  0.2060 -0.2245
   52GLU    SC1 3522  29.710  18.212  13.876  0.1252 -0.1335 -0.1431
   53GLU     BB 3523  29.835  18.791  13.441 -0.1088  0.2646  0.1678
   53GLU    SC1 3524  30.119  19.010  13.608 -0.1634  0.2914 -0.3448
   54ASN     BB 3525  29.902  18.798  13.121  0.0134 -0.0513 -0.0012
   54ASN    SC1 3526  29.944  18.962  12.843 -0.2725  0.1745  0.1154
   55GLU     BB 3527  29.784  18.536  13.027 -0.1280  0.2591 -0.2114
   55GLU    SC1 3528  29.960  18.229  12.940 -0.1177 -0.1448  0.0038
   56GLU     BB 3529  29.596  18.548  12.803 -0.2544  0.0939 -0.0486
   56GLU    SC1 3530  29.321  18.279  12.871  0.1312 -0.0408 -0.0872
   57PRO     BB 3531  29.607  18.848  12.633  0.0676  0.2173 -0.2112
   57PRO    SC1 3532  29.542  18.661  12.412  0.3516  0.1695  0.1739
   58THR     BB 3533  29.468  19.156  12.600 -0.0611  0.2387 -0.0651
   58THR    SC1 3534  29.642  19.337  12.772 -0.0389  0.1979 -0.0448
   59GLU     BB 3535  29.166  19.305  12.660  0.0668 -0.2328 -0.0035
   59GLU    SC1 3536  29.292  19.383  13.025  0.0227  0.2957  0.1953
   60GLU     BB 3537  28.838  19.180  12.631 -0.2051 -0.1351 -0.1024
   60GLU    SC1 3538  28.994  18.890  12.395 -0.0018 -0.3293 -0.2064
   61GLU     BB 3539  28.594  19.216  12.414  0.0546 -0.2073  0.1341
   61GLU    SC1 3540  28.585  19.491  12.142  0.0104 -0.0354 -0.2362
    1ASN     BB 3541  -4.349  15.130  22.791 -0.1438  0.0547  0.0353
    1ASN    SC1 3542  -4.474  15.006  23.092  0.1162  0.2808  0.6034
    2GLN     BB 3543  -4.174  14.920  22.577 -0.0429 -0.0062 -0.1379
    2GLN    SC1 3544  -4.013  14.718  22.908 -0.1892  0.1961  0.0600
    3CYS     BB 3545  -4.127  15.122  22.298 -0.0418 -0.1390 -0.2795
    3CYS    SC1 3546  -3.879  14.988  22.143  0.0741  0.3130 -0.2314
    4LEU     BB 3547  -4.009  15.374  22.406 -0.1559  0.0177 -0.0509
    4LEU    SC1 3548  -4.245  15.549  22.169 -0.1253 -0.2713 -0.0032
    5PHE     BB 3549  -4.091  15.513  22.714  0.2385  0.1564  0.1010
    5PHE    SC1 3550  -4.370  15.611  22.572  0.0333  0.0132 -0.1846
    5PHE    SC2 3551  -4.502  15.768  22.301 -0.1393  0.4181  0.1232
    5PHE    SC3 3552  -4.492  15.927  22.543 -0.0072  0.0573  0.3630
    6GLN     BB 3553  -3.915  15.555  22.966 -0.1812  0.1455 -0.0523
    6GLN    SC1 3554  -4.061  15.803  23.240  0.2820 -0.1608 -0.0715
    7SER     BB 3555  -3.726  15.380  23.123 -0.0562 -0.1267  0.3396
    7SER    SC1 3556  -3.547  15.315  22.943  0.0826 -0.2085  0.4731
    8THR     BB 3557  -3.646  15.370  23.401  0.2262 -0.0253  0.0784
    8THR    SC1 3558  -3.504  15.487  23.644  0.2037  0.3092 -0.0650
    9ASN     BB 3559  -3.859  15.103  23.481 -0.0524 -0.0054 -0.1914
    9ASN    SC1 3560  -4.030  15.054  23.229  0.0261 -0.1200  0.1847
   10ASN     BB 3561  -3.787  14.815  23.596 -0.2128  0.1865 -0.1557
   10ASN    SC1 3562  -3.799  14.628  23.311 -0.3293  0.1241 -0.1013
   11THR     BB 3563  -3.538  14.599  23.708  0.1644  0.0109  0.1106
   11THR    SC1 3564  -3.545  14.314  23.599 -0.4179  0.1422 -0.2393
   12GLN     BB 3565  -3.342  14.741  23.884 -0.1468  0.1304 -0.1154
   12GLN    SC1 3566  -3.432  14.519  24.225  0.1138 -0.2840 -0.2313
   13GLY     BB 3567  -3.090  14.756  23.697 -0.4827  0.2115 -0.0347
   14SER     BB 3568  -2.990  14.812  23.403  0.3875 -0.0418  0.1321
   14SER    SC1 3569  -2.752  14.820  23.276  0.3714 -0.3444  0.0564
   15GLU     BB 3570  -3.116  14.846  23.117  0.0728 -0.0515  0.1523
   15GLU    SC1 3571  -3.177  15.203  23.153  0.1781 -0.0999  0.2910
   16ASN     BB 3572  -3.042  14.591  22.981 -0.2906 -0.0326  0.0373
   16ASN    SC1 3573  -3.280  14.575  22.763  0.3951 -0.0482  0.2220
   17GLY     BB 3574  -2.807  14.486  23.152  0.0385  0.1402  0.1253
   18GLY     BB 3575  -2.780  14.201  22.985 -0.5135 -0.3531  0.1556
   19ASN     BB 3576  -2.748  13.984  23.273  0.1200 -0.2360 -0.1789
   19ASN    SC1 3577  -2.601  14.156  23.515 -0.2085 -0.1591 -0.0123
   20ASN     BB 3578  -2.602  13.713  23.169  0.2846 -0.1088  0.0946
   20ASN    SC1 3579  -2.702  13.521  23.469 -0.2632 -0.0636 -0.0910
   21ALA     BB 3580  -2.393  13.592  22.906  0.1360 -0.1237  0.1441
   21ALA    SC1 3581  -2.123  13.579  22.905  0.1358 -0.1256  0.0524
   22ILE     BB 3582  -2.536  13.290  22.974 -0.0424  0.1009 -0.2086
   22ILE    SC1 3583  -2.389  13.023  22.822  0.0001  0.0860 -0.1418
   23ASN     BB 3584  -2.726  13.144  23.220 -0.2826 -0.1961 -0.2574
   23ASN    SC1 3585  -2.988  13.349  23.194 -0.4947 -0.1229  0.2197
   24MET     BB 3586  -2.623  12.822  23.180 -0.0251 -0.0839 -0.1839
   24MET    SC1 3587  -2.950  12.572  23.118 -0.1769 -0.0884 -0.2313
   25GLN     BB 3588  -2.245  12.659  23.056  0.2897 -0.4879  0.1644
   25GLN    SC1 3589  -2.071  12.989  23.150  0.0118 -0.1204  0.2207
   26ASP     BB 3590  -2.078  12.517  23.222  0.1853 -0.0932 -0.0512
   26ASP    SC1 3591  -2.320  12.374  23.426 -0.1311  0.3465 -0.2784
   27VAL     BB 3592  -1.852  12.637  23.463  0.2485 -0.2165 -0.2151
   27VAL    SC1 3593  -1.667  12.721  23.254  0.1465  0.0155 -0.2147
   28ASN     BB 3594  -1.656  12.468  23.645  0.2126  0.2455  0.0399
   28ASN    SC1 3595  -1.719  12.393  23.987  0.0239 -0.2925  0.1257
   29ASP     BB 3596  -1.500  12.157  23.671  0.0913 -0.0651 -0.1451
   29ASP    SC1 3597  -1.282  12.290  23.927 -0.1436 -0.3815  0.1328
   30LEU     BB 3598  -1.514  11.897  23.482  0.1123 -0.3276  0.1208
   30LEU    SC1 3599  -1.605  11.640  23.765  0.0224 -0.1622  0.0874
   31GLY     BB 3600  -1.299  11.655  23.425 -0.1548  0.0994 -0.0455
   32SER     BB 3601  -1.030  11.631  23.273 -0.0778 -0.3305  0.0733
   32SER    SC1 3602  -1.141  11.535  23.023 -0.2451 -0.3227 -0.1242
   33THR     BB 3603  -0.881  11.874  23.176 -0.0821 -0.1657  0.0275
   33THR    SC1 3604  -1.052  11.966  22.941  0.3331  0.2073 -0.1444
   34MET     BB 3605  -0.776  12.126  23.301 -0.2190  0.2835  0.2346
   34MET    SC1 3606  -0.902  12.418  23.511  0.0603 -0.0590  0.1403
   35THR     BB 3607  -0.672  12.381  23.051 -0.2459 -0.0341 -0.1546
   35THR    SC1 3608  -0.967  12.375  22.976 -0.3032  0.0595  0.0556
   36ASP     BB 3609  -0.464  12.380  22.880  0.0615 -0.1592 -0.2889
   36ASP    SC1 3610  -0.151  12.500  22.970  0.0358 -0.2734  0.1964
   37GLN     BB 3611  -0.426  12.437  22.592  0.1885  0.1912 -0.0220
   37GLN    SC1 3612  -0.096  12.557  22.479 -0.1740 -0.2775  0.0145
   38ALA     BB 3613  -0.397  12.184  22.405  0.1363 -0.0527  0.2824
   38ALA    SC1 3614  -0.214  12.277  22.229  0.0982  0.0072  0.2745
   39LEU     BB 3615  -0.443  11.861  22.436  0.2875 -0.1152 -0.0302
   39LEU    SC1 3616  -0.808  11.800  22.271  0.0427  0.3380 -0.2071
   40ASN     BB 3617  -0.175  11.718  22.549  0.0445 -0.1772 -0.3984
   40ASN    SC1 3618  -0.360  11.473  22.687  0.2914 -0.1449  0.0568
   41ASP     BB 3619  -0.050  11.772  22.866  0.1520 -0.0743 -0.0720
   41ASP    SC1 3620   0.258  11.694  22.772  0.2093  0.3226  0.2433
   42ASP     BB 3621  -0.251  11.933  23.104  0.1406  0.1983  0.2812
   42ASP    SC1 3622  -0.516  11.922  22.915  0.3941 -0.6735 -0.1682
   43ASP     BB 3623  -0.192  12.119  23.312  0.1100  0.2285 -0.0706
   43ASP    SC1 3624  -0.010  11.940  23.560 -0.0921 -0.1740 -0.1185
   44ALA     BB 3625  -0.297  12.454  23.376 -0.1377  0.0423  0.2469
   44ALA    SC1 3626  -0.502  12.427  23.548 -0.2295 -0.1263  0.1131
   45GLU     BB 3627  -0.078  12.659  23.487 -0.0410 -0.1047  0.2071
   45GLU    SC1 3628  -0.177  12.697  23.871 -0.0764  0.1403  0.1621
   46THR     BB 3629   0.139  12.827  23.323 -0.0497 -0.1392  0.1167
   46THR    SC1 3630   0.032  12.994  23.091  0.1007  0.0169  0.1578
   47GLY     BB 3631   0.484  12.746  23.357  0.3070  0.0351 -0.0180
   48LEU     BB 3632   0.738  12.545  23.349  0.1108  0.0915 -0.3175
   48LEU    SC1 3633   0.898  12.652  23.045 -0.0708 -0.0179 -0.1624
   49THR     BB 3634   0.762  12.168  23.351  0.1715 -0.0186 -0.0751
   49THR    SC1 3635   0.948  11.955  23.236  0.2920 -0.0325  0.1400
   50ASP     BB 3636   0.522  12.112  23.593 -0.0487 -0.0781  0.2929
   50ASP    SC1 3637   0.477  12.436  23.714  0.1564  0.0439  0.1534
   51GLY     BB 3638   0.637  12.056  23.921 -0.1505  0.0929  0.0980
   52GLU     BB 3639   0.903  11.909  23.865 -0.2114 -0.0556 -0.1064
   52GLU    SC1 3640   0.731  11.645  24.069  0.0913  0.0067  0.0134
   53GLU     BB 3641   1.116  11.823  23.661  0.0603  0.3476  0.0220
   53GLU    SC1 3642   1.247  12.158  23.534 -0.2199 -0.2988  0.1105
   54ASN     BB 3643   1.179  11.574  23.415  0.0206 -0.1413  0.3608
   54ASN    SC1 3644   1.356  11.738  23.158 -0.1343  0.0431  0.3322
   55GLU     BB 3645   0.988  11.373  23.254  0.1357 -0.3174 -0.1148
   55GLU    SC1 3646   1.112  11.396  22.882 -0.1957 -0.0185  0.2357
   56GLU     BB 3647   1.098  11.060  23.346  0.0819 -0.0223  0.1749
   56GLU    SC1 3648   1.431  11.094  23.496  0.2201  0.0214  0.0530
   57PRO     BB 3649   1.022  10.868  23.620  0.1052  0.0504  0.4730
   57PRO    SC1 3650   1.203  10.930  23.884 -0.0873  0.2167  0.1057
   58THR     BB 3651   0.745  10.779  23.802  0.0515  0.2607  0.0436
   58THR    SC1 3652   0.745  10.484  23.725 -0.0386  0.2878 -0.0613
   59GLU     BB 3653   0.481  10.928  23.922 -0.1191  0.2879 -0.0459
   59GLU    SC1 3654   0.689  11.126  24.194 -0.0679 -0.5310 -0.2564
   60GLU     BB 3655   0.175  10.858  23.981  0.0242 -0.1699  0.3615
   60GLU    SC1 3656   0.117  10.563  24.201 -0.1735  0.2568  0.0210
   61GLU     BB 3657  -0.040  11.045  23.794  0.4087  0.0687  0.0722
   61GLU    SC1 3658  -0.235  10.736  23.639 -0.0139  0.1238 -0.0672
    1ASN     BB 3659  21.867   2.847  21.677  0.0412 -0.1203 -0.1023
    1ASN    SC1 3660  21.910   3.084  21.905 -0.0707 -0.2453  0.2008
    2GLN     BB 3661  21.785   3.083  21.447  0.3236  0.0171  0.0933
    2GLN    SC1 3662  22.095   3.291  21.505 -0.2257  0.0705  0.0455
    3CYS     BB 3663  21.537   3.132  21.237  0.0954  0.2405  0.2293
    3CYS    SC1 3664  21.458   2.817  21.356  0.1578 -0.1666 -0.3338
    4LEU     BB 3665  21.540   3.329  20.946  0.2132  0.0020  0.1622
    4LEU    SC1 3666  21.418   3.653  21.041  0.2392 -0.1280 -0.4559
    5PHE     BB 3667  21.643   3.097  20.702 -0.2432  0.1417  0.2869
    5PHE    SC1 3668  21.462   3.239  20.473  0.1922 -0.2122  0.1505
    5PHE    SC2 3669  21.125   3.288  20.476  0.2605  0.3236  0.0062
    5PHE    SC3 3670  21.276   3.453  20.661  0.4540  0.1562  0.0015
    6GLN     BB 3671  21.871   3.089  20.527  0.2298  0.0257 -0.1956
    6GLN    SC1 3672  21.815   3.342  20.225  0.0661  0.1158  0.1015
    7SER     BB 3673  22.159   3.001  20.525 -0.0098 -0.0610  0.3971
    7SER    SC1 3674  22.274   3.278  20.563 -0.1904  0.2949 -0.0403
    8THR     BB 3675  22.169   2.774  20.769 -0.2359 -0.0126 -0.1513
    8THR    SC1 3676  22.394   2.876  20.948 -0.0774 -0.5343 -0.0356
    9ASN     BB 3677  21.986   2.482  20.675 -0.0452 -0.2054 -0.0153
    9ASN    SC1 3678  22.022   2.485  20.355  0.2934  0.0556  0.0895
   10ASN     BB 3679  21.980   2.148  20.727 -0.2328 -0.3047  0.1872
   10ASN    SC1 3680  22.267   2.118  20.881 -0.1542 -0.0008 -0.2803
   11THR     BB 3681  21.652   2.107  20.854 -0.3216  0.1144 -0.1500
   11THR    SC1 3682  21.566   2.304  21.071 -0.3740 -0.0339 -0.0335
   12GLN     BB 3683  21.697   1.796  20.977  0.2498 -0.0417 -0.1665
   12GLN    SC1 3684  21.787   1.967  21.289  0.1448 -0.3920  0.1231
   13GLY     BB 3685  21.484   1.484  20.979 -0.3669 -0.0153 -0.5995
   14SER     BB 3686  21.161   1.524  20.871  0.3250  0.0436  0.0014
   14SER    SC1 3687  21.115   1.541  21.133 -0.3209 -0.2310 -0.5247
   15GLU     BB 3688  21.064   1.874  20.847  0.1088  0.0655  0.3153
   15GLU    SC1 3689  21.259   1.965  21.152  0.0354 -0.3391 -0.0155
   16ASN     BB 3690  21.200   2.147  20.726 -0.0405  0.2608  0.0567
   16ASN    SC1 3691  21.180   2.056  20.376  0.3557 -0.2452  0.1936
   17GLY     BB 3692  20.987   2.332  20.657  0.1431 -0.0424 -0.1929
   18GLY     BB 3693  20.774   2.255  20.402 -0.1019 -0.1890 -0.0747
   19ASN     BB 3694  20.450   2.322  20.529 -0.4450  0.1788 -0.0759
   19ASN    SC1 3695  20.562   2.608  20.669  0.1961  0.2544  0.0760
   20ASN     BB 3696  20.286   2.101  20.341 -0.1324  0.0534 -0.0241
   20ASN    SC1 3697  20.464   1.831  20.193  0.1354 -0.1539 -0.0809
   21ALA     BB 3698  20.000   2.066  20.476 -0.0009  0.2200 -0.4086
   21ALA    SC1 3699  19.862   1.861  20.585  0.4786 -0.0994 -0.3723
   22ILE     BB 3700  19.915   2.360  20.515 -0.2219  0.1817  0.2178
   22ILE    SC1 3701  20.061   2.436  20.216 -0.0364  0.1274  0.2933
   23ASN     BB 3702  20.038   2.657  20.618 -0.0193  0.0276  0.2316
   23ASN    SC1 3703  20.185   2.573  20.890  0.0603 -0.2202  0.3373
   24MET     BB 3704  19.783   2.874  20.623  0.0255  0.4137 -0.2260
   24MET    SC1 3705  19.509   2.690  20.436  0.2590  0.1627 -0.1066
   25GLN     BB 3706  19.776   2.938  20.971 -0.2643  0.1615  0.3525
   25GLN    SC1 3707  19.582   2.824  21.255 -0.1114 -0.0586 -0.0279
   26ASP     BB 3708  19.973   3.182  20.979 -0.1178  0.1977  0.1208
   26ASP    SC1 3709  20.236   3.061  20.824  0.0714 -0.0504  0.2087
   27VAL     BB 3710  20.030   3.429  21.174  0.1597 -0.0069  0.1644
   27VAL    SC1 3711  19.859   3.655  21.103  0.1752 -0.1363 -0.3169
   28ASN     BB 3712  20.143   3.416  21.460  0.1113 -0.0835  0.2450
   28ASN    SC1 3713  20.107   3.124  21.615  0.0383 -0.0647  0.0349
   29ASP     BB 3714  20.412   3.525  21.594  0.0221  0.0789  0.0814
   29ASP    SC1 3715  20.237   3.685  21.814  0.5213  0.2360  0.0237
   30LEU     BB 3716  20.585   3.676  21.347  0.1280  0.1854 -0.0128
   30LEU    SC1 3717  20.942   3.672  21.290 -0.0364 -0.1963 -0.1032
   31GLY     BB 3718  20.631   4.003  21.294 -0.1061 -0.2483 -0.4740
   32SER     BB 3719  20.656   4.224  21.065  0.1646  0.0226 -0.0420
   32SER    SC1 3720  20.867   4.203  20.881  0.2449  0.1474 -0.0349
   33THR     BB 3721  20.374   4.425  20.867 -0.1743  0.0640 -0.0731
   33THR    SC1 3722  20.234   4.154  20.875 -0.0007 -0.0304 -0.1514
   34MET     BB 3723  20.238   4.592  21.091 -0.1480 -0.1395 -0.0429
   34MET    SC1 3724  20.091   4.367  21.344  0.1764 -0.0488  0.1837
   35THR     BB 3725  19.911   4.751  21.055 -0.0421 -0.1325  0.1804
   35THR    SC1 3726  19.713   4.711  21.283  0.0868 -0.0514  0.3082
   36ASP     BB 3727  19.867   4.909  20.822 -0.4134 -0.0054  0.0069
   36ASP    SC1 3728  20.046   4.735  20.581 -0.4661 -0.1855  0.0907
   37GLN     BB 3729  19.993   5.191  20.774  0.0432  0.0870  0.0302
   37GLN    SC1 3730  19.694   5.419  20.671 -0.0090 -0.3517 -0.1270
   38ALA     BB 3731  20.269   5.351  20.862 -0.4962 -0.1794  0.1868
   38ALA    SC1 3732  20.304   5.406  20.600  0.2661 -0.4912  0.1963
   39LEU     BB 3733  20.629   5.216  20.827 -0.0200 -0.0708  0.2735
   39LEU    SC1 3734  20.792   5.506  20.700 -0.0310 -0.3467 -0.0198
   40ASN     BB 3735  20.786   4.969  20.749 -0.3533 -0.0348 -0.0244
   40ASN    SC1 3736  20.836   4.931  20.413 -0.1550  0.1450 -0.0248
   41ASP     BB 3737  20.738   4.708  20.959 -0.0229 -0.0387  0.1713
   41ASP    SC1 3738  20.969   4.532  20.725 -0.3110  0.0309  0.0011
   42ASP     BB 3739  20.670   4.765  21.254  0.1162  0.1206  0.2935
   42ASP    SC1 3740  20.803   5.088  21.243  0.3464 -0.2578 -0.1577
   43ASP     BB 3741  20.586   4.517  21.499 -0.1581  0.1143  0.1068
   43ASP    SC1 3742  20.808   4.346  21.537  0.1246  0.0659  0.1306
   44ALA     BB 3743  20.288   4.585  21.674 -0.1311 -0.1292  0.2118
   44ALA    SC1 3744  20.221   4.781  21.501  0.4270  0.1606  0.2999
   45GLU     BB 3745  20.372   4.511  21.958  0.1988 -0.1684  0.1953
   45GLU    SC1 3746  19.985   4.431  22.153 -0.1592  0.0484 -0.1201
   46THR     BB 3747  20.655   4.440  22.029 -0.0533  0.0990  0.0828
   46THR    SC1 3748  20.893   4.575  21.894  0.0167 -0.3398 -0.2569
   47GLY     BB 3749  20.796   4.143  22.042 -0.0188  0.0789  0.1233
   48LEU     BB 3750  20.888   3.965  22.294 -0.1704  0.3149 -0.1943
   48LEU    SC1 3751  21.217   3.863  22.445 -0.0750 -0.0180 -0.3150
   49THR     BB 3752  20.683   3.784  22.506  0.2943 -0.0019  0.1084
   49THR    SC1 3753  20.535   3.550  22.634  0.0534  0.2039  0.2158
   50ASP     BB 3754  20.563   4.015  22.761 -0.1806 -0.0325  0.0799
   50ASP    SC1 3755  20.281   3.863  22.684  0.0232 -0.3225 -0.2034
   51GLY     BB 3756  20.564   4.271  22.887 -0.1737  0.3639 -0.1192
   52GLU     BB 3757  20.744   4.212  23.164 -0.0470 -0.2791 -0.2920
   52GLU    SC1 3758  20.715   3.885  23.402 -0.2126 -0.4642  0.0958
   53GLU     BB 3759  20.936   4.370  23.400 -0.1417  0.3712 -0.1665
   53GLU    SC1 3760  20.876   4.612  23.693  0.0158  0.0766 -0.0590
   54ASN     BB 3761  21.188   4.208  23.588  0.0800 -0.1817 -0.2074
   54ASN    SC1 3762  21.186   4.351  23.895  0.0017 -0.1939  0.0607
   55GLU     BB 3763  21.511   4.114  23.625  0.1731  0.1400  0.1553
   55GLU    SC1 3764  21.436   3.883  23.870  0.0034 -0.0823 -0.0769
   56GLU     BB 3765  21.799   4.276  23.664 -0.0023 -0.0833  0.0132
   56GLU    SC1 3766  21.948   3.869  23.658  0.1562  0.1803 -0.3436
   57PRO     BB 3767  21.595   4.532  23.753  0.1447 -0.1708 -0.1072
   57PRO    SC1 3768  21.784   4.757  23.853 -0.3440 -0.2487 -0.0479
   58THR     BB 3769  21.384   4.710  23.546  0.2364 -0.1810  0.1294
   58THR    SC1 3770  21.452   4.994  23.635  0.0829 -0.0428 -0.1777
   59GLU     BB 3771  21.377   4.804  23.207 -0.0667  0.2531  0.0560
   59GLU    SC1 3772  21.615   4.991  23.031 -0.3286 -0.4654  0.3282
   60GLU     BB 3773  21.289   4.544  23.013  0.0208  0.0913  0.1864
   60GLU    SC1 3774  21.298   4.139  23.125  0.0459  0.3109  0.1459
   61GLU     BB 3775  21.309   4.565  22.687 -0.5878  0.0604 -0.1230
   61GLU    SC1 3776  21.350   4.927  22.529 -0.2725  0.1570 -0.1303
    1ASN     BB 3777  12.810  20.886   2.326  0.4304  0.0577 -0.1513
    1ASN    SC1 3778  12.642  20.596   2.229 -0.1755 -0.1720 -0.0310
    2GLN     BB 3779  12.605  21.148   2.257  0.0120 -0.1606  0.0381
    2GLN    SC1 3780  12.623  21.177   1.862 -0.2594  0.0476 -0.0711
    3CYS     BB 3781  12.426  21.273   2.496 -0.2273  0.0786 -0.0698
    3CYS    SC1 3782  12.625  21.432   2.705 -0.1114  0.0635 -0.3618
    4LEU     BB 3783  12.266  21.586   2.523 -0.1126  0.1671 -0.3610
    4LEU    SC1 3784  11.899  21.566   2.575  0.0311  0.0149 -0.0155
    5PHE     BB 3785  12.409  21.868   2.527 -0.1541  0.1397  0.2486
    5PHE    SC1 3786  12.352  21.899   2.818 -0.1528 -0.1810 -0.0688
    5PHE    SC2 3787  12.647  21.920   2.985 -0.3019  0.2022  0.1612
    5PHE    SC3 3788  12.497  21.676   3.030  0.1220 -0.1462 -0.2163
    6GLN     BB 3789  12.612  22.062   2.431  0.1408  0.1490 -0.0577
    6GLN    SC1 3790  12.902  21.894   2.625 -0.0837  0.4292 -0.1386
    7SER     BB 3791  12.698  22.404   2.427  0.3003  0.2213  0.0399
    7SER    SC1 3792  12.531  22.517   2.590 -0.3283  0.1045  0.1014
    8THR     BB 3793  12.906  22.585   2.265  0.0273  0.0591  0.3343
    8THR    SC1 3794  12.720  22.823   2.308 -0.0292  0.0999 -0.0919
    9ASN     BB 3795  13.254  22.572   2.286  0.1872  0.0560  0.2276
    9ASN    SC1 3796  13.311  22.789   2.041  0.2474 -0.0131  0.0381
   10ASN     BB 3797  13.481  22.721   2.427 -0.3014 -0.5440 -0.1565
   10ASN    SC1 3798  13.641  22.486   2.602 -0.1135  0.2450 -0.1764
   11THR     BB 3799  13.543  22.993   2.357  0.0694  0.0116  0.0647
   11THR    SC1 3800  13.702  23.030   2.100 -0.1233  0.3073 -0.0165
   12GLN     BB 3801  13.514  23.242   2.556 -0.2867 -0.2806  0.1213
   12GLN    SC1 3802  13.178  23.295   2.728  0.1271  0.2971 -0.2144
   13GLY     BB 3803  13.796  23.367   2.606  0.3102  0.0350 -0.0828
   14SER     BB 3804  13.983  23.303   2.882 -0.0868 -0.1884 -0.1392
   14SER    SC1 3805  13.884  23.534   3.068  0.1178 -0.0101  0.2700
   15GLU     BB 3806  14.105  23.007   2.857  0.1565 -0.1061  0.2519
   15GLU    SC1 3807  14.487  22.993   2.932  0.3836 -0.1288  0.3007
   16ASN     BB 3808  14.037  22.716   2.979 -0.2134 -0.0793  0.3499
   16ASN    SC1 3809  13.899  22.739   3.291  0.1242 -0.2217 -0.3500
   17GLY     BB 3810  14.021  22.501   2.724  0.2646 -0.2561 -0.0032
   18GLY     BB 3811  14.231  22.344   2.573 -0.0292 -0.0272  0.2554
   19ASN     BB 3812  14.555  22.249   2.610 -0.1821  0.1566  0.1674
   19ASN    SC1 3813  14.762  22.063   2.371  0.0118 -0.1499  0.1143
   20ASN     BB 3814  14.821  22.348   2.743 -0.1535 -0.0773 -0.0414
   20ASN    SC1 3815  14.833  22.650   2.882 -0.0809 -0.3297 -0.1252
   21ALA     BB 3816  15.140  22.230   2.686  0.0002 -0.2192  0.1444
   21ALA    SC1 3817  15.239  22.446   2.814  0.4665 -0.2137 -0.2006
   22ILE     BB 3818  15.245  22.034   2.451  0.1816 -0.2745  0.1692
   22ILE    SC1 3819  15.562  22.118   2.358  0.0845 -0.0669  0.0167
   23ASN     BB 3820  15.158  22.151   2.166 -0.3713 -0.2753  0.0315
   23ASN    SC1 3821  15.028  21.837   2.018  0.2591 -0.3595  0.1303
   24MET     BB 3822  15.284  22.372   1.992  0.1048  0.0578  0.1632
   24MET    SC1 3823  15.611  22.338   1.875 -0.4556 -0.1749 -0.0141
   25GLN     BB 3824  15.140  22.600   1.798 -0.1534 -0.0367 -0.0904
   25GLN    SC1 3825  15.460  22.766   1.663  0.1646 -0.2748 -0.0745
   26ASP     BB 3826  14.951  22.534   1.555 -0.1367 -0.0656 -0.3380
   26ASP    SC1 3827  15.190  22.554   1.309 -0.0066  0.3403 -0.2129
   27VAL     BB 3828  14.713  22.295   1.481 -0.2204  0.0777  0.1246
   27VAL    SC1 3829  14.821  22.267   1.211 -0.4803 -0.0784  0.0328
   28ASN     BB 3830  14.466  22.282   1.610 -0.1802 -0.1641 -0.1520
   28ASN    SC1 3831  14.264  22.482   1.441 -0.0348  0.0527 -0.2980
   29ASP     BB 3832  14.271  22.031   1.587 -0.2328  0.0001  0.0350
   29ASP    SC1 3833  14.380  21.719   1.709 -0.0115  0.0579 -0.0069
   30LEU     BB 3834  14.136  21.870   1.333  0.2678  0.0621  0.0499
   30LEU    SC1 3835  13.976  22.152   1.256 -0.0763 -0.1848  0.2760
   31GLY     BB 3836  14.021  21.621   1.445 -0.1331 -0.2115  0.1191
   32SER     BB 3837  13.912  21.475   1.793 -0.0703  0.0569  0.0954
   32SER    SC1 3838  14.033  21.257   1.868  0.2285 -0.3049  0.0022
   33THR     BB 3839  13.550  21.534   1.897 -0.1542 -0.2595 -0.4927
   33THR    SC1 3840  13.376  21.559   1.648 -0.0594 -0.1066 -0.5445
   34MET     BB 3841  13.569  21.805   2.054 -0.0305  0.0200 -0.1968
   34MET    SC1 3842  13.791  21.646   2.328 -0.0883 -0.0800 -0.0343
   35THR     BB 3843  13.543  22.102   2.025 -0.0211  0.0456 -0.0591
   35THR    SC1 3844  13.520  22.229   2.301 -0.2022  0.0275 -0.0647
   36ASP     BB 3845  13.419  22.361   1.846 -0.2628 -0.0448  0.4156
   36ASP    SC1 3846  13.110  22.416   1.885 -0.2868  0.2133  0.1720
   37GLN     BB 3847  13.392  22.383   1.476  0.0016 -0.2993 -0.0204
   37GLN    SC1 3848  13.583  22.571   1.260  0.2394 -0.0845 -0.1684
   38ALA     BB 3849  13.316  22.125   1.315 -0.1345  0.1353 -0.4260
   38ALA    SC1 3850  13.528  21.993   1.211 -0.1746 -0.2517 -0.0445
   39LEU     BB 3851  13.130  22.226   1.063  0.0021 -0.0266 -0.0671
   39LEU    SC1 3852  13.114  22.610   1.167  0.2170  0.3063 -0.1076
   40ASN     BB 3853  13.002  21.980   0.858  0.1457 -0.1392 -0.1857
   40ASN    SC1 3854  13.285  21.854   0.770  0.3081 -0.3748 -0.1569
   41ASP     BB 3855  12.699  21.930   0.902  0.0816 -0.0560 -0.6542
   41ASP    SC1 3856  12.682  22.165   1.140 -0.2115  0.3941 -0.0551
   42ASP     BB 3857  12.678  21.695   1.119  0.1929 -0.2253  0.1385
   42ASP    SC1 3858  12.347  21.640   1.072  0.0099  0.0706  0.1192
   43ASP     BB 3859  12.783  21.394   1.105  0.0578  0.0085  0.1135
   43ASP    SC1 3860  13.008  21.490   0.854  0.2339  0.0898  0.4466
   44ALA     BB 3861  13.034  21.227   1.259 -0.0751  0.0624 -0.1409
   44ALA    SC1 3862  13.269  21.321   1.165 -0.0187  0.0535 -0.0116
   45GLU     BB 3863  13.235  21.183   1.511  0.3574  0.0188  0.0785
   45GLU    SC1 3864  13.027  20.947   1.632  0.1568  0.1557  0.1510
   46THR     BB 3865  13.556  21.132   1.460  0.0691  0.1031  0.3937
   46THR    SC1 3866  13.666  21.399   1.364 -0.2606  0.0904 -0.0541
   47GLY     BB 3867  13.666  21.119   1.768 -0.1262  0.1026  0.3048
   48LEU     BB 3868  13.671  20.856   1.904  0.1415  0.0043  0.0868
   48LEU    SC1 3869  13.857  20.591   1.745 -0.0516 -0.0283  0.2867
   49THR     BB 3870  13.566  20.724   2.144 -0.1522 -0.0507 -0.1106
   49THR    SC1 3871  13.480  20.447   2.048 -0.1288 -0.1219  0.0700
   50ASP     BB 3872  13.572  20.976   2.379 -0.1788  0.0804 -0.0420
   50ASP    SC1 3873  13.745  21.200   2.216  0.0033 -0.1402 -0.3327
   51GLY     BB 3874  13.335  21.058   2.529  0.1178 -0.1522 -0.0370
   52GLU     BB 3875  13.118  20.834   2.730  0.1838 -0.0849  0.2186
   52GLU    SC1 3876  12.843  21.011   2.933  0.1638 -0.0123 -0.3499
   53GLU     BB 3877  13.278  20.578   2.887 -0.3316  0.0390  0.1528
   53GLU    SC1 3878  13.479  20.489   2.608 -0.3093 -0.0956 -0.0001
   54ASN     BB 3879  13.419  20.552   3.164 -0.1048 -0.0195 -0.1977
   54ASN    SC1 3880  13.261  20.270   3.333  0.0243 -0.2677 -0.0296
   55GLU     BB 3881  13.714  20.610   3.298 -0.2346 -0.2986 -0.0003
   55GLU    SC1 3882  13.657  20.966   3.423 -0.4750  0.1433 -0.1388
   56GLU     BB 3883  13.987  20.463   3.269 -0.0049  0.0095 -0.2216
   56GLU    SC1 3884  14.189  20.453   2.955  0.2243 -0.0504 -0.0822
   57PRO     BB 3885  14.094  20.157   3.383  0.2144 -0.0326 -0.2582
   57PRO    SC1 3886  14.136  20.279   3.702 -0.1004  0.0856  0.2831
   58THR     BB 3887  14.022  20.009   3.132 -0.1391 -0.0960 -0.0926
   58THR    SC1 3888  13.721  20.042   3.097 -0.1152 -0.2105 -0.4508
   59GLU     BB 3889  14.278  19.897   2.953  0.3387  0.0381  0.1304
   59GLU    SC1 3890  14.554  20.019   2.740  0.2418 -0.1111 -0.2414
   60GLU     BB 3891  14.397  19.564   2.963 -0.0431 -0.2509  0.0906
   60GLU    SC1 3892  14.173  19.489   2.680 -0.0758 -0.1292  0.1081
   61GLU     BB 3893  14.595  19.362   3.169  0.0263  0.0389  0.0307
   61GLU    SC1 3894  14.434  19.073   3.312  0.1961 -0.3482  0.0046
    1ASN     BB 3895  16.476  10.447  10.374  0.0292  0.1553 -0.0428
    1ASN    SC1 3896  16.407  10.786  10.345  0.3116  0.0222  0.3451
    2GLN     BB 3897  16.209  10.229  10.520  0.1465  0.1355 -0.1744
    2GLN    SC1 3898  15.808  10.202  10.461  0.1425  0.0839  0.0253
    3CYS     BB 3899  16.333  10.047  10.749  0.1382 -0.2285  0.0116
    3CYS    SC1 3900  16.614   9.900  10.647 -0.7091 -0.3099 -0.2902
    4LEU     BB 3901  16.089   9.821  10.831  0.1589  0.0173 -0.0706
    4LEU    SC1 3902  15.794  10.059  10.971 -0.3086  0.3107 -0.0938
    5PHE     BB 3903  16.158   9.472  11.015  0.0847 -0.0266  0.1050
    5PHE    SC1 3904  15.958   9.640  11.215  0.0659  0.1224 -0.1999
    5PHE    SC2 3905  15.655   9.734  11.337  0.1529  0.0490  0.0765
    5PHE    SC3 3906  15.653   9.643  11.062 -0.1603 -0.3843  0.2111
    6GLN     BB 3907  16.457   9.368  11.152  0.2670 -0.1990 -0.1070
    6GLN    SC1 3908  16.452   9.071  10.904 -0.1426 -0.0726  0.2367
    7SER     BB 3909  16.592   9.229  11.389  0.3060  0.0365 -0.0870
    7SER    SC1 3910  16.850   9.206  11.343  0.0941 -0.0286  0.0266
    8THR     BB 3911  16.528   9.205  11.718 -0.0616 -0.1981  0.1243
    8THR    SC1 3912  16.294   9.042  11.824 -0.2022 -0.1881 -0.1594
    9ASN     BB 3913  16.538   9.466  11.876  0.2860 -0.3741 -0.0973
    9ASN    SC1 3914  16.769   9.685  11.903  0.0762  0.1870  0.1667
   10ASN     BB 3915  16.221   9.574  11.954  0.0543 -0.4506 -0.1083
   10ASN    SC1 3916  16.073   9.339  12.091 -0.2682  0.3061  0.3901
   11THR     BB 3917  16.022   9.827  11.916 -0.0119 -0.0733 -0.0554
   11THR    SC1 3918  16.007   9.772  11.617 -0.1681 -0.4820  0.0201
   12GLN     BB 3919  15.781   9.859  12.109 -0.2122  0.0277 -0.2310
   12GLN    SC1 3920  15.575   9.789  11.723  0.0638  0.3189 -0.2180
   13GLY     BB 3921  15.501  10.006  12.093  0.2527 -0.0864  0.1148
   14SER     BB 3922  15.433  10.320  12.086 -0.1164 -0.1623  0.2444
   14SER    SC1 3923  15.230  10.253  12.215 -0.2654  0.0017  0.2309
   15GLU     BB 3924  15.562  10.601  11.932 -0.0521  0.1669 -0.0200
   15GLU    SC1 3925  15.861  10.586  11.687 -0.4168 -0.0152 -0.1856
   16ASN     BB 3926  15.371  10.873  12.083  0.3122  0.0491  0.2889
   16ASN    SC1 3927  15.412  10.723  12.371 -0.3682 -0.0959 -0.3767
   17GLY     BB 3928  15.288  11.145  11.962 -0.5490  0.1692  0.0990
   18GLY     BB 3929  15.327  11.479  12.028  0.2345  0.1715  0.2258
   19ASN     BB 3930  15.003  11.488  12.087  0.1995 -0.1521 -0.1756
   19ASN    SC1 3931  14.920  11.734  12.348 -0.2908  0.3682 -0.0178
   20ASN     BB 3932  14.763  11.559  11.871  0.0591  0.0292 -0.0903
   20ASN    SC1 3933  14.579  11.673  12.133 -0.1302 -0.0271  0.2588
   21ALA     BB 3934  14.673  11.336  11.583  0.0497 -0.2441 -0.0527
   21ALA    SC1 3935  14.455  11.211  11.682  0.1643 -0.2187  0.2420
   22ILE     BB 3936  14.828  11.154  11.312  0.1907  0.1269 -0.0295
   22ILE    SC1 3937  15.045  11.352  11.139  0.1575  0.0588 -0.1506
   23ASN     BB 3938  14.850  10.870  11.198  0.1517  0.0856  0.0682
   23ASN    SC1 3939  14.883  10.932  10.824 -0.2660  0.3017  0.3087
   24MET     BB 3940  15.010  10.599  11.197 -0.1886 -0.2683  0.2983
   24MET    SC1 3941  15.218  10.610  10.854  0.0647 -0.0782 -0.1200
   25GLN     BB 3942  15.044  10.378  11.458  0.1372  0.1435 -0.1417
   25GLN    SC1 3943  15.350  10.222  11.598 -0.2193 -0.2309 -0.2771
   26ASP     BB 3944  14.749  10.273  11.569  0.1356  0.3762 -0.0064
   26ASP    SC1 3945  14.586  10.420  11.361 -0.2782 -0.2167  0.0758
   27VAL     BB 3946  14.654   9.956  11.445  0.5639  0.0854 -0.3031
   27VAL    SC1 3947  14.423   9.992  11.270  0.4868  0.1131 -0.1970
   28ASN     BB 3948  14.669   9.654  11.607  0.1776  0.2079 -0.0734
   28ASN    SC1 3949  14.491   9.384  11.515  0.2591  0.0492  0.0451
   29ASP     BB 3950  14.915   9.568  11.779  0.0770  0.2331 -0.2165
   29ASP    SC1 3951  14.732   9.319  11.909  0.0711  0.2751 -0.2179
   30LEU     BB 3952  15.169   9.382  11.711 -0.0610 -0.2298  0.0065
   30LEU    SC1 3953  15.160   9.439  11.359  0.3024 -0.2829 -0.0714
   31GLY     BB 3954  15.447   9.296  11.864  0.3013 -0.0960  0.3791
   32SER     BB 3955  15.604   9.417  12.112  0.1806 -0.1244 -0.1752
   32SER    SC1 3956  15.725   9.181  12.204  0.0636 -0.1177  0.0203
   33THR     BB 3957  15.424   9.460  12.402  0.0819 -0.0532  0.0008
   33THR    SC1 3958  15.612   9.679  12.499  0.0180 -0.1185  0.2782
   34MET     BB 3959  15.377   9.234  12.698 -0.2469  0.0511  0.0618
   34MET    SC1 3960  15.702   9.084  12.598 -0.2371  0.0810  0.1640
   35THR     BB 3961  15.328   8.898  12.817  0.1791  0.0336  0.0439
   35THR    SC1 3962  15.218   8.745  12.579  0.1438  0.0825  0.0287
   36ASP     BB 3963  15.110   8.943  13.034  0.0742  0.1162  0.0807
   36ASP    SC1 3964  14.967   9.284  13.037  0.0717 -0.0146 -0.0997
   37GLN     BB 3965  15.269   9.076  13.293 -0.0081 -0.0907  0.1873
   37GLN    SC1 3966  15.617   9.148  13.194 -0.3739 -0.1591  0.0566
   38ALA     BB 3967  15.116   8.938  13.518 -0.3730  0.2353 -0.0650
   38ALA    SC1 3968  14.918   9.007  13.688  0.0277 -0.0754  0.5705
   39LEU     BB 3969  15.327   8.739  13.706 -0.1465 -0.1199 -0.2477
   39LEU    SC1 3970  15.624   8.907  13.569 -0.0000  0.1485  0.0273
   40ASN     BB 3971  15.438   8.433  13.689  0.0001  0.4266  0.2851
   40ASN    SC1 3972  15.155   8.349  13.771  0.0098  0.2317  0.1745
   41ASP     BB 3973  15.787   8.454  13.680  0.0065 -0.2538 -0.2480
   41ASP    SC1 3974  15.811   8.595  13.998  0.0982  0.1757 -0.0326
   42ASP     BB 3975  16.021   8.294  13.694 -0.3357 -0.3389 -0.0214
   42ASP    SC1 3976  16.316   8.380  13.661  0.1122 -0.1790 -0.2790
   43ASP     BB 3977  15.998   7.956  13.725  0.1704 -0.0320 -0.1027
   43ASP    SC1 3978  15.655   7.997  13.782  0.3079 -0.0274  0.0656
   44ALA     BB 3979  15.928   7.754  13.520  0.1593 -0.0549  0.2893
   44ALA    SC1 3980  16.122   7.573  13.569 -0.0644 -0.2954  0.3033
   45GLU     BB 3981  15.947   7.828  13.219  0.2489  0.1775  0.0844
   45GLU    SC1 3982  15.752   7.479  13.104 -0.0374 -0.1266 -0.1316
   46THR     BB 3983  16.109   8.108  13.241 -0.1221  0.0961  0.0332
   46THR    SC1 3984  15.974   8.381  13.219 -0.1313  0.0985  0.1159
   47GLY     BB 3985  16.349   8.012  13.462 -0.1567  0.5726 -0.1486
   48LEU     BB 3986  16.633   7.855  13.489 -0.0600 -0.0942 -0.0236
   48LEU    SC1 3987  16.418   7.625  13.312  0.2360 -0.2792 -0.0283
   49THR     BB 3988  16.892   7.901  13.270  0.1547 -0.2641 -0.0018
   49THR    SC1 3989  17.064   7.660  13.347  0.2997 -0.1544  0.0221
   50ASP     BB 3990  16.957   7.986  12.989 -0.0670 -0.0587 -0.1142
   50ASP    SC1 3991  16.852   8.310  13.048 -0.1842 -0.5490 -0.1868
   51GLY     BB 3992  16.740   8.041  12.690 -0.1183  0.0374  0.0604
   52GLU     BB 3993  16.482   8.226  12.645  0.0293 -0.1112  0.2561
   52GLU    SC1 3994  16.084   8.301  12.725 -0.2063  0.3290  0.0976
   53GLU     BB 3995  16.598   8.505  12.618 -0.2481  0.1640  0.2705
   53GLU    SC1 3996  16.361   8.750  12.650 -0.0314 -0.1917  0.0904
   54ASN     BB 3997  16.953   8.492  12.607  0.1206  0.0707 -0.2316
   54ASN    SC1 3998  17.038   8.569  12.281 -0.2041  0.0417 -0.0138
   55GLU     BB 3999  17.202   8.615  12.786 -0.2756 -0.0637 -0.0264
   55GLU    SC1 4000  17.492   8.864  12.668 -0.2055  0.0738 -0.1050
   56GLU     BB 4001  17.358   8.368  12.986  0.2234 -0.1634  0.0630
   56GLU    SC1 4002  17.690   8.342  12.772  0.0888 -0.0567  0.0733
   57PRO     BB 4003  17.292   8.283  13.300 -0.2314 -0.1138 -0.0208
   57PRO    SC1 4004  17.368   7.978  13.402 -0.2432  0.0469 -0.1719
   58THR     BB 4005  17.466   8.428  13.537  0.0964 -0.0052  0.1620
   58THR    SC1 4006  17.382   8.247  13.768 -0.1339  0.1157  0.1761
   59GLU     BB 4007  17.500   8.692  13.694  0.1227 -0.0014 -0.0694
   59GLU    SC1 4008  17.721   9.008  13.543  0.1906 -0.0626  0.1662
   60GLU     BB 4009  17.285   8.851  13.883 -0.1038  0.1299  0.2284
   60GLU    SC1 4010  17.173   8.558  14.159  0.0150  0.1464  0.0759
   61GLU     BB 4011  16.997   8.929  13.815  0.0440 -0.0260 -0.1894
   61GLU    SC1 4012  16.916   9.301  13.955  0.1118 -0.0052  0.2413
    1ASN     BB 4013   8.242  19.774   0.012 -0.1865 -0.0206 -0.3064
    1ASN    SC1 4014   8.057  20.000  -0.105  0.0993 -0.4278 -0.1494
    2GLN     BB 4015   8.348  19.979   0.294  0.4213  0.1043 -0.3414
    2GLN    SC1 4016   8.154  20.308   0.247  0.1061 -0.0064 -0.0636
    3CYS     BB 4017   8.600  20.103   0.423 -0.2113 -0.1276 -0.1683
    3CYS    SC1 4018   8.719  20.171   0.123 -0.5128 -0.2636  0.1677
    4LEU     BB 4019   8.641  19.985   0.740  0.3446 -0.1454 -0.0373
    4LEU    SC1 4020   8.983  20.028   0.757  0.0420 -0.1524  0.0106
    5PHE     BB 4021   8.556  20.129   1.030 -0.0429  0.1325  0.0931
    5PHE    SC1 4022   8.443  20.012   1.296 -0.0688  0.0888 -0.2331
    5PHE    SC2 4023   8.104  19.984   1.302 -0.0832  0.2680 -0.1579
    5PHE    SC3 4024   8.247  19.736   1.261 -0.2187  0.1648 -0.0183
    6GLN     BB 4025   8.815  20.349   1.134  0.1151  0.0891  0.3324
    6GLN    SC1 4026   8.803  20.468   0.761 -0.3444  0.0572 -0.1554
    7SER     BB 4027   8.716  20.461   1.405  0.2540  0.1432  0.0419
    7SER    SC1 4028   8.949  20.403   1.572 -0.1335 -0.1652  0.0958
    8THR     BB 4029   8.495  20.705   1.455  0.4457 -0.3762 -0.2029
    8THR    SC1 4030   8.325  20.577   1.674 -0.1974  0.1838 -0.3389
    9ASN     BB 4031   8.494  21.004   1.378  0.1819 -0.3214 -0.0779
    9ASN    SC1 4032   8.428  20.999   1.086 -0.2253  0.0549  0.0581
   10ASN     BB 4033   8.742  21.180   1.517 -0.0995 -0.1494 -0.0216
   10ASN    SC1 4034   8.972  20.917   1.405  0.2250 -0.0302 -0.2243
   11THR     BB 4035   8.809  21.178   1.808  0.1655 -0.1211 -0.3502
   11THR    SC1 4036   8.747  20.884   1.860  0.1762 -0.0805 -0.0965
   12GLN     BB 4037   8.567  21.319   1.983  0.0862  0.1803  0.0561
   12GLN    SC1 4038   8.643  21.181   2.305 -0.0758 -0.2980 -0.2630
   13GLY     BB 4039   8.341  21.665   1.949  0.0063  0.3203  0.1610
   14SER     BB 4040   7.998  21.715   2.015 -0.0241  0.1576 -0.2041
   14SER    SC1 4041   7.759  21.873   1.875 -0.0622  0.0252 -0.0968
   15GLU     BB 4042   7.917  21.433   1.940 -0.0601  0.2366  0.3942
   15GLU    SC1 4043   8.069  21.214   2.215 -0.1993 -0.0240 -0.2166
   16ASN     BB 4044   7.743  21.309   1.720 -0.2290  0.1784  0.3891
   16ASN    SC1 4045   7.644  20.987   1.796 -0.2432 -0.0377 -0.0937
   17GLY     BB 4046   7.451  21.449   1.717 -0.6980 -0.2253  0.0958
   18GLY     BB 4047   7.390  21.550   2.010  0.4124 -0.0405  0.1586
   19ASN     BB 4048   7.255  21.811   2.181 -0.1633 -0.0539  0.0181
   19ASN    SC1 4049   7.531  21.865   2.378  0.2188  0.1073 -0.0146
   20ASN     BB 4050   7.155  21.618   2.438  0.3703 -0.0098  0.0166
   20ASN    SC1 4051   7.394  21.477   2.632 -0.4521 -0.1378  0.0893
   21ALA     BB 4052   6.868  21.419   2.380 -0.0555 -0.1062 -0.0381
   21ALA    SC1 4053   7.035  21.329   2.189  0.2259  0.0056  0.1495
   22ILE     BB 4054   6.578  21.317   2.523  0.0873  0.0065 -0.2520
   22ILE    SC1 4055   6.304  21.498   2.435 -0.0180 -0.0605 -0.0680
   23ASN     BB 4056   6.527  20.992   2.507  0.2610 -0.0449  0.0437
   23ASN    SC1 4057   6.700  20.692   2.516 -0.0207 -0.3010  0.0119
   24MET     BB 4058   6.275  20.855   2.380 -0.1419 -0.1117 -0.2277
   24MET    SC1 4059   6.323  20.490   2.484 -0.1383 -0.1070 -0.0197
   25GLN     BB 4060   6.035  21.107   2.308 -0.0417  0.0046  0.0934
   25GLN    SC1 4061   6.106  21.033   1.940  0.4516 -0.0116  0.1674
   26ASP     BB 4062   5.707  21.063   2.206 -0.2028 -0.2312  0.0333
   26ASP    SC1 4063   5.518  21.367   2.224 -0.4182 -0.3409  0.3500
   27VAL     BB 4064   5.798  20.728   2.320  0.4627  0.1068  0.2277
   27VAL    SC1 4065   5.878  20.448   2.306 -0.2361 -0.1082  0.0952
   28ASN     BB 4066   5.571  20.761   2.570  0.0502 -0.0057 -0.4102
   28ASN    SC1 4067   5.377  20.995   2.484  0.2027  0.4585  0.0151
   29ASP     BB 4068   5.574  20.833   2.874 -0.0778  0.4584 -0.0029
   29ASP    SC1 4069   5.293  20.605   2.901  0.0612  0.0598  0.3278
   30LEU     BB 4070   5.800  20.938   3.068 -0.2287 -0.1474 -0.2077
   30LEU    SC1 4071   5.969  20.787   3.323 -0.0485  0.1872  0.1026
   31GLY     BB 4072   5.794  21.249   3.070  0.2617 -0.0933  0.0108
   32SER     BB 4073   5.515  21.321   2.966 -0.1587  0.0176 -0.2466
   32SER    SC1 4074   5.441  21.308   2.698  0.2738 -0.3187  0.0458
   33THR     BB 4075   5.351  21.489   3.097 -0.2950  0.3892 -0.1789
   33THR    SC1 4076   5.152  21.315   3.249  0.1193 -0.0722 -0.1364
   34MET     BB 4077   5.462  21.656   3.364 -0.0914  0.5110 -0.0827
   34MET    SC1 4078   5.220  21.537   3.674 -0.0875  0.0496  0.2426
   35THR     BB 4079   5.751  21.623   3.516 -0.2775  0.1579  0.1507
   35THR    SC1 4080   5.648  21.646   3.802 -0.2133  0.0002  0.1875
   36ASP     BB 4081   6.001  21.514   3.361 -0.0611 -0.0698 -0.0941
   36ASP    SC1 4082   6.298  21.551   3.571 -0.0691  0.0113 -0.0205
   37GLN     BB 4083   6.117  21.563   3.097 -0.1215 -0.1009 -0.1429
   37GLN    SC1 4084   6.523  21.577   3.094  0.0392  0.3384 -0.0539
   38ALA     BB 4085   6.172  21.819   2.884 -0.1032 -0.0509 -0.2623
   38ALA    SC1 4086   6.386  21.779   2.724  0.2949 -0.2835  0.2943
   39LEU     BB 4087   6.033  22.060   2.899 -0.0746 -0.0961 -0.1054
   39LEU    SC1 4088   6.308  22.211   2.794  0.1517  0.2023  0.3486
   40ASN     BB 4089   5.795  22.063   2.712  0.0985 -0.0229  0.1249
   40ASN    SC1 4090   5.691  22.232   2.463 -0.1770  0.1572 -0.1485
   41ASP     BB 4091   5.511  22.034   2.851 -0.0391  0.1600  0.0470
   41ASP    SC1 4092   5.415  21.711   2.695 -0.3590  0.0548  0.2326
   42ASP     BB 4093   5.582  22.096   3.213 -0.5118 -0.2084  0.0285
   42ASP    SC1 4094   5.875  21.968   3.319 -0.2752 -0.0985  0.0486
   43ASP     BB 4095   5.538  22.451   3.214 -0.0302  0.0969 -0.1359
   43ASP    SC1 4096   5.695  22.491   2.895  0.0232 -0.0153 -0.3172
   44ALA     BB 4097   5.209  22.423   3.139 -0.2669  0.2697 -0.0063
   44ALA    SC1 4098   5.070  22.453   3.369 -0.1137 -0.0309  0.1301
   45GLU     BB 4099   5.095  22.349   2.855  0.1101  0.1836  0.2407
   45GLU    SC1 4100   4.787  22.531   2.749  0.2807  0.1972 -0.2328
   46THR     BB 4101   4.976  22.023   2.813  0.0421  0.1280  0.1372
   46THR    SC1 4102   5.141  21.919   3.047  0.1376 -0.0597 -0.0112
   47GLY     BB 4103   4.983  21.807   2.546  0.7000 -0.0898  0.0643
   48LEU     BB 4104   5.033  21.497   2.597 -0.1021  0.2054 -0.0547
   48LEU    SC1 4105   4.980  21.573   2.947  0.4187  0.1821  0.1561
   49THR     BB 4106   5.074  21.306   2.320  0.0123 -0.1660 -0.0494
   49THR    SC1 4107   4.952  21.055   2.442  0.1138 -0.3297 -0.2765
   50ASP     BB 4108   4.889  21.413   2.085 -0.0917 -0.0858  0.0249
   50ASP    SC1 4109   4.639  21.545   2.330 -0.2808  0.1325  0.0300
   51GLY     BB 4110   4.717  21.242   1.924 -0.1246 -0.0983 -0.4898
   52GLU     BB 4111   4.716  21.059   1.672 -0.0092 -0.0725  0.0870
   52GLU    SC1 4112   4.349  21.156   1.668  0.0700 -0.1207 -0.0362
   53GLU     BB 4113   4.917  21.000   1.506  0.1563 -0.0117 -0.1693
   53GLU    SC1 4114   5.104  21.339   1.475 -0.0553  0.2171 -0.0985
   54ASN     BB 4115   4.977  20.749   1.326  0.2162 -0.1665 -0.0302
   54ASN    SC1 4116   4.805  20.682   1.046 -0.2320 -0.2448  0.4713
   55GLU     BB 4117   5.214  20.483   1.367  0.2494 -0.2053  0.0370
   55GLU    SC1 4118   5.189  20.627   1.752 -0.0140 -0.1601  0.0082
   56GLU     BB 4119   5.301  20.181   1.361  0.2089  0.0052  0.0077
   56GLU    SC1 4120   5.625  20.291   1.528 -0.2656 -0.0620 -0.2146
   57PRO     BB 4121   5.179  19.869   1.208 -0.3048 -0.1044 -0.2158
   57PRO    SC1 4122   5.201  19.594   1.061 -0.2300  0.2470  0.0414
   58THR     BB 4123   4.948  19.726   1.401  0.0917 -0.1609  0.1220
   58THR    SC1 4124   4.750  19.864   1.215 -0.0559 -0.3006  0.1748
   59GLU     BB 4125   4.968  19.712   1.678  0.0994 -0.3649  0.1415
   59GLU    SC1 4126   5.137  19.395   1.794 -0.3376 -0.1879  0.0616
   60GLU     BB 4127   4.781  19.784   1.904  0.3948  0.1282  0.1526
   60GLU    SC1 4128   4.497  19.875   1.655 -0.2084 -0.0097 -0.4166
   61GLU     BB 4129   4.892  19.823   2.220 -0.3432 -0.0974 -0.1766
   61GLU    SC1 4130   4.900  19.506   2.376 -0.0359  0.2314 -0.0145
  30.00000  30.00000  30.00000
