# Supplementary material for: The juxtamembrane linker of synaptotagmin 1 regulates Ca2+ binding via liquid-liquid phase separation
Source: Nat Commun. 2024 Jan 4;15:262. doi: 10.1038/s41467-023-44414-5 (PMC10766989; doi:10.1038/s41467-023-44414-5)
Supplement: Supplementary file 12 — Supplementary Dataset 4 [file 41467_2023_44414_MOESM12_ESM.txt]

Title of the system in water
 4130
    1ASN     BB    1  -1.814  17.931   6.232  0.4519 -0.0465 -0.1676
    1ASN    SC1    2  -1.919  17.759   5.928  0.1078  0.1330  0.0159
    2GLN     BB    3  -1.526  17.824   6.285 -0.0833  0.3775  0.2105
    2GLN    SC1    4  -1.201  17.891   6.039  0.1183 -0.0706 -0.0514
    3CYS     BB    5  -1.323  17.835   6.573  0.0616 -0.1706  0.0150
    3CYS    SC1    6  -1.051  18.079   6.482  0.3416  0.1643  0.1868
    4LEU     BB    7  -1.092  17.612   6.631 -0.1576  0.1460  0.2681
    4LEU    SC1    8  -1.195  17.425   6.340 -0.4740  0.0847 -0.2034
    5PHE     BB    9  -1.092  17.375   6.874 -0.1361  0.1883 -0.0463
    5PHE    SC1   10  -0.891  17.478   7.061  0.0030 -0.2562  0.0814
    5PHE    SC2   11  -0.681  17.290   7.251  0.0834 -0.3722 -0.1193
    5PHE    SC3   12  -0.808  17.511   7.389  0.5020 -0.1683 -0.0448
    6GLN     BB   13  -1.267  17.135   6.805 -0.2874  0.0676  0.0072
    6GLN    SC1   14  -1.225  17.008   6.462  0.1504 -0.2296  0.1093
    7SER     BB   15  -1.345  16.807   6.958  0.0767 -0.0095  0.0618
    7SER    SC1   16  -1.596  16.729   7.020  0.1107 -0.0633  0.4956
    8THR     BB   17  -1.063  16.649   7.009  0.3015  0.0176 -0.1317
    8THR    SC1   18  -1.084  16.578   7.305  0.0897  0.3673 -0.0571
    9ASN     BB   19  -0.898  16.956   7.117 -0.0761 -0.0195  0.0017
    9ASN    SC1   20  -0.759  17.078   6.823 -0.1137  0.0851 -0.2947
   10ASN     BB   21  -0.929  17.007   7.429  0.0463  0.1594 -0.3858
   10ASN    SC1   22  -1.052  16.782   7.656 -0.2300  0.2151 -0.2621
   11THR     BB   23  -0.757  17.226   7.639 -0.0983 -0.1272 -0.0879
   11THR    SC1   24  -0.597  17.072   7.848  0.3995  0.0238 -0.3427
   12GLN     BB   25  -0.909  17.452   7.822 -0.3656 -0.1509 -0.1219
   12GLN    SC1   26  -1.280  17.401   7.889  0.0570 -0.1337  0.2133
   13GLY     BB   27  -0.947  17.762   7.659 -0.1694 -0.1712  0.1145
   14SER     BB   28  -0.793  18.042   7.786 -0.1752 -0.2209  0.2544
   14SER    SC1   29  -0.532  18.058   7.766  0.1305 -0.4357 -0.0421
   15GLU     BB   30  -0.919  18.066   8.100 -0.0614  0.0316  0.0307
   15GLU    SC1   31  -0.732  18.350   8.151  0.3723 -0.1074 -0.1554
   16ASN     BB   32  -1.098  17.800   8.108  0.0864 -0.1612 -0.1255
   16ASN    SC1   33  -1.316  17.960   8.350 -0.2532  0.2689  0.0749
   17GLY     BB   34  -0.921  17.504   8.307  0.0555 -0.1211 -0.0136
   18GLY     BB   35  -0.673  17.351   8.199 -0.3258 -0.0606  0.1918
   19ASN     BB   36  -0.354  17.421   8.045 -0.0037 -0.2084  0.0357
   19ASN    SC1   37  -0.198  17.659   8.169  0.0125  0.0330 -0.4084
   20ASN     BB   38  -0.240  17.298   7.745  0.4333 -0.3337 -0.1350
   20ASN    SC1   39   0.072  17.380   7.675  0.0471  0.2327  0.1406
   21ALA     BB   40  -0.273  17.317   7.423  0.1146 -0.1861  0.0844
   21ALA    SC1   41  -0.439  17.519   7.356 -0.0473 -0.2736  0.2135
   22ILE     BB   42  -0.041  17.279   7.206  0.2567 -0.0146 -0.0398
   22ILE    SC1   43  -0.278  17.349   6.971  0.1606 -0.0832  0.0360
   23ASN     BB   44   0.265  17.180   7.159  0.0055 -0.1711 -0.0943
   23ASN    SC1   45   0.203  16.973   6.870  0.1094  0.3406  0.1476
   24MET     BB   46   0.556  17.293   7.156  0.0265 -0.0698 -0.2078
   24MET    SC1   47   0.578  17.578   6.959  0.1783  0.3163 -0.2869
   25GLN     BB   48   0.803  17.155   7.332  0.0618  0.1688 -0.0919
   25GLN    SC1   49   1.133  17.324   7.287 -0.2284  0.0580 -0.4153
   26ASP     BB   50   0.738  16.867   7.425 -0.0034 -0.0979  0.0667
   26ASP    SC1   51   0.560  16.804   7.145  0.1126  0.0857  0.1517
   27VAL     BB   52   0.620  16.871   7.730  0.3624 -0.3007  0.1604
   27VAL    SC1   53   0.541  16.659   7.915 -0.1109 -0.1270  0.1719
   28ASN     BB   54   0.625  17.137   7.892  0.1604  0.0372 -0.2461
   28ASN    SC1   55   0.487  17.373   7.725 -0.1507 -0.2578  0.0786
   29ASP     BB   56   0.546  17.093   8.219  0.0871  0.1659  0.1055
   29ASP    SC1   57   0.646  17.404   8.278  0.2129 -0.2895 -0.3871
   30LEU     BB   58   0.720  16.927   8.426  0.0725 -0.0504  0.3752
   30LEU    SC1   59   0.539  16.602   8.404  0.0684  0.0523 -0.1545
   31GLY     BB   60   0.972  17.092   8.566 -0.0344 -0.3174  0.1993
   32SER     BB   61   1.242  16.972   8.541  0.0520 -0.2486  0.0679
   32SER    SC1   62   1.288  16.856   8.823  0.0833 -0.6608 -0.2983
   33THR     BB   63   1.240  16.767   8.295 -0.0348  0.3945 -0.1292
   33THR    SC1   64   1.512  16.715   8.167 -0.0139  0.0032  0.0621
   34MET     BB   65   1.013  16.714   8.047  0.1629 -0.1132  0.1195
   34MET    SC1   66   1.186  16.356   7.927  0.1452 -0.0577 -0.0234
   35THR     BB   67   1.196  16.850   7.790  0.0749  0.0982  0.2259
   35THR    SC1   68   1.034  17.094   7.705  0.1461  0.0723  0.0102
   36ASP     BB   69   1.462  16.724   7.678  0.0860 -0.0275  0.2502
   36ASP    SC1   70   1.735  16.842   7.803  0.0782 -0.0499  0.2352
   37GLN     BB   71   1.590  16.702   7.347 -0.0470  0.0338 -0.0088
   37GLN    SC1   72   1.337  16.581   7.078 -0.0758  0.1055  0.1182
   38ALA     BB   73   1.895  16.573   7.496  0.0874  0.1338 -0.2733
   38ALA    SC1   74   1.863  16.353   7.343  0.1789 -0.4038  0.4313
   39LEU     BB   75   2.099  16.608   7.749  0.2780  0.0041  0.3846
   39LEU    SC1   76   2.099  16.279   7.831  0.1293  0.1581  0.1276
   40ASN     BB   77   2.239  16.877   7.846 -0.5069 -0.1777  0.2872
   40ASN    SC1   78   2.111  16.926   8.134 -0.0915  0.0004 -0.3079
   41ASP     BB   79   2.477  17.076   7.734 -0.1028 -0.1873 -0.0400
   41ASP    SC1   80   2.595  17.351   7.555  0.2414 -0.0066  0.3212
   42ASP     BB   81   2.726  16.887   7.707 -0.0929 -0.2904  0.2822
   42ASP    SC1   82   2.607  16.505   7.678  0.0629 -0.2391 -0.1530
   43ASP     BB   83   3.011  16.911   7.886  0.1924  0.4254 -0.0606
   43ASP    SC1   84   3.044  17.074   8.171  0.2042  0.1238  0.4347
   44ALA     BB   85   3.286  16.767   7.765  0.1135  0.0284  0.2069
   44ALA    SC1   86   3.344  16.505   7.801 -0.2089 -0.0595  0.1087
   45GLU     BB   87   3.348  16.914   7.513  0.2495  0.1317  0.3570
   45GLU    SC1   88   3.698  16.885   7.501  0.3529  0.0460 -0.2776
   46THR     BB   89   3.084  16.934   7.306  0.0554  0.0805 -0.1111
   46THR    SC1   90   3.236  16.865   7.051 -0.2114 -0.1139 -0.2211
   47GLY     BB   91   2.793  17.059   7.300  0.2474  0.1232  0.1567
   48LEU     BB   92   2.484  17.077   7.162 -0.0548  0.1138 -0.0035
   48LEU    SC1   93   2.625  17.193   6.902  0.2327  0.2710 -0.2967
   49THR     BB   94   2.210  17.111   7.214  0.0981 -0.1370  0.1976
   49THR    SC1   95   2.086  17.089   7.491  0.1335 -0.1358  0.2134
   50ASP     BB   96   2.054  16.841   7.118 -0.1846  0.2085 -0.0653
   50ASP    SC1   97   2.294  16.642   7.015  0.0707  0.2300  0.0171
   51GLY     BB   98   1.827  16.802   6.873  0.0498  0.1949 -0.1000
   52GLU     BB   99   1.852  16.603   6.553  0.4786 -0.1453 -0.0292
   52GLU    SC1  100   1.598  16.278   6.599  0.1942  0.1362  0.3021
   53GLU     BB  101   1.762  16.616   6.185  0.2796 -0.1398  0.2016
   53GLU    SC1  102   2.080  16.415   6.083 -0.1652 -0.3234 -0.0838
   54ASN     BB  103   1.841  16.813   5.913  0.0835  0.2599 -0.2144
   54ASN    SC1  104   1.903  16.578   5.653 -0.1046  0.1395  0.1125
   55GLU     BB  105   1.887  17.117   5.999  0.0653 -0.0733  0.0274
   55GLU    SC1  106   1.823  17.127   6.377 -0.0986 -0.0973  0.1599
   56GLU     BB  107   2.001  17.431   5.858  0.0462 -0.0024 -0.4234
   56GLU    SC1  108   2.047  17.222   5.516 -0.0191  0.2489 -0.3721
   57PRO     BB  109   1.885  17.735   6.001 -0.0778  0.1347  0.2281
   57PRO    SC1  110   2.215  17.787   6.100  0.2798  0.4380 -0.0345
   58THR     BB  111   1.731  17.790   5.714  0.2561 -0.1386  0.1284
   58THR    SC1  112   1.878  17.661   5.480 -0.1115 -0.0107 -0.1833
   59GLU     BB  113   1.507  17.940   5.488  0.2135  0.0301  0.1748
   59GLU    SC1  114   1.776  18.171   5.390 -0.3159  0.1220  0.1328
   60GLU     BB  115   1.263  17.768   5.274  0.1086  0.0444 -0.2104
   60GLU    SC1  116   1.388  17.415   5.309  0.0502 -0.2211  0.1189
   61GLU     BB  117   1.164  17.886   5.021 -0.1101 -0.1840  0.2677
   61GLU    SC1  118   1.271  18.164   4.778  0.0425 -0.1064  0.1351
    1ASN     BB  119  16.170  17.458  12.554  0.0925  0.2708  0.0473
    1ASN    SC1  120  16.287  17.425  12.235  0.1949 -0.0823  0.0650
    2GLN     BB  121  16.496  17.363  12.700  0.0941  0.0346 -0.0475
    2GLN    SC1  122  16.452  16.987  12.816 -0.0222  0.0664 -0.1511
    3CYS     BB  123  16.439  17.459  12.997 -0.1254 -0.3038  0.1881
    3CYS    SC1  124  16.257  17.232  13.129  0.0546  0.2799 -0.1628
    4LEU     BB  125  16.226  17.727  13.055  0.2236  0.0826  0.1120
    4LEU    SC1  126  16.106  17.967  12.808 -0.1693  0.1821 -0.2411
    5PHE     BB  127  16.177  17.855  13.352 -0.2514  0.0701 -0.0588
    5PHE    SC1  128  15.952  18.092  13.271 -0.1190 -0.0812 -0.0474
    5PHE    SC2  129  15.721  18.270  13.447 -0.2064  0.0456 -0.2856
    5PHE    SC3  130  15.955  18.419  13.363  0.0224 -0.1099  0.0523
    6GLN     BB  131  16.377  18.038  13.530 -0.0598  0.1128  0.1017
    6GLN    SC1  132  16.011  18.170  13.749 -0.1890 -0.1392  0.0639
    7SER     BB  133  16.721  18.025  13.592 -0.0384 -0.0225 -0.0474
    7SER    SC1  134  16.754  17.827  13.732  0.0006 -0.1204 -0.0755
    8THR     BB  135  16.982  17.983  13.426 -0.2859  0.0225 -0.0931
    8THR    SC1  136  17.028  17.696  13.517 -0.2490  0.1195  0.2045
    9ASN     BB  137  17.154  18.112  13.205 -0.0146 -0.0562  0.2184
    9ASN    SC1  138  16.875  18.135  12.965 -0.1973  0.2969 -0.1264
   10ASN     BB  139  17.424  18.102  13.056  0.1098  0.0962  0.0003
   10ASN    SC1  140  17.352  17.813  12.910 -0.0113  0.0019 -0.0218
   11THR     BB  141  17.484  18.265  12.725  0.2356 -0.0541 -0.3806
   11THR    SC1  142  17.735  18.392  12.845 -0.0037  0.1667 -0.0988
   12GLN     BB  143  17.632  18.135  12.460 -0.0151 -0.1903 -0.3131
   12GLN    SC1  144  17.723  18.443  12.274 -0.3469 -0.2480  0.2691
   13GLY     BB  145  17.955  18.008  12.397  0.0694  0.0977  0.1632
   14SER     BB  146  17.941  17.664  12.424 -0.3134 -0.0825 -0.3094
   14SER    SC1  147  18.051  17.571  12.648  0.0430 -0.0611 -0.0469
   15GLU     BB  148  17.785  17.408  12.335 -0.0740  0.0354 -0.1161
   15GLU    SC1  149  17.543  17.542  12.048  0.0063 -0.0600  0.2570
   16ASN     BB  150  17.961  17.175  12.128 -0.0045 -0.0160 -0.0274
   16ASN    SC1  151  18.226  17.298  12.281 -0.0479  0.0511 -0.0212
   17GLY     BB  152  17.864  17.299  11.846  0.1381  0.2097  0.2616
   18GLY     BB  153  17.604  17.161  11.718 -0.2895 -0.1518 -0.1211
   19ASN     BB  154  17.503  17.305  11.485 -0.0480 -0.1670 -0.0193
   19ASN    SC1  155  17.724  17.533  11.433  0.0167  0.2847  0.0424
   20ASN     BB  156  17.538  17.188  11.173 -0.0122 -0.4107  0.2752
   20ASN    SC1  157  17.599  16.869  11.275  0.1363 -0.1361  0.0963
   21ALA     BB  158  17.762  17.207  10.942 -0.0882 -0.0314  0.2509
   21ALA    SC1  159  17.643  17.436  10.864  0.1103  0.0856  0.2819
   22ILE     BB  160  17.943  16.964  10.944 -0.1157  0.1161  0.0619
   22ILE    SC1  161  18.147  17.030  10.679 -0.0960 -0.2289 -0.0131
   23ASN     BB  162  17.743  16.751  10.796  0.2757  0.0354 -0.0773
   23ASN    SC1  163  17.644  16.483  10.993  0.0820  0.0534  0.0915
   24MET     BB  164  17.374  16.841  10.897  0.0932  0.1288  0.1838
   24MET    SC1  165  17.308  17.192  10.735  0.0672 -0.0578 -0.1420
   25GLN     BB  166  17.102  16.601  10.864  0.4139 -0.0499 -0.2206
   25GLN    SC1  167  17.245  16.334  11.047 -0.0186  0.1884 -0.1289
   26ASP     BB  168  16.843  16.664  11.089  0.1663 -0.0377 -0.1311
   26ASP    SC1  169  16.634  16.823  10.851 -0.1662 -0.1205  0.2833
   27VAL     BB  170  16.799  16.572  11.418  0.0622 -0.1894  0.1014
   27VAL    SC1  171  16.667  16.313  11.387 -0.0581 -0.0985 -0.1780
   28ASN     BB  172  16.873  16.721  11.662  0.3673 -0.1861 -0.3349
   28ASN    SC1  173  16.748  17.014  11.759  0.2873 -0.2481  0.1472
   29ASP     BB  174  17.156  16.667  11.893  0.0606 -0.1955 -0.1187
   29ASP    SC1  175  17.356  16.812  11.658  0.2191 -0.2988 -0.2719
   30LEU     BB  176  17.037  16.747  12.134  0.1200 -0.1857 -0.1926
   30LEU    SC1  177  17.104  16.446  12.288 -0.0893 -0.2167 -0.2611
   31GLY     BB  178  17.159  16.888  12.388  0.0307 -0.0175  0.2680
   32SER     BB  179  17.033  17.062  12.654  0.2035  0.0149  0.2189
   32SER    SC1  180  16.783  16.984  12.638 -0.3472  0.2741  0.1695
   33THR     BB  181  17.115  16.935  12.950  0.0467  0.0182  0.0128
   33THR    SC1  182  17.389  16.823  13.025 -0.0188 -0.0512  0.1515
   34MET     BB  183  16.886  16.892  13.109  0.3928 -0.2461 -0.1639
   34MET    SC1  184  16.663  16.568  13.160  0.2884 -0.1636  0.1354
   35THR     BB  185  16.636  17.080  13.256  0.1945 -0.1650  0.1350
   35THR    SC1  186  16.389  16.931  13.354  0.2188 -0.4153 -0.1698
   36ASP     BB  187  16.704  17.293  13.480 -0.1334 -0.2422  0.0731
   36ASP    SC1  188  16.627  17.626  13.403  0.1324 -0.1097 -0.1848
   37GLN     BB  189  16.954  17.205  13.650  0.0140 -0.5449  0.1831
   37GLN    SC1  190  16.861  17.448  13.921  0.0947 -0.0691  0.0156
   38ALA     BB  191  17.091  16.927  13.504  0.0523  0.1259  0.2355
   38ALA    SC1  192  17.262  16.810  13.677  0.1376  0.0001  0.0695
   39LEU     BB  193  17.398  17.128  13.431  0.3955 -0.0454  0.2302
   39LEU    SC1  194  17.503  17.057  13.731  0.1687 -0.2592 -0.3465
   40ASN     BB  195  17.436  17.454  13.472 -0.1526  0.0841  0.0154
   40ASN    SC1  196  17.371  17.517  13.787  0.5403 -0.1022 -0.0407
   41ASP     BB  197  17.510  17.729  13.348 -0.0529  0.0811  0.5434
   41ASP    SC1  198  17.418  17.983  13.553  0.1204 -0.0176 -0.0747
   42ASP     BB  199  17.780  17.739  13.091  0.2025  0.0567  0.0920
   42ASP    SC1  200  17.812  17.892  12.824  0.4720  0.2973 -0.2100
   43ASP     BB  201  17.977  17.513  13.112 -0.0003 -0.1907  0.1727
   43ASP    SC1  202  17.769  17.242  13.130 -0.0180 -0.0883  0.2458
   44ALA     BB  203  18.320  17.510  12.959  0.0576  0.0420  0.0672
   44ALA    SC1  204  18.373  17.502  12.695 -0.4484  0.1700 -0.0492
   45GLU     BB  205  18.560  17.450  13.097  0.1063  0.3168  0.3538
   45GLU    SC1  206  18.654  17.147  12.960 -0.0583  0.3219 -0.1749
   46THR     BB  207  18.761  17.696  13.256  0.2653  0.3311  0.1377
   46THR    SC1  208  18.973  17.497  13.346  0.1377  0.0192 -0.2242
   47GLY     BB  209  18.676  18.040  13.243 -0.0331 -0.0971 -0.0113
   48LEU     BB  210  18.436  18.075  13.479 -0.0155 -0.1334  0.0219
   48LEU    SC1  211  18.626  18.009  13.765 -0.3115  0.3248  0.3298
   49THR     BB  212  18.186  18.297  13.354  0.1112 -0.0336  0.3751
   49THR    SC1  213  18.034  18.240  13.096  0.2400 -0.0104  0.2928
   50ASP     BB  214  18.085  18.550  13.603  0.0111  0.0913  0.1383
   50ASP    SC1  215  18.095  18.317  13.866  0.1090  0.0566  0.0959
   51GLY     BB  216  18.159  18.895  13.674  0.1111  0.6307 -0.1059
   52GLU     BB  217  17.963  19.097  13.869  0.1790 -0.3773  0.1462
   52GLU    SC1  218  17.661  19.242  13.665  0.1322  0.1928  0.2085
   53GLU     BB  219  17.774  18.995  14.123  0.5107  0.0802 -0.2593
   53GLU    SC1  220  17.918  18.769  14.451  0.0846 -0.1001 -0.2354
   54ASN     BB  221  17.498  18.842  14.096 -0.1732  0.2552 -0.2876
   54ASN    SC1  222  17.575  18.561  14.265  0.2411  0.0969  0.3132
   55GLU     BB  223  17.263  19.037  14.218  0.0893 -0.0089 -0.2473
   55GLU    SC1  224  17.321  18.968  14.614 -0.1349  0.0270  0.0900
   56GLU     BB  225  16.979  19.099  14.147 -0.0723  0.1624  0.1575
   56GLU    SC1  226  16.986  19.490  14.109  0.0265  0.2882 -0.1335
   57PRO     BB  227  16.724  18.994  13.947  0.4202 -0.1933 -0.0138
   57PRO    SC1  228  16.499  18.908  14.191 -0.1462 -0.0791 -0.5180
   58THR     BB  229  16.603  19.061  13.622 -0.2596  0.0697  0.1611
   58THR    SC1  230  16.778  19.305  13.563 -0.3866  0.0589 -0.3014
   59GLU     BB  231  16.565  18.944  13.348  0.1948 -0.1699  0.1969
   59GLU    SC1  232  16.276  19.055  13.226  0.1918  0.1120 -0.3095
   60GLU     BB  233  16.848  18.838  13.244 -0.0689  0.1159 -0.0472
   60GLU    SC1  234  16.751  18.448  13.312  0.2280  0.1459 -0.3318
   61GLU     BB  235  17.004  19.107  13.221  0.1254  0.1903  0.2283
   61GLU    SC1  236  17.011  19.139  12.869  0.0760 -0.1578 -0.0896
    1ASN     BB  237  17.333  17.822  19.125  0.1074 -0.3000  0.3470
    1ASN    SC1  238  17.479  17.461  19.228 -0.1166  0.0301 -0.0567
    2GLN     BB  239  17.069  17.860  19.068 -0.1101  0.2478  0.0100
    2GLN    SC1  240  16.760  17.640  18.860 -0.1541 -0.1133 -0.1866
    3CYS     BB  241  16.832  18.114  19.169 -0.0843 -0.2049  0.0048
    3CYS    SC1  242  16.817  18.083  19.501  0.3124 -0.3235  0.0890
    4LEU     BB  243  16.809  18.391  19.238 -0.1746 -0.0456 -0.0843
    4LEU    SC1  244  16.608  18.648  19.386  0.1078  0.3598 -0.0026
    5PHE     BB  245  17.030  18.553  19.263 -0.0408 -0.0026  0.1347
    5PHE    SC1  246  17.023  18.851  19.279 -0.1283 -0.4083  0.0154
    5PHE    SC2  247  17.009  19.001  18.974 -0.2920  0.1594  0.2881
    5PHE    SC3  248  16.754  18.909  19.078 -0.2126 -0.1904  0.1864
    6GLN     BB  249  17.129  18.566  19.596  0.0504  0.1089  0.0570
    6GLN    SC1  250  16.803  18.429  19.784 -0.0943 -0.0330  0.1197
    7SER     BB  251  17.418  18.438  19.615 -0.1046 -0.1195  0.0409
    7SER    SC1  252  17.520  18.622  19.795  0.1349 -0.0586 -0.0385
    8THR     BB  253  17.667  18.239  19.469  0.3041  0.0588 -0.0358
    8THR    SC1  254  17.562  17.953  19.482  0.0541  0.1446 -0.1187
    9ASN     BB  255  17.690  18.400  19.197  0.2631  0.2669 -0.1306
    9ASN    SC1  256  17.454  18.650  19.205  0.1307 -0.0004  0.2911
   10ASN     BB  257  17.614  18.194  18.998 -0.2335  0.2089  0.2006
   10ASN    SC1  258  17.919  18.115  18.898  0.1965  0.0285 -0.1183
   11THR     BB  259  17.445  18.150  18.801 -0.0007 -0.2592  0.1717
   11THR    SC1  260  17.179  18.280  18.876  0.1045 -0.0982  0.2722
   12GLN     BB  261  17.599  17.979  18.483  0.2351 -0.0167 -0.2016
   12GLN    SC1  262  17.416  17.697  18.311  0.0371  0.0501 -0.0267
   13GLY     BB  263  17.911  17.973  18.311  0.0102 -0.2670 -0.0987
   14SER     BB  264  17.907  17.962  17.953 -0.2161  0.3257 -0.1288
   14SER    SC1  265  18.066  17.752  17.906  0.1468  0.0476  0.1882
   15GLU     BB  266  18.108  18.191  17.893 -0.0456  0.2170  0.1209
   15GLU    SC1  267  18.106  18.459  17.578 -0.0024  0.0404  0.0495
   16ASN     BB  268  18.464  18.187  17.812 -0.0850  0.0854 -0.1588
   16ASN    SC1  269  18.549  18.263  18.123  0.2315  0.2314  0.0675
   17GLY     BB  270  18.581  18.449  17.700  0.0549  0.1872 -0.1450
   18GLY     BB  271  18.517  18.532  17.351 -0.0942  0.0830 -0.2264
   19ASN     BB  272  18.413  18.794  17.230 -0.0818  0.2392 -0.3603
   19ASN    SC1  273  18.743  18.963  17.312  0.0685 -0.1677 -0.0916
   20ASN     BB  274  18.133  18.725  17.089  0.1205  0.1513  0.2571
   20ASN    SC1  275  18.301  18.553  16.824 -0.2313  0.1939  0.1749
   21ALA     BB  276  17.819  18.803  17.114 -0.3836 -0.2091 -0.1385
   21ALA    SC1  277  17.767  18.779  17.378 -0.1133 -0.1383 -0.0755
   22ILE     BB  278  17.664  18.756  16.874 -0.0663 -0.1536 -0.2246
   22ILE    SC1  279  17.420  18.992  16.835  0.1115  0.0492 -0.1294
   23ASN     BB  280  17.392  18.519  16.861  0.0219  0.1151 -0.0502
   23ASN    SC1  281  17.182  18.482  17.135  0.1408 -0.0814 -0.0751
   24MET     BB  282  17.349  18.539  16.521 -0.2501  0.1078  0.0908
   24MET    SC1  283  17.706  18.711  16.337  0.1828  0.1653 -0.1795
   25GLN     BB  284  17.401  18.228  16.441 -0.1587  0.2362  0.1041
   25GLN    SC1  285  17.147  18.134  16.165 -0.0564  0.1889 -0.0943
   26ASP     BB  286  17.370  18.021  16.682 -0.0911 -0.0638  0.2445
   26ASP    SC1  287  17.075  17.845  16.600 -0.0150 -0.2230 -0.0665
   27VAL     BB  288  17.492  17.745  16.645 -0.0674  0.1490 -0.1720
   27VAL    SC1  289  17.338  17.535  16.776  0.1362  0.1286  0.0416
   28ASN     BB  290  17.790  17.701  16.554  0.0439  0.2210 -0.0452
   28ASN    SC1  291  17.807  17.538  16.885 -0.0149 -0.2991  0.0650
   29ASP     BB  292  17.760  17.606  16.254 -0.3285 -0.0100  0.1906
   29ASP    SC1  293  17.592  17.827  16.093 -0.0844 -0.2778  0.1831
   30LEU     BB  294  17.533  17.380  16.218  0.1545 -0.2254  0.0318
   30LEU    SC1  295  17.658  17.033  16.124  0.2254 -0.1432  0.0798
   31GLY     BB  296  17.320  17.364  15.993 -0.0401 -0.1269 -0.0598
   32SER     BB  297  17.164  17.564  15.828 -0.0040 -0.2179 -0.0749
   32SER    SC1  298  17.230  17.810  15.935  0.0628  0.5124 -0.2315
   33THR     BB  299  17.091  17.425  15.547 -0.2192 -0.1316  0.0271
   33THR    SC1  300  17.370  17.352  15.448 -0.0318  0.0409  0.4056
   34MET     BB  301  16.822  17.500  15.447  0.0561  0.1136  0.0046
   34MET    SC1  302  16.532  17.366  15.551  0.2497 -0.1823 -0.0115
   35THR     BB  303  16.645  17.765  15.286  0.1276 -0.0381 -0.0351
   35THR    SC1  304  16.614  17.737  14.984  0.0100 -0.0141 -0.0254
   36ASP     BB  305  16.888  17.952  15.253 -0.0871 -0.2849 -0.1211
   36ASP    SC1  306  17.125  17.899  15.488 -0.2638 -0.3570  0.1169
   37GLN     BB  307  17.072  18.025  14.972  0.0381  0.0256 -0.2585
   37GLN    SC1  308  16.981  17.705  14.741 -0.0504  0.0398  0.1173
   38ALA     BB  309  17.357  17.893  14.941 -0.2332 -0.0906  0.1120
   38ALA    SC1  310  17.474  18.094  15.078  0.1566  0.0380 -0.3773
   39LEU     BB  311  17.477  17.594  14.848  0.0406 -0.1819 -0.3347
   39LEU    SC1  312  17.566  17.511  14.550  0.0181  0.2342 -0.1790
   40ASN     BB  313  17.585  17.348  15.030 -0.4591 -0.0140  0.1497
   40ASN    SC1  314  17.490  17.131  14.815  0.3057  0.6643 -0.1462
   41ASP     BB  315  17.871  17.406  15.139 -0.5688 -0.1248  0.2012
   41ASP    SC1  316  18.140  17.461  14.914 -0.1213  0.0998  0.1201
   42ASP     BB  317  17.969  17.567  15.390  0.1691 -0.3107  0.2177
   42ASP    SC1  318  18.143  17.312  15.575  0.3914  0.1343  0.1758
   43ASP     BB  319  17.960  17.853  15.508 -0.2988 -0.1306  0.2923
   43ASP    SC1  320  18.102  18.153  15.324 -0.1031 -0.0321  0.0601
   44ALA     BB  321  17.907  17.980  15.786  0.1433  0.2750 -0.1128
   44ALA    SC1  322  17.841  18.222  15.687  0.2466  0.5533  0.4565
   45GLU     BB  323  18.100  17.788  15.950  0.1472 -0.0457  0.0218
   45GLU    SC1  324  18.089  17.983  16.246  0.1588  0.1776 -0.0920
   46THR     BB  325  18.338  17.672  15.788 -0.0141 -0.0729  0.0960
   46THR    SC1  326  18.441  17.469  15.990  0.3013 -0.0972 -0.0833
   47GLY     BB  327  18.472  17.869  15.516  0.0180  0.1233  0.2294
   48LEU     BB  328  18.781  17.786  15.363  0.2106  0.0646 -0.0342
   48LEU    SC1  329  18.845  17.958  15.090  0.1281 -0.1243 -0.2216
   49THR     BB  330  19.082  17.922  15.449  0.2060  0.0595  0.0722
   49THR    SC1  331  19.268  18.012  15.224  0.3661 -0.2357  0.0816
   50ASP     BB  332  19.214  17.871  15.739 -0.0691  0.1146 -0.1177
   50ASP    SC1  333  19.377  18.150  15.752 -0.0315 -0.1021 -0.0695
   51GLY     BB  334  19.104  18.025  16.052  0.0527  0.3149 -0.0869
   52GLU     BB  335  19.039  18.349  15.954  0.0920  0.3698  0.1699
   52GLU    SC1  336  19.089  18.587  16.207  0.0385 -0.1641  0.1040
   53GLU     BB  337  18.940  18.350  15.653  0.1327 -0.0659 -0.0067
   53GLU    SC1  338  18.694  18.692  15.525 -0.0429  0.4605 -0.4010
   54ASN     BB  339  19.114  18.379  15.424  0.1633  0.1218  0.0448
   54ASN    SC1  340  19.411  18.478  15.466  0.0940  0.1592 -0.0916
   55GLU     BB  341  19.039  18.452  15.149 -0.0865 -0.1136  0.0983
   55GLU    SC1  342  19.068  18.838  15.257  0.1348 -0.1300  0.0248
   56GLU     BB  343  19.128  18.366  14.831 -0.1566  0.2868 -0.1834
   56GLU    SC1  344  18.986  18.659  14.628  0.3218 -0.1394  0.2118
   57PRO     BB  345  19.321  18.197  14.661  0.1981 -0.4106 -0.2907
   57PRO    SC1  346  19.334  17.891  14.773 -0.0322  0.0854  0.0797
   58THR     BB  347  19.628  18.228  14.583 -0.4007 -0.0688 -0.2651
   58THR    SC1  348  19.726  17.940  14.586  0.4264  0.1886 -0.2400
   59GLU     BB  349  19.766  18.555  14.471  0.1015  0.0223 -0.1197
   59GLU    SC1  350  19.752  18.667  14.110 -0.2450  0.0712 -0.1182
   60GLU     BB  351  19.899  18.658  14.712  0.0067  0.3263 -0.1463
   60GLU    SC1  352  19.748  19.018  14.780  0.4051 -0.0678 -0.1980
   61GLU     BB  353  19.912  18.526  14.960 -0.0984  0.1673 -0.3007
   61GLU    SC1  354  19.564  18.324  15.062  0.0160  0.2814 -0.0293
    1ASN     BB  355  22.799  23.678  23.140  0.0389  0.1190  0.0172
    1ASN    SC1  356  22.724  23.428  23.387 -0.0511 -0.1833  0.0230
    2GLN     BB  357  22.743  23.937  23.291 -0.0694 -0.2807  0.0530
    2GLN    SC1  358  22.735  23.855  23.661 -0.0004  0.2713 -0.1486
    3CYS     BB  359  22.836  24.244  23.162  0.2832 -0.0072 -0.1830
    3CYS    SC1  360  22.886  24.418  23.390 -0.3010  0.2380  0.0264
    4LEU     BB  361  22.785  24.470  22.961 -0.0672  0.3454 -0.2258
    4LEU    SC1  362  23.122  24.615  23.084 -0.2205  0.5746  0.4245
    5PHE     BB  363  22.455  24.626  22.902 -0.2422  0.1852 -0.0555
    5PHE    SC1  364  22.577  24.800  23.210  0.2500  0.0162 -0.0902
    5PHE    SC2  365  22.715  24.748  23.515 -0.3434 -0.0765  0.1776
    5PHE    SC3  366  22.492  24.575  23.450 -0.4755  0.2048 -0.1443
    6GLN     BB  367  22.246  24.465  22.728 -0.2105  0.0398 -0.0245
    6GLN    SC1  368  21.891  24.559  22.907  0.0098  0.1134 -0.1735
    7SER     BB  369  22.294  24.289  22.511 -0.0804 -0.0741  0.2192
    7SER    SC1  370  22.322  24.052  22.667  0.0285  0.4865 -0.1804
    8THR     BB  371  22.241  24.315  22.230 -0.3899 -0.1810 -0.0798
    8THR    SC1  372  22.433  24.488  22.068 -0.2462 -0.2369  0.0285
    9ASN     BB  373  22.091  24.070  22.101 -0.1599 -0.2164  0.0079
    9ASN    SC1  374  22.341  23.944  21.920  0.2214 -0.3156  0.0050
   10ASN     BB  375  21.834  23.963  22.275 -0.3103  0.0784 -0.0679
   10ASN    SC1  376  21.789  24.227  22.469 -0.2550  0.1639  0.2954
   11THR     BB  377  21.816  23.690  22.488 -0.2640  0.0200 -0.2039
   11THR    SC1  378  22.111  23.726  22.554 -0.3333 -0.1555  0.2309
   12GLN     BB  379  21.607  23.586  22.677  0.0150  0.1982  0.3191
   12GLN    SC1  380  21.584  23.721  23.061 -0.0155  0.3144  0.2342
   13GLY     BB  381  21.380  23.425  22.549  0.1683  0.3122  0.0888
   14SER     BB  382  21.506  23.096  22.463 -0.0344 -0.0602  0.2131
   14SER    SC1  383  21.276  23.013  22.326  0.3145  0.0656  0.4724
   15GLU     BB  384  21.443  22.941  22.715 -0.0096 -0.0361 -0.2637
   15GLU    SC1  385  21.792  23.054  22.888 -0.2297  0.2280  0.1508
   16ASN     BB  386  21.429  22.633  22.825  0.2597  0.3138 -0.3121
   16ASN    SC1  387  21.383  22.763  23.153 -0.2099  0.2877  0.0364
   17GLY     BB  388  21.715  22.578  22.994 -0.4506  0.0276 -0.0025
   18GLY     BB  389  21.755  22.582  23.279 -0.1315  0.0641  0.0752
   19ASN     BB  390  21.641  22.470  23.542 -0.0352  0.0136  0.3731
   19ASN    SC1  391  21.355  22.378  23.518  0.1294 -0.2264  0.4338
   20ASN     BB  392  21.712  22.632  23.825  0.0991  0.0769  0.0896
   20ASN    SC1  393  21.794  22.952  23.664  0.0391  0.0151  0.1656
   21ALA     BB  394  21.918  22.617  24.102 -0.0951 -0.1355  0.2242
   21ALA    SC1  395  22.037  22.856  24.146  0.0090 -0.1065 -0.1767
   22ILE     BB  396  21.910  22.568  24.408 -0.0212  0.1606  0.0088
   22ILE    SC1  397  22.220  22.608  24.544  0.0711 -0.4250 -0.0053
   23ASN     BB  398  21.586  22.515  24.467 -0.0390 -0.1518  0.3205
   23ASN    SC1  399  21.588  22.571  24.819  0.2133  0.0284  0.1372
   24MET     BB  400  21.328  22.349  24.504  0.0756 -0.0476 -0.2014
   24MET    SC1  401  21.384  22.031  24.366 -0.0276  0.0774 -0.0808
   25GLN     BB  402  21.084  22.348  24.240 -0.0043 -0.2089 -0.0297
   25GLN    SC1  403  21.294  22.469  23.972 -0.2952 -0.0386  0.0785
   26ASP     BB  404  20.745  22.362  24.250 -0.0097 -0.1414  0.0590
   26ASP    SC1  405  20.640  22.608  24.031  0.1758 -0.0999  0.1679
   27VAL     BB  406  20.515  22.488  24.420  0.0819 -0.4855 -0.0119
   27VAL    SC1  407  20.578  22.413  24.695  0.1938 -0.2860  0.0186
   28ASN     BB  408  20.440  22.796  24.386 -0.2722 -0.2086  0.0792
   28ASN    SC1  409  20.616  23.025  24.171 -0.1178 -0.0331 -0.4189
   29ASP     BB  410  20.144  22.806  24.299 -0.4207 -0.1423 -0.2019
   29ASP    SC1  411  19.983  23.003  24.480  0.0741 -0.0458  0.1731
   30LEU     BB  412  20.072  22.522  24.125 -0.0084 -0.2014 -0.0113
   30LEU    SC1  413  20.057  22.264  24.366  0.4567  0.0735  0.0541
   31GLY     BB  414  20.091  22.494  23.834  0.1594 -0.0117  0.3357
   32SER     BB  415  19.969  22.582  23.577  0.0509  0.2080 -0.0120
   32SER    SC1  416  19.808  22.718  23.706 -0.1130 -0.1157 -0.1717
   33THR     BB  417  20.081  22.407  23.334  0.0501  0.0097  0.1924
   33THR    SC1  418  20.223  22.615  23.161  0.0348  0.2103  0.4158
   34MET     BB  419  20.249  22.150  23.346 -0.0804  0.1011  0.0728
   34MET    SC1  420  20.521  22.069  23.532 -0.0291  0.1098 -0.2890
   35THR     BB  421  20.042  21.899  23.280 -0.0031 -0.0319  0.0250
   35THR    SC1  422  20.192  21.812  23.029 -0.1541  0.1328 -0.1248
   36ASP     BB  423  19.973  21.748  23.542  0.0180  0.2635 -0.0600
   36ASP    SC1  424  20.241  21.734  23.770 -0.2436  0.0615  0.0193
   37GLN     BB  425  19.755  21.769  23.787 -0.1031 -0.1589 -0.2480
   37GLN    SC1  426  19.947  21.958  24.097 -0.0039  0.1398  0.3622
   38ALA     BB  427  19.469  21.984  23.772  0.2264  0.0300 -0.1835
   38ALA    SC1  428  19.469  21.950  24.040 -0.2999 -0.1035 -0.1894
   39LEU     BB  429  19.276  21.723  23.662 -0.2051  0.2501  0.1934
   39LEU    SC1  430  18.991  21.599  23.782  0.2287  0.0179 -0.1206
   40ASN     BB  431  19.356  21.539  23.437  0.1930 -0.1458  0.2783
   40ASN    SC1  432  19.062  21.381  23.355  0.0705 -0.0937 -0.0453
   41ASP     BB  433  19.566  21.373  23.357  0.0185 -0.1298  0.0614
   41ASP    SC1  434  19.440  21.120  23.207  0.4978  0.2883 -0.1208
   42ASP     BB  435  19.718  21.539  23.140  0.0954  0.4047 -0.1782
   42ASP    SC1  436  19.502  21.784  23.028  0.1299  0.2363  0.0614
   43ASP     BB  437  19.686  21.400  22.842 -0.1557 -0.1822 -0.2384
   43ASP    SC1  438  20.006  21.510  22.745 -0.0297  0.0348 -0.1799
   44ALA     BB  439  19.484  21.245  22.723 -0.3151  0.3162  0.1603
   44ALA    SC1  440  19.410  21.263  22.464  0.0812 -0.1272  0.0023
   45GLU     BB  441  19.216  21.085  22.831  0.0257  0.0355  0.1748
   45GLU    SC1  442  18.886  21.312  22.874 -0.0153 -0.0296  0.0621
   46THR     BB  443  19.327  20.763  22.909  0.1419  0.0209 -0.0278
   46THR    SC1  444  19.613  20.821  22.819  0.0467  0.3268 -0.1490
   47GLY     BB  445  19.228  20.656  22.591  0.1403 -0.0929  0.1518
   48LEU     BB  446  19.458  20.787  22.347 -0.0856 -0.1768 -0.0771
   48LEU    SC1  447  19.703  20.531  22.426 -0.0515  0.0091  0.2190
   49THR     BB  448  19.383  20.974  22.101 -0.1487  0.2134  0.0341
   49THR    SC1  449  19.124  20.937  21.944  0.0108 -0.4680 -0.1004
   50ASP     BB  450  19.549  21.106  21.885 -0.1892 -0.0664  0.0244
   50ASP    SC1  451  19.574  20.848  21.646 -0.2916  0.0465 -0.1105
   51GLY     BB  452  19.388  21.315  21.688  0.1144 -0.0434 -0.6929
   52GLU     BB  453  19.038  21.333  21.619 -0.1131  0.1254 -0.2664
   52GLU    SC1  454  18.912  21.369  22.003 -0.2640  0.0584  0.2855
   53GLU     BB  455  18.979  21.513  21.316  0.1169  0.0371 -0.0851
   53GLU    SC1  456  18.668  21.642  21.148  0.0517 -0.1451 -0.0968
   54ASN     BB  457  19.226  21.600  21.115  0.4659  0.1952 -0.3520
   54ASN    SC1  458  19.068  21.786  20.842  0.0210  0.0730  0.3394
   55GLU     BB  459  19.392  21.912  21.163  0.1850  0.1648  0.2515
   55GLU    SC1  460  19.649  21.708  21.376  0.1520  0.0905  0.0962
   56GLU     BB  461  19.351  22.137  20.980  0.0465  0.1381  0.2197
   56GLU    SC1  462  19.560  22.143  20.622  0.1155  0.3779  0.0106
   57PRO     BB  463  19.091  22.237  20.755 -0.0674 -0.2571  0.2128
   57PRO    SC1  464  19.157  22.563  20.650 -0.0119  0.0881  0.1420
   58THR     BB  465  18.808  22.293  20.848  0.1265 -0.0051 -0.0636
   58THR    SC1  466  18.723  22.091  20.635  0.3315  0.3150 -0.4627
   59GLU     BB  467  18.658  22.504  21.003 -0.1168 -0.0913 -0.0960
   59GLU    SC1  468  18.636  22.803  20.788 -0.1678  0.0407  0.1779
   60GLU     BB  469  18.540  22.413  21.318 -0.1901 -0.1403  0.2985
   60GLU    SC1  470  18.167  22.424  21.391 -0.1833 -0.2178  0.1251
   61GLU     BB  471  18.802  22.450  21.500  0.1412 -0.4656  0.0024
   61GLU    SC1  472  18.927  22.184  21.728  0.0480  0.2300  0.2106
    1ASN     BB  473  27.802  23.299  15.542 -0.2088  0.2577 -0.0483
    1ASN    SC1  474  27.700  23.596  15.665  0.0824 -0.2141  0.4452
    2GLN     BB  475  27.863  22.972  15.638 -0.0764  0.1154 -0.2186
    2GLN    SC1  476  28.204  22.929  15.495 -0.3210  0.3092  0.3442
    3CYS     BB  477  27.836  22.941  15.984 -0.0379  0.1342 -0.2200
    3CYS    SC1  478  28.047  22.876  16.244 -0.3357 -0.2381  0.2771
    4LEU     BB  479  27.686  22.658  15.962  0.0004  0.1508  0.5031
    4LEU    SC1  480  27.881  22.366  15.860  0.2925  0.0825 -0.0660
    5PHE     BB  481  27.412  22.562  16.000  0.2211  0.0574 -0.2957
    5PHE    SC1  482  27.142  22.619  15.829 -0.4582 -0.0304  0.1361
    5PHE    SC2  483  27.051  22.554  15.508 -0.0668 -0.1921  0.0512
    5PHE    SC3  484  27.174  22.332  15.648 -0.3295 -0.1551  0.3518
    6GLN     BB  485  27.205  22.588  16.291  0.0996 -0.0370  0.0782
    6GLN    SC1  486  27.031  22.235  16.157 -0.0574  0.0127 -0.0122
    7SER     BB  487  27.204  22.688  16.614 -0.2152  0.1102 -0.0939
    7SER    SC1  488  27.302  22.923  16.590 -0.3253  0.3824  0.1804
    8THR     BB  489  27.367  22.470  16.834  0.2059  0.1191 -0.3464
    8THR    SC1  490  27.291  22.178  16.789  0.2405 -0.0103  0.3211
    9ASN     BB  491  27.528  22.538  17.154 -0.2531  0.0405 -0.0542
    9ASN    SC1  492  27.875  22.588  17.071  0.0804 -0.4021 -0.0344
   10ASN     BB  493  27.325  22.632  17.408 -0.0194  0.0984  0.2331
   10ASN    SC1  494  27.459  22.926  17.341 -0.0299  0.1269 -0.4238
   11THR     BB  495  27.299  22.709  17.732 -0.1177  0.0758 -0.2096
   11THR    SC1  496  27.205  22.995  17.679 -0.1333  0.1482  0.1780
   12GLN     BB  497  27.307  22.490  17.980  0.0660  0.2025 -0.1664
   12GLN    SC1  498  27.372  22.197  17.770  0.1721  0.2120  0.2049
   13GLY     BB  499  27.107  22.525  18.247  0.2714  0.1163 -0.3232
   14SER     BB  500  26.959  22.788  18.450  0.0266  0.2679 -0.1224
   14SER    SC1  501  27.115  22.845  18.673  0.2064 -0.1599  0.1967
   15GLU     BB  502  26.619  22.791  18.481  0.3356 -0.0541  0.2488
   15GLU    SC1  503  26.375  22.785  18.168 -0.3500 -0.3978 -0.2530
   16ASN     BB  504  26.548  22.932  18.705 -0.0358  0.0303 -0.1998
   16ASN    SC1  505  26.359  22.725  18.886 -0.3553  0.0208  0.0954
   17GLY     BB  506  26.823  23.118  18.774  0.0293 -0.1438  0.0759
   18GLY     BB  507  26.832  23.291  19.067  0.4436 -0.0812 -0.2022
   19ASN     BB  508  27.154  23.463  19.028 -0.0411  0.0369  0.1866
   19ASN    SC1  509  27.383  23.387  19.237  0.0731  0.0179 -0.2200
   20ASN     BB  510  26.991  23.667  18.862 -0.1451  0.0893 -0.2350
   20ASN    SC1  511  27.035  23.889  19.104 -0.2020  0.2673 -0.1286
   21ALA     BB  512  27.249  23.783  18.672 -0.0035  0.1229 -0.1194
   21ALA    SC1  513  27.431  23.588  18.711 -0.2709  0.0048  0.7430
   22ILE     BB  514  27.391  24.073  18.653  0.2545  0.0621  0.1705
   22ILE    SC1  515  27.617  24.039  18.400  0.3021 -0.4166  0.2687
   23ASN     BB  516  27.333  24.339  18.838  0.0830  0.1826 -0.3446
   23ASN    SC1  517  27.598  24.555  18.766  0.1823  0.0047 -0.0301
   24MET     BB  518  27.196  24.411  19.100  0.0385  0.1720 -0.1917
   24MET    SC1  519  27.405  24.173  19.311  0.1606  0.0495  0.1863
   25GLN     BB  520  26.911  24.521  19.083 -0.0949  0.2582 -0.0593
   25GLN    SC1  521  26.746  24.727  19.380 -0.1762 -0.2232  0.0869
   26ASP     BB  522  26.791  24.431  18.768  0.1625 -0.0105 -0.0001
   26ASP    SC1  523  26.918  24.105  18.710  0.2134  0.4034 -0.0499
   27VAL     BB  524  26.483  24.265  18.776  0.1676 -0.0824 -0.1519
   27VAL    SC1  525  26.384  24.294  18.503  0.0078  0.0852 -0.0781
   28ASN     BB  526  26.490  23.928  18.723 -0.1885  0.0697  0.1554
   28ASN    SC1  527  26.258  23.749  18.904 -0.0129  0.1483 -0.1901
   29ASP     BB  528  26.607  23.839  18.439 -0.1284 -0.1803 -0.1043
   29ASP    SC1  529  26.890  23.624  18.403 -0.1438  0.0229 -0.1143
   30LEU     BB  530  26.478  23.641  18.219 -0.1629 -0.0039 -0.0774
   30LEU    SC1  531  26.307  23.430  18.417  0.0858  0.1615  0.0457
   31GLY     BB  532  26.710  23.584  18.006 -0.0398  0.0085  0.3503
   32SER     BB  533  26.923  23.806  17.947 -0.1103 -0.0685  0.2506
   32SER    SC1  534  26.743  23.980  18.038 -0.1946 -0.4948 -0.2667
   33THR     BB  535  26.864  23.929  17.629  0.0664  0.2029  0.0450
   33THR    SC1  536  26.770  23.646  17.562 -0.2092  0.2715  0.1304
   34MET     BB  537  26.991  24.206  17.422  0.1828  0.0056 -0.2506
   34MET    SC1  538  26.768  24.417  17.195  0.0573  0.1371 -0.2968
   35THR     BB  539  27.119  24.443  17.577  0.1044 -0.1843  0.2711
   35THR    SC1  540  27.091  24.707  17.427  0.0365 -0.1914  0.2707
   36ASP     BB  541  27.417  24.569  17.713  0.0124  0.0913 -0.1200
   36ASP    SC1  542  27.667  24.386  17.574  0.1510  0.1021 -0.1127
   37GLN     BB  543  27.488  24.715  18.019 -0.0693 -0.0179  0.0082
   37GLN    SC1  544  27.669  24.468  18.271 -0.1735 -0.1643 -0.2969
   38ALA     BB  545  27.410  25.049  18.026  0.1311  0.3313 -0.1259
   38ALA    SC1  546  27.599  25.169  17.875 -0.0085 -0.0674 -0.6496
   39LEU     BB  547  27.458  25.262  18.309  0.0324 -0.4361  0.0643
   39LEU    SC1  548  27.789  25.317  18.144 -0.1248 -0.3710 -0.1760
   40ASN     BB  549  27.246  25.210  18.530  0.2173 -0.2331  0.1748
   40ASN    SC1  550  27.379  25.182  18.817 -0.2141  0.3868  0.0386
   41ASP     BB  551  26.953  25.153  18.528 -0.2561 -0.2569 -0.1962
   41ASP    SC1  552  26.872  25.258  18.845  0.2856  0.0196  0.0830
   42ASP     BB  553  26.756  25.046  18.392  0.1816  0.3186 -0.0933
   42ASP    SC1  554  26.834  24.710  18.435  0.0098  0.1137 -0.1212
   43ASP     BB  555  26.566  25.048  18.142  0.0212 -0.2405  0.3260
   43ASP    SC1  556  26.679  25.370  18.029 -0.2906  0.0965  0.2008
   44ALA     BB  557  26.195  25.010  18.099  0.0656 -0.1121  0.0421
   44ALA    SC1  558  26.177  25.070  18.362  0.6494  0.0044  0.0681
   45GLU     BB  559  25.931  24.876  17.896  0.2726 -0.1865  0.3194
   45GLU    SC1  560  25.845  25.233  17.813  0.5229 -0.0222  0.3793
   46THR     BB  561  25.966  24.594  17.675  0.0667 -0.1877 -0.0413
   46THR    SC1  562  26.058  24.430  17.915 -0.2927 -0.0120  0.2240
   47GLY     BB  563  25.815  24.504  17.366  0.1021 -0.1168 -0.4845
   48LEU     BB  564  25.594  24.567  17.161 -0.2797 -0.2180  0.2655
   48LEU    SC1  565  25.742  24.830  17.004  0.1179 -0.2641 -0.1591
   49THR     BB  566  25.318  24.453  17.221 -0.0381 -0.1653 -0.0336
   49THR    SC1  567  25.373  24.408  17.517 -0.0648 -0.0733 -0.0143
   50ASP     BB  568  25.230  24.267  16.993  0.3284 -0.1281 -0.3632
   50ASP    SC1  569  24.962  24.075  17.086  0.1420 -0.0488  0.3372
   51GLY     BB  570  25.156  24.270  16.639 -0.1700  0.2465  0.2583
   52GLU     BB  571  24.993  24.387  16.412  0.1362  0.1886  0.2031
   52GLU    SC1  572  24.884  24.014  16.263  0.0890 -0.4940  0.0889
   53GLU     BB  573  25.061  24.541  16.175 -0.3277  0.0814  0.1427
   53GLU    SC1  574  24.787  24.687  16.025  0.2243  0.1076 -0.1421
   54ASN     BB  575  25.317  24.544  15.982 -0.1287  0.3457 -0.2497
   54ASN    SC1  576  25.255  24.617  15.680 -0.0517 -0.5215  0.0250
   55GLU     BB  577  25.576  24.789  16.065 -0.1582  0.1122  0.0765
   55GLU    SC1  578  25.787  24.454  16.197 -0.1077 -0.1096 -0.0010
   56GLU     BB  579  25.769  24.932  15.860 -0.2435  0.0733 -0.0773
   56GLU    SC1  580  25.617  24.891  15.515 -0.0305 -0.0754  0.0167
   57PRO     BB  581  26.038  25.087  16.020 -0.1943  0.0042  0.3191
   57PRO    SC1  582  26.077  24.850  16.228 -0.1007  0.0550  0.0744
   58THR     BB  583  26.325  25.196  15.829  0.2053  0.2411 -0.1645
   58THR    SC1  584  26.136  25.171  15.591 -0.0163 -0.1966  0.0484
   59GLU     BB  585  26.484  24.937  15.842 -0.2808 -0.3422 -0.1210
   59GLU    SC1  586  26.574  25.030  16.217  0.3445  0.1501 -0.3926
   60GLU     BB  587  26.587  24.806  15.461 -0.0396 -0.0008 -0.1215
   60GLU    SC1  588  26.681  25.035  15.144 -0.0243 -0.0198 -0.0254
   61GLU     BB  589  26.490  24.517  15.546  0.1130  0.1381 -0.0715
   61GLU    SC1  590  26.200  24.354  15.301 -0.0846 -0.2879  0.2170
    1ASN     BB  591   6.800   6.209  22.553  0.2813  0.0460  0.3357
    1ASN    SC1  592   6.657   6.311  22.812 -0.1863  0.0255  0.1051
    2GLN     BB  593   7.058   6.418  22.659  0.2571  0.1386 -0.1299
    2GLN    SC1  594   6.909   6.694  22.483  0.3685 -0.1692  0.0506
    3CYS     BB  595   7.404   6.334  22.653  0.0386 -0.1051 -0.0086
    3CYS    SC1  596   7.614   6.347  22.379  0.1920  0.4289 -0.0494
    4LEU     BB  597   7.534   6.505  22.917 -0.0580  0.0149 -0.0909
    4LEU    SC1  598   7.270   6.352  23.114 -0.2696 -0.1535 -0.1296
    5PHE     BB  599   7.749   6.314  23.150  0.1275  0.1606  0.0494
    5PHE    SC1  600   7.653   6.029  23.034 -0.0774  0.0854 -0.1169
    5PHE    SC2  601   7.350   6.027  22.879  0.0137  0.1637 -0.2990
    5PHE    SC3  602   7.576   5.968  22.708  0.0876 -0.0503 -0.1316
    6GLN     BB  603   8.023   6.257  23.019 -0.1315 -0.1758  0.0018
    6GLN    SC1  604   7.890   6.248  22.664  0.0398  0.0606 -0.1961
    7SER     BB  605   8.240   6.056  23.097  0.0223 -0.0303 -0.1381
    7SER    SC1  606   8.195   5.976  23.340 -0.2686  0.1772 -0.5721
    8THR     BB  607   8.582   6.154  23.146  0.2253 -0.0224  0.4308
    8THR    SC1  608   8.715   6.257  22.891 -0.2410 -0.2271  0.0903
    9ASN     BB  609   8.467   6.291  23.459  0.4634 -0.5420  0.1608
    9ASN    SC1  610   8.421   6.088  23.678  0.3667  0.0810 -0.1892
   10ASN     BB  611   8.452   6.596  23.392 -0.0394  0.2217 -0.2318
   10ASN    SC1  612   8.114   6.595  23.289 -0.3085 -0.1946 -0.4143
   11THR     BB  613   8.567   6.690  23.122  0.1481  0.0466 -0.1067
   11THR    SC1  614   8.374   6.541  22.939 -0.1517  0.1790  0.0939
   12GLN     BB  615   8.826   6.758  23.020 -0.2172  0.1748 -0.0448
   12GLN    SC1  616   8.703   7.133  22.903  0.2731  0.1654 -0.0852
   13GLY     BB  617   9.162   6.750  23.192 -0.0105 -0.2732 -0.1132
   14SER     BB  618   9.342   6.521  23.299  0.1095 -0.2470 -0.0208
   14SER    SC1  619   9.239   6.480  23.567  0.3487  0.1194 -0.0548
   15GLU     BB  620   9.411   6.228  23.161  0.2589  0.2399  0.0523
   15GLU    SC1  621   9.744   6.286  22.965  0.0683 -0.3217  0.0989
   16ASN     BB  622   9.108   6.032  23.212  0.0260  0.0352 -0.0602
   16ASN    SC1  623   8.953   5.884  22.959 -0.1545 -0.0275  0.2369
   17GLY     BB  624   9.197   5.884  23.540  0.1881  0.0024 -0.2676
   18GLY     BB  625   9.389   5.681  23.669 -0.1202  0.2359 -0.4540
   19ASN     BB  626   9.205   5.518  23.889  0.0720 -0.2569  0.1025
   19ASN    SC1  627   8.935   5.460  23.724  0.0331 -0.5733 -0.2235
   20ASN     BB  628   9.154   5.588  24.160 -0.0672  0.0151 -0.3431
   20ASN    SC1  629   9.416   5.468  24.381 -0.3198  0.1220 -0.3584
   21ALA     BB  630   8.880   5.449  24.224 -0.2864 -0.1795  0.1791
   21ALA    SC1  631   8.914   5.533  24.478  0.3582  0.2776 -0.0322
   22ILE     BB  632   8.811   5.089  24.138  0.0478 -0.0140  0.0173
   22ILE    SC1  633   9.035   5.092  23.881 -0.1287 -0.3092 -0.1463
   23ASN     BB  634   8.493   4.996  24.197 -0.2345  0.1091 -0.0793
   23ASN    SC1  635   8.258   5.158  24.035  0.1246  0.0485 -0.2137
   24MET     BB  636   8.420   4.824  24.450  0.0315  0.0188 -0.0469
   24MET    SC1  637   8.720   4.843  24.645  0.1212  0.1365 -0.0093
   25GLN     BB  638   8.251   4.858  24.741  0.2751 -0.0559  0.0960
   25GLN    SC1  639   8.227   5.226  24.874  0.2248 -0.0031  0.2335
   26ASP     BB  640   7.901   4.847  24.711  0.0370 -0.2777 -0.1427
   26ASP    SC1  641   7.803   5.169  24.610  0.6429 -0.0568  0.0881
   27VAL     BB  642   7.817   4.718  24.410  0.0846  0.1461  0.1181
   27VAL    SC1  643   7.832   4.444  24.509 -0.1507  0.0563 -0.0842
   28ASN     BB  644   7.871   4.949  24.176 -0.3194 -0.2331 -0.0773
   28ASN    SC1  645   7.524   4.987  24.280 -0.1062  0.1586 -0.1878
   29ASP     BB  646   7.829   5.286  24.163 -0.1350 -0.2435 -0.1201
   29ASP    SC1  647   7.755   5.306  23.875  0.0226  0.2985 -0.1741
   30LEU     BB  648   7.952   5.525  24.327  0.2443 -0.2405 -0.0876
   30LEU    SC1  649   7.656   5.729  24.480 -0.0599  0.1994 -0.3358
   31GLY     BB  650   8.238   5.545  24.407 -0.2168  0.0008 -0.0442
   32SER     BB  651   8.491   5.758  24.404  0.0206 -0.0469 -0.0498
   32SER    SC1  652   8.583   5.744  24.660 -0.2242  0.4238 -0.0845
   33THR     BB  653   8.451   6.115  24.482 -0.1221  0.2101 -0.2334
   33THR    SC1  654   8.521   6.165  24.190 -0.1430  0.0377 -0.2690
   34MET     BB  655   8.584   6.324  24.741  0.3493 -0.1999  0.1245
   34MET    SC1  656   8.722   6.042  24.918 -0.0352 -0.0155 -0.2157
   35THR     BB  657   8.458   6.630  24.798  0.3649 -0.1563  0.1911
   35THR    SC1  658   8.503   6.830  25.025  0.0817 -0.3004  0.3802
   36ASP     BB  659   8.220   6.676  24.539  0.0068  0.0185  0.0617
   36ASP    SC1  660   8.112   6.955  24.677 -0.0905 -0.1585  0.3406
   37GLN     BB  661   8.225   6.476  24.319  0.2084 -0.0035  0.2834
   37GLN    SC1  662   7.870   6.405  24.143 -0.0501  0.0969  0.1401
   38ALA     BB  663   8.234   6.689  24.038 -0.0461  0.0460 -0.1364
   38ALA    SC1  664   8.254   6.569  23.797  0.1579 -0.2955  0.0424
   39LEU     BB  665   8.407   6.983  24.133  0.2120  0.3864 -0.2543
   39LEU    SC1  666   8.092   7.152  24.081  0.1903  0.0827 -0.1511
   40ASN     BB  667   8.558   7.042  23.869  0.1704 -0.0553  0.0764
   40ASN    SC1  668   8.830   6.877  24.006  0.4068  0.1084  0.0153
   41ASP     BB  669   8.496   7.347  23.735 -0.2440 -0.2635  0.1506
   41ASP    SC1  670   8.665   7.621  23.859 -0.2606 -0.4864 -0.6169
   42ASP     BB  671   8.541   7.417  23.451  0.1035  0.3914  0.1492
   42ASP    SC1  672   8.633   7.106  23.378 -0.2291  0.2634 -0.0005
   43ASP     BB  673   8.269   7.543  23.301 -0.1597 -0.3347  0.3328
   43ASP    SC1  674   7.976   7.367  23.237  0.0757 -0.2628 -0.0700
   44ALA     BB  675   8.102   7.775  23.219  0.1354  0.1753 -0.3083
   44ALA    SC1  676   8.083   7.781  22.950 -0.0125  0.5046 -0.2956
   45GLU     BB  677   8.327   8.017  23.156  0.1089  0.0212 -0.1326
   45GLU    SC1  678   8.201   8.279  23.450  0.1737 -0.2154 -0.1916
   46THR     BB  679   8.593   7.893  23.077 -0.1072  0.2647 -0.2144
   46THR    SC1  680   8.763   8.113  22.952  0.0507  0.4006  0.2215
   47GLY     BB  681   8.668   7.625  23.052 -0.1925  0.0397 -0.2383
   48LEU     BB  682   9.010   7.477  23.068  0.0652  0.1239  0.0506
   48LEU    SC1  683   9.122   7.587  22.734 -0.0174  0.2045 -0.1623
   49THR     BB  684   9.263   7.450  23.269 -0.0244  0.0981  0.0830
   49THR    SC1  685   9.347   7.720  23.384 -0.0367  0.0861  0.1203
   50ASP     BB  686   9.376   7.135  23.313 -0.0929 -0.0279  0.4942
   50ASP    SC1  687   9.625   7.190  23.062  0.4132  0.3770  0.0692
   51GLY     BB  688   9.340   6.931  23.551  0.0470  0.1296  0.0537
   52GLU     BB  689   9.258   6.992  23.900  0.4232  0.1640  0.1071
   52GLU    SC1  690   9.475   6.830  24.126  0.2017 -0.0960  0.0394
   53GLU     BB  691   9.216   7.273  24.046  0.1296  0.1160 -0.1835
   53GLU    SC1  692   8.871   7.346  24.135 -0.0001 -0.0207  0.0908
   54ASN     BB  693   9.508   7.411  24.134  0.0269 -0.1132  0.3399
   54ASN    SC1  694   9.527   7.252  24.439  0.1142 -0.2487  0.3827
   55GLU     BB  695   9.599   7.739  24.120  0.1569 -0.2587  0.0370
   55GLU    SC1  696   9.605   7.805  23.739  0.1223  0.2614  0.2137
   56GLU     BB  697   9.636   7.872  24.386 -0.1698 -0.1606  0.0504
   56GLU    SC1  698   9.898   8.138  24.488  0.1963 -0.4736 -0.1613
   57PRO     BB  699   9.395   8.049  24.551  0.2363  0.0195  0.3264
   57PRO    SC1  700   9.232   7.886  24.796  0.2088  0.1234 -0.1466
   58THR     BB  701   9.346   8.380  24.520 -0.1112  0.0001  0.0628
   58THR    SC1  702   9.129   8.449  24.723 -0.0193  0.2627  0.0755
   59GLU     BB  703   9.403   8.582  24.266  0.0845 -0.0242  0.0584
   59GLU    SC1  704   9.461   8.951  24.416  0.0400  0.2135 -0.0259
   60GLU     BB  705   9.359   8.591  23.919 -0.0240 -0.0132 -0.1231
   60GLU    SC1  706   9.530   8.932  23.819  0.0662 -0.0220 -0.0825
   61GLU     BB  707   9.056   8.565  23.826 -0.0789 -0.1247  0.0253
   61GLU    SC1  708   8.948   8.676  23.496 -0.0702  0.3703  0.3199
    1ASN     BB  709   9.691  21.969  12.090 -0.1076 -0.2341  0.2191
    1ASN    SC1  710   9.570  22.197  12.336 -0.1527  0.3186 -0.1937
    2GLN     BB  711  10.042  21.965  12.079 -0.2104 -0.0235  0.1232
    2GLN    SC1  712  10.120  22.027  12.457  0.0108  0.2275  0.2046
    3CYS     BB  713  10.169  21.754  11.864  0.0744 -0.1807 -0.0080
    3CYS    SC1  714  10.452  21.863  11.864  0.0766 -0.5724 -0.0102
    4LEU     BB  715  10.234  21.413  11.915 -0.0749 -0.1808  0.6110
    4LEU    SC1  716  10.564  21.465  11.729 -0.0966 -0.1870 -0.3225
    5PHE     BB  717  10.096  21.108  11.789  0.0993 -0.3589  0.0265
    5PHE    SC1  718  10.298  20.907  11.782 -0.0605  0.0812  0.2926
    5PHE    SC2  719  10.628  20.896  11.862 -0.0975 -0.0038  0.4373
    5PHE    SC3  720  10.498  20.638  11.841  0.0251 -0.0246 -0.3957
    6GLN     BB  721   9.799  20.988  11.670  0.2695 -0.2549  0.2862
    6GLN    SC1  722   9.630  20.965  11.995 -0.0812 -0.0559 -0.0969
    7SER     BB  723   9.558  21.142  11.554  0.1248 -0.0259  0.0382
    7SER    SC1  724   9.311  20.981  11.599 -0.0127  0.1390  0.2102
    8THR     BB  725   9.507  21.429  11.403  0.3052  0.2654  0.3697
    8THR    SC1  726   9.389  21.659  11.566  0.1068 -0.0307  0.6556
    9ASN     BB  727   9.734  21.433  11.174 -0.1096  0.0917  0.0837
    9ASN    SC1  728   9.909  21.708  11.234 -0.1416  0.0672 -0.0907
   10ASN     BB  729   9.503  21.404  10.924  0.4695  0.0469 -0.1191
   10ASN    SC1  730   9.186  21.491  11.018 -0.1285 -0.6316 -0.4624
   11THR     BB  731   9.543  21.359  10.621  0.3370 -0.1871 -0.3655
   11THR    SC1  732   9.391  21.102  10.556 -0.1817  0.0060  0.0163
   12GLN     BB  733   9.512  21.572  10.434  0.1564  0.3531 -0.1181
   12GLN    SC1  734   9.387  21.861  10.645 -0.2641  0.0006  0.1453
   13GLY     BB  735   9.477  21.642  10.134 -0.0767 -0.4345  0.3033
   14SER     BB  736   9.188  21.648  10.025  0.1357 -0.0941 -0.1976
   14SER    SC1  737   9.240  21.910  10.016 -0.1033 -0.1804  0.3376
   15GLU     BB  738   9.073  21.479   9.795 -0.2606 -0.0335  0.1683
   15GLU    SC1  739   8.977  21.793   9.610 -0.1487  0.4856 -0.0601
   16ASN     BB  740   8.895  21.209   9.861  0.0750  0.0348 -0.1172
   16ASN    SC1  741   8.812  21.345  10.146  0.5620  0.1572 -0.2322
   17GLY     BB  742   9.153  20.983   9.878  0.0236  0.1197  0.1251
   18GLY     BB  743   9.473  21.118   9.852  0.1334  0.2361 -0.4632
   19ASN     BB  744   9.542  21.385   9.705  0.1734 -0.0627 -0.0873
   19ASN    SC1  745   9.754  21.580   9.800  0.0087 -0.0411 -0.0511
   20ASN     BB  746   9.399  21.426   9.415  0.0893  0.1156 -0.0055
   20ASN    SC1  747   9.214  21.196   9.466  0.5209  0.4997  0.0473
   21ALA     BB  748   9.277  21.722   9.256 -0.1171  0.0872  0.1330
   21ALA    SC1  749   9.071  21.559   9.192  0.1539 -0.1390 -0.1989
   22ILE     BB  750   9.418  21.928   9.051 -0.0145 -0.0983 -0.1339
   22ILE    SC1  751   9.263  22.184   8.889  0.0394 -0.0027 -0.0365
   23ASN     BB  752   9.767  21.989   8.993 -0.1384 -0.0019  0.3553
   23ASN    SC1  753   9.764  22.241   8.781  0.0325  0.1552 -0.0076
   24MET     BB  754   9.987  21.832   8.750  0.1219 -0.0455  0.4298
   24MET    SC1  755   9.912  22.010   8.415 -0.0649 -0.0422 -0.1180
   25GLN     BB  756   9.948  21.490   8.705 -0.0363 -0.2798  0.3338
   25GLN    SC1  757  10.294  21.425   8.792  0.0317 -0.2769 -0.0928
   26ASP     BB  758   9.729  21.281   8.718  0.1473 -0.0349  0.0627
   26ASP    SC1  759   9.681  21.086   8.420 -0.1824 -0.0210  0.0785
   27VAL     BB  760   9.630  21.040   8.913  0.0216  0.0191 -0.0671
   27VAL    SC1  761   9.693  20.768   8.828 -0.0319 -0.0668  0.1604
   28ASN     BB  762   9.695  21.120   9.190 -0.1147 -0.1809  0.4361
   28ASN    SC1  763   9.967  21.256   9.094 -0.0157 -0.3171  0.0558
   29ASP     BB  764   9.726  20.989   9.481  0.2620  0.2952  0.2020
   29ASP    SC1  765   9.447  20.790   9.549  0.0163  0.2262  0.1711
   30LEU     BB  766   9.931  20.833   9.569  0.2756 -0.1411 -0.0521
   30LEU    SC1  767  10.064  20.836   9.252  0.2548 -0.6358 -0.0295
   31GLY     BB  768   9.801  20.742   9.922  0.0460 -0.1642 -0.0540
   32SER     BB  769   9.725  20.894  10.188  0.0569 -0.1746  0.1269
   32SER    SC1  770   9.461  20.910  10.206 -0.1573 -0.0844  0.2496
   33THR     BB  771   9.880  21.073  10.396 -0.0113  0.1012 -0.0120
   33THR    SC1  772  10.086  20.945  10.581  0.2685  0.1339 -0.2923
   34MET     BB  773  10.023  21.382  10.376 -0.0029  0.3648 -0.1285
   34MET    SC1  774  10.339  21.224  10.301 -0.2861  0.5360 -0.1005
   35THR     BB  775   9.963  21.642  10.210  0.1686  0.0858  0.0710
   35THR    SC1  776   9.814  21.871  10.346  0.1190 -0.1060  0.3481
   36ASP     BB  777  10.093  21.815   9.964  0.3585 -0.3099 -0.1024
   36ASP    SC1  778  10.144  21.629   9.640 -0.1458  0.0979  0.0410
   37GLN     BB  779  10.046  22.161   9.975 -0.0883  0.1092 -0.0312
   37GLN    SC1  780   9.850  22.316   9.705 -0.0637 -0.2743  0.1836
   38ALA     BB  781  10.281  22.253  10.177 -0.0989 -0.1575 -0.0740
   38ALA    SC1  782  10.434  22.454  10.082 -0.1134 -0.0615  0.1004
   39LEU     BB  783  10.607  22.088  10.175 -0.1161 -0.1734  0.1939
   39LEU    SC1  784  10.520  22.063   9.826  0.3473 -0.3195  0.1435
   40ASN     BB  785  10.859  22.226  10.390 -0.2274 -0.0979 -0.0375
   40ASN    SC1  786  10.857  22.525  10.364 -0.0760 -0.0726 -0.0381
   41ASP     BB  787  11.112  22.094  10.411  0.1735  0.1715  0.1175
   41ASP    SC1  788  11.243  22.377  10.588 -0.0387 -0.3482  0.2569
   42ASP     BB  789  11.144  21.806  10.525  0.0269  0.7833  0.0752
   42ASP    SC1  790  10.965  21.710  10.230  0.0767  0.1872 -0.0530
   43ASP     BB  791  11.022  21.706  10.826 -0.5317 -0.2766  0.3024
   43ASP    SC1  792  11.167  21.466  11.019 -0.0691 -0.1314 -0.0244
   44ALA     BB  793  10.741  21.751  10.993  0.1928  0.0234  0.1533
   44ALA    SC1  794  10.787  21.895  11.217 -0.1765 -0.0693  0.2957
   45GLU     BB  795  10.440  21.836  10.922  0.2770 -0.0361  0.0682
   45GLU    SC1  796  10.529  22.135  10.749 -0.0465  0.0240  0.1917
   46THR     BB  797  10.383  21.628  10.712 -0.0496  0.0764  0.1604
   46THR    SC1  798  10.296  21.774  10.459 -0.0510 -0.1895  0.0031
   47GLY     BB  799  10.373  21.258  10.741 -0.1436  0.0788  0.0213
   48LEU     BB  800  10.287  21.089  10.965 -0.0906 -0.3737 -0.0157
   48LEU    SC1  801  10.461  20.824  11.030 -0.0366  0.0861  0.0507
   49THR     BB  802  10.090  21.110  11.223 -0.0936 -0.0119 -0.2417
   49THR    SC1  803  10.228  21.310  11.406 -0.1589 -0.3338  0.1752
   50ASP     BB  804   9.853  20.959  11.111  0.0016 -0.1756 -0.1530
   50ASP    SC1  805   9.646  20.742  11.278 -0.1946 -0.0428 -0.3230
   51GLY     BB  806   9.640  20.927  10.848  0.3334 -0.2465 -0.0625
   52GLU     BB  807   9.377  20.766  10.836 -0.5118  0.1362  0.0446
   52GLU    SC1  808   9.411  20.604  10.532  0.0909 -0.3256 -0.0028
   53GLU     BB  809   9.065  20.790  10.897 -0.1695 -0.1248  0.2172
   53GLU    SC1  810   8.991  21.142  10.884  0.0476 -0.0925  0.0359
   54ASN     BB  811   8.877  20.684  10.695  0.0165 -0.1049 -0.1484
   54ASN    SC1  812   8.920  20.534  10.415  0.0547 -0.1397  0.0993
   55GLU     BB  813   8.521  20.686  10.780  0.1845 -0.1281  0.2575
   55GLU    SC1  814   8.412  21.045  10.920 -0.0292 -0.2197  0.0231
   56GLU     BB  815   8.391  20.414  10.621  0.1252  0.2393  0.2382
   56GLU    SC1  816   8.174  20.202  10.830  0.1009  0.1015  0.0387
   57PRO     BB  817   8.218  20.425  10.302 -0.3212  0.1452  0.1322
   57PRO    SC1  818   7.899  20.403  10.409 -0.3502  0.0646 -0.4292
   58THR     BB  819   8.298  20.598  10.023  0.4096 -0.1055 -0.0692
   58THR    SC1  820   8.155  20.620   9.755  0.0807  0.1118  0.1177
   59GLU     BB  821   8.175  20.922  10.155 -0.5211 -0.2416  0.3958
   59GLU    SC1  822   8.088  20.817  10.509  0.4105 -0.1718  0.2234
   60GLU     BB  823   8.369  21.172  10.003  0.3143 -0.1029  0.0039
   60GLU    SC1  824   8.382  21.270   9.665 -0.0763  0.0187 -0.0992
   61GLU     BB  825   8.239  21.440  10.113  0.0531  0.1370 -0.1499
   61GLU    SC1  826   8.477  21.657  10.390  0.0030  0.2310  0.1002
    1ASN     BB  827   9.393  -3.721  24.241  0.2574  0.1212  0.2369
    1ASN    SC1  828   9.138  -3.979  24.232 -0.1183  0.2533 -0.0533
    2GLN     BB  829   9.200  -3.485  24.103 -0.2999 -0.2351  0.0456
    2GLN    SC1  830   9.062  -3.428  24.457 -0.0487 -0.1419 -0.0908
    3CYS     BB  831   9.295  -3.232  23.905  0.0457 -0.1400  0.0578
    3CYS    SC1  832   9.438  -3.485  23.719  0.3629  0.2609 -0.0995
    4LEU     BB  833   9.134  -3.050  23.671  0.2011 -0.1855 -0.0692
    4LEU    SC1  834   9.374  -3.088  23.394  0.3595  0.1019  0.0775
    5PHE     BB  835   8.946  -2.897  23.822 -0.1104  0.1193 -0.3092
    5PHE    SC1  836   8.771  -3.177  23.907 -0.3548 -0.3671 -0.2446
    5PHE    SC2  837   8.724  -3.265  24.232  0.2739  0.0945 -0.0086
    5PHE    SC3  838   8.488  -3.168  24.095  0.0747  0.2599  0.4317
    6GLN     BB  839   8.949  -2.587  23.883  0.2372 -0.1127 -0.0869
    6GLN    SC1  840   8.893  -2.358  23.563  0.3543 -0.1103 -0.0189
    7SER     BB  841   9.013  -2.392  24.187  0.4402  0.0424  0.1342
    7SER    SC1  842   9.007  -2.125  24.180  0.2807  0.2165  0.0220
    8THR     BB  843   9.297  -2.444  24.321  0.0727  0.1110 -0.0668
    8THR    SC1  844   9.466  -2.340  24.089  0.1397 -0.0447 -0.0891
    9ASN     BB  845   9.311  -2.559  24.613 -0.1585  0.0199 -0.0804
    9ASN    SC1  846   9.597  -2.564  24.828 -0.0550  0.0021  0.0812
   10ASN     BB  847   9.025  -2.416  24.744  0.2966 -0.0694 -0.2772
   10ASN    SC1  848   8.801  -2.641  24.683  0.1431  0.0718 -0.1255
   11THR     BB  849   8.802  -2.195  24.700 -0.1194 -0.0905  0.0460
   11THR    SC1  850   8.512  -2.274  24.748 -0.1766  0.0941  0.0147
   12GLN     BB  851   8.753  -2.020  24.474 -0.1943 -0.3145  0.0141
   12GLN    SC1  852   8.963  -1.721  24.491 -0.0353  0.3503 -0.1278
   13GLY     BB  853   8.575  -2.028  24.230 -0.0971 -0.3228 -0.1056
   14SER     BB  854   8.271  -1.983  24.205 -0.0912 -0.0561 -0.1008
   14SER    SC1  855   8.227  -2.182  24.031  0.1880 -0.1594 -0.4615
   15GLU     BB  856   8.136  -1.737  24.075 -0.1412 -0.1617  0.0157
   15GLU    SC1  857   8.130  -1.902  23.684  0.0042  0.0476  0.2376
   16ASN     BB  858   8.037  -1.492  24.262 -0.3030 -0.0507  0.3066
   16ASN    SC1  859   8.231  -1.219  24.144 -0.1703 -0.0424  0.3531
   17GLY     BB  860   8.136  -1.416  24.586 -0.2506  0.4142 -0.0023
   18GLY     BB  861   7.884  -1.515  24.800 -0.0505 -0.1704  0.2034
   19ASN     BB  862   7.662  -1.403  24.594  0.1775  0.0041 -0.0730
   19ASN    SC1  863   7.458  -1.596  24.824 -0.2368 -0.0182  0.4268
   20ASN     BB  864   7.729  -1.073  24.650  0.2659  0.0163 -0.0204
   20ASN    SC1  865   7.910  -1.060  24.363 -0.3942 -0.2953 -0.1713
   21ALA     BB  866   7.775  -0.895  24.897 -0.0872  0.1835 -0.0763
   21ALA    SC1  867   7.529  -0.788  24.925 -0.2793 -0.2524 -0.0236
   22ILE     BB  868   7.953  -0.638  24.784 -0.3180  0.0195 -0.2948
   22ILE    SC1  869   8.280  -0.706  24.853 -0.3689  0.1602  0.1138
   23ASN     BB  870   7.696  -0.447  24.658  0.0571  0.1223  0.0312
   23ASN    SC1  871   7.508  -0.383  24.944 -0.1791  0.1346  0.0914
   24MET     BB  872   7.609  -0.311  24.354  0.0683  0.0838  0.1060
   24MET    SC1  873   7.302  -0.155  24.367 -0.0239 -0.0018  0.3574
   25GLN     BB  874   7.723  -0.381  24.061 -0.0932  0.3195  0.0138
   25GLN    SC1  875   8.004  -0.585  24.241  0.2403 -0.4765  0.0615
   26ASP     BB  876   7.842  -0.284  23.797  0.1372  0.0706  0.1905
   26ASP    SC1  877   8.143  -0.237  23.890 -0.1819  0.0377 -0.0725
   27VAL     BB  878   7.725  -0.402  23.482 -0.1013 -0.2457  0.1064
   27VAL    SC1  879   7.967  -0.562  23.518  0.2087  0.1215 -0.2407
   28ASN     BB  880   7.509  -0.277  23.340 -0.0346 -0.1026  0.1528
   28ASN    SC1  881   7.649  -0.002  23.469 -0.0356  0.0259 -0.3786
   29ASP     BB  882   7.572  -0.094  23.041 -0.3128  0.2698  0.3224
   29ASP    SC1  883   7.776  -0.276  22.813  0.1598 -0.0018  0.1333
   30LEU     BB  884   7.711   0.168  23.027 -0.2652  0.0772 -0.1413
   30LEU    SC1  885   7.576   0.414  22.812 -0.2543 -0.2245  0.2149
   31GLY     BB  886   8.030   0.030  23.056 -0.2536 -0.0505 -0.2683
   32SER     BB  887   8.056  -0.179  23.239 -0.1712 -0.1420  0.1346
   32SER    SC1  888   8.034  -0.073  23.498 -0.0218  0.1387  0.2350
   33THR     BB  889   8.016  -0.458  23.112 -0.1330 -0.1053  0.1337
   33THR    SC1  890   8.277  -0.494  22.959 -0.1437  0.0487  0.0778
   34MET     BB  891   7.708  -0.658  23.063 -0.3018 -0.4433  0.0195
   34MET    SC1  892   7.721  -0.905  23.347  0.1537 -0.2741 -0.0814
   35THR     BB  893   7.533  -0.781  22.823 -0.3537 -0.2619 -0.1924
   35THR    SC1  894   7.659  -1.057  22.858 -0.3465 -0.2085  0.2793
   36ASP     BB  895   7.508  -0.597  22.563 -0.1937 -0.0251 -0.2304
   36ASP    SC1  896   7.634  -0.860  22.332 -0.0202 -0.1581  0.1665
   37GLN     BB  897   7.643  -0.407  22.317  0.1783  0.3726  0.0563
   37GLN    SC1  898   7.350  -0.278  22.141 -0.2024 -0.2049  0.2352
   38ALA     BB  899   7.982  -0.366  22.320  0.1830 -0.2872 -0.1669
   38ALA    SC1  900   7.943  -0.099  22.316 -0.0355 -0.3085  0.1688
   39LEU     BB  901   8.323  -0.506  22.360  0.1226  0.3715 -0.0635
   39LEU    SC1  902   8.550  -0.325  22.540  0.3859  0.1071  0.3643
   40ASN     BB  903   8.310  -0.706  22.513 -0.0135  0.0335  0.2298
   40ASN    SC1  904   8.030  -0.917  22.462  0.1125  0.0767 -0.0459
   41ASP     BB  905   8.629  -0.785  22.595 -0.2001  0.0710 -0.0134
   41ASP    SC1  906   8.555  -0.867  22.873 -0.2649 -0.1999  0.0453
   42ASP     BB  907   8.761  -0.882  22.292  0.0372  0.0805 -0.2614
   42ASP    SC1  908   8.485  -0.841  22.091 -0.2243  0.0942 -0.0329
   43ASP     BB  909   9.083  -0.890  22.234  0.4154 -0.0712  0.0224
   43ASP    SC1  910   9.178  -0.598  22.127  0.2764  0.1080  0.1934
   44ALA     BB  911   9.213  -1.083  22.001 -0.0629  0.0574  0.0470
   44ALA    SC1  912   9.133  -0.960  21.774  0.1544  0.5742  0.2354
   45GLU     BB  913   9.503  -1.157  21.839 -0.0503 -0.0881 -0.5777
   45GLU    SC1  914   9.371  -1.524  21.898 -0.3769  0.3017 -0.1183
   46THR     BB  915   9.759  -1.217  21.983  0.1513  0.1224 -0.1597
   46THR    SC1  916   9.914  -1.465  21.896 -0.0420 -0.0255 -0.0896
   47GLY     BB  917   9.871  -1.217  22.271 -0.1636 -0.1270 -0.0863
   48LEU     BB  918   9.856  -0.916  22.480  0.7041  0.0721 -0.2389
   48LEU    SC1  919   9.982  -0.968  22.799 -0.0490 -0.1030 -0.0725
   49THR     BB  920  10.024  -0.637  22.432 -0.0704 -0.2384 -0.1756
   49THR    SC1  921  10.293  -0.533  22.333  0.0089 -0.0900  0.1816
   50ASP     BB  922   9.963  -0.448  22.740  0.2039 -0.1859 -0.1607
   50ASP    SC1  923  10.145  -0.325  22.992  0.0533  0.0173 -0.2404
   51GLY     BB  924   9.769  -0.543  22.872 -0.0016 -0.1072 -0.1838
   52GLU     BB  925   9.690  -0.452  23.167 -0.0200  0.2875 -0.1698
   52GLU    SC1  926   9.322  -0.544  23.067  0.3095 -0.0757 -0.1970
   53GLU     BB  927   9.790  -0.128  23.241  0.0189  0.1492  0.2511
   53GLU    SC1  928   9.552   0.113  23.105 -0.4241 -0.0426 -0.0467
   54ASN     BB  929  10.060  -0.093  23.391 -0.0482  0.1755  0.0414
   54ASN    SC1  930  10.100  -0.409  23.479 -0.1172  0.1389 -0.1227
   55GLU     BB  931  10.133   0.009  23.712 -0.0340 -0.1973  0.2046
   55GLU    SC1  932  10.370   0.236  23.581 -0.0987 -0.0610 -0.1930
   56GLU     BB  933  10.158  -0.287  23.894  0.0617 -0.0047 -0.1632
   56GLU    SC1  934  10.002  -0.637  24.020 -0.2035 -0.1226 -0.0601
   57PRO     BB  935  10.298  -0.352  24.190 -0.2257  0.0222  0.0636
   57PRO    SC1  936  10.340  -0.095  24.366  0.2897 -0.1342  0.1983
   58THR     BB  937  10.572  -0.486  24.324 -0.0229  0.1865  0.1238
   58THR    SC1  938  10.719  -0.325  24.110  0.1680  0.0555  0.1535
   59GLU     BB  939  10.764  -0.756  24.340  0.0494 -0.0526  0.1593
   59GLU    SC1  940  10.627  -0.863  24.695 -0.0074  0.1558  0.1352
   60GLU     BB  941  10.756  -0.808  23.989  0.0144 -0.0458 -0.1844
   60GLU    SC1  942  11.074  -0.627  23.942 -0.0713  0.1238 -0.1717
   61GLU     BB  943  10.558  -0.579  23.791  0.1699 -0.0034  0.2786
   61GLU    SC1  944  10.328  -0.785  23.585  0.0302  0.2179 -0.4079
    1ASN     BB  945   8.300  -0.561  20.892  0.0510  0.2770 -0.5093
    1ASN    SC1  946   8.641  -0.444  20.877 -0.2313  0.2226  0.1208
    2GLN     BB  947   8.238  -0.712  20.643 -0.0422  0.0076 -0.2273
    2GLN    SC1  948   7.941  -0.558  20.447 -0.3139 -0.2393 -0.0903
    3CYS     BB  949   8.398  -0.819  20.393 -0.2136  0.1641 -0.0184
    3CYS    SC1  950   8.489  -0.511  20.333  0.5402 -0.1857  0.2519
    4LEU     BB  951   8.621  -1.075  20.435 -0.0958 -0.0794 -0.0573
    4LEU    SC1  952   8.961  -0.984  20.544  0.1220  0.2458  0.1533
    5PHE     BB  953   8.707  -1.346  20.214 -0.0442  0.0998  0.1797
    5PHE    SC1  954   8.786  -1.529  20.471  0.0276  0.0122 -0.0125
    5PHE    SC2  955   8.836  -1.313  20.729 -0.1014  0.3405 -0.2559
    5PHE    SC3  956   8.564  -1.409  20.699 -0.0175  0.0303 -0.0657
    6GLN     BB  957   8.696  -1.354  19.900 -0.0537  0.2887  0.0160
    6GLN    SC1  958   8.980  -1.257  19.653  0.3392  0.2309  0.0080
    7SER     BB  959   8.452  -1.341  19.649  0.1020 -0.0613  0.0386
    7SER    SC1  960   8.216  -1.374  19.773 -0.2307  0.3072  0.3105
    8THR     BB  961   8.436  -1.106  19.431 -0.1030 -0.0326 -0.1186
    8THR    SC1  962   8.640  -0.942  19.588 -0.1850 -0.2183  0.1908
    9ASN     BB  963   8.221  -1.057  19.210 -0.1258 -0.0356 -0.3159
    9ASN    SC1  964   8.383  -0.991  18.951 -0.4019  0.0116  0.0005
   10ASN     BB  965   7.927  -1.023  19.193  0.1629  0.0661 -0.2003
   10ASN    SC1  966   7.950  -0.869  18.892 -0.1752  0.2108 -0.1333
   11THR     BB  967   7.669  -1.123  19.344  0.1528  0.0343 -0.2492
   11THR    SC1  968   7.587  -1.369  19.183  0.2161 -0.0277 -0.1871
   12GLN     BB  969   7.596  -1.089  19.661 -0.2855 -0.0026  0.0496
   12GLN    SC1  970   7.181  -1.137  19.727 -0.0894  0.0987 -0.0398
   13GLY     BB  971   7.765  -1.348  19.822 -0.4407  0.0873 -0.0019
   14SER     BB  972   7.911  -1.239  20.096 -0.0359 -0.1605 -0.2958
   14SER    SC1  973   7.791  -1.483  20.229  0.2749  0.5576  0.2107
   15GLU     BB  974   8.229  -1.252  20.133 -0.1149 -0.0175 -0.1926
   15GLU    SC1  975   8.332  -0.916  19.927  0.2483 -0.2245 -0.0375
   16ASN     BB  976   8.211  -1.511  20.385 -0.2340 -0.3779 -0.2239
   16ASN    SC1  977   7.975  -1.528  20.594 -0.1251 -0.1947  0.3318
   17GLY     BB  978   8.437  -1.758  20.383  0.0412 -0.1075  0.3160
   18GLY     BB  979   8.737  -1.785  20.184  0.2534  0.4240  0.0178
   19ASN     BB  980   8.780  -1.867  19.871 -0.0365 -0.2028 -0.0854
   19ASN    SC1  981   9.073  -1.709  19.838 -0.2134  0.3276 -0.1522
   20ASN     BB  982   8.669  -1.769  19.578 -0.2232  0.1042 -0.0044
   20ASN    SC1  983   8.330  -1.772  19.625 -0.0680 -0.2591 -0.1830
   21ALA     BB  984   8.814  -1.569  19.359 -0.1784 -0.1187 -0.1802
   21ALA    SC1  985   8.759  -1.317  19.280  0.1255  0.0427  0.1011
   22ILE     BB  986   9.087  -1.684  19.235 -0.2304 -0.0826  0.0203
   22ILE    SC1  987   8.912  -1.566  18.967  0.2020 -0.0705 -0.2650
   23ASN     BB  988   9.337  -1.604  18.977  0.1041  0.2366 -0.2162
   23ASN    SC1  989   9.644  -1.485  19.134 -0.2508  0.1347 -0.1688
   24MET     BB  990   9.424  -1.872  18.873  0.0629  0.0474 -0.1942
   24MET    SC1  991   9.226  -2.215  19.023 -0.0468 -0.2736  0.0971
   25GLN     BB  992   9.661  -2.062  18.927  0.2282  0.1966 -0.4298
   25GLN    SC1  993   9.673  -2.461  18.840  0.1289  0.0300  0.0018
   26ASP     BB  994   9.945  -2.010  19.085 -0.0348 -0.0755 -0.4877
   26ASP    SC1  995  10.058  -1.660  19.096  0.3537 -0.0603 -0.1639
   27VAL     BB  996  10.085  -2.094  19.358 -0.0637  0.1603 -0.0634
   27VAL    SC1  997   9.876  -2.172  19.545  0.0105  0.1844  0.0303
   28ASN     BB  998  10.386  -2.243  19.391  0.0532  0.0582 -0.2350
   28ASN    SC1  999  10.222  -2.422  19.655  0.2850  0.2403  0.0484
   29ASP     BB 1000  10.615  -2.129  19.529 -0.1137  0.2030  0.0020
   29ASP    SC1 1001  10.807  -2.140  19.258 -0.0081  0.0769 -0.0682
   30LEU     BB 1002  10.728  -1.875  19.641  0.2818 -0.1868  0.0796
   30LEU    SC1 1003  10.848  -1.968  19.936  0.2898  0.1700  0.0376
   31GLY     BB 1004  10.697  -1.653  19.441  0.3254  0.0496 -0.1582
   32SER     BB 1005  10.742  -1.650  19.156  0.2676  0.1900 -0.2259
   32SER    SC1 1006  10.944  -1.463  19.145 -0.0028  0.1140 -0.0226
   33THR     BB 1007  10.489  -1.431  19.043 -0.0270 -0.1116  0.1320
   33THR    SC1 1008  10.347  -1.568  18.810 -0.3490  0.2343  0.1162
   34MET     BB 1009  10.296  -1.377  19.337 -0.0150 -0.1233  0.2707
   34MET    SC1 1010  10.306  -1.012  19.287  0.3547  0.0879 -0.3516
   35THR     BB 1011  10.382  -1.406  19.615  0.0267  0.1070  0.0658
   35THR    SC1 1012  10.404  -1.119  19.715  0.2461  0.0917  0.0649
   36ASP     BB 1013  10.334  -1.633  19.803 -0.2136 -0.4533  0.1732
   36ASP    SC1 1014  10.255  -1.934  19.747  0.1395  0.3437 -0.2437
   37GLN     BB 1015  10.430  -1.603  20.088  0.0988  0.0520  0.0060
   37GLN    SC1 1016  10.215  -1.451  20.348 -0.0880  0.2682  0.1597
   38ALA     BB 1017  10.544  -1.898  20.242 -0.0698 -0.0848 -0.0222
   38ALA    SC1 1018  10.289  -1.944  20.315 -0.2738  0.2994 -0.4373
   39LEU     BB 1019  10.740  -2.051  20.424  0.3049 -0.0246 -0.0594
   39LEU    SC1 1020  10.888  -2.304  20.218 -0.1355 -0.0818 -0.0064
   40ASN     BB 1021  10.880  -1.918  20.758  0.2483 -0.0487  0.0670
   40ASN    SC1 1022  10.657  -2.057  20.990 -0.1403  0.0180 -0.1582
   41ASP     BB 1023  11.044  -1.635  20.751 -0.0368  0.1025  0.1040
   41ASP    SC1 1024  11.347  -1.612  20.907  0.0362  0.1426 -0.1538
   42ASP     BB 1025  10.894  -1.331  20.613  0.2090 -0.1252  0.1068
   42ASP    SC1 1026  10.610  -1.539  20.552 -0.2645  0.2151  0.1397
   43ASP     BB 1027  10.694  -1.116  20.805 -0.2641  0.0359 -0.0267
   43ASP    SC1 1028  10.898  -0.965  21.056 -0.0051 -0.0459  0.1712
   44ALA     BB 1029  10.777  -0.872  20.613  0.0449  0.1436 -0.1757
   44ALA    SC1 1030  10.665  -0.629  20.580  0.3019  0.3007  0.0610
   45GLU     BB 1031  10.925  -0.868  20.295 -0.1075  0.2148 -0.0846
   45GLU    SC1 1032  10.727  -0.909  19.990  0.0505 -0.0251  0.1120
   46THR     BB 1033  11.179  -1.005  20.246 -0.0458  0.0812 -0.1836
   46THR    SC1 1034  11.092  -1.279  20.145 -0.2101  0.0346  0.0764
   47GLY     BB 1035  11.327  -0.817  20.030  0.2182  0.0190 -0.4617
   48LEU     BB 1036  11.516  -0.830  19.741  0.1070  0.0147  0.2205
   48LEU    SC1 1037  11.430  -0.604  19.463  0.0452 -0.2200  0.0712
   49THR     BB 1038  11.592  -1.119  19.574  0.0334 -0.2694 -0.5164
   49THR    SC1 1039  11.889  -1.110  19.502  0.2475 -0.0532  0.2859
   50ASP     BB 1040  11.529  -1.460  19.590  0.0107 -0.1257  0.0533
   50ASP    SC1 1041  11.196  -1.416  19.470  0.1533 -0.0683  0.0637
   51GLY     BB 1042  11.609  -1.610  19.266 -0.2013 -0.0106 -0.1679
   52GLU     BB 1043  11.679  -1.910  19.199 -0.1810 -0.0554  0.2660
   52GLU    SC1 1044  11.516  -1.890  18.885 -0.1519  0.0137 -0.2495
   53GLU     BB 1045  12.012  -1.935  19.265 -0.1721 -0.1520  0.0715
   53GLU    SC1 1046  12.089  -1.908  19.678  0.1678 -0.0122 -0.0238
   54ASN     BB 1047  12.137  -1.712  19.143 -0.2009 -0.0495  0.0923
   54ASN    SC1 1048  12.024  -1.461  19.327  0.0586 -0.1381 -0.1886
   55GLU     BB 1049  12.184  -1.564  18.814  0.1453 -0.0180  0.0552
   55GLU    SC1 1050  11.809  -1.493  18.841 -0.1894  0.0175 -0.4511
   56GLU     BB 1051  12.457  -1.470  18.617 -0.3254 -0.1158  0.3202
   56GLU    SC1 1052  12.818  -1.408  18.730  0.0075 -0.4054  0.0070
   57PRO     BB 1053  12.431  -1.195  18.348  0.3309  0.0340  0.0711
   57PRO    SC1 1054  12.702  -1.269  18.212 -0.0442  0.0097  0.1874
   58THR     BB 1055  12.310  -0.877  18.330  0.2190  0.0430  0.0665
   58THR    SC1 1056  12.419  -0.871  18.045  0.0673 -0.2195 -0.0004
   59GLU     BB 1057  12.312  -0.720  18.591  0.0985  0.0928 -0.0511
   59GLU    SC1 1058  11.908  -0.749  18.620  0.0864 -0.1206 -0.1762
   60GLU     BB 1059  12.483  -0.655  18.828  0.0165 -0.1650 -0.2022
   60GLU    SC1 1060  12.675  -0.377  18.624  0.2617 -0.2546  0.4062
   61GLU     BB 1061  12.451  -0.787  19.165 -0.0773 -0.0039 -0.0227
   61GLU    SC1 1062  12.166  -0.760  19.371 -0.0068  0.0528  0.0989
    1ASN     BB 1063   9.796  13.058  11.804  0.2169  0.1488 -0.3022
    1ASN    SC1 1064   9.746  13.407  11.795 -0.4169 -0.1111  0.0436
    2GLN     BB 1065   9.769  12.942  11.500  0.0117  0.0900  0.3230
    2GLN    SC1 1066   9.552  13.172  11.220  0.0968 -0.1054 -0.3769
    3CYS     BB 1067   9.979  12.711  11.437 -0.0086  0.2924 -0.2577
    3CYS    SC1 1068  10.217  12.836  11.296  0.0113  0.1651  0.0018
    4LEU     BB 1069   9.958  12.435  11.196  0.0907 -0.0732  0.1777
    4LEU    SC1 1070  10.255  12.554  11.009  0.4250 -0.1801 -0.1102
    5PHE     BB 1071  10.152  12.168  11.248 -0.0458 -0.0670 -0.0161
    5PHE    SC1 1072  10.441  12.031  11.165  0.0211 -0.2096  0.0861
    5PHE    SC2 1073  10.622  12.264  10.996 -0.2016  0.0455  0.1921
    5PHE    SC3 1074  10.515  12.049  10.834  0.3317 -0.2051  0.1522
    6GLN     BB 1075  10.166  11.977  11.537  0.1849 -0.0342 -0.1152
    6GLN    SC1 1076   9.920  12.242  11.697 -0.0312  0.1796 -0.0641
    7SER     BB 1077  10.483  11.935  11.628 -0.3990  0.1854  0.1569
    7SER    SC1 1078  10.549  12.178  11.518  0.0760 -0.0528  0.1663
    8THR     BB 1079  10.582  11.748  11.897  0.0803 -0.0676  0.2695
    8THR    SC1 1080  10.817  11.557  11.935  0.1088 -0.0616  0.1276
    9ASN     BB 1081  10.384  11.762  12.147 -0.0396  0.1696 -0.1280
    9ASN    SC1 1082  10.103  11.947  12.009 -0.1388 -0.3649  0.1874
   10ASN     BB 1083  10.185  11.544  12.224 -0.0883  0.0458 -0.2126
   10ASN    SC1 1084   9.873  11.450  12.078 -0.1726 -0.2853 -0.1840
   11THR     BB 1085  10.279  11.295  12.440 -0.0443  0.0209 -0.0921
   11THR    SC1 1086  10.129  11.064  12.309 -0.2015  0.0026  0.1136
   12GLN     BB 1087  10.544  11.206  12.575  0.1129 -0.0608  0.0338
   12GLN    SC1 1088  10.612  10.815  12.704 -0.1172 -0.0810 -0.1788
   13GLY     BB 1089  10.845  11.105  12.440  0.0220  0.1911  0.3275
   14SER     BB 1090  10.938  11.166  12.148  0.0998  0.1958  0.1088
   14SER    SC1 1091  11.023  11.420  12.220  0.1069  0.1157 -0.3523
   15GLU     BB 1092  10.825  11.022  11.904  0.1753  0.0610  0.2002
   15GLU    SC1 1093  11.146  10.966  11.703 -0.2712  0.0975 -0.0144
   16ASN     BB 1094  10.601  10.881  11.905  0.1737  0.1217 -0.2619
   16ASN    SC1 1095  10.529  10.933  12.202  0.0366  0.0123  0.2863
   17GLY     BB 1096  10.430  10.908  11.617  0.1366  0.0384 -0.1983
   18GLY     BB 1097  10.320  11.112  11.430 -0.5138 -0.3923 -0.0346
   19ASN     BB 1098  10.498  11.359  11.598  0.0371  0.0222  0.1738
   19ASN    SC1 1099  10.422  11.548  11.341  0.2984 -0.0752 -0.2452
   20ASN     BB 1100  10.810  11.302  11.504  0.1095 -0.5934 -0.0535
   20ASN    SC1 1101  10.787  10.967  11.448 -0.1259  0.0527 -0.1253
   21ALA     BB 1102  11.001  11.540  11.463 -0.0061  0.0265  0.1545
   21ALA    SC1 1103  11.267  11.498  11.444 -0.0318 -0.1131  0.0912
   22ILE     BB 1104  10.995  11.839  11.569 -0.1324 -0.1155  0.1861
   22ILE    SC1 1105  11.329  11.844  11.639 -0.0738 -0.1069 -0.0820
   23ASN     BB 1106  10.945  12.135  11.401  0.0311  0.2205  0.0867
   23ASN    SC1 1107  11.196  12.274  11.549 -0.2583  0.2822  0.2969
   24MET     BB 1108  10.964  12.080  11.050 -0.2468  0.3439  0.4811
   24MET    SC1 1109  10.846  11.749  11.073 -0.0753 -0.0180  0.3521
   25GLN     BB 1110  11.221  12.221  10.906  0.0274 -0.2040  0.1964
   25GLN    SC1 1111  11.270  12.476  11.158  0.0236  0.2032  0.0082
   26ASP     BB 1112  11.347  12.283  10.584 -0.1966  0.1859 -0.0668
   26ASP    SC1 1113  11.272  12.643  10.540  0.0122  0.0852 -0.1111
   27VAL     BB 1114  11.221  12.274  10.279 -0.0789 -0.1327 -0.0166
   27VAL    SC1 1115  11.438  12.247  10.085  0.0509 -0.0033  0.1085
   28ASN     BB 1116  10.914  12.347  10.353 -0.1265  0.1112 -0.1383
   28ASN    SC1 1117  10.899  12.120  10.617  0.2002  0.0168 -0.2097
   29ASP     BB 1118  10.655  12.406  10.164 -0.2659 -0.3207  0.0521
   29ASP    SC1 1119  10.561  12.147  10.002  0.2682  0.1108  0.1537
   30LEU     BB 1120  10.647  12.638   9.931  0.0587  0.0742 -0.0525
   30LEU    SC1 1121  10.416  12.673   9.649 -0.0091  0.0313  0.1376
   31GLY     BB 1122  10.549  12.952   9.975 -0.0867 -0.2519 -0.0848
   32SER     BB 1123  10.384  13.125  10.198  0.1454  0.0633 -0.0667
   32SER    SC1 1124  10.523  13.239  10.406  0.1237  0.4523  0.0857
   33THR     BB 1125  10.179  13.256  10.000 -0.1894 -0.0211 -0.1391
   33THR    SC1 1126  10.199  13.051   9.775  0.0985 -0.1099 -0.0379
   34MET     BB 1127  10.080  13.572   9.916 -0.1577  0.2711 -0.0133
   34MET    SC1 1128   9.747  13.369   9.828  0.2403  0.2365  0.0324
   35THR     BB 1129  10.329  13.793   9.826 -0.0313 -0.0810  0.0949
   35THR    SC1 1130  10.372  13.766   9.525 -0.1762 -0.1195  0.0771
   36ASP     BB 1131  10.618  13.891   9.928  0.0276  0.0366 -0.1628
   36ASP    SC1 1132  10.845  13.672   9.999  0.0773 -0.3085  0.0032
   37GLN     BB 1133  10.640  14.054  10.226 -0.0018 -0.0866  0.1805
   37GLN    SC1 1134  10.747  14.439  10.117  0.0248 -0.1165 -0.1543
   38ALA     BB 1135  10.971  14.039  10.212 -0.0823  0.5447  0.1379
   38ALA    SC1 1136  11.053  13.892  10.423 -0.2859  0.1798 -0.0297
   39LEU     BB 1137  11.222  14.310  10.141 -0.0326  0.2323  0.0342
   39LEU    SC1 1138  11.392  14.023  10.187  0.1417  0.2592 -0.2991
   40ASN     BB 1139  11.261  14.424   9.852  0.0225 -0.1335 -0.3272
   40ASN    SC1 1140  11.148  14.731   9.947 -0.2494 -0.1067 -0.0797
   41ASP     BB 1141  11.152  14.441   9.551 -0.0212 -0.0126  0.1299
   41ASP    SC1 1142  10.842  14.541   9.670 -0.0864 -0.2102 -0.2970
   42ASP     BB 1143  11.360  14.215   9.412 -0.1141  0.3147  0.3179
   42ASP    SC1 1144  11.606  14.261   9.620 -0.3679 -0.3230 -0.2245
   43ASP     BB 1145  11.443  14.326   9.142  0.1630  0.1077 -0.1156
   43ASP    SC1 1146  11.611  14.041   9.032 -0.1198  0.1398  0.0021
   44ALA     BB 1147  11.471  14.610   9.149 -0.0188  0.0767  0.3074
   44ALA    SC1 1148  11.246  14.748   9.209 -0.0310  0.1554  0.0878
   45GLU     BB 1149  11.817  14.684   9.168 -0.0685  0.1094  0.4210
   45GLU    SC1 1150  12.000  14.902   9.391 -0.2070 -0.1273  0.0649
   46THR     BB 1151  11.662  14.941   8.998 -0.0006  0.0468 -0.1222
   46THR    SC1 1152  11.606  15.070   9.268  0.4204  0.2132 -0.1078
   47GLY     BB 1153  11.522  14.848   8.755  0.4610 -0.0475  0.0358
   48LEU     BB 1154  11.605  14.835   8.407  0.2712 -0.0797 -0.2043
   48LEU    SC1 1155  11.296  14.691   8.334 -0.2776 -0.4526 -0.0523
   49THR     BB 1156  11.900  14.871   8.288  0.0440  0.0427 -0.0418
   49THR    SC1 1157  11.857  14.805   7.993  0.1061 -0.0985 -0.0200
   50ASP     BB 1158  12.091  14.715   8.401 -0.0648 -0.0367 -0.3700
   50ASP    SC1 1159  11.911  14.663   8.689 -0.0334 -0.0996  0.0805
   51GLY     BB 1160  12.232  14.512   8.223 -0.0081 -0.0668 -0.2129
   52GLU     BB 1161  12.492  14.451   8.148 -0.3848 -0.0845 -0.4828
   52GLU    SC1 1162  12.744  14.693   8.312  0.0855  0.5896  0.1276
   53GLU     BB 1163  12.556  14.162   8.324  0.1371  0.0269 -0.1399
   53GLU    SC1 1164  12.198  14.138   8.494  0.0631 -0.2727 -0.1224
   54ASN     BB 1165  12.542  13.892   8.146 -0.0127  0.0171 -0.0847
   54ASN    SC1 1166  12.594  14.028   7.875  0.1651 -0.2589  0.3151
   55GLU     BB 1167  12.472  13.617   8.214  0.0644 -0.1846 -0.0020
   55GLU    SC1 1168  12.088  13.663   8.319 -0.0838 -0.2431 -0.0633
   56GLU     BB 1169  12.645  13.442   8.365  0.0087 -0.2470 -0.2568
   56GLU    SC1 1170  12.778  13.149   8.084  0.0830 -0.3334 -0.2063
   57PRO     BB 1171  12.972  13.350   8.445 -0.0380  0.2055 -0.2108
   57PRO    SC1 1172  13.151  13.141   8.347  0.3988 -0.0014  0.2785
   58THR     BB 1173  13.187  13.406   8.738  0.1903 -0.0184  0.1637
   58THR    SC1 1174  13.409  13.237   8.614  0.0815 -0.1090  0.0904
   59GLU     BB 1175  13.089  13.293   9.029 -0.0750 -0.3106 -0.2752
   59GLU    SC1 1176  13.376  12.992   9.133 -0.0729 -0.1715 -0.0054
   60GLU     BB 1177  12.748  13.242   8.894 -0.0645 -0.1719 -0.0012
   60GLU    SC1 1178  12.713  13.601   8.933  0.1370  0.0002 -0.1296
   61GLU     BB 1179  12.459  13.067   9.059 -0.2362  0.1012  0.1061
   61GLU    SC1 1180  12.162  13.071   9.310  0.0823 -0.1326 -0.1016
    1ASN     BB 1181   8.922   9.725  22.628 -0.0258  0.1777  0.0678
    1ASN    SC1 1182   8.598   9.806  22.723  0.0354 -0.0945  0.1778
    2GLN     BB 1183   8.960   9.402  22.743  0.3645 -0.1305 -0.2183
    2GLN    SC1 1184   8.635   9.404  22.958 -0.0408 -0.1144 -0.0353
    3CYS     BB 1185   9.059   9.097  22.773 -0.0609  0.2285 -0.0602
    3CYS    SC1 1186   8.781   9.037  22.553 -0.2177  0.4892  0.0900
    4LEU     BB 1187   9.282   8.932  22.648 -0.1409  0.2686  0.1312
    4LEU    SC1 1188   9.062   8.694  22.500 -0.1436 -0.0899 -0.0839
    5PHE     BB 1189   9.608   8.920  22.751  0.3883 -0.2136 -0.2206
    5PHE    SC1 1190   9.759   8.627  22.638 -0.3507 -0.1576 -0.1046
    5PHE    SC2 1191   9.853   8.557  22.318 -0.2852 -0.0156 -0.1169
    5PHE    SC3 1192  10.062   8.665  22.488 -0.2730 -0.2557  0.0250
    6GLN     BB 1193   9.646   8.886  23.043  0.2364  0.2128  0.2128
    6GLN    SC1 1194   9.803   8.541  23.113  0.3515 -0.1881 -0.1726
    7SER     BB 1195   9.631   9.079  23.266 -0.0869  0.0287 -0.2045
    7SER    SC1 1196   9.414   9.013  23.439  0.2058 -0.2520  0.2132
    8THR     BB 1197   9.762   9.360  23.163  0.2138 -0.0595 -0.0486
    8THR    SC1 1198   9.581   9.586  23.259  0.1684 -0.0569 -0.1390
    9ASN     BB 1199   9.859   9.379  22.824  0.0748  0.1826 -0.2902
    9ASN    SC1 1200  10.016   9.091  22.759  0.0254  0.0711  0.0913
   10ASN     BB 1201   9.699   9.572  22.603  0.1868  0.0045 -0.1926
   10ASN    SC1 1202   9.738   9.843  22.787  0.1963  0.1664 -0.3341
   11THR     BB 1203   9.409   9.450  22.454 -0.0181  0.0332 -0.1615
   11THR    SC1 1204   9.515   9.172  22.389 -0.0918 -0.0250 -0.0347
   12GLN     BB 1205   9.261   9.693  22.159 -0.0760 -0.1193 -0.1156
   12GLN    SC1 1206   8.878   9.559  22.091 -0.0139 -0.1418  0.2643
   13GLY     BB 1207   9.433   9.827  21.874  0.1504 -0.2266 -0.1174
   14SER     BB 1208   9.693  10.033  21.909  0.1765  0.1068 -0.0715
   14SER    SC1 1209   9.531  10.200  22.091 -0.0483 -0.3013 -0.1168
   15GLU     BB 1210   9.932   9.871  21.954  0.1199  0.0957  0.0453
   15GLU    SC1 1211   9.758   9.549  22.086  0.0605  0.2820 -0.0618
   16ASN     BB 1212  10.179   9.884  21.678 -0.0658 -0.1980 -0.0720
   16ASN    SC1 1213  10.213   9.931  21.329 -0.1507  0.0012 -0.2304
   17GLY     BB 1214  10.474   9.784  21.693  0.0928 -0.1351  0.0651
   18GLY     BB 1215  10.746   9.872  21.555  0.2369  0.0937 -0.1481
   19ASN     BB 1216  11.120   9.903  21.529  0.4403  0.0431  0.1069
   19ASN    SC1 1217  11.124  10.166  21.718 -0.1623  0.0081  0.0066
   20ASN     BB 1218  11.034   9.909  21.224  0.0932  0.1157 -0.0894
   20ASN    SC1 1219  11.291  10.034  21.009  0.0723 -0.5069  0.2274
   21ALA     BB 1220  10.830   9.751  21.015  0.0358 -0.4144 -0.0584
   21ALA    SC1 1221  10.998   9.541  21.008 -0.3114 -0.7099 -0.9613
   22ILE     BB 1222  10.501   9.675  21.133 -0.4173 -0.0777 -0.1639
   22ILE    SC1 1223  10.475   9.479  20.855  0.2239  0.0567 -0.3354
   23ASN     BB 1224  10.567   9.448  21.342 -0.0101 -0.3066  0.2062
   23ASN    SC1 1225  10.183   9.489  21.474 -0.1285  0.1618 -0.0162
   24MET     BB 1226  10.720   9.187  21.238 -0.0304  0.1387  0.0708
   24MET    SC1 1227  10.655   9.069  20.911 -0.0511  0.1970 -0.2338
   25GLN     BB 1228  10.726   8.967  21.457  0.2959 -0.1387  0.3453
   25GLN    SC1 1229  10.350   8.761  21.428 -0.3809  0.1149 -0.1432
   26ASP     BB 1230  10.707   8.994  21.827  0.1544 -0.1085  0.0941
   26ASP    SC1 1231  10.664   9.360  21.806  0.2695  0.0299  0.1493
   27VAL     BB 1232  10.965   9.008  22.042  0.0027  0.0437 -0.0802
   27VAL    SC1 1233  11.144   8.784  22.098  0.0173  0.0187 -0.2227
   28ASN     BB 1234  11.257   9.166  21.865 -0.3746 -0.1575  0.0160
   28ASN    SC1 1235  11.146   9.487  21.905  0.0925  0.0523  0.1260
   29ASP     BB 1236  11.512   9.249  22.028  0.3122  0.1670  0.1123
   29ASP    SC1 1237  11.702   9.447  21.844 -0.0782 -0.0939  0.1696
   30LEU     BB 1238  11.534   9.438  22.357  0.4034 -0.0722 -0.0036
   30LEU    SC1 1239  11.266   9.259  22.456 -0.0271  0.0561 -0.0253
   31GLY     BB 1240  11.655   9.740  22.242  0.1234  0.2445  0.2705
   32SER     BB 1241  11.774   9.937  22.451 -0.0491 -0.1249  0.2529
   32SER    SC1 1242  11.921  10.013  22.250  0.1246  0.1681  0.0850
   33THR     BB 1243  11.968   9.838  22.681 -0.0472 -0.1452  0.1499
   33THR    SC1 1244  12.125  10.074  22.795 -0.0121  0.0213 -0.2287
   34MET     BB 1245  12.197   9.625  22.610  0.1244 -0.1933  0.3614
   34MET    SC1 1246  11.999   9.348  22.771 -0.0582  0.0806  0.0665
   35THR     BB 1247  12.472   9.575  22.664 -0.1683 -0.1232  0.0639
   35THR    SC1 1248  12.576   9.857  22.716 -0.1659 -0.1241  0.0641
   36ASP     BB 1249  12.654   9.481  22.383  0.0201 -0.1232 -0.3874
   36ASP    SC1 1250  12.400   9.220  22.398  0.0345  0.1550  0.6375
   37GLN     BB 1251  12.503   9.734  22.199  0.0475  0.0536 -0.0190
   37GLN    SC1 1252  12.755   9.997  22.270 -0.1008 -0.0513 -0.0083
   38ALA     BB 1253  12.490   9.572  21.927 -0.4352 -0.1416  0.0229
   38ALA    SC1 1254  12.693   9.396  21.955 -0.1630  0.1626  0.0123
   39LEU     BB 1255  12.297   9.594  21.712  0.0359 -0.0137  0.0177
   39LEU    SC1 1256  12.353   9.294  21.561 -0.0728  0.1858  0.3703
   40ASN     BB 1257  12.319   9.856  21.570  0.1351 -0.1341  0.0702
   40ASN    SC1 1258  12.050   9.919  21.331 -0.1497 -0.0729  0.1488
   41ASP     BB 1259  12.444  10.098  21.520  0.0919  0.0055 -0.1489
   41ASP    SC1 1260  12.581  10.015  21.169  0.0565 -0.0046 -0.1820
   42ASP     BB 1261  12.480  10.335  21.683  0.0382 -0.2863 -0.2500
   42ASP    SC1 1262  12.315  10.126  21.945  0.0623 -0.1587  0.0625
   43ASP     BB 1263  12.700  10.609  21.720 -0.1675  0.3872  0.4432
   43ASP    SC1 1264  12.998  10.567  21.525  0.3257 -0.0509 -0.3763
   44ALA     BB 1265  12.588  10.842  21.563 -0.1764  0.0843  0.0006
   44ALA    SC1 1266  12.696  10.888  21.319 -0.3606  0.3717 -0.0304
   45GLU     BB 1267  12.446  11.092  21.698  0.0033  0.2180  0.2828
   45GLU    SC1 1268  12.518  11.476  21.535 -0.0797 -0.0115 -0.1741
   46THR     BB 1269  12.113  11.033  21.735 -0.1293 -0.0956  0.0247
   46THR    SC1 1270  11.994  10.946  22.002 -0.1572 -0.0479  0.0279
   47GLY     BB 1271  11.950  11.073  21.452 -0.0737  0.0239 -0.1106
   48LEU     BB 1272  11.953  10.868  21.188  0.2452 -0.2281  0.1309
   48LEU    SC1 1273  11.646  11.015  21.054 -0.1946 -0.0579 -0.2848
   49THR     BB 1274  12.236  10.682  21.331  0.1037  0.2026 -0.1530
   49THR    SC1 1275  12.132  10.604  21.607  0.3210 -0.0301 -0.1327
   50ASP     BB 1276  12.130  10.373  21.167 -0.1522 -0.1163 -0.0739
   50ASP    SC1 1277  11.867  10.403  21.349  0.1471 -0.1063  0.0115
   51GLY     BB 1278  12.055  10.384  20.886  0.1027  0.0171 -0.3029
   52GLU     BB 1279  12.042  10.189  20.585 -0.0129 -0.1159  0.3622
   52GLU    SC1 1280  12.135  10.472  20.296 -0.1496  0.3263  0.1580
   53GLU     BB 1281  11.906   9.893  20.536 -0.1122 -0.1051 -0.0403
   53GLU    SC1 1282  11.553   9.948  20.464  0.0723 -0.2995  0.0302
   54ASN     BB 1283  12.004   9.649  20.337 -0.0885  0.2947  0.0939
   54ASN    SC1 1284  11.727   9.684  20.163  0.1973  0.2923 -0.2217
   55GLU     BB 1285  12.224   9.415  20.448 -0.3385  0.1097 -0.2447
   55GLU    SC1 1286  11.982   9.180  20.542  0.0281  0.1447  0.0178
   56GLU     BB 1287  12.507   9.359  20.240 -0.0678 -0.0766 -0.0078
   56GLU    SC1 1288  12.241   9.318  19.938  0.0008 -0.1177 -0.1312
   57PRO     BB 1289  12.809   9.494  20.262 -0.1627 -0.0375 -0.0118
   57PRO    SC1 1290  12.870   9.723  20.062  0.0053 -0.0130  0.1524
   58THR     BB 1291  13.105   9.354  20.275 -0.0886 -0.0285 -0.0798
   58THR    SC1 1292  13.249   9.158  20.458 -0.0532  0.1926  0.1348
   59GLU     BB 1293  13.090   9.143  19.998 -0.0565  0.0367  0.1872
   59GLU    SC1 1294  12.776   8.979  20.064 -0.2351 -0.0083 -0.1457
   60GLU     BB 1295  13.320   9.038  19.822  0.0750 -0.2103  0.1474
   60GLU    SC1 1296  13.225   9.237  19.484  0.0394 -0.2214 -0.0556
   61GLU     BB 1297  13.555   8.898  19.986  0.2264 -0.0147 -0.3653
   61GLU    SC1 1298  13.879   9.065  20.019 -0.2196  0.0083 -0.1613
    1ASN     BB 1299  14.064  14.814  10.286 -0.0074 -0.1289 -0.0892
    1ASN    SC1 1300  14.023  15.102  10.194  0.2015 -0.3288  0.2220
    2GLN     BB 1301  13.934  14.716  10.555 -0.1034  0.0509 -0.1609
    2GLN    SC1 1302  14.082  14.906  10.855  0.0536  0.1017  0.2154
    3CYS     BB 1303  13.676  14.499  10.598  0.2027 -0.2828  0.2597
    3CYS    SC1 1304  13.887  14.210  10.565 -0.2124 -0.1363 -0.4144
    4LEU     BB 1305  13.515  14.456  10.891  0.0286  0.1281  0.2728
    4LEU    SC1 1306  13.383  14.804  10.867 -0.4720  0.3191  0.2388
    5PHE     BB 1307  13.157  14.371  10.897 -0.1390  0.0819 -0.0315
    5PHE    SC1 1308  13.038  14.629  10.806 -0.0430  0.1287  0.1881
    5PHE    SC2 1309  12.855  14.552  10.530  0.2828  0.0840 -0.0205
    5PHE    SC3 1310  12.767  14.787  10.675  0.1537  0.1518 -0.2053
    6GLN     BB 1311  13.050  14.091  10.773  0.2881  0.0995  0.2085
    6GLN    SC1 1312  12.816  13.812  10.904  0.0605  0.0164 -0.0079
    7SER     BB 1313  12.910  14.127  10.466  0.1666  0.1740 -0.1138
    7SER    SC1 1314  12.684  13.956  10.550 -0.2419  0.1052 -0.3371
    8THR     BB 1315  13.113  13.949  10.231  0.2117 -0.2341 -0.2078
    8THR    SC1 1316  13.148  14.129   9.987 -0.0382  0.1793  0.0481
    9ASN     BB 1317  13.213  13.685  10.367 -0.0825 -0.1524 -0.1097
    9ASN    SC1 1318  12.925  13.645  10.513 -0.1246 -0.1827 -0.1431
   10ASN     BB 1319  13.386  13.544  10.137 -0.3406  0.1648  0.0110
   10ASN    SC1 1320  13.369  13.737   9.797  0.0786  0.0442  0.1959
   11THR     BB 1321  13.299  13.205  10.165  0.2609  0.0272 -0.1515
   11THR    SC1 1322  13.398  13.153  10.448 -0.0802  0.1345 -0.0067
   12GLN     BB 1323  13.026  13.221  10.061 -0.1536  0.3381 -0.0796
   12GLN    SC1 1324  12.911  13.585   9.941 -0.2165 -0.5526 -0.0659
   13GLY     BB 1325  12.815  13.019   9.950  0.0533  0.2070 -0.0078
   14SER     BB 1326  12.593  12.854  10.165 -0.1301  0.0824 -0.2164
   14SER    SC1 1327  12.446  12.844   9.947  0.2343 -0.2851 -0.4137
   15GLU     BB 1328  12.617  12.899  10.494 -0.1010 -0.2050 -0.2417
   15GLU    SC1 1329  12.315  13.133  10.569 -0.0722 -0.0901 -0.1912
   16ASN     BB 1330  12.863  12.875  10.719 -0.0140 -0.0298 -0.2326
   16ASN    SC1 1331  12.870  12.512  10.615 -0.0887 -0.3712  0.0717
   17GLY     BB 1332  12.953  12.953  11.051 -0.0474 -0.2711  0.0674
   18GLY     BB 1333  13.220  12.950  11.170 -0.3712 -0.0648 -0.1445
   19ASN     BB 1334  13.338  12.622  11.237  0.0737 -0.0988 -0.0282
   19ASN    SC1 1335  13.604  12.735  11.146  0.3273 -0.0154  0.0587
   20ASN     BB 1336  13.425  12.309  11.053  0.0478  0.3883 -0.3821
   20ASN    SC1 1337  13.307  12.059  11.234 -0.0250 -0.1883  0.0197
   21ALA     BB 1338  13.383  12.171  10.813  0.0632 -0.1102 -0.3642
   21ALA    SC1 1339  13.459  11.918  10.867  0.1679 -0.0686 -0.3130
   22ILE     BB 1340  13.048  12.077  10.792 -0.1163  0.0009 -0.1483
   22ILE    SC1 1341  13.009  11.838  11.031  0.2271 -0.0386 -0.1260
   23ASN     BB 1342  12.853  12.062  10.461 -0.2476 -0.1126 -0.1802
   23ASN    SC1 1343  12.651  11.820  10.470 -0.5089  0.0160 -0.0269
   24MET     BB 1344  13.027  11.914  10.225  0.0693 -0.1232  0.1043
   24MET    SC1 1345  13.336  11.861  10.459  0.0642  0.4328  0.3032
   25GLN     BB 1346  13.047  12.132  10.005  0.0963 -0.1462 -0.0737
   25GLN    SC1 1347  12.882  11.918   9.722  0.2755 -0.2118 -0.2638
   26ASP     BB 1348  13.301  12.322  10.096 -0.2453 -0.2680 -0.0649
   26ASP    SC1 1349  13.293  12.373  10.445  0.4307  0.2238  0.0127
   27VAL     BB 1350  13.550  12.413   9.872 -0.0063 -0.0808  0.3478
   27VAL    SC1 1351  13.719  12.175   9.866  0.1566  0.0358 -0.1074
   28ASN     BB 1352  13.548  12.758   9.873 -0.0319 -0.0105  0.0572
   28ASN    SC1 1353  13.647  12.835   9.557 -0.0582 -0.1646 -0.1163
   29ASP     BB 1354  13.847  12.842  10.032 -0.0268  0.0640  0.2062
   29ASP    SC1 1355  13.930  12.512  10.180  0.3703  0.0962  0.2169
   30LEU     BB 1356  13.823  13.036  10.275 -0.2219  0.0180  0.1176
   30LEU    SC1 1357  14.023  13.327  10.142  0.0465 -0.0739 -0.2469
   31GLY     BB 1358  13.777  12.841  10.583  0.1552  0.0566  0.3778
   32SER     BB 1359  13.828  12.554  10.632 -0.1491 -0.1611 -0.2540
   32SER    SC1 1360  13.611  12.441  10.682  0.6180  0.0360 -0.0056
   33THR     BB 1361  14.162  12.563  10.576  0.1656 -0.0078  0.0827
   33THR    SC1 1362  14.213  12.825  10.429  0.2362 -0.1160 -0.0879
   34MET     BB 1363  14.442  12.321  10.476  0.0091  0.2028  0.4465
   34MET    SC1 1364  14.202  12.108  10.184 -0.1839  0.1064 -0.2512
   35THR     BB 1365  14.671  12.607  10.356  0.0092 -0.1714  0.0652
   35THR    SC1 1366  14.958  12.520  10.304 -0.0428 -0.2784 -0.0506
   36ASP     BB 1367  14.776  12.697  10.672  0.0548  0.1698  0.1498
   36ASP    SC1 1368  14.513  12.715  10.876 -0.2993  0.0355  0.1361
   37GLN     BB 1369  15.028  12.773  10.784 -0.1282 -0.0255 -0.1378
   37GLN    SC1 1370  15.298  12.662  10.572  0.0073 -0.2099  0.1505
   38ALA     BB 1371  15.064  12.810  11.112  0.1637  0.3343  0.0225
   38ALA    SC1 1372  15.161  13.062  11.115 -0.1381  0.4574 -0.1329
   39LEU     BB 1373  15.144  12.669  11.364 -0.0418 -0.1781  0.0950
   39LEU    SC1 1374  14.869  12.828  11.540  0.0445  0.2340  0.2347
   40ASN     BB 1375  15.055  12.381  11.396 -0.1402 -0.2326  0.0397
   40ASN    SC1 1376  14.997  12.336  11.742 -0.2833 -0.1046  0.1414
   41ASP     BB 1377  15.125  12.151  11.177  0.2669 -0.1076  0.0235
   41ASP    SC1 1378  15.264  12.398  10.942 -0.0180 -0.0682 -0.3297
   42ASP     BB 1379  14.850  11.989  11.100  0.1786  0.2835  0.0056
   42ASP    SC1 1380  14.643  12.122  11.360  0.1884 -0.1243 -0.0204
   43ASP     BB 1381  14.938  11.663  10.946  0.2904  0.2536 -0.4363
   43ASP    SC1 1382  14.676  11.509  11.129  0.1539 -0.0674 -0.0036
   44ALA     BB 1383  15.185  11.445  10.897 -0.1209 -0.0188  0.0954
   44ALA    SC1 1384  15.206  11.379  10.636  0.0693 -0.2025  0.1538
   45GLU     BB 1385  15.482  11.340  11.051  0.1325 -0.3542  0.0954
   45GLU    SC1 1386  15.643  11.512  10.729 -0.2779 -0.1239  0.1531
   46THR     BB 1387  15.689  11.483  11.274 -0.0921 -0.0458 -0.1281
   46THR    SC1 1388  15.496  11.591  11.484  0.0830 -0.2111  0.1239
   47GLY     BB 1389  16.019  11.422  11.358  0.3101 -0.2333 -0.1146
   48LEU     BB 1390  16.309  11.372  11.219  0.0348 -0.2140  0.0016
   48LEU    SC1 1391  16.499  11.370  10.909  0.3582 -0.0453  0.1482
   49THR     BB 1392  16.386  11.097  11.252 -0.2973  0.0094 -0.1368
   49THR    SC1 1393  16.688  11.128  11.225 -0.2984  0.0118 -0.1471
   50ASP     BB 1394  16.143  10.857  11.240  0.0380 -0.1100  0.0740
   50ASP    SC1 1395  15.860  10.999  11.342  0.5670 -0.4583 -0.0222
   51GLY     BB 1396  16.100  10.644  11.535  0.0698 -0.0190 -0.1784
   52GLU     BB 1397  15.853  10.534  11.779  0.0686  0.1642  0.3360
   52GLU    SC1 1398  15.782  10.238  11.599 -0.1224 -0.0093  0.0881
   53GLU     BB 1399  15.712  10.829  11.768  0.2176  0.1340 -0.2347
   53GLU    SC1 1400  16.063  11.033  11.734 -0.1897  0.0025 -0.0889
   54ASN     BB 1401  15.401  10.792  11.946 -0.0176  0.0053 -0.0178
   54ASN    SC1 1402  15.173  10.898  11.746 -0.1059  0.1733 -0.0496
   55GLU     BB 1403  15.281  11.004  12.165  0.3375  0.2538  0.0577
   55GLU    SC1 1404  14.910  11.052  12.101  0.3789 -0.3944 -0.4190
   56GLU     BB 1405  15.466  11.035  12.407 -0.1588 -0.6567  0.2439
   56GLU    SC1 1406  15.559  10.731  12.580  0.1400  0.2807 -0.0542
   57PRO     BB 1407  15.741  11.198  12.416 -0.3950  0.0800  0.0577
   57PRO    SC1 1408  15.712  11.231  12.747 -0.1510 -0.0451  0.1639
   58THR     BB 1409  15.778  11.214  12.094 -0.3945  0.0526  0.0717
   58THR    SC1 1410  15.527  11.329  11.964 -0.3330  0.1117  0.0041
   59GLU     BB 1411  16.006  11.501  12.055 -0.0506  0.1997 -0.1696
   59GLU    SC1 1412  16.092  11.490  12.441  0.1778 -0.1764  0.3833
   60GLU     BB 1413  15.757  11.723  11.931 -0.1006 -0.1947  0.0982
   60GLU    SC1 1414  15.891  11.796  11.594 -0.2054  0.1175  0.1237
   61GLU     BB 1415  15.466  11.816  11.935  0.0454  0.0718  0.1322
   61GLU    SC1 1416  15.364  12.005  11.602  0.3410 -0.2088 -0.2464
    1ASN     BB 1417   7.841  13.352  11.553 -0.2198  0.2032  0.0184
    1ASN    SC1 1418   7.833  13.713  11.465 -0.1778  0.0910 -0.1973
    2GLN     BB 1419   7.754  13.222  11.279  0.1545  0.0158 -0.0819
    2GLN    SC1 1420   7.998  12.994  11.110  0.4225  0.0346  0.0130
    3CYS     BB 1421   7.458  13.229  11.166 -0.1493 -0.0036  0.1213
    3CYS    SC1 1422   7.373  12.906  11.185  0.4922 -0.2074  0.3563
    4LEU     BB 1423   7.143  13.469  11.096  0.1697 -0.0648 -0.0672
    4LEU    SC1 1424   7.057  13.746  11.321  0.0296  0.1735 -0.1873
    5PHE     BB 1425   6.956  13.569  10.795 -0.0413  0.0378 -0.0780
    5PHE    SC1 1426   6.739  13.369  10.881  0.0761 -0.0189  0.0192
    5PHE    SC2 1427   6.717  13.057  11.015 -0.0705  0.0306  0.1124
    5PHE    SC3 1428   6.764  13.270  11.205  0.0395  0.0649  0.0477
    6GLN     BB 1429   7.199  13.579  10.541  0.0701  0.0379 -0.1549
    6GLN    SC1 1430   6.946  13.807  10.369 -0.2159  0.0062 -0.1734
    7SER     BB 1431   7.396  13.320  10.590 -0.0201 -0.0915 -0.0895
    7SER    SC1 1432   7.221  13.197  10.399 -0.0730  0.2599 -0.0403
    8THR     BB 1433   7.643  13.303  10.367 -0.1206 -0.0721  0.0699
    8THR    SC1 1434   7.576  13.020  10.274 -0.1923 -0.0870  0.1646
    9ASN     BB 1435   7.869  13.480  10.337 -0.2346  0.0066 -0.4011
    9ASN    SC1 1436   8.071  13.587  10.596  0.2308  0.1399 -0.0727
   10ASN     BB 1437   7.872  13.637  10.029  0.0710  0.2259  0.1048
   10ASN    SC1 1438   8.077  13.844   9.901  0.0628  0.1605 -0.0360
   11THR     BB 1439   7.811  13.465   9.793 -0.1886  0.2407 -0.0308
   11THR    SC1 1440   8.031  13.562   9.605 -0.1147  0.1072 -0.0142
   12GLN     BB 1441   7.542  13.308   9.818  0.3177 -0.0903  0.2296
   12GLN    SC1 1442   7.300  13.536   9.544  0.1051  0.0140 -0.0108
   13GLY     BB 1443   7.351  13.440  10.072 -0.2231  0.2115 -0.0201
   14SER     BB 1444   7.069  13.505  10.006  0.0485  0.0206  0.0956
   14SER    SC1 1445   7.087  13.312   9.820  0.1374  0.0596 -0.1916
   15GLU     BB 1446   6.979  13.725   9.802  0.2160 -0.0347 -0.2228
   15GLU    SC1 1447   6.633  13.529   9.774  0.0891  0.2392 -0.0544
   16ASN     BB 1448   7.065  13.992   9.919  0.2483 -0.0132  0.1242
   16ASN    SC1 1449   7.021  14.202   9.626 -0.3485  0.2579 -0.1110
   17GLY     BB 1450   7.293  14.136  10.098 -0.0104  0.2139 -0.0459
   18GLY     BB 1451   7.213  14.191  10.422  0.0798 -0.1652  0.0364
   19ASN     BB 1452   7.235  14.478  10.483  0.0328 -0.3292 -0.2319
   19ASN    SC1 1453   7.047  14.418  10.775 -0.5019 -0.3584 -0.3641
   20ASN     BB 1454   7.412  14.647  10.284 -0.0146 -0.3163 -0.2738
   20ASN    SC1 1455   7.453  14.539  10.000 -0.1551  0.1765 -0.3327
   21ALA     BB 1456   7.280  14.916  10.122 -0.0380  0.2129  0.1778
   21ALA    SC1 1457   7.016  14.866  10.100  0.0380 -0.1817  0.0659
   22ILE     BB 1458   7.089  15.092  10.421  0.0412 -0.0749  0.1412
   22ILE    SC1 1459   6.928  14.820  10.550  0.1960 -0.1570  0.1648
   23ASN     BB 1460   7.124  15.347  10.638  0.1883  0.0326  0.2000
   23ASN    SC1 1461   6.949  15.358  10.942  0.4768 -0.0774  0.1875
   24MET     BB 1462   7.266  15.641  10.597  0.3038  0.0577  0.0174
   24MET    SC1 1463   7.472  15.669  10.858 -0.1857 -0.0707 -0.1086
   25GLN     BB 1464   6.935  15.797  10.707  0.2382 -0.0076  0.1968
   25GLN    SC1 1465   6.582  15.652  10.612  0.2689 -0.1469 -0.2440
   26ASP     BB 1466   7.005  16.001  10.901 -0.1755  0.1602 -0.0879
   26ASP    SC1 1467   6.949  16.307  10.756 -0.0857 -0.0828  0.2754
   27VAL     BB 1468   6.792  16.133  11.119  0.2905 -0.0250 -0.0531
   27VAL    SC1 1469   6.717  16.018  11.376 -0.0578  0.4182  0.0561
   28ASN     BB 1470   6.576  16.435  11.084 -0.3495  0.1853 -0.1202
   28ASN    SC1 1471   6.634  16.441  11.417  0.0834  0.0005 -0.4032
   29ASP     BB 1472   6.326  16.563  10.999 -0.2340 -0.1838 -0.1442
   29ASP    SC1 1473   6.443  16.849  10.883  0.1595 -0.1147  0.1504
   30LEU     BB 1474   6.062  16.512  11.121  0.1267 -0.1031 -0.2307
   30LEU    SC1 1475   6.064  16.277  11.369 -0.0731  0.1892  0.4912
   31GLY     BB 1476   5.820  16.711  11.039 -0.2221 -0.4860  0.1487
   32SER     BB 1477   5.646  16.623  10.786  0.1519  0.1164 -0.1148
   32SER    SC1 1478   5.683  16.501  10.563 -0.1576  0.0237  0.0315
   33THR     BB 1479   5.330  16.730  10.788  0.0251  0.0390  0.1279
   33THR    SC1 1480   5.194  16.609  11.033  0.2341  0.0046  0.2293
   34MET     BB 1481   5.268  16.994  10.584  0.1384  0.1129  0.0625
   34MET    SC1 1482   5.532  16.918  10.366 -0.1260  0.2441 -0.0824
   35THR     BB 1483   5.312  17.295  10.439  0.1908 -0.1650  0.0106
   35THR    SC1 1484   5.135  17.280  10.191  0.1879 -0.0357  0.0039
   36ASP     BB 1485   5.267  17.517  10.660 -0.2264  0.0674 -0.2721
   36ASP    SC1 1486   5.080  17.309  10.885  0.1632  0.1277  0.1057
   37GLN     BB 1487   5.455  17.617  10.896  0.3047  0.2341  0.0380
   37GLN    SC1 1488   5.355  17.472  11.243 -0.2154 -0.2734 -0.1950
   38ALA     BB 1489   5.819  17.635  10.965 -0.1087 -0.0151  0.3444
   38ALA    SC1 1490   5.949  17.810  11.123  0.2239 -0.3174  0.4191
   39LEU     BB 1491   6.081  17.522  10.805 -0.0962 -0.1736 -0.2182
   39LEU    SC1 1492   6.301  17.785  10.673  0.0516  0.1326 -0.1663
   40ASN     BB 1493   6.249  17.284  10.856 -0.1727 -0.4387  0.1004
   40ASN    SC1 1494   6.265  17.141  10.568 -0.4352 -0.4894  0.0537
   41ASP     BB 1495   6.172  17.094  11.103  0.0777 -0.2454 -0.1233
   41ASP    SC1 1496   6.449  17.225  11.337 -0.5036  0.3519  0.1603
   42ASP     BB 1497   5.840  17.204  11.150  0.1929  0.0410  0.0825
   42ASP    SC1 1498   5.727  17.224  11.426 -0.0754 -0.1991  0.0124
   43ASP     BB 1499   5.594  17.111  10.964  0.0437  0.2040 -0.3257
   43ASP    SC1 1500   5.719  17.270  10.657 -0.2884 -0.1610  0.0206
   44ALA     BB 1501   5.435  17.025  11.174 -0.1437  0.2342  0.2494
   44ALA    SC1 1502   5.472  16.792  11.306 -0.1986  0.0380 -0.0688
   45GLU     BB 1503   5.108  17.007  11.211  0.1979 -0.1655 -0.1695
   45GLU    SC1 1504   5.044  16.683  11.446  0.1743  0.0058  0.0907
   46THR     BB 1505   4.958  17.215  11.362 -0.0713 -0.0297  0.0197
   46THR    SC1 1506   4.942  17.093  11.641 -0.2259 -0.3866 -0.1379
   47GLY     BB 1507   4.841  17.494  11.227 -0.1826 -0.1634  0.0957
   48LEU     BB 1508   4.708  17.563  11.566  0.1075  0.2273 -0.4780
   48LEU    SC1 1509   4.520  17.258  11.605 -0.3234 -0.1773  0.3852
   49THR     BB 1510   4.733  17.515  11.893  0.0232  0.0816 -0.0165
   49THR    SC1 1511   4.840  17.264  12.028  0.4026  0.1518 -0.1753
   50ASP     BB 1512   4.663  17.707  12.055 -0.1129 -0.2784  0.2458
   50ASP    SC1 1513   4.890  17.797  12.309  0.2275 -0.0521 -0.0118
   51GLY     BB 1514   4.396  17.821  12.136  0.0759 -0.2714  0.0866
   52GLU     BB 1515   4.364  18.128  11.970  0.1111 -0.1848  0.6161
   52GLU    SC1 1516   4.330  17.935  11.626 -0.2291 -0.1571 -0.0169
   53GLU     BB 1517   4.279  18.436  12.137 -0.1569 -0.2849 -0.1644
   53GLU    SC1 1518   4.601  18.581  11.882 -0.3770  0.4426  0.0529
   54ASN     BB 1519   3.994  18.553  12.137  0.0237 -0.0081  0.3681
   54ASN    SC1 1520   3.981  18.823  12.297  0.1220  0.1226 -0.1247
   55GLU     BB 1521   3.694  18.510  12.002  0.0238  0.2608 -0.1686
   55GLU    SC1 1522   3.634  18.740  11.733  0.0245 -0.1495  0.1391
   56GLU     BB 1523   3.473  18.260  12.090 -0.0115  0.0204 -0.0050
   56GLU    SC1 1524   3.430  18.059  11.736 -0.1233  0.0103  0.0842
   57PRO     BB 1525   3.623  18.227  12.341  0.0440 -0.1457 -0.1250
   57PRO    SC1 1526   3.414  18.013  12.480 -0.0416 -0.0710 -0.2301
   58THR     BB 1527   3.919  18.248  12.468  0.3311  0.2563  0.1452
   58THR    SC1 1528   4.044  17.974  12.417  0.1075  0.1522  0.1428
   59GLU     BB 1529   4.031  18.336  12.751  0.1335 -0.2108 -0.4210
   59GLU    SC1 1530   3.840  18.696  12.736 -0.1148 -0.0585  0.2240
   60GLU     BB 1531   3.969  18.129  13.011 -0.1112  0.5347 -0.3404
   60GLU    SC1 1532   4.225  17.907  12.845 -0.1919  0.3188 -0.0621
   61GLU     BB 1533   3.720  18.077  13.176 -0.3509  0.0117  0.1770
   61GLU    SC1 1534   3.898  18.223  13.492 -0.0691  0.1646  0.1253
    1ASN     BB 1535  12.321   4.408   6.537  0.3735 -0.0364  0.0405
    1ASN    SC1 1536  12.385   4.261   6.201  0.2905 -0.1544 -0.2109
    2GLN     BB 1537  12.012   4.555   6.565  0.0507  0.1537  0.1581
    2GLN    SC1 1538  11.997   4.626   6.934  0.0038 -0.2741 -0.1495
    3CYS     BB 1539  11.943   4.784   6.275  0.0738  0.0455  0.0443
    3CYS    SC1 1540  12.133   4.865   6.030  0.2143  0.0680  0.0698
    4LEU     BB 1541  11.860   5.052   6.402  0.1807 -0.0363 -0.3399
    4LEU    SC1 1542  11.515   4.974   6.263  0.0129  0.3097  0.1283
    5PHE     BB 1543  12.023   5.352   6.380  0.2581 -0.2870  0.1454
    5PHE    SC1 1544  11.860   5.572   6.249 -0.2203 -0.0722 -0.0419
    5PHE    SC2 1545  11.562   5.732   6.274 -0.2054 -0.0253 -0.1594
    5PHE    SC3 1546  11.551   5.470   6.151 -0.1942 -0.0115 -0.1901
    6GLN     BB 1547  12.298   5.526   6.438 -0.2229  0.0354 -0.2020
    6GLN    SC1 1548  12.375   5.658   6.071  0.2820 -0.0537 -0.2145
    7SER     BB 1549  12.549   5.359   6.512 -0.0569  0.1851 -0.1916
    7SER    SC1 1550  12.682   5.440   6.309 -0.0852  0.2444  0.4045
    8THR     BB 1551  12.683   5.380   6.771 -0.1548  0.1180  0.4764
    8THR    SC1 1552  12.683   5.117   6.926 -0.0774  0.0001  0.2805
    9ASN     BB 1553  12.634   5.659   6.912  0.0260  0.3746  0.1659
    9ASN    SC1 1554  12.289   5.803   6.901 -0.1197 -0.0807 -0.2010
   10ASN     BB 1555  12.774   5.907   6.829 -0.1101 -0.0784  0.0573
   10ASN    SC1 1556  12.566   6.063   6.639 -0.1764 -0.0413 -0.0763
   11THR     BB 1557  12.971   5.906   6.556 -0.2191 -0.0483 -0.0148
   11THR    SC1 1558  12.989   5.606   6.507  0.2237 -0.0853  0.3119
   12GLN     BB 1559  13.260   5.978   6.653  0.2413  0.2799 -0.1675
   12GLN    SC1 1560  13.305   6.184   6.946  0.1623 -0.2415  0.2054
   13GLY     BB 1561  13.445   5.759   6.764 -0.2544  0.1832 -0.1533
   14SER     BB 1562  13.376   5.465   6.906 -0.1871 -0.1048  0.0654
   14SER    SC1 1563  13.130   5.536   6.845  0.0708  0.1159 -0.0763
   15GLU     BB 1564  13.494   5.228   7.110  0.0948  0.0804  0.0850
   15GLU    SC1 1565  13.827   5.323   7.235 -0.0998 -0.0292 -0.1114
   16ASN     BB 1566  13.416   5.053   7.380  0.2182  0.0183 -0.1245
   16ASN    SC1 1567  13.174   5.189   7.540  0.0293  0.1540 -0.2684
   17GLY     BB 1568  13.716   4.939   7.505  0.1074  0.0030 -0.0903
   18GLY     BB 1569  13.754   4.627   7.528 -0.1783 -0.0341  0.3069
   19ASN     BB 1570  13.738   4.426   7.780  0.0311  0.1788 -0.0928
   19ASN    SC1 1571  14.042   4.310   7.754  0.1029  0.1598 -0.1501
   20ASN     BB 1572  13.468   4.261   7.846  0.0024 -0.0534  0.2227
   20ASN    SC1 1573  13.593   4.000   8.031  0.1574 -0.3855  0.0408
   21ALA     BB 1574  13.266   4.014   7.751  0.4036 -0.2070  0.0945
   21ALA    SC1 1575  13.054   4.152   7.657  0.3390 -0.4153 -0.0744
   22ILE     BB 1576  13.121   3.818   7.951  0.0077 -0.0330 -0.1579
   22ILE    SC1 1577  12.991   3.601   7.723 -0.1076 -0.0421 -0.0841
   23ASN     BB 1578  13.312   3.624   8.183  0.1736  0.0030 -0.0952
   23ASN    SC1 1579  13.172   3.310   8.096  0.0274 -0.1088 -0.0118
   24MET     BB 1580  13.510   3.672   8.389 -0.1171 -0.2233 -0.0898
   24MET    SC1 1581  13.419   3.299   8.560  0.1315 -0.3888  0.2906
   25GLN     BB 1582  13.419   3.854   8.627  0.0845 -0.1220  0.0957
   25GLN    SC1 1583  13.792   3.837   8.845  0.1745  0.1118 -0.0993
   26ASP     BB 1584  13.331   4.142   8.682  0.0251  0.4122  0.0222
   26ASP    SC1 1585  13.642   4.293   8.763 -0.0787  0.1346  0.0150
   27VAL     BB 1586  13.118   4.269   8.451  0.1400  0.2442 -0.2014
   27VAL    SC1 1587  13.285   4.112   8.270  0.2027 -0.0375  0.0918
   28ASN     BB 1588  12.966   4.573   8.374  0.0816  0.2726 -0.2514
   28ASN    SC1 1589  13.132   4.618   8.127 -0.5885  0.1393  0.0568
   29ASP     BB 1590  12.860   4.710   8.638 -0.0150 -0.1846  0.1539
   29ASP    SC1 1591  12.978   4.456   8.834 -0.0768 -0.2927 -0.0566
   30LEU     BB 1592  12.660   4.971   8.659  0.1351 -0.0481 -0.1991
   30LEU    SC1 1593  12.695   5.077   8.989 -0.0599  0.2119  0.0741
   31GLY     BB 1594  12.439   4.967   8.411 -0.2541  0.1693 -0.1063
   32SER     BB 1595  12.397   5.146   8.151 -0.0361  0.2000  0.1206
   32SER    SC1 1596  12.413   5.412   8.046  0.8228  0.3760 -0.4900
   33THR     BB 1597  12.167   4.965   7.979  0.1939 -0.0651 -0.0434
   33THR    SC1 1598  11.915   5.105   8.078  0.2365  0.0746 -0.1288
   34MET     BB 1599  12.141   4.664   7.847 -0.0524 -0.0325 -0.0381
   34MET    SC1 1600  12.499   4.456   7.733  0.1774 -0.0081 -0.0248
   35THR     BB 1601  12.020   4.654   7.517 -0.1323  0.1619 -0.2848
   35THR    SC1 1602  12.209   4.492   7.340  0.4221  0.4465  0.0177
   36ASP     BB 1603  12.025   4.894   7.314 -0.3310 -0.2114 -0.1049
   36ASP    SC1 1604  12.297   5.008   7.128 -0.1720  0.0672 -0.3227
   37GLN     BB 1605  11.820   5.118   7.290 -0.0085  0.3883  0.0853
   37GLN    SC1 1606  11.875   5.183   6.903  0.0861  0.0141 -0.0025
   38ALA     BB 1607  11.678   5.343   7.464  0.3318  0.0476  0.0714
   38ALA    SC1 1608  11.672   5.607   7.408 -0.2681 -0.0158 -0.2506
   39LEU     BB 1609  11.642   5.365   7.755 -0.1656  0.1738 -0.1635
   39LEU    SC1 1610  11.609   5.669   7.947 -0.3847 -0.5654  0.1887
   40ASN     BB 1611  11.402   5.111   7.782 -0.0567 -0.2468 -0.0096
   40ASN    SC1 1612  11.387   5.142   8.095  0.0784 -0.0069  0.1099
   41ASP     BB 1613  11.409   4.847   7.582  0.0826 -0.0767  0.2331
   41ASP    SC1 1614  11.365   5.044   7.332 -0.1101 -0.0297 -0.0924
   42ASP     BB 1615  11.551   4.603   7.690  0.2044  0.0874  0.2580
   42ASP    SC1 1616  11.672   4.759   7.968 -0.3682  0.0254 -0.1136
   43ASP     BB 1617  11.505   4.311   7.674  0.1326 -0.1404 -0.1183
   43ASP    SC1 1618  11.252   4.325   7.431  0.1381 -0.0459 -0.2407
   44ALA     BB 1619  11.770   4.091   7.709 -0.1733 -0.1981 -0.3082
   44ALA    SC1 1620  11.976   4.251   7.639 -0.0811 -0.2718 -0.2098
   45GLU     BB 1621  11.871   3.866   7.591  0.0566  0.1936 -0.0217
   45GLU    SC1 1622  11.681   3.589   7.806 -0.1312  0.0918 -0.1140
   46THR     BB 1623  11.771   3.664   7.316  0.0594 -0.0985  0.0894
   46THR    SC1 1624  11.497   3.529   7.313  0.0349 -0.0620 -0.4760
   47GLY     BB 1625  11.928   3.448   7.130 -0.0034  0.0110  0.1250
   48LEU     BB 1626  11.855   3.540   6.852  0.2661 -0.0735  0.2432
   48LEU    SC1 1627  11.535   3.405   6.893  0.0240 -0.0821  0.3238
   49THR     BB 1628  11.769   3.855   6.784  0.0442 -0.1546  0.1113
   49THR    SC1 1629  11.649   3.981   6.533  0.0789 -0.2149  0.0641
   50ASP     BB 1630  11.945   4.118   6.820 -0.0737  0.0684  0.0776
   50ASP    SC1 1631  11.669   4.353   6.826  0.2315 -0.1014  0.0138
   51GLY     BB 1632  12.225   4.228   6.961 -0.1684 -0.0272 -0.0461
   52GLU     BB 1633  12.555   4.186   6.939 -0.1387 -0.0038 -0.1648
   52GLU    SC1 1634  12.603   3.844   7.107 -0.1140  0.4406 -0.1165
   53GLU     BB 1635  12.746   4.153   6.652  0.3287 -0.0920  0.2371
   53GLU    SC1 1636  12.848   4.434   6.378 -0.1480 -0.1414 -0.1219
   54ASN     BB 1637  12.721   3.965   6.305 -0.2806  0.1036 -0.0866
   54ASN    SC1 1638  13.000   3.789   6.281  0.1264  0.0644 -0.2569
   55GLU     BB 1639  12.550   3.805   6.149  0.0079 -0.3248  0.3666
   55GLU    SC1 1640  12.802   3.753   5.837  0.2595  0.0704 -0.1867
   56GLU     BB 1641  12.254   3.711   6.163 -0.1438 -0.0935  0.0929
   56GLU    SC1 1642  12.040   4.005   6.306 -0.1117  0.0636  0.0793
   57PRO     BB 1643  12.148   3.444   6.066  0.3877  0.0034 -0.3116
   57PRO    SC1 1644  12.195   3.572   5.757 -0.3049 -0.3063  0.0565
   58THR     BB 1645  12.206   3.113   5.995 -0.1897 -0.1011 -0.2669
   58THR    SC1 1646  12.367   3.161   5.740 -0.4391  0.1269 -0.3873
   59GLU     BB 1647  12.291   2.884   6.172 -0.1592  0.0198 -0.0038
   59GLU    SC1 1648  12.166   2.502   6.104 -0.2143  0.1069 -0.0629
   60GLU     BB 1649  12.239   2.901   6.478 -0.1288 -0.1468 -0.0503
   60GLU    SC1 1650  11.913   3.117   6.468 -0.0702  0.1206 -0.4075
   61GLU     BB 1651  12.439   2.999   6.656 -0.0052 -0.2686  0.0790
   61GLU    SC1 1652  12.731   2.946   6.382 -0.0802  0.2551 -0.2341
    1ASN     BB 1653  25.650  23.644  16.808 -0.0577  0.3047 -0.0202
    1ASN    SC1 1654  25.659  23.509  17.152  0.1493 -0.0666 -0.2782
    2GLN     BB 1655  25.792  23.913  16.881  0.1008 -0.0887 -0.0956
    2GLN    SC1 1656  25.663  24.046  17.229 -0.0077  0.0966 -0.2254
    3CYS     BB 1657  26.095  23.957  16.746  0.0503 -0.4954  0.2181
    3CYS    SC1 1658  26.115  23.682  16.856 -0.3178 -0.3555  0.0154
    4LEU     BB 1659  26.386  24.050  16.798  0.1127  0.1695  0.0727
    4LEU    SC1 1660  26.455  24.368  16.879  0.1676  0.1198  0.2478
    5PHE     BB 1661  26.670  24.000  16.674  0.2919  0.0333  0.1732
    5PHE    SC1 1662  26.825  24.182  16.837  0.2034  0.3489 -0.0978
    5PHE    SC2 1663  27.095  24.044  16.990  0.0536 -0.0372 -0.1703
    5PHE    SC3 1664  27.149  24.172  16.736  0.1807 -0.0415 -0.1459
    6GLN     BB 1665  26.660  24.039  16.364 -0.0017 -0.1591  0.0151
    6GLN    SC1 1666  26.947  24.305  16.406  0.0655  0.5254  0.2960
    7SER     BB 1667  26.329  23.992  16.258 -0.0612 -0.0837  0.1441
    7SER    SC1 1668  26.166  24.195  16.333 -0.1478  0.0107  0.1026
    8THR     BB 1669  26.259  23.745  16.112  0.1013  0.1066  0.2012
    8THR    SC1 1670  26.385  23.468  16.097  0.0628  0.0898  0.1852
    9ASN     BB 1671  26.222  23.771  15.803  0.1841 -0.2091  0.4231
    9ASN    SC1 1672  26.162  24.009  15.602 -0.2366 -0.2722 -0.4586
   10ASN     BB 1673  26.474  23.649  15.634 -0.0445 -0.0376  0.0112
   10ASN    SC1 1674  26.314  23.476  15.390  0.0582 -0.1620  0.1623
   11THR     BB 1675  26.669  23.413  15.672  0.1390 -0.0568  0.4442
   11THR    SC1 1676  26.853  23.403  15.915  0.3322 -0.0172  0.3024
   12GLN     BB 1677  26.827  23.488  15.404 -0.1734  0.4198 -0.0279
   12GLN    SC1 1678  27.176  23.513  15.593  0.0980  0.0713  0.1399
   13GLY     BB 1679  26.744  23.215  15.183 -0.1599  0.3681 -0.0215
   14SER     BB 1680  26.822  22.905  15.071 -0.2131 -0.3906 -0.0338
   14SER    SC1 1681  26.596  22.790  14.970  0.0464  0.2058 -0.1693
   15GLU     BB 1682  26.974  22.959  14.779  0.0008 -0.2047  0.3330
   15GLU    SC1 1683  26.988  22.724  14.494 -0.0556  0.0526  0.0785
   16ASN     BB 1684  26.957  23.221  14.601  0.3889 -0.0139  0.1794
   16ASN    SC1 1685  26.584  23.259  14.680  0.1321 -0.2414  0.0528
   17GLY     BB 1686  27.038  23.326  14.268  0.1746 -0.1409 -0.2923
   18GLY     BB 1687  26.776  23.394  14.126 -0.0644 -0.1028  0.0176
   19ASN     BB 1688  26.704  23.307  13.862 -0.2262 -0.0965  0.0264
   19ASN    SC1 1689  26.936  23.343  13.614  0.1953 -0.1437 -0.1162
   20ASN     BB 1690  26.458  23.150  13.725  0.0980  0.0369  0.1324
   20ASN    SC1 1691  26.268  23.370  13.831 -0.0809 -0.0612  0.2598
   21ALA     BB 1692  26.491  23.047  13.405 -0.1925 -0.0981 -0.1177
   21ALA    SC1 1693  26.599  22.800  13.411  0.2789  0.0883 -0.3376
   22ILE     BB 1694  26.342  23.053  13.120  0.3075 -0.0565  0.2552
   22ILE    SC1 1695  26.102  22.822  13.195  0.0097  0.0499 -0.3161
   23ASN     BB 1696  26.502  23.151  12.849  0.0932  0.2683 -0.2000
   23ASN    SC1 1697  26.412  22.848  12.620  0.2272 -0.2647 -0.1583
   24MET     BB 1698  26.736  23.379  12.880 -0.0912  0.0338  0.4121
   24MET    SC1 1699  27.030  23.168  12.754  0.2564  0.1137  0.0378
   25GLN     BB 1700  26.850  23.585  12.611 -0.0943 -0.1265  0.2589
   25GLN    SC1 1701  27.073  23.859  12.813 -0.2757 -0.1600  0.3177
   26ASP     BB 1702  26.560  23.622  12.442 -0.1126 -0.0350 -0.0380
   26ASP    SC1 1703  26.362  23.712  12.723  0.0733  0.3612  0.1781
   27VAL     BB 1704  26.261  23.507  12.358  0.1494 -0.0375  0.1087
   27VAL    SC1 1705  26.207  23.224  12.407 -0.1963 -0.0165 -0.1185
   28ASN     BB 1706  25.988  23.626  12.435 -0.1555  0.0750  0.1300
   28ASN    SC1 1707  25.781  23.577  12.203 -0.1186 -0.0864  0.2819
   29ASP     BB 1708  25.910  23.908  12.560 -0.0577 -0.0518  0.0704
   29ASP    SC1 1709  25.595  23.928  12.432 -0.1790  0.1277  0.1310
   30LEU     BB 1710  26.112  24.091  12.773  0.0180 -0.0785 -0.0517
   30LEU    SC1 1711  26.276  24.315  12.513 -0.0391  0.3051 -0.2233
   31GLY     BB 1712  25.938  24.268  12.976  0.0849 -0.1272  0.0140
   32SER     BB 1713  25.697  24.166  13.148 -0.1508  0.1545 -0.1160
   32SER    SC1 1714  25.674  24.342  13.357  0.1820 -0.3339  0.0098
   33THR     BB 1715  25.665  23.930  13.364 -0.0161 -0.1839 -0.2616
   33THR    SC1 1716  25.374  24.012  13.405  0.0214 -0.2287  0.1387
   34MET     BB 1717  25.908  23.769  13.504 -0.1108 -0.3090  0.1132
   34MET    SC1 1718  25.805  23.528  13.785 -0.0539  0.2828  0.1667
   35THR     BB 1719  26.221  23.805  13.420  0.0619  0.1792  0.1135
   35THR    SC1 1720  26.186  23.989  13.180  0.0961 -0.2400 -0.2247
   36ASP     BB 1721  26.445  23.698  13.587 -0.1101  0.1797 -0.0572
   36ASP    SC1 1722  26.589  23.489  13.393 -0.0436 -0.2999  0.0708
   37GLN     BB 1723  26.778  23.795  13.654 -0.2203 -0.1522 -0.0643
   37GLN    SC1 1724  26.709  24.127  13.555 -0.2694 -0.3522  0.1402
   38ALA     BB 1725  27.070  23.816  13.837  0.0812  0.2374 -0.1619
   38ALA    SC1 1726  27.255  23.672  13.703  0.0326  0.0609 -0.0415
   39LEU     BB 1727  27.103  23.835  14.145 -0.1999  0.1713  0.0740
   39LEU    SC1 1728  26.823  24.080  14.139  0.2113 -0.1612  0.0929
   40ASN     BB 1729  27.278  23.867  14.375 -0.4388 -0.2047 -0.2468
   40ASN    SC1 1730  27.364  23.553  14.524 -0.2199  0.0275  0.1029
   41ASP     BB 1731  27.527  24.023  14.555  0.0573 -0.2960  0.0530
   41ASP    SC1 1732  27.362  23.878  14.862  0.0654 -0.5046 -0.4082
   42ASP     BB 1733  27.721  24.269  14.453  0.1099 -0.3179 -0.3830
   42ASP    SC1 1734  27.893  24.098  14.179  0.1242 -0.1148 -0.1366
   43ASP     BB 1735  27.667  24.512  14.268  0.0064 -0.1607 -0.3596
   43ASP    SC1 1736  27.418  24.685  14.473 -0.4577 -0.0884 -0.4541
   44ALA     BB 1737  27.534  24.531  13.942 -0.0536 -0.3036  0.0005
   44ALA    SC1 1738  27.289  24.629  14.000  0.0882  0.0077  0.0900
   45GLU     BB 1739  27.723  24.297  13.807 -0.1364  0.0336 -0.1050
   45GLU    SC1 1740  27.604  24.274  13.407  0.0298  0.0283  0.1398
   46THR     BB 1741  27.959  24.444  13.849 -0.0168 -0.1980  0.2049
   46THR    SC1 1742  28.175  24.239  13.786  0.1371 -0.0560  0.2640
   47GLY     BB 1743  28.219  24.685  13.728  0.3267  0.0215 -0.1689
   48LEU     BB 1744  28.218  24.918  13.897 -0.0472 -0.0377 -0.1690
   48LEU    SC1 1745  27.867  24.862  13.983  0.1995 -0.3016 -0.0798
   49THR     BB 1746  28.380  25.188  13.905 -0.2210  0.0724  0.0976
   49THR    SC1 1747  28.631  25.122  13.746 -0.1689 -0.3764  0.3505
   50ASP     BB 1748  28.324  25.349  14.128 -0.1031 -0.1535  0.1645
   50ASP    SC1 1749  28.191  25.132  14.338 -0.3084 -0.2630 -0.3135
   51GLY     BB 1750  28.136  25.637  14.108  0.1892  0.0320  0.0628
   52GLU     BB 1751  28.266  25.838  13.881 -0.1310 -0.2016 -0.0099
   52GLU    SC1 1752  28.339  25.576  13.615 -0.1610 -0.2566  0.1166
   53GLU     BB 1753  28.413  26.017  13.999  0.1115  0.0446 -0.2288
   53GLU    SC1 1754  28.600  25.848  14.252 -0.3772  0.0979 -0.0243
   54ASN     BB 1755  28.182  26.096  14.268 -0.0724  0.1219  0.1801
   54ASN    SC1 1756  28.371  26.104  14.534 -0.1443  0.1933 -0.1178
   55GLU     BB 1757  28.120  26.417  14.331  0.1289 -0.3182  0.1370
   55GLU    SC1 1758  27.724  26.425  14.189 -0.0274 -0.1497 -0.3383
   56GLU     BB 1759  28.354  26.565  14.470  0.0746  0.0576 -0.1039
   56GLU    SC1 1760  28.621  26.434  14.733 -0.1509 -0.1527  0.2620
   57PRO     BB 1761  28.183  26.661  14.728  0.1246 -0.0697  0.1197
   57PRO    SC1 1762  28.096  26.323  14.851 -0.0699 -0.0661 -0.3630
   58THR     BB 1763  28.136  26.951  14.709 -0.0912 -0.2520 -0.0746
   58THR    SC1 1764  28.206  26.986  15.004  0.2356 -0.1452 -0.1603
   59GLU     BB 1765  28.274  27.111  14.479  0.0179 -0.1143  0.2539
   59GLU    SC1 1766  28.488  26.943  14.205 -0.3693  0.1861  0.2224
   60GLU     BB 1767  28.074  27.372  14.437 -0.0027 -0.2249  0.2966
   60GLU    SC1 1768  27.696  27.214  14.519  0.4378 -0.0172 -0.3064
   61GLU     BB 1769  28.104  27.679  14.441  0.1108  0.0428 -0.1120
   61GLU    SC1 1770  28.419  27.876  14.546 -0.0486 -0.1577 -0.0708
    1ASN     BB 1771   6.956  16.758  10.861 -0.0265 -0.0433  0.0223
    1ASN    SC1 1772   7.282  16.663  10.788  0.2503 -0.4694  0.1297
    2GLN     BB 1773   6.895  16.983  10.557 -0.2805  0.2474 -0.1024
    2GLN    SC1 1774   7.279  17.051  10.500 -0.1010 -0.0947  0.1771
    3CYS     BB 1775   6.709  16.899  10.278 -0.4645  0.1026 -0.1979
    3CYS    SC1 1776   6.525  17.177  10.225  0.4057 -0.2034  0.1201
    4LEU     BB 1777   6.374  16.826  10.251  0.0579  0.1688 -0.2007
    4LEU    SC1 1778   6.250  16.950   9.935 -0.6908  0.1831  0.5149
    5PHE     BB 1779   6.242  16.557  10.126 -0.2455  0.1531 -0.0296
    5PHE    SC1 1780   5.963  16.698  10.170 -0.1044 -0.1295  0.1406
    5PHE    SC2 1781   5.841  16.993  10.055  0.5464 -0.1090 -0.5827
    5PHE    SC3 1782   5.942  16.999  10.326 -0.0060  0.1497 -0.3644
    6GLN     BB 1783   6.347  16.260  10.220 -0.0075  0.2556 -0.4028
    6GLN    SC1 1784   6.493  16.138   9.881 -0.1101  0.0190 -0.4024
    7SER     BB 1785   6.269  16.149  10.465 -0.0219 -0.0477 -0.0260
    7SER    SC1 1786   6.270  16.293  10.708 -0.1783  0.5181  0.6642
    8THR     BB 1787   6.130  15.878  10.461 -0.2531 -0.1729 -0.0243
    8THR    SC1 1788   6.206  15.815  10.750 -0.2534 -0.1674 -0.0231
    9ASN     BB 1789   5.833  15.778  10.341 -0.5127  0.1971 -0.2370
    9ASN    SC1 1790   5.729  15.757  10.628 -0.0445 -0.1136  0.3040
   10ASN     BB 1791   5.595  15.928  10.197 -0.1947 -0.1853 -0.0514
   10ASN    SC1 1792   5.542  16.142  10.536 -0.0927  0.0418  0.3715
   11THR     BB 1793   5.646  15.978   9.846  0.0297 -0.4315  0.1631
   11THR    SC1 1794   5.354  15.958   9.757  0.0602  0.1304 -0.1070
   12GLN     BB 1795   5.819  15.939   9.593  0.2254  0.0134 -0.0177
   12GLN    SC1 1796   5.899  15.569   9.528 -0.2410  0.1509 -0.1140
   13GLY     BB 1797   5.895  16.161   9.322  0.1583 -0.0460 -0.3501
   14SER     BB 1798   6.145  16.322   9.142  0.0398  0.0010 -0.1867
   14SER    SC1 1799   6.136  16.192   8.907 -0.0423  0.1378 -0.1065
   15GLU     BB 1800   6.345  16.372   9.381 -0.0696  0.1108 -0.0903
   15GLU    SC1 1801   6.115  16.394   9.673  0.0964  0.2724  0.1611
   16ASN     BB 1802   6.463  16.684   9.221  0.1960 -0.4346  0.3689
   16ASN    SC1 1803   6.158  16.775   9.435  0.3217  0.4266  0.2295
   17GLY     BB 1804   6.687  16.837   9.063 -0.0863  0.0704 -0.5998
   18GLY     BB 1805   6.974  16.945   9.068 -0.0395 -0.2413 -0.1482
   19ASN     BB 1806   7.046  17.140   9.302 -0.0500  0.2260  0.2068
   19ASN    SC1 1807   7.149  17.417   9.178  0.1462  0.4203  0.3040
   20ASN     BB 1808   7.174  17.052   9.583  0.1206  0.0767  0.0610
   20ASN    SC1 1809   7.036  17.379   9.653  0.0051 -0.1531 -0.3052
   21ALA     BB 1810   6.948  16.925   9.746  0.2121 -0.1783 -0.0980
   21ALA    SC1 1811   6.974  17.094   9.955  0.0964  0.3082 -0.4584
   22ILE     BB 1812   7.008  16.611   9.866  0.1781 -0.3477  0.0599
   22ILE    SC1 1813   7.302  16.709  10.009 -0.0432 -0.0759  0.3417
   23ASN     BB 1814   6.981  16.382   9.691  0.1691  0.2885 -0.0897
   23ASN    SC1 1815   6.938  16.156   9.965  0.0054  0.3242 -0.1156
   24MET     BB 1816   6.811  16.273   9.468  0.1105  0.0274  0.0593
   24MET    SC1 1817   6.872  15.904   9.437 -0.2481 -0.2587  0.0263
   25GLN     BB 1818   6.821  16.358   9.175 -0.0096  0.0487  0.0593
   25GLN    SC1 1819   6.583  16.046   9.026  0.2033  0.1651 -0.1565
   26ASP     BB 1820   7.057  16.527   9.042 -0.3620  0.1667 -0.0722
   26ASP    SC1 1821   7.218  16.565   9.361  0.1081 -0.4990  0.1433
   27VAL     BB 1822   6.964  16.571   8.734 -0.0259 -0.1386 -0.1328
   27VAL    SC1 1823   7.187  16.423   8.618 -0.0207 -0.2330 -0.0048
   28ASN     BB 1824   6.938  16.906   8.564  0.1012 -0.0407  0.1713
   28ASN    SC1 1825   7.089  16.810   8.289 -0.0754 -0.0924  0.3916
   29ASP     BB 1826   6.779  17.178   8.721  0.1917 -0.4439  0.2964
   29ASP    SC1 1827   6.671  17.315   9.023 -0.1773 -0.0238 -0.0612
   30LEU     BB 1828   6.440  17.224   8.600  0.1842  0.1614  0.3328
   30LEU    SC1 1829   6.412  16.882   8.670 -0.3412  0.0890  0.2752
   31GLY     BB 1830   6.243  17.474   8.568 -0.1720 -0.0027  0.0056
   32SER     BB 1831   5.976  17.441   8.726 -0.0406 -0.0112 -0.0311
   32SER    SC1 1832   5.966  17.681   8.798 -0.1528 -0.2199 -0.2559
   33THR     BB 1833   5.810  17.258   8.502  0.0447 -0.2311 -0.0127
   33THR    SC1 1834   6.014  17.037   8.550  0.1147 -0.1843 -0.0916
   34MET     BB 1835   5.463  17.091   8.573 -0.1185  0.2221 -0.0493
   34MET    SC1 1836   5.543  16.808   8.368 -0.0584 -0.1557 -0.1380
   35THR     BB 1837   5.187  17.183   8.777 -0.3149  0.0134  0.1034
   35THR    SC1 1838   4.990  16.966   8.691 -0.2894  0.0181  0.0329
   36ASP     BB 1839   5.301  17.335   9.087  0.2089 -0.1120  0.2851
   36ASP    SC1 1840   5.653  17.309   9.026  0.3094  0.1976 -0.2367
   37GLN     BB 1841   5.095  17.363   9.274  0.0084  0.1019  0.1123
   37GLN    SC1 1842   4.768  17.197   9.075  0.1852  0.3538 -0.0493
   38ALA     BB 1843   5.251  17.482   9.562  0.2780  0.0787 -0.2996
   38ALA    SC1 1844   5.233  17.292   9.754  0.1448  0.4590  0.0802
   39LEU     BB 1845   5.510  17.678   9.556 -0.2428  0.1010  0.0337
   39LEU    SC1 1846   5.654  17.382   9.567  0.1828 -0.4518 -0.4389
   40ASN     BB 1847   5.345  17.858   9.336 -0.1388 -0.1487 -0.1100
   40ASN    SC1 1848   5.559  17.758   9.094  0.2166  0.1384  0.2685
   41ASP     BB 1849   5.252  18.134   9.353 -0.2266  0.1947 -0.1276
   41ASP    SC1 1850   4.975  18.118   9.151 -0.0369 -0.1663  0.0113
   42ASP     BB 1851   5.371  18.308   9.602 -0.1835 -0.0088  0.2344
   42ASP    SC1 1852   5.430  18.075   9.830 -0.1713  0.0243  0.0254
   43ASP     BB 1853   5.418  18.630   9.592  0.0742 -0.2069  0.0390
   43ASP    SC1 1854   5.129  18.735   9.767  0.1155  0.1290 -0.1351
   44ALA     BB 1855   5.571  18.950   9.618  0.1467  0.6250  0.0447
   44ALA    SC1 1856   5.729  18.900   9.832  0.1471  0.0786 -0.0674
   45GLU     BB 1857   5.409  19.141   9.728  0.0986  0.2088  0.2231
   45GLU    SC1 1858   5.510  19.403   9.449 -0.0178  0.3763  0.2196
   46THR     BB 1859   5.384  19.119  10.031  0.0042  0.1848  0.2196
   46THR    SC1 1860   5.095  19.197  10.088 -0.0291  0.1185  0.1434
   47GLY     BB 1861   5.446  18.844  10.231  0.4042 -0.0049  0.0552
   48LEU     BB 1862   5.688  18.614  10.105  0.4848 -0.0264  0.0525
   48LEU    SC1 1863   5.784  18.488  10.422  0.3799 -0.2296 -0.0957
   49THR     BB 1864   5.782  18.432   9.853 -0.0626 -0.1265  0.0510
   49THR    SC1 1865   5.973  18.203   9.916  0.1132 -0.0814 -0.2961
   50ASP     BB 1866   5.963  18.631   9.671  0.2336 -0.1855  0.1153
   50ASP    SC1 1867   6.009  18.459   9.430  0.0891  0.3820 -0.0179
   51GLY     BB 1868   6.190  18.795   9.658  0.2008 -0.0010 -0.0923
   52GLU     BB 1869   6.484  18.823   9.476  0.0345 -0.0399  0.0203
   52GLU    SC1 1870   6.549  18.510   9.307 -0.0457 -0.0515 -0.3864
   53GLU     BB 1871   6.497  19.103   9.280  0.1740 -0.0662  0.0141
   53GLU    SC1 1872   6.826  19.233   9.475  0.1619  0.5401  0.1888
   54ASN     BB 1873   6.231  19.148   9.097 -0.0220 -0.1002 -0.1873
   54ASN    SC1 1874   6.369  19.247   8.775 -0.1028 -0.1701 -0.2112
   55GLU     BB 1875   5.947  19.353   9.022 -0.0666  0.0213 -0.2593
   55GLU    SC1 1876   6.178  19.644   8.922 -0.2793  0.0319 -0.0088
   56GLU     BB 1877   5.606  19.284   8.971 -0.0604 -0.0887 -0.0210
   56GLU    SC1 1878   5.536  18.942   8.772  0.3672  0.2942 -0.1548
   57PRO     BB 1879   5.337  19.470   8.873 -0.2972  0.4597 -0.2966
   57PRO    SC1 1880   5.071  19.271   8.854 -0.0226 -0.1703  0.0131
   58THR     BB 1881   5.157  19.571   9.112  0.1282 -0.0025 -0.1703
   58THR    SC1 1882   5.077  19.368   9.325 -0.1580  0.2831  0.0036
   59GLU     BB 1883   5.053  19.886   9.032 -0.2805  0.1152  0.3139
   59GLU    SC1 1884   4.699  20.013   9.013 -0.3704  0.0627 -0.0027
   60GLU     BB 1885   5.320  20.120   9.091 -0.1321 -0.0585  0.0221
   60GLU    SC1 1886   5.429  20.060   8.728  0.2176 -0.3185  0.0946
   61GLU     BB 1887   5.476  20.210   9.347 -0.1002 -0.4029  0.1811
   61GLU    SC1 1888   5.194  20.180   9.603  0.0972 -0.0783 -0.2202
    1ASN     BB 1889  26.148  20.829  20.494 -0.0083  0.0268  0.0001
    1ASN    SC1 1890  25.898  21.040  20.603  0.2437  0.2292  0.1336
    2GLN     BB 1891  26.048  20.518  20.437 -0.0620 -0.4011 -0.1776
    2GLN    SC1 1892  26.129  20.547  20.047  0.0035 -0.0858 -0.1297
    3CYS     BB 1893  26.177  20.273  20.426 -0.0932 -0.1201 -0.0981
    3CYS    SC1 1894  26.485  20.183  20.350  0.1512  0.2197 -0.3101
    4LEU     BB 1895  26.077  19.942  20.483 -0.0505  0.2082  0.1501
    4LEU    SC1 1896  26.139  19.787  20.170 -0.1044 -0.0744 -0.0691
    5PHE     BB 1897  26.184  20.009  20.829  0.0457 -0.1601  0.0740
    5PHE    SC1 1898  26.432  20.206  20.784  0.0286  0.0692 -0.1289
    5PHE    SC2 1899  26.460  20.541  20.738  0.1119  0.0628 -0.1264
    5PHE    SC3 1900  26.659  20.423  20.912  0.0309  0.0254 -0.0585
    6GLN     BB 1901  26.117  20.016  21.202 -0.1268 -0.1400 -0.2519
    6GLN    SC1 1902  26.410  20.276  21.236 -0.1345  0.1186 -0.2007
    7SER     BB 1903  25.795  20.048  21.265 -0.0840  0.0974  0.0175
    7SER    SC1 1904  25.789  20.242  21.482 -0.2860  0.1492 -0.2681
    8THR     BB 1905  25.596  20.055  21.067  0.3121  0.0733  0.3239
    8THR    SC1 1906  25.750  19.917  20.843 -0.1283  0.1408 -0.0357
    9ASN     BB 1907  25.414  20.313  20.926 -0.1286 -0.1218  0.3637
    9ASN    SC1 1908  25.237  20.070  20.726 -0.0717  0.3820  0.0929
   10ASN     BB 1909  25.214  20.513  21.056  0.0403  0.2587  0.1617
   10ASN    SC1 1910  25.187  20.739  20.826  0.2387 -0.1628 -0.2092
   11THR     BB 1911  25.190  20.664  21.382  0.2009  0.0161  0.0641
   11THR    SC1 1912  25.180  20.951  21.277 -0.1506  0.0059  0.0580
   12GLN     BB 1913  25.033  20.462  21.537 -0.0623 -0.0932 -0.1006
   12GLN    SC1 1914  25.028  20.656  21.878 -0.1262  0.2100 -0.1786
   13GLY     BB 1915  25.193  20.178  21.596  0.3576 -0.2255  0.0567
   14SER     BB 1916  24.964  19.982  21.680  0.0836  0.0457  0.0243
   14SER    SC1 1917  24.745  20.066  21.522 -0.3972 -0.1231 -0.3675
   15GLU     BB 1918  25.115  19.711  21.713  0.0713  0.0099  0.1073
   15GLU    SC1 1919  25.084  19.570  21.395  0.0750 -0.2772  0.3090
   16ASN     BB 1920  24.830  19.509  21.786  0.0685 -0.0650 -0.0626
   16ASN    SC1 1921  24.977  19.449  22.122 -0.1284  0.0889 -0.2922
   17GLY     BB 1922  24.665  19.758  21.885  0.3780 -0.1588 -0.2385
   18GLY     BB 1923  24.338  19.814  21.845  0.1313 -0.2547 -0.3633
   19ASN     BB 1924  24.124  19.800  22.078  0.0950  0.0557 -0.1635
   19ASN    SC1 1925  23.846  19.983  22.025 -0.1137  0.0325  0.0191
   20ASN     BB 1926  24.029  19.494  22.085 -0.3013  0.3294  0.0158
   20ASN    SC1 1927  23.684  19.580  22.112  0.0724  0.4266  0.2633
   21ALA     BB 1928  24.135  19.348  21.830 -0.1390  0.0445  0.2487
   21ALA    SC1 1929  24.019  19.104  21.841 -0.1007  0.0049 -0.1004
   22ILE     BB 1930  24.400  19.431  21.606 -0.0308 -0.0257 -0.1127
   22ILE    SC1 1931  24.636  19.191  21.548  0.0816  0.0611 -0.0198
   23ASN     BB 1932  24.498  19.702  21.427  0.0075  0.1733  0.2224
   23ASN    SC1 1933  24.688  19.770  21.213 -0.1604 -0.0489 -0.1973
   24MET     BB 1934  24.285  19.896  21.327 -0.0436 -0.0276  0.0299
   24MET    SC1 1935  24.325  20.171  21.541  0.2835 -0.0932  0.1974
   25GLN     BB 1936  24.197  20.036  21.010  0.1747 -0.0772  0.0532
   25GLN    SC1 1937  24.521  20.052  20.863  0.1007 -0.2024  0.1255
   26ASP     BB 1938  24.132  20.376  21.145  0.0671 -0.0602  0.0584
   26ASP    SC1 1939  24.339  20.545  20.969  0.1091 -0.0957 -0.1981
   27VAL     BB 1940  23.824  20.425  21.329  0.1275 -0.0662  0.0379
   27VAL    SC1 1941  23.951  20.512  21.578 -0.0378 -0.1875  0.1663
   28ASN     BB 1942  23.489  20.360  21.303 -0.3914 -0.0107  0.2034
   28ASN    SC1 1943  23.499  20.046  21.372 -0.0551  0.3652  0.0932
   29ASP     BB 1944  23.536  20.418  20.989 -0.0361 -0.0833 -0.0258
   29ASP    SC1 1945  23.370  20.654  20.887  0.1006  0.0080 -0.1066
   30LEU     BB 1946  23.754  20.275  20.808  0.0895  0.0346  0.1450
   30LEU    SC1 1947  23.528  20.181  20.551 -0.0431 -0.0127 -0.0291
   31GLY     BB 1948  23.965  20.416  20.628 -0.2455 -0.2769  0.1010
   32SER     BB 1949  23.976  20.194  20.345 -0.3862 -0.1946  0.1421
   32SER    SC1 1950  23.997  20.469  20.237 -0.2933  0.3705  0.0923
   33THR     BB 1951  24.107  19.920  20.529 -0.0833 -0.1417  0.1539
   33THR    SC1 1952  24.370  19.766  20.550 -0.1003 -0.1835  0.0626
   34MET     BB 1953  23.881  19.766  20.691 -0.2957  0.0975  0.1337
   34MET    SC1 1954  23.903  19.456  20.458 -0.2078  0.3302 -0.0397
   35THR     BB 1955  23.964  19.629  20.978 -0.0681  0.1488 -0.2729
   35THR    SC1 1956  24.062  19.345  20.928 -0.0237  0.1518 -0.2037
   36ASP     BB 1957  23.851  19.641  21.252  0.1576 -0.0903  0.1954
   36ASP    SC1 1958  24.061  19.400  21.347 -0.1288  0.2260 -0.0419
   37GLN     BB 1959  23.560  19.600  21.402  0.1247  0.2147  0.0178
   37GLN    SC1 1960  23.731  19.355  21.650  0.1830  0.4002 -0.1576
   38ALA     BB 1961  23.318  19.571  21.235 -0.1534 -0.0266  0.3730
   38ALA    SC1 1962  23.335  19.324  21.126 -0.2465 -0.1065  0.5362
   39LEU     BB 1963  23.069  19.803  21.229 -0.0744 -0.0632 -0.1893
   39LEU    SC1 1964  22.770  19.687  21.104 -0.1468  0.5553  0.1124
   40ASN     BB 1965  23.042  19.927  21.560  0.1049  0.1719 -0.1037
   40ASN    SC1 1966  22.689  19.873  21.515 -0.1859  0.1477  0.0066
   41ASP     BB 1967  23.032  20.260  21.540  0.1199  0.3515 -0.0291
   41ASP    SC1 1968  22.787  20.279  21.312 -0.0763  0.4522 -0.0339
   42ASP     BB 1969  23.024  20.358  21.818 -0.0171  0.0410 -0.1300
   42ASP    SC1 1970  23.202  20.105  21.997  0.3346 -0.0901 -0.1790
   43ASP     BB 1971  22.758  20.420  21.959 -0.1461 -0.0006 -0.0390
   43ASP    SC1 1972  22.626  20.745  22.037 -0.1486 -0.2356  0.0016
   44ALA     BB 1973  22.511  20.297  22.099  0.0325 -0.0247  0.4851
   44ALA    SC1 1974  22.277  20.332  21.968  0.1830 -0.0963  0.1878
   45GLU     BB 1975  22.461  20.216  22.363  0.0775 -0.1371  0.0066
   45GLU    SC1 1976  22.542  19.877  22.427  0.1587  0.0425  0.0164
   46THR     BB 1977  22.330  20.308  22.657  0.0694  0.2427 -0.2716
   46THR    SC1 1978  22.138  20.545  22.675 -0.1927  0.0103  0.1541
   47GLY     BB 1979  22.474  20.074  22.831 -0.0132 -0.2164  0.2743
   48LEU     BB 1980  22.492  20.047  23.150  0.3202  0.3345 -0.0360
   48LEU    SC1 1981  22.787  20.144  23.345 -0.1533 -0.0938  0.4492
   49THR     BB 1982  22.183  20.093  23.274  0.1854 -0.0224  0.0384
   49THR    SC1 1983  21.961  19.892  23.330  0.0822  0.0819  0.0063
   50ASP     BB 1984  22.175  20.159  23.593  0.0797  0.3069  0.1927
   50ASP    SC1 1985  22.114  19.786  23.706 -0.0445  0.0240  0.1142
   51GLY     BB 1986  22.147  20.464  23.691 -0.2274 -0.2769  0.0249
   52GLU     BB 1987  22.046  20.688  23.504 -0.1906 -0.0887  0.2882
   52GLU    SC1 1988  22.182  20.538  23.114 -0.4657 -0.0474  0.0949
   53GLU     BB 1989  21.942  20.937  23.567  0.2631  0.0487  0.1993
   53GLU    SC1 1990  22.116  20.937  23.967 -0.1773 -0.0261  0.1054
   54ASN     BB 1991  21.840  21.216  23.380  0.0028  0.2716  0.1183
   54ASN    SC1 1992  21.780  21.499  23.499 -0.3382 -0.2136  0.0069
   55GLU     BB 1993  21.785  21.283  23.017 -0.1200 -0.2070 -0.2474
   55GLU    SC1 1994  21.963  21.641  23.106 -0.1333 -0.0305 -0.1143
   56GLU     BB 1995  21.577  21.103  22.908 -0.2976  0.3611 -0.1298
   56GLU    SC1 1996  21.289  21.361  22.818 -0.0740  0.0997 -0.2058
   57PRO     BB 1997  21.520  20.997  22.611  0.0944 -0.0611 -0.1155
   57PRO    SC1 1998  21.773  21.163  22.463  0.0045  0.2217 -0.1851
   58THR     BB 1999  21.272  20.829  22.492  0.0754 -0.1562  0.2255
   58THR    SC1 2000  21.059  21.046  22.496  0.3695  0.1652 -0.3255
   59GLU     BB 2001  21.275  20.475  22.435 -0.0787 -0.1396  0.2382
   59GLU    SC1 2002  20.974  20.418  22.739 -0.2577  0.0845  0.2901
   60GLU     BB 2003  21.464  20.361  22.214  0.0472  0.0477  0.1334
   60GLU    SC1 2004  21.482  20.656  21.957 -0.1598 -0.0806 -0.1834
   61GLU     BB 2005  21.535  20.043  22.325  0.1338 -0.0601  0.1680
   61GLU    SC1 2006  21.702  19.965  21.969  0.3345  0.2583 -0.0525
    1ASN     BB 2007   4.520  14.772  19.151  0.0880 -0.2691  0.0596
    1ASN    SC1 2008   4.699  14.679  19.454  0.0364 -0.1988 -0.0535
    2GLN     BB 2009   4.521  14.497  18.909  0.1858  0.1725 -0.1725
    2GLN    SC1 2010   4.451  14.134  19.001 -0.2040 -0.2584  0.0569
    3CYS     BB 2011   4.357  14.655  18.687  0.2093  0.1337 -0.1408
    3CYS    SC1 2012   4.064  14.696  18.822 -0.1047 -0.0688  0.2502
    4LEU     BB 2013   4.545  14.751  18.405  0.1628 -0.0607 -0.0072
    4LEU    SC1 2014   4.531  14.717  18.051  0.0970 -0.0637 -0.0905
    5PHE     BB 2015   4.581  15.101  18.355 -0.0184 -0.0862  0.0837
    5PHE    SC1 2016   4.407  15.169  18.108  0.2807 -0.0575 -0.0910
    5PHE    SC2 2017   4.274  15.453  17.976  0.0491 -0.1668 -0.0992
    5PHE    SC3 2018   4.554  15.471  18.052  0.1388 -0.0479 -0.4380
    6GLN     BB 2019   4.391  15.229  18.538 -0.2602 -0.0557 -0.0370
    6GLN    SC1 2020   4.160  15.452  18.323 -0.1725 -0.1503 -0.2812
    7SER     BB 2021   4.398  15.175  18.853  0.1639  0.0722 -0.1800
    7SER    SC1 2022   4.550  15.357  18.961  0.1010 -0.0034  0.2369
    8THR     BB 2023   4.052  15.078  19.047 -0.2898 -0.0453  0.0117
    8THR    SC1 2024   4.164  15.005  19.321  0.2209  0.3775 -0.0671
    9ASN     BB 2025   3.727  15.101  18.931  0.2877  0.2025  0.3835
    9ASN    SC1 2026   3.558  15.379  18.992 -0.2903 -0.0078 -0.0245
   10ASN     BB 2027   3.495  14.916  19.020 -0.0937  0.3314  0.2988
   10ASN    SC1 2028   3.171  14.820  19.100  0.0370  0.2792  0.4264
   11THR     BB 2029   3.625  14.643  19.200  0.1557  0.2287  0.0573
   11THR    SC1 2030   3.840  14.737  19.395  0.3634 -0.2142  0.0541
   12GLN     BB 2031   3.735  14.358  19.091 -0.1421  0.1493 -0.0677
   12GLN    SC1 2032   3.985  14.280  18.804  0.0020 -0.0092  0.1174
   13GLY     BB 2033   3.507  14.161  19.223  0.0252  0.0350  0.0211
   14SER     BB 2034   3.490  13.972  19.445 -0.4345 -0.1258 -0.0656
   14SER    SC1 2035   3.767  14.003  19.493  0.0938 -0.3573 -0.3292
   15GLU     BB 2036   3.268  13.749  19.573 -0.0289 -0.0991 -0.1921
   15GLU    SC1 2037   3.051  13.789  19.223 -0.2259 -0.0260 -0.0899
   16ASN     BB 2038   3.394  13.545  19.786 -0.1741  0.2067 -0.0134
   16ASN    SC1 2039   3.643  13.769  19.847 -0.1705  0.1764 -0.1218
   17GLY     BB 2040   3.658  13.354  19.774  0.3341 -0.1188 -0.2104
   18GLY     BB 2041   3.682  13.155  19.496  0.3350 -0.1780 -0.1738
   19ASN     BB 2042   3.933  13.037  19.329 -0.1345  0.0748 -0.0156
   19ASN    SC1 2043   4.153  12.865  19.539  0.2465 -0.0393  0.2342
   20ASN     BB 2044   4.090  13.144  19.073 -0.1751  0.0423 -0.4679
   20ASN    SC1 2045   4.085  13.444  19.199 -0.2434 -0.4646 -0.2636
   21ALA     BB 2046   4.303  13.002  18.803 -0.1733  0.0552  0.0226
   21ALA    SC1 2047   4.539  13.113  18.736 -0.1252  0.2823  0.5249
   22ILE     BB 2048   4.130  12.692  18.756  0.1244  0.0639 -0.0361
   22ILE    SC1 2049   3.844  12.839  18.869  0.0036 -0.1681 -0.0337
   23ASN     BB 2050   4.200  12.554  18.476  0.1701  0.1472 -0.0680
   23ASN    SC1 2051   3.958  12.351  18.396 -0.3567  0.0210 -0.0311
   24MET     BB 2052   4.385  12.618  18.219 -0.0701 -0.2099 -0.1636
   24MET    SC1 2053   4.218  12.958  18.217  0.0146 -0.1581 -0.1220
   25GLN     BB 2054   4.182  12.480  17.980  0.1655  0.2613 -0.2213
   25GLN    SC1 2055   4.413  12.611  17.726  0.3823  0.1600 -0.0661
   26ASP     BB 2056   3.908  12.632  17.960 -0.0130 -0.0027 -0.0010
   26ASP    SC1 2057   3.718  12.401  17.789  0.4778  0.3643  0.0791
   27VAL     BB 2058   3.935  12.924  17.781  0.1409  0.0042 -0.0830
   27VAL    SC1 2059   3.688  12.889  17.630  0.1944 -0.2796 -0.1100
   28ASN     BB 2060   3.878  13.170  17.982 -0.3418  0.3432 -0.0251
   28ASN    SC1 2061   3.689  13.386  17.788 -0.0007 -0.2261 -0.1275
   29ASP     BB 2062   4.055  13.443  18.154 -0.2510  0.1000 -0.1776
   29ASP    SC1 2063   4.057  13.628  17.864  0.0717  0.0427 -0.0048
   30LEU     BB 2064   4.436  13.473  18.157 -0.0349  0.0101 -0.0145
   30LEU    SC1 2065   4.423  13.330  18.456 -0.1339 -0.0106 -0.1303
   31GLY     BB 2066   4.594  13.769  18.074  0.0278 -0.3027 -0.0850
   32SER     BB 2067   4.910  13.848  18.030  0.1263  0.0732  0.0839
   32SER    SC1 2068   4.880  13.775  17.758  0.1654  0.2792 -0.0554
   33THR     BB 2069   5.116  14.134  18.056  0.1255  0.0201  0.1097
   33THR    SC1 2070   5.078  14.149  18.358  0.0774  0.0417  0.1025
   34MET     BB 2071   5.437  14.065  17.970 -0.1591 -0.3210 -0.0954
   34MET    SC1 2072   5.612  14.224  17.729 -0.1451 -0.0570  0.0551
   35THR     BB 2073   5.529  13.851  18.217  0.1310  0.0287  0.0105
   35THR    SC1 2074   5.563  14.074  18.422  0.1492  0.1698 -0.1443
   36ASP     BB 2075   5.699  13.544  18.223 -0.1054  0.1367  0.1800
   36ASP    SC1 2076   5.533  13.477  18.534  0.3700  0.1390  0.1508
   37GLN     BB 2077   5.773  13.363  18.003  0.2929  0.2488  0.2273
   37GLN    SC1 2078   6.081  13.337  17.720 -0.3388  0.0618 -0.1202
   38ALA     BB 2079   5.586  13.273  17.733  0.1154  0.2217 -0.1639
   38ALA    SC1 2080   5.644  13.473  17.562 -0.2002  0.1016 -0.4224
   39LEU     BB 2081   5.663  13.001  17.550  0.0673 -0.1200  0.2344
   39LEU    SC1 2082   5.336  12.913  17.572  0.1085 -0.1126 -0.2396
   40ASN     BB 2083   5.919  12.798  17.702 -0.0220  0.0146 -0.0649
   40ASN    SC1 2084   5.790  12.852  18.021 -0.0753 -0.2433 -0.2632
   41ASP     BB 2085   5.852  12.483  17.772 -0.1452  0.0276  0.4031
   41ASP    SC1 2086   5.881  12.234  17.528  0.1257 -0.1525 -0.2995
   42ASP     BB 2087   5.961  12.397  18.051  0.1779  0.0306 -0.0148
   42ASP    SC1 2088   5.710  12.223  18.182  0.1957  0.1985  0.0012
   43ASP     BB 2089   6.239  12.471  18.177  0.1267  0.0637  0.1312
   43ASP    SC1 2090   6.116  12.725  18.375 -0.2757  0.1831  0.0302
   44ALA     BB 2091   6.457  12.224  18.233 -0.0479 -0.3208  0.0116
   44ALA    SC1 2092   6.355  12.092  18.445 -0.5004 -0.1099 -0.0609
   45GLU     BB 2093   6.530  12.018  18.014  0.1057 -0.3451 -0.4692
   45GLU    SC1 2094   6.589  11.731  18.283  0.1097 -0.0136  0.2776
   46THR     BB 2095   6.303  12.096  17.769 -0.2404 -0.0342  0.0781
   46THR    SC1 2096   6.259  12.394  17.721  0.0054  0.0104  0.1196
   47GLY     BB 2097   6.549  12.135  17.499  0.2999  0.0576  0.0874
   48LEU     BB 2098   6.640  12.441  17.469 -0.1116  0.2124  0.0048
   48LEU    SC1 2099   6.643  12.353  17.123 -0.6816 -0.1758  0.1462
   49THR     BB 2100   6.958  12.539  17.554 -0.1213 -0.3508 -0.0467
   49THR    SC1 2101   7.094  12.697  17.331  0.0044 -0.1339  0.1780
   50ASP     BB 2102   7.007  12.668  17.839  0.0304  0.1907 -0.1235
   50ASP    SC1 2103   7.127  12.392  17.954 -0.1606  0.2478 -0.0652
   51GLY     BB 2104   7.288  12.880  17.858  0.1443  0.1236 -0.0309
   52GLU     BB 2105   7.276  13.181  17.945 -0.0906  0.3123 -0.1496
   52GLU    SC1 2106   6.922  13.163  18.012 -0.1057 -0.1355 -0.0808
   53GLU     BB 2107   7.450  13.344  18.172 -0.0977 -0.1844 -0.0605
   53GLU    SC1 2108   7.652  13.540  17.958  0.0447  0.0865  0.1122
   54ASN     BB 2109   7.342  13.565  18.417 -0.1551  0.2036 -0.0798
   54ASN    SC1 2110   7.043  13.425  18.416 -0.3703 -0.2721 -0.1101
   55GLU     BB 2111   7.633  13.546  18.608 -0.3481  0.1377 -0.3016
   55GLU    SC1 2112   7.868  13.784  18.580  0.1730 -0.1779 -0.0026
   56GLU     BB 2113   7.511  13.455  18.896  0.0616 -0.0311  0.0341
   56GLU    SC1 2114   7.155  13.605  18.895  0.0904 -0.0628  0.1588
   57PRO     BB 2115   7.630  13.413  19.250  0.0334 -0.5996 -0.2039
   57PRO    SC1 2116   7.548  13.196  19.492  0.0250  0.0319  0.1947
   58THR     BB 2117   7.790  13.540  19.468  0.1175  0.1814  0.0046
   58THR    SC1 2118   7.637  13.619  19.720  0.0330  0.2662 -0.0724
   59GLU     BB 2119   7.929  13.843  19.436 -0.1786 -0.2726  0.0321
   59GLU    SC1 2120   8.294  13.875  19.371  0.0782  0.0708  0.1947
   60GLU     BB 2121   7.710  14.059  19.450  0.2251  0.0050 -0.0448
   60GLU    SC1 2122   7.640  14.071  19.794  0.1664  0.2151 -0.1205
   61GLU     BB 2123   7.590  14.236  19.217  0.2857 -0.1511  0.3671
   61GLU    SC1 2124   7.816  14.548  19.092  0.1338  0.0329  0.1174
    1ASN     BB 2125  10.947  12.857   5.358 -0.1047 -0.1413 -0.0221
    1ASN    SC1 2126  11.057  13.154   5.392  0.1607 -0.0436 -0.1590
    2GLN     BB 2127  10.697  12.714   5.156 -0.0056 -0.0220  0.3533
    2GLN    SC1 2128  10.679  12.420   5.360  0.1733  0.0403  0.0466
    3CYS     BB 2129  10.550  12.835   4.855 -0.1939 -0.3178  0.0884
    3CYS    SC1 2130  10.694  12.531   4.781  0.2870  0.1004 -0.3296
    4LEU     BB 2131  10.176  12.877   4.918 -0.3156 -0.0615  0.0022
    4LEU    SC1 2132  10.298  12.858   5.293 -0.2461  0.1755 -0.3776
    5PHE     BB 2133   9.889  12.675   4.797 -0.0001  0.0158  0.0530
    5PHE    SC1 2134   9.738  12.842   5.052 -0.0498  0.2045  0.2367
    5PHE    SC2 2135   9.621  12.735   5.353 -0.4480  0.0648  0.0380
    5PHE    SC3 2136   9.893  12.657   5.291 -0.2518  0.3543  0.4890
    6GLN     BB 2137   9.892  12.365   4.732  0.3597 -0.2137 -0.3763
    6GLN    SC1 2138   9.586  12.234   4.897 -0.0089 -0.0093 -0.2884
    7SER     BB 2139   9.920  12.274   4.407  0.1384  0.1678 -0.1146
    7SER    SC1 2140   9.957  12.524   4.224  0.0898  0.1336 -0.0776
    8THR     BB 2141   9.710  12.119   4.226 -0.1007  0.0513  0.0881
    8THR    SC1 2142   9.903  12.010   4.016  0.1406  0.0764  0.2917
    9ASN     BB 2143   9.453  12.319   4.032  0.0093 -0.0640 -0.0644
    9ASN    SC1 2144   9.696  12.453   3.907  0.1843  0.0980 -0.1086
   10ASN     BB 2145   9.227  12.285   3.832 -0.2288  0.1530  0.2600
   10ASN    SC1 2146   9.419  12.382   3.589 -0.2379  0.0837  0.3665
   11THR     BB 2147   9.087  12.009   3.709 -0.2862  0.0277 -0.1189
   11THR    SC1 2148   9.306  11.963   3.502 -0.1741  0.3468 -0.0764
   12GLN     BB 2149   8.790  11.958   3.766  0.1607 -0.1121  0.0947
   12GLN    SC1 2150   8.838  11.578   3.674 -0.1643 -0.1522 -0.0071
   13GLY     BB 2151   8.593  11.945   3.526  0.0872 -0.0005 -0.1364
   14SER     BB 2152   8.285  12.052   3.601 -0.3269  0.1000 -0.2638
   14SER    SC1 2153   8.090  11.915   3.630  0.1000  0.0550 -0.0754
   15GLU     BB 2154   8.231  12.319   3.515 -0.1069  0.1030  0.1650
   15GLU    SC1 2155   7.811  12.277   3.501 -0.1016 -0.3781  0.2900
   16ASN     BB 2156   8.221  12.580   3.726  0.1758  0.1023 -0.1159
   16ASN    SC1 2157   7.932  12.635   3.897  0.3606  0.0184  0.0526
   17GLY     BB 2158   8.337  12.456   3.951 -0.2117 -0.2115  0.0242
   18GLY     BB 2159   8.427  12.117   4.011 -0.0011 -0.2872  0.1767
   19ASN     BB 2160   8.252  12.018   4.237 -0.5259  0.2341 -0.5044
   19ASN    SC1 2161   8.040  11.835   4.052  0.0043  0.1069 -0.3191
   20ASN     BB 2162   8.033  12.271   4.382 -0.1031  0.1918 -0.1362
   20ASN    SC1 2163   8.010  12.397   4.715  0.1221 -0.1229 -0.0254
   21ALA     BB 2164   7.879  12.509   4.307  0.0428 -0.3555 -0.2351
   21ALA    SC1 2165   7.657  12.489   4.459  0.1818 -0.5235 -0.0479
   22ILE     BB 2166   7.892  12.816   4.449 -0.0035 -0.0009 -0.2007
   22ILE    SC1 2167   8.201  12.743   4.574 -0.0751 -0.1413 -0.1021
   23ASN     BB 2168   7.688  12.939   4.686 -0.1618 -0.1802  0.1087
   23ASN    SC1 2169   7.398  13.069   4.475 -0.0387 -0.1121  0.1413
   24MET     BB 2170   7.719  13.205   4.886  0.1534 -0.2076  0.0530
   24MET    SC1 2171   8.080  13.251   4.957  0.0342  0.2866  0.2266
   25GLN     BB 2172   7.478  13.349   5.087 -0.0581 -0.4415  0.3383
   25GLN    SC1 2173   7.176  13.259   4.860  0.0211  0.0261  0.1897
   26ASP     BB 2174   7.420  13.641   5.039 -0.1487 -0.1688  0.2279
   26ASP    SC1 2175   7.456  13.583   4.685  0.2872 -0.0290  0.3481
   27VAL     BB 2176   7.627  13.880   5.069  0.4366 -0.2461  0.1462
   27VAL    SC1 2177   7.594  13.970   5.345 -0.2888 -0.1674  0.0554
   28ASN     BB 2178   7.562  14.053   4.802 -0.1735  0.0266  0.0434
   28ASN    SC1 2179   7.281  14.030   4.688  0.1999  0.1818  0.1198
   29ASP     BB 2180   7.849  14.013   4.599 -0.1685 -0.0044  0.1729
   29ASP    SC1 2181   8.047  14.276   4.687  0.0114 -0.1556  0.1690
   30LEU     BB 2182   8.053  13.781   4.473  0.1155  0.2237 -0.2307
   30LEU    SC1 2183   7.953  13.888   4.154  0.0293  0.4261  0.1777
   31GLY     BB 2184   8.289  13.667   4.668 -0.3922 -0.0225 -0.3020
   32SER     BB 2185   8.445  13.931   4.789 -0.1806  0.1913  0.1242
   32SER    SC1 2186   8.449  14.181   4.676 -0.1865  0.1703  0.0240
   33THR     BB 2187   8.301  14.083   5.045  0.0919 -0.3081  0.2474
   33THR    SC1 2188   8.038  13.936   4.998  0.1746 -0.2079 -0.7536
   34MET     BB 2189   8.354  14.120   5.389  0.0742  0.3034  0.0342
   34MET    SC1 2190   8.019  14.021   5.506  0.1587  0.0925  0.0104
   35THR     BB 2191   8.557  14.336   5.522 -0.0661 -0.0459 -0.0037
   35THR    SC1 2192   8.636  14.549   5.319  0.1653 -0.2951 -0.1822
   36ASP     BB 2193   8.862  14.192   5.521 -0.2442 -0.0646 -0.1170
   36ASP    SC1 2194   9.070  14.121   5.301 -0.1496  0.1242  0.0267
   37GLN     BB 2195   8.931  13.931   5.724  0.0730  0.2463  0.3263
   37GLN    SC1 2196   9.217  14.071   5.914 -0.0807 -0.3614  0.0314
   38ALA     BB 2197   8.608  13.975   5.870 -0.1961 -0.0742 -0.0550
   38ALA    SC1 2198   8.444  13.816   5.728 -0.1299 -0.2227  0.0325
   39LEU     BB 2199   8.573  13.907   6.212  0.1682  0.0812  0.5367
   39LEU    SC1 2200   8.622  14.190   6.371 -0.1654  0.0896 -0.1284
   40ASN     BB 2201   8.597  13.546   6.254  0.1793  0.1669  0.0043
   40ASN    SC1 2202   8.399  13.413   6.046 -0.1443 -0.2183  0.2097
   41ASP     BB 2203   8.680  13.520   6.597 -0.0962 -0.1213 -0.0590
   41ASP    SC1 2204   8.877  13.257   6.637  0.0320  0.0539 -0.2474
   42ASP     BB 2205   8.463  13.648   6.817  0.0430 -0.1180  0.2566
   42ASP    SC1 2206   8.268  13.850   6.576 -0.0465  0.3033 -0.2784
   43ASP     BB 2207   8.201  13.541   6.997  0.1104 -0.2386  0.3653
   43ASP    SC1 2208   8.182  13.290   7.189  0.0024  0.1592  0.0761
   44ALA     BB 2209   7.973  13.749   7.139 -0.2363  0.2323 -0.3187
   44ALA    SC1 2210   8.128  13.836   7.342 -0.0911 -0.2121 -0.2266
   45GLU     BB 2211   7.651  13.652   7.078 -0.2929  0.1309  0.1579
   45GLU    SC1 2212   7.739  13.337   7.304  0.3167 -0.0377 -0.1095
   46THR     BB 2213   7.488  13.510   6.805  0.0245  0.1244 -0.0530
   46THR    SC1 2214   7.431  13.211   6.786  0.0346  0.1268 -0.1215
   47GLY     BB 2215   7.339  13.596   6.514  0.0191 -0.0137  0.0784
   48LEU     BB 2216   7.167  13.428   6.314  0.0431 -0.0349  0.4732
   48LEU    SC1 2217   7.089  13.146   6.488  0.0831  0.0477  0.1560
   49THR     BB 2218   7.192  13.525   6.032 -0.1272 -0.0752 -0.1329
   49THR    SC1 2219   7.392  13.305   5.962 -0.0592 -0.0056 -0.1583
   50ASP     BB 2220   6.971  13.538   5.831 -0.1092  0.1163 -0.2774
   50ASP    SC1 2221   6.753  13.274   5.827 -0.0098  0.1162  0.1761
   51GLY     BB 2222   6.740  13.725   5.958 -0.2314  0.2277 -0.3050
   52GLU     BB 2223   6.606  14.023   5.884  0.2479  0.0071 -0.0277
   52GLU    SC1 2224   6.913  14.242   6.063 -0.0175  0.0463  0.0855
   53GLU     BB 2225   6.275  14.028   5.815 -0.1825  0.1367 -0.0346
   53GLU    SC1 2226   6.066  13.755   5.913  0.0180  0.0813 -0.1742
   54ASN     BB 2227   6.230  14.121   5.493 -0.3149  0.3326 -0.0968
   54ASN    SC1 2228   6.077  13.804   5.399 -0.3525 -0.0244 -0.2825
   55GLU     BB 2229   6.105  14.403   5.388 -0.3102 -0.0228 -0.0139
   55GLU    SC1 2230   5.741  14.258   5.349 -0.1527  0.1155 -0.0438
   56GLU     BB 2231   6.200  14.741   5.507  0.2866  0.2993 -0.4048
   56GLU    SC1 2232   6.451  14.796   5.194  0.1468 -0.1892  0.2184
   57PRO     BB 2233   6.088  15.038   5.534  0.1708  0.0187 -0.0766
   57PRO    SC1 2234   6.054  14.998   5.871 -0.1517  0.2374  0.2000
   58THR     BB 2235   5.933  15.236   5.332  0.4599  0.0382 -0.1389
   58THR    SC1 2236   6.059  15.094   5.093 -0.1534 -0.0093 -0.4531
   59GLU     BB 2237   5.827  15.495   5.353 -0.0166  0.2451 -0.2406
   59GLU    SC1 2238   5.518  15.465   5.146 -0.1299  0.0190  0.0394
   60GLU     BB 2239   6.068  15.718   5.338 -0.4296 -0.1872  0.3913
   60GLU    SC1 2240   6.213  15.703   4.970 -0.1172  0.1702  0.0881
   61GLU     BB 2241   6.149  16.020   5.395  0.5400  0.1073 -0.0509
   61GLU    SC1 2242   5.893  16.290   5.325  0.1685  0.1907  0.1874
    1ASN     BB 2243  13.271  18.523   6.479  0.0388 -0.1885 -0.0987
    1ASN    SC1 2244  13.206  18.847   6.398 -0.0898 -0.0869  0.0272
    2GLN     BB 2245  13.473  18.505   6.244 -0.0919 -0.0087 -0.0701
    2GLN    SC1 2246  13.151  18.472   6.005  0.2366 -0.1655  0.0800
    3CYS     BB 2247  13.782  18.569   6.125  0.0507  0.2404  0.0401
    3CYS    SC1 2248  13.606  18.740   5.915 -0.4305  0.0526  0.6440
    4LEU     BB 2249  14.078  18.748   6.245 -0.0150 -0.1659 -0.3318
    4LEU    SC1 2250  14.180  19.028   6.084 -0.0115  0.1620 -0.0151
    5PHE     BB 2251  14.403  18.626   6.227  0.2481  0.1616  0.0207
    5PHE    SC1 2252  14.442  18.725   5.914  0.1310  0.2639  0.1340
    5PHE    SC2 2253  14.624  18.769   5.631  0.2201  0.2038  0.1814
    5PHE    SC3 2254  14.779  18.718   5.870  0.1304 -0.2275  0.1554
    6GLN     BB 2255  14.591  18.422   6.331 -0.0375  0.0594  0.0315
    6GLN    SC1 2256  14.909  18.657   6.333  0.0139  0.2060 -0.1677
    7SER     BB 2257  14.532  18.227   6.606 -0.3678 -0.0090  0.3214
    7SER    SC1 2258  14.335  18.306   6.774  0.0151  0.0003 -0.3162
    8THR     BB 2259  14.498  17.901   6.607  0.3251  0.1060  0.3249
    8THR    SC1 2260  14.696  17.697   6.498 -0.0126 -0.2002  0.2642
    9ASN     BB 2261  14.244  17.836   6.433  0.0185  0.2131  0.1347
    9ASN    SC1 2262  14.233  17.797   6.114  0.4279  0.1823  0.0240
   10ASN     BB 2263  14.230  17.488   6.543  0.0656 -0.1554 -0.0448
   10ASN    SC1 2264  14.405  17.376   6.320  0.0795  0.0288 -0.1232
   11THR     BB 2265  14.477  17.379   6.726  0.0206 -0.0681  0.0968
   11THR    SC1 2266  14.397  17.304   7.011 -0.0959 -0.0343  0.0733
   12GLN     BB 2267  14.634  17.124   6.687  0.0271  0.0658  0.1335
   12GLN    SC1 2268  14.816  16.840   6.476  0.0125  0.0189  0.2529
   13GLY     BB 2269  14.565  16.937   6.908  0.4146  0.2964 -0.2391
   14SER     BB 2270  14.635  16.815   7.197  0.1394 -0.3712 -0.0868
   14SER    SC1 2271  14.541  16.580   7.169  0.0825  0.4701 -0.1004
   15GLU     BB 2272  14.654  16.961   7.487  0.0302  0.1737  0.1707
   15GLU    SC1 2273  14.969  17.171   7.425 -0.1687  0.0066 -0.0417
   16ASN     BB 2274  14.445  17.162   7.598 -0.6377 -0.0338 -0.1356
   16ASN    SC1 2275  14.573  17.234   7.896  0.2848 -0.0016  0.4172
   17GLY     BB 2276  14.111  17.104   7.657 -0.0201 -0.4082 -0.2215
   18GLY     BB 2277  14.131  17.088   8.004  0.1082 -0.0828 -0.3632
   19ASN     BB 2278  14.049  16.787   8.151  0.2461  0.4742  0.2852
   19ASN    SC1 2279  14.283  16.610   8.229 -0.2014  0.1699  0.0398
   20ASN     BB 2280  13.737  16.732   8.246 -0.2516 -0.0298  0.1671
   20ASN    SC1 2281  13.829  16.764   8.591 -0.3131  0.3424 -0.2735
   21ALA     BB 2282  13.617  16.553   8.053  0.1383  0.0230 -0.1056
   21ALA    SC1 2283  13.354  16.526   8.109  0.1467  0.2869  0.0795
   22ILE     BB 2284  13.702  16.339   7.839 -0.1218 -0.0436  0.2008
   22ILE    SC1 2285  13.888  16.098   7.993 -0.1571 -0.2153 -0.0201
   23ASN     BB 2286  13.975  16.506   7.702  0.1206 -0.1460  0.0952
   23ASN    SC1 2287  14.199  16.431   7.851 -0.0178 -0.0142  0.0296
   24MET     BB 2288  13.879  16.724   7.490  0.0297  0.0798 -0.2198
   24MET    SC1 2289  13.600  16.813   7.713 -0.1817 -0.1435 -0.1004
   25GLN     BB 2290  13.752  16.722   7.157  0.0427  0.0678  0.2040
   25GLN    SC1 2291  13.700  17.043   6.966 -0.0333 -0.1908  0.2498
   26ASP     BB 2292  13.751  16.504   6.914 -0.1089 -0.3187 -0.1472
   26ASP    SC1 2293  13.919  16.306   7.077 -0.0234  0.3174 -0.0057
   27VAL     BB 2294  13.467  16.339   6.912 -0.0295  0.1631  0.0384
   27VAL    SC1 2295  13.322  16.592   6.897  0.0808  0.2232 -0.0303
   28ASN     BB 2296  13.379  16.297   7.229  0.1776  0.0929  0.0706
   28ASN    SC1 2297  13.544  16.429   7.412 -0.0294 -0.1815  0.0926
   29ASP     BB 2298  13.297  15.964   7.311  0.3607 -0.2472 -0.1831
   29ASP    SC1 2299  13.338  16.057   7.649 -0.1641  0.0726  0.2670
   30LEU     BB 2300  13.442  15.709   7.357 -0.0109 -0.0024 -0.0915
   30LEU    SC1 2301  13.457  15.486   7.653  0.3505  0.0614  0.2888
   31GLY     BB 2302  13.366  15.406   7.207  0.7317 -0.2402  0.2985
   32SER     BB 2303  13.076  15.348   7.055  0.1196  0.0522  0.1719
   32SER    SC1 2304  12.989  15.136   7.168  0.1906  0.3637 -0.0206
   33THR     BB 2305  13.098  15.572   6.879  0.0789 -0.2563  0.0347
   33THR    SC1 2306  12.855  15.747   6.816  0.2109  0.0619  0.3717
   34MET     BB 2307  13.305  15.840   6.823  0.1643 -0.2107  0.0418
   34MET    SC1 2308  13.053  16.107   6.940 -0.1691 -0.0751 -0.0252
   35THR     BB 2309  13.543  15.958   6.645 -0.0049 -0.0240 -0.4033
   35THR    SC1 2310  13.815  16.062   6.732 -0.1874 -0.0711  0.2833
   36ASP     BB 2311  13.548  15.829   6.375 -0.0137  0.2376 -0.1730
   36ASP    SC1 2312  13.436  15.506   6.508  0.1105 -0.0224  0.1888
   37GLN     BB 2313  13.517  15.954   6.097  0.3079 -0.1887  0.0762
   37GLN    SC1 2314  13.298  15.609   5.978 -0.2054  0.2377 -0.0436
   38ALA     BB 2315  13.381  16.187   5.979  0.2486 -0.1758 -0.3344
   38ALA    SC1 2316  13.140  16.076   6.026  0.2235 -0.0114 -0.0534
   39LEU     BB 2317  13.633  16.404   5.887  0.0514  0.4515 -0.0930
   39LEU    SC1 2318  13.542  16.405   5.542 -0.0476  0.0233 -0.2446
   40ASN     BB 2319  13.905  16.309   6.074 -0.0112  0.0215 -0.0974
   40ASN    SC1 2320  13.916  16.012   6.296 -0.2167 -0.1257 -0.3460
   41ASP     BB 2321  14.089  16.619   6.106  0.0899  0.2903  0.1072
   41ASP    SC1 2322  13.846  16.782   6.274  0.3204  0.1992 -0.0927
   42ASP     BB 2323  14.283  16.660   5.857 -0.0397 -0.0564  0.1054
   42ASP    SC1 2324  14.362  16.297   5.861  0.2367 -0.2640  0.2576
   43ASP     BB 2325  14.429  16.911   5.646 -0.0982 -0.1109 -0.0234
   43ASP    SC1 2326  14.165  17.146   5.575  0.3278  0.0922 -0.4588
   44ALA     BB 2327  14.695  17.147   5.649 -0.3004  0.1102 -0.0534
   44ALA    SC1 2328  14.729  17.066   5.394  0.0482  0.0812 -0.0026
   45GLU     BB 2329  14.859  17.333   5.852 -0.1585 -0.0195 -0.1000
   45GLU    SC1 2330  14.873  17.301   6.235 -0.0434  0.0868 -0.2546
   46THR     BB 2331  14.983  17.649   5.806 -0.1172 -0.0671  0.2314
   46THR    SC1 2332  14.898  17.674   5.514 -0.1795  0.2530  0.2727
   47GLY     BB 2333  14.954  17.920   5.979 -0.1195  0.1526 -0.1215
   48LEU     BB 2334  15.102  17.759   6.253 -0.0574  0.0415 -0.2463
   48LEU    SC1 2335  15.399  17.742   6.095 -0.1310  0.0352 -0.3333
   49THR     BB 2336  15.167  17.867   6.497 -0.3829 -0.1837  0.3077
   49THR    SC1 2337  15.404  17.995   6.640 -0.3083 -0.1053  0.1172
   50ASP     BB 2338  14.956  17.915   6.776  0.0704  0.1997 -0.4783
   50ASP    SC1 2339  14.766  17.688   6.911 -0.5290 -0.0410  0.2630
   51GLY     BB 2340  15.150  18.037   7.011  0.0147 -0.2785 -0.4582
   52GLU     BB 2341  15.448  17.948   7.100  0.1753 -0.3481 -0.2130
   52GLU    SC1 2342  15.590  17.622   7.227  0.0010 -0.0092 -0.1067
   53GLU     BB 2343  15.670  18.148   7.221 -0.0499  0.2650 -0.0748
   53GLU    SC1 2344  15.552  18.363   6.893  0.3078 -0.0542 -0.3843
   54ASN     BB 2345  15.669  18.366   7.459 -0.1662  0.1435  0.1081
   54ASN    SC1 2346  15.568  18.693   7.279 -0.1406  0.2060  0.3130
   55GLU     BB 2347  15.696  18.283   7.745  0.0054  0.2464 -0.2710
   55GLU    SC1 2348  15.320  18.342   7.861  0.1326 -0.0031 -0.0266
   56GLU     BB 2349  15.765  18.055   7.904 -0.2897 -0.0127 -0.2135
   56GLU    SC1 2350  15.908  17.857   7.587 -0.0434  0.0791 -0.0079
   57PRO     BB 2351  15.500  17.963   8.086 -0.1310 -0.0842  0.2817
   57PRO    SC1 2352  15.201  17.910   7.973  0.0190  0.5015  0.4278
   58THR     BB 2353  15.375  18.053   8.376 -0.2116 -0.1293  0.1637
   58THR    SC1 2354  15.079  18.098   8.321 -0.1545  0.2034  0.1074
   59GLU     BB 2355  15.623  18.136   8.565  0.1559 -0.1336  0.0349
   59GLU    SC1 2356  15.708  17.958   8.882  0.0729 -0.0425 -0.0085
   60GLU     BB 2357  15.733  18.430   8.690  0.3146 -0.1712 -0.3364
   60GLU    SC1 2358  16.025  18.608   8.466 -0.2257 -0.3703 -0.1293
   61GLU     BB 2359  15.481  18.647   8.776  0.2436 -0.0048  0.0841
   61GLU    SC1 2360  15.422  18.707   9.225 -0.2782  0.0746 -0.0675
    1ASN     BB 2361   7.768  20.776   8.261 -0.0635 -0.6299  0.1725
    1ASN    SC1 2362   7.872  20.698   8.575  0.0613  0.0746 -0.2556
    2GLN     BB 2363   7.636  20.581   8.018 -0.0792  0.0181  0.3661
    2GLN    SC1 2364   7.566  20.662   7.637  0.1087  0.4217  0.1734
    3CYS     BB 2365   7.341  20.461   8.107 -0.0295 -0.2616 -0.4405
    3CYS    SC1 2366   7.373  20.136   8.075  0.4905 -0.0884  0.2108
    4LEU     BB 2367   7.068  20.553   8.139  0.0285 -0.0563 -0.2098
    4LEU    SC1 2368   6.930  20.509   8.453 -0.0639 -0.0804 -0.1139
    5PHE     BB 2369   6.863  20.800   8.042 -0.0296  0.0802 -0.1853
    5PHE    SC1 2370   6.701  20.818   8.313 -0.1197 -0.0857  0.2387
    5PHE    SC2 2371   6.374  20.886   8.378 -0.1403  0.0835 -0.0287
    5PHE    SC3 2372   6.437  20.605   8.339 -0.2083  0.0253  0.2588
    6GLN     BB 2373   6.943  21.115   8.028  0.0833  0.2304 -0.3007
    6GLN    SC1 2374   6.967  21.276   8.385  0.1411  0.1441 -0.2875
    7SER     BB 2375   7.229  21.287   7.892  0.0755  0.0886 -0.1002
    7SER    SC1 2376   7.353  21.255   8.086  0.3886 -0.0786 -0.2227
    8THR     BB 2377   7.221  21.411   7.674 -0.0430 -0.0915  0.0611
    8THR    SC1 2378   7.483  21.423   7.518  0.0540  0.1793  0.2368
    9ASN     BB 2379   7.214  21.747   7.753 -0.0833 -0.2025  0.1130
    9ASN    SC1 2380   7.328  21.861   7.508  0.0839  0.1224  0.1049
   10ASN     BB 2381   6.971  21.941   7.872  0.1336  0.1687  0.1971
   10ASN    SC1 2382   7.103  22.178   8.070 -0.0409 -0.1803  0.3151
   11THR     BB 2383   6.673  22.032   7.709  0.0529  0.1158 -0.3452
   11THR    SC1 2384   6.434  21.843   7.708  0.1647 -0.0449  0.1725
   12GLN     BB 2385   6.561  22.272   7.500  0.2592  0.1735  0.0195
   12GLN    SC1 2386   6.198  22.142   7.384 -0.2922  0.0954 -0.0677
   13GLY     BB 2387   6.592  22.344   7.229 -0.2675  0.5032 -0.0478
   14SER     BB 2388   6.455  22.151   6.987 -0.0202  0.1193 -0.0271
   14SER    SC1 2389   6.346  22.413   6.931 -0.5284  0.1936 -0.1330
   15GLU     BB 2390   6.121  22.044   6.922 -0.3212 -0.2677 -0.0755
   15GLU    SC1 2391   5.889  22.368   7.068 -0.2999 -0.0824  0.0432
   16ASN     BB 2392   5.984  21.871   6.734  0.2142  0.2301 -0.1631
   16ASN    SC1 2393   6.206  21.863   6.458  0.1764  0.1749  0.2111
   17GLY     BB 2394   5.799  21.606   6.863  0.0870  0.0096 -0.1405
   18GLY     BB 2395   5.868  21.315   7.071  0.1550 -0.0693  0.2436
   19ASN     BB 2396   5.914  21.256   7.368  0.1042  0.1767  0.0486
   19ASN    SC1 2397   5.652  21.487   7.423  0.0219  0.7170 -0.1908
   20ASN     BB 2398   6.149  21.140   7.404 -0.1263 -0.1125  0.0431
   20ASN    SC1 2399   6.397  21.382   7.386  0.3475 -0.0344  0.2294
   21ALA     BB 2400   6.128  21.035   7.716 -0.1001 -0.0686 -0.1522
   21ALA    SC1 2401   6.173  20.789   7.614  0.3230  0.0103 -0.1732
   22ILE     BB 2402   5.911  20.990   7.970  0.1062  0.1891 -0.2314
   22ILE    SC1 2403   5.937  20.662   7.879 -0.1779  0.0980  0.0002
   23ASN     BB 2404   5.569  21.037   7.984  0.0489  0.0354 -0.0552
   23ASN    SC1 2405   5.466  21.165   7.648  0.0948  0.1250  0.0493
   24MET     BB 2406   5.411  20.768   8.006 -0.2629  0.2691 -0.0707
   24MET    SC1 2407   5.585  20.463   8.079 -0.0074 -0.1077 -0.3815
   25GLN     BB 2408   5.120  20.721   7.960 -0.1643  0.1396  0.0974
   25GLN    SC1 2409   5.065  20.380   7.839 -0.0065 -0.0227  0.1518
   26ASP     BB 2410   4.921  20.936   8.083  0.1646 -0.0043  0.0773
   26ASP    SC1 2411   5.161  21.144   8.279  0.3574 -0.0144 -0.0527
   27VAL     BB 2412   4.602  20.936   8.190  0.2382 -0.1400 -0.0974
   27VAL    SC1 2413   4.385  20.806   8.044  0.0915  0.0197 -0.0234
   28ASN     BB 2414   4.467  21.096   8.457  0.1750 -0.1660  0.3236
   28ASN    SC1 2415   4.769  21.313   8.544  0.0916  0.1776 -0.1783
   29ASP     BB 2416   4.195  21.073   8.556  0.0116 -0.1707 -0.3072
   29ASP    SC1 2417   4.166  21.165   8.881 -0.0814 -0.1991 -0.0679
   30LEU     BB 2418   3.935  21.021   8.393  0.0327  0.0846 -0.2755
   30LEU    SC1 2419   3.678  20.865   8.605 -0.1894  0.1293  0.1107
   31GLY     BB 2420   3.780  21.224   8.203 -0.3233 -0.1540 -0.0612
   32SER     BB 2421   3.723  21.477   8.171  0.1229 -0.1564 -0.4826
   32SER    SC1 2422   3.764  21.646   8.413  0.2409 -0.1853 -0.0017
   33THR     BB 2423   3.845  21.683   7.996 -0.0300 -0.1662 -0.0092
   33THR    SC1 2424   4.144  21.699   8.061 -0.0817 -0.3874  0.3092
   34MET     BB 2425   3.769  21.838   7.688 -0.0660 -0.0365  0.1146
   34MET    SC1 2426   4.082  22.035   7.636  0.2861  0.0070 -0.0535
   35THR     BB 2427   3.676  21.578   7.446 -0.1973 -0.0966 -0.1533
   35THR    SC1 2428   3.900  21.592   7.241 -0.1366  0.1350 -0.0744
   36ASP     BB 2429   3.401  21.451   7.364  0.1155 -0.1285 -0.1628
   36ASP    SC1 2430   3.339  21.200   7.543 -0.3479  0.2211 -0.2101
   37GLN     BB 2431   3.108  21.452   7.189  0.2355  0.0165 -0.2671
   37GLN    SC1 2432   2.972  21.795   7.247 -0.0100  0.2824 -0.1119
   38ALA     BB 2433   3.089  21.312   6.883 -0.2466  0.4346  0.2155
   38ALA    SC1 2434   2.910  21.111   6.854  0.1428  0.1254 -0.1770
   39LEU     BB 2435   3.094  21.573   6.711  0.0961  0.0795  0.0247
   39LEU    SC1 2436   2.755  21.466   6.612 -0.1059 -0.0139  0.1176
   40ASN     BB 2437   3.383  21.572   6.538 -0.0713  0.0088 -0.1494
   40ASN    SC1 2438   3.445  21.234   6.511 -0.0489 -0.1658 -0.2021
   41ASP     BB 2439   3.700  21.648   6.597 -0.1328 -0.1772 -0.3016
   41ASP    SC1 2440   3.869  21.368   6.469  0.0591  0.0624 -0.0643
   42ASP     BB 2441   3.720  21.833   6.874 -0.1683 -0.0253  0.0660
   42ASP    SC1 2442   3.418  21.755   6.990 -0.1262 -0.1222 -0.0281
   43ASP     BB 2443   3.601  22.148   6.881  0.1296  0.3028  0.3466
   43ASP    SC1 2444   3.842  22.303   7.077  0.0170 -0.0816  0.1403
   44ALA     BB 2445   3.322  22.285   6.958  0.1463  0.0135  0.3397
   44ALA    SC1 2446   3.409  22.524   6.867  0.3612 -0.1679  0.0488
   45GLU     BB 2447   3.041  22.188   6.931 -0.1143  0.1422  0.0682
   45GLU    SC1 2448   3.013  22.315   7.333 -0.1345 -0.0548  0.0116
   46THR     BB 2449   2.939  22.240   6.654 -0.2690  0.0459  0.0305
   46THR    SC1 2450   2.973  22.537   6.712 -0.2135  0.0194  0.1365
   47GLY     BB 2451   2.786  22.057   6.469 -0.0809  0.1686  0.0829
   48LEU     BB 2452   2.958  21.800   6.317 -0.2291 -0.0474  0.2270
   48LEU    SC1 2453   2.999  21.454   6.253  0.2704  0.1979 -0.0365
   49THR     BB 2454   3.220  21.827   6.151 -0.2594  0.1018  0.0428
   49THR    SC1 2455   3.316  21.554   6.055  0.0585  0.2593 -0.1024
   50ASP     BB 2456   3.489  22.008   6.158  0.1946 -0.0604  0.1365
   50ASP    SC1 2457   3.767  21.824   6.093  0.0286  0.1166  0.0981
   51GLY     BB 2458   3.628  22.318   6.063  0.1687 -0.1067 -0.0440
   52GLU     BB 2459   3.477  22.430   5.869 -0.1496  0.1870  0.5576
   52GLU    SC1 2460   3.296  22.091   5.751  0.0487 -0.0831  0.3195
   53GLU     BB 2461   3.317  22.682   5.716  0.1578 -0.1185  0.0658
   53GLU    SC1 2462   3.539  22.806   5.442 -0.0716  0.1169  0.0967
   54ASN     BB 2463   3.163  22.895   5.837  0.2039 -0.0511  0.0304
   54ASN    SC1 2464   2.860  22.717   5.905  0.2059  0.3188 -0.1956
   55GLU     BB 2465   2.898  23.115   5.702 -0.3158  0.0587 -0.1521
   55GLU    SC1 2466   2.718  22.850   5.466  0.0234 -0.2248  0.1517
   56GLU     BB 2467   2.767  23.371   5.781 -0.4149 -0.1588 -0.1675
   56GLU    SC1 2468   2.487  23.298   5.508  0.1317 -0.1085 -0.2067
   57PRO     BB 2469   2.655  23.411   6.094  0.2213 -0.2065 -0.2336
   57PRO    SC1 2470   2.377  23.348   6.003  0.2793 -0.1099 -0.0193
   58THR     BB 2471   2.752  23.446   6.394  0.1823  0.1048 -0.1506
   58THR    SC1 2472   2.653  23.727   6.457 -0.4024 -0.0314 -0.3966
   59GLU     BB 2473   3.036  23.240   6.515 -0.3269  0.1673  0.0360
   59GLU    SC1 2474   2.868  22.952   6.686 -0.1305  0.0163 -0.1975
   60GLU     BB 2475   3.262  23.411   6.538  0.0166  0.0434  0.1402
   60GLU    SC1 2476   3.169  23.691   6.343 -0.0494 -0.0281  0.1233
   61GLU     BB 2477   3.532  23.374   6.744  0.0665 -0.2217 -0.0404
   61GLU    SC1 2478   3.653  23.512   7.077  0.2130 -0.1008 -0.0591
    1ASN     BB 2479  18.684   5.550   3.256 -0.0441  0.2147  0.1627
    1ASN    SC1 2480  18.645   5.783   3.019 -0.1683  0.3782  0.2525
    2GLN     BB 2481  18.839   5.390   3.035  0.0239 -0.1649  0.1122
    2GLN    SC1 2482  18.593   5.450   2.708 -0.1860 -0.0198 -0.2078
    3CYS     BB 2483  18.953   5.107   2.952 -0.4359 -0.3473 -0.0594
    3CYS    SC1 2484  19.221   5.026   3.111 -0.2112 -0.1053  0.3568
    4LEU     BB 2485  18.986   5.086   2.636 -0.0753 -0.0860 -0.3508
    4LEU    SC1 2486  19.307   4.947   2.702  0.2621  0.1089 -0.2204
    5PHE     BB 2487  18.776   4.854   2.574 -0.1184  0.0007  0.0666
    5PHE    SC1 2488  18.873   4.621   2.780 -0.2086 -0.0252  0.3301
    5PHE    SC2 2489  19.158   4.707   2.944 -0.0633 -0.2060  0.1761
    5PHE    SC3 2490  19.197   4.560   2.697 -0.2852 -0.0834  0.0660
    6GLN     BB 2491  18.512   4.993   2.376 -0.1205  0.0001  0.0205
    6GLN    SC1 2492  18.751   5.263   2.215 -0.0067 -0.4029  0.0584
    7SER     BB 2493  18.184   4.909   2.505 -0.0297 -0.0349 -0.0275
    7SER    SC1 2494  18.189   4.680   2.411  0.0117  0.1380  0.0350
    8THR     BB 2495  18.219   5.132   2.731  0.0883 -0.0284 -0.0129
    8THR    SC1 2496  18.427   4.973   2.887  0.1104  0.2645  0.2670
    9ASN     BB 2497  17.908   5.177   2.919 -0.0262 -0.0016  0.2269
    9ASN    SC1 2498  17.962   4.988   3.205 -0.1826  0.0661  0.0895
   10ASN     BB 2499  17.591   5.200   2.852 -0.4548  0.1543 -0.0380
   10ASN    SC1 2500  17.555   4.877   2.939 -0.2278 -0.2103  0.1752
   11THR     BB 2501  17.286   5.275   2.961  0.0654 -0.1772 -0.2551
   11THR    SC1 2502  17.135   5.110   3.168  0.0849  0.0367 -0.0666
   12GLN     BB 2503  17.075   5.320   2.694 -0.0024 -0.1706  0.0186
   12GLN    SC1 2504  16.758   5.131   2.784 -0.1052  0.2121  0.0806
   13GLY     BB 2505  16.972   5.505   2.440  0.2394  0.1311  0.2405
   14SER     BB 2506  17.068   5.496   2.152  0.1779  0.0775  0.2677
   14SER    SC1 2507  17.007   5.287   1.967  0.1273 -0.3927  0.1939
   15GLU     BB 2508  16.944   5.753   2.023  0.0949 -0.0821  0.1384
   15GLU    SC1 2509  16.655   5.863   2.242 -0.1283  0.1489 -0.1744
   16ASN     BB 2510  16.996   5.976   1.804 -0.0851 -0.2301 -0.1233
   16ASN    SC1 2511  17.162   6.159   2.068  0.0614 -0.2338  0.1006
   17GLY     BB 2512  16.799   5.959   1.522  0.1133  0.1093 -0.2279
   18GLY     BB 2513  16.672   5.770   1.322  0.1989 -0.3447 -0.2471
   19ASN     BB 2514  16.680   5.507   1.128 -0.2598  0.2394  0.1452
   19ASN    SC1 2515  16.746   5.187   1.294 -0.2163  0.0497  0.1665
   20ASN     BB 2516  16.546   5.505   0.861  0.3008 -0.2930 -0.2033
   20ASN    SC1 2517  16.250   5.399   0.748  0.3735 -0.0441  0.2587
   21ALA     BB 2518  16.646   5.467   0.536 -0.2225  0.2156  0.2276
   21ALA    SC1 2519  16.561   5.275   0.366 -0.1561  0.0116  0.4215
   22ILE     BB 2520  16.463   5.734   0.390 -0.0351  0.1476  0.2923
   22ILE    SC1 2521  16.296   5.490   0.220  0.0684  0.0038  0.3943
   23ASN     BB 2522  16.300   5.982   0.538 -0.2112  0.1668  0.0840
   23ASN    SC1 2523  16.127   5.835   0.795 -0.2995 -0.1442 -0.4435
   24MET     BB 2524  16.273   6.315   0.482 -0.0578  0.2225 -0.1555
   24MET    SC1 2525  16.347   6.285   0.123 -0.1418  0.1156  0.1890
   25GLN     BB 2526  16.046   6.385   0.639  0.0546  0.1228 -0.0010
   25GLN    SC1 2527  15.830   6.695   0.659 -0.2549 -0.2171  0.0394
   26ASP     BB 2528  15.913   6.192   0.898  0.3641 -0.0934  0.0362
   26ASP    SC1 2529  16.041   6.100   1.194 -0.1838 -0.1423 -0.1081
   27VAL     BB 2530  15.615   6.258   1.016  0.1227  0.0392 -0.1432
   27VAL    SC1 2531  15.529   6.516   0.909  0.1822  0.2343  0.2622
   28ASN     BB 2532  15.575   6.375   1.327  0.1124 -0.1303 -0.1380
   28ASN    SC1 2533  15.338   6.146   1.435  0.2785 -0.2033  0.0436
   29ASP     BB 2534  15.789   6.274   1.577  0.1841  0.0090 -0.0513
   29ASP    SC1 2535  15.574   6.343   1.824 -0.3458 -0.0012 -0.1764
   30LEU     BB 2536  16.085   6.401   1.647  0.2507  0.1997  0.2484
   30LEU    SC1 2537  16.104   6.744   1.718 -0.2898  0.0229  0.2047
   31GLY     BB 2538  16.302   6.452   1.416  0.0426  0.2767  0.0423
   32SER     BB 2539  16.623   6.387   1.417 -0.2317 -0.2395 -0.1001
   32SER    SC1 2540  16.612   6.429   1.148 -0.2646  0.3254  0.4322
   33THR     BB 2541  16.875   6.435   1.581 -0.0063  0.1708 -0.0168
   33THR    SC1 2542  16.925   6.451   1.882  0.1595  0.1119 -0.0402
   34MET     BB 2543  17.100   6.548   1.384 -0.1246 -0.2767  0.2243
   34MET    SC1 2544  17.300   6.261   1.418  0.0680  0.0394  0.3222
   35THR     BB 2545  17.004   6.520   1.066  0.3846 -0.3507 -0.1282
   35THR    SC1 2546  16.952   6.226   1.132  0.1236 -0.2311  0.2276
   36ASP     BB 2547  16.784   6.682   0.899  0.3056 -0.1472 -0.1821
   36ASP    SC1 2548  16.659   6.379   0.757  0.1895 -0.6185 -0.0390
   37GLN     BB 2549  16.767   6.993   0.825  0.1174 -0.1118 -0.1012
   37GLN    SC1 2550  17.029   7.000   0.530  0.1000 -0.1046  0.0106
   38ALA     BB 2551  16.462   7.148   0.961 -0.0773 -0.4475  0.0258
   38ALA    SC1 2552  16.383   7.190   0.707  0.1003  0.0436  0.0401
   39LEU     BB 2553  16.545   7.306   1.238  0.0989 -0.1374  0.4361
   39LEU    SC1 2554  16.226   7.463   1.212 -0.0132  0.3010  0.0382
   40ASN     BB 2555  16.857   7.311   1.188  0.0111  0.1253 -0.2049
   40ASN    SC1 2556  16.958   7.606   1.056  0.2062  0.0826  0.1620
   41ASP     BB 2557  16.984   7.018   1.290 -0.1106 -0.0509 -0.1688
   41ASP    SC1 2558  16.692   6.897   1.481 -0.1487 -0.2232 -0.2422
   42ASP     BB 2559  17.325   6.995   1.314 -0.0951  0.0981  0.2041
   42ASP    SC1 2560  17.477   6.824   1.519  0.0220  0.1403  0.1431
   43ASP     BB 2561  17.458   7.166   1.156 -0.3187 -0.0244  0.1291
   43ASP    SC1 2562  17.205   7.221   0.921 -0.2779 -0.4997 -0.1604
   44ALA     BB 2563  17.636   7.370   1.276  0.0770  0.0506 -0.0717
   44ALA    SC1 2564  17.813   7.508   1.127  0.4558 -0.2696  0.0616
   45GLU     BB 2565  17.718   7.326   1.571 -0.0789  0.2121 -0.0382
   45GLU    SC1 2566  17.908   7.604   1.759 -0.0513  0.1704 -0.0937
   46THR     BB 2567  17.535   7.188   1.822 -0.2466  0.1789  0.0531
   46THR    SC1 2568  17.261   7.320   1.841 -0.2213  0.2271  0.0840
   47GLY     BB 2569  17.503   6.934   1.970 -0.3133 -0.3303 -0.4734
   48LEU     BB 2570  17.665   6.633   2.165  0.0637 -0.2943  0.1403
   48LEU    SC1 2571  17.704   6.795   2.472 -0.0084  0.0047 -0.1237
   49THR     BB 2572  17.552   6.349   2.253 -0.0889 -0.1553 -0.0681
   49THR    SC1 2573  17.316   6.329   2.445  0.0907 -0.1432  0.1583
   50ASP     BB 2574  17.659   6.008   2.383 -0.1407 -0.0152 -0.1956
   50ASP    SC1 2575  17.578   5.972   2.731  0.1983 -0.2977 -0.0941
   51GLY     BB 2576  17.738   5.778   2.211 -0.0220  0.2419 -0.0788
   52GLU     BB 2577  17.935   5.643   1.992  0.0186  0.4504 -0.1320
   52GLU    SC1 2578  17.952   5.718   1.637  0.0225 -0.2911  0.1727
   53GLU     BB 2579  18.204   5.779   2.147  0.2627 -0.2062 -0.0705
   53GLU    SC1 2580  18.316   5.460   2.289 -0.0138  0.0676  0.0559
   54ASN     BB 2581  18.390   5.839   1.919 -0.0867  0.1877 -0.1254
   54ASN    SC1 2582  18.661   5.633   1.904  0.0101 -0.0277  0.0509
   55GLU     BB 2583  18.522   6.083   1.757 -0.0224  0.1851  0.2987
   55GLU    SC1 2584  18.886   6.039   1.934 -0.0405  0.0762 -0.1365
   56GLU     BB 2585  18.596   6.434   1.817  0.0541 -0.0853 -0.0265
   56GLU    SC1 2586  18.263   6.550   1.641  0.1792  0.0509 -0.0752
   57PRO     BB 2587  18.871   6.560   1.926 -0.1381 -0.1442  0.3877
   57PRO    SC1 2588  18.678   6.683   2.170 -0.0966 -0.2547 -0.3915
   58THR     BB 2589  19.184   6.432   1.882  0.1832 -0.1235 -0.2014
   58THR    SC1 2590  19.313   6.325   2.137  0.0494 -0.0028 -0.0813
   59GLU     BB 2591  19.303   6.360   1.568 -0.0959  0.0862  0.1748
   59GLU    SC1 2592  19.670   6.330   1.692  0.1639 -0.2075  0.3759
   60GLU     BB 2593  19.221   6.101   1.304 -0.0303 -0.0350  0.1745
   60GLU    SC1 2594  19.112   6.411   1.130  0.2204 -0.1676 -0.3248
   61GLU     BB 2595  19.294   5.791   1.124  0.0824  0.0515 -0.0527
   61GLU    SC1 2596  19.366   5.566   1.460  0.0236  0.2185  0.0012
    1ASN     BB 2597   4.199  21.559   6.034  0.0423 -0.1474 -0.0689
    1ASN    SC1 2598   4.265  21.347   5.854 -0.1311  0.1208  0.3916
    2GLN     BB 2599   4.196  21.791   5.769  0.2978 -0.2926  0.0862
    2GLN    SC1 2600   3.947  21.553   5.566 -0.0570  0.0538 -0.2871
    3CYS     BB 2601   4.412  22.051   5.811 -0.0738  0.0782  0.0383
    3CYS    SC1 2602   4.152  22.212   5.671 -0.2879  0.1275 -0.1469
    4LEU     BB 2603   4.519  22.027   6.111 -0.0126  0.0858  0.0038
    4LEU    SC1 2604   4.367  22.176   6.393  0.2154 -0.3129  0.2779
    5PHE     BB 2605   4.789  22.231   6.225  0.0636  0.0023  0.2012
    5PHE    SC1 2606   4.690  22.491   6.337  0.0941 -0.2188 -0.0823
    5PHE    SC2 2607   4.871  22.757   6.447 -0.1337 -0.0416 -0.1268
    5PHE    SC3 2608   4.586  22.774   6.493 -0.1216 -0.4137  0.1367
    6GLN     BB 2609   5.042  22.037   6.298 -0.0116  0.0231 -0.1298
    6GLN    SC1 2610   5.422  22.184   6.307  0.3145 -0.0951  0.0846
    7SER     BB 2611   5.022  21.701   6.292  0.0308  0.1387 -0.1355
    7SER    SC1 2612   5.005  21.612   6.065 -0.2633 -0.0316  0.1334
    8THR     BB 2613   4.954  21.520   6.519  0.1883 -0.0574  0.3006
    8THR    SC1 2614   5.060  21.244   6.443 -0.3037 -0.2022  0.1051
    9ASN     BB 2615   4.902  21.500   6.815  0.0919 -0.0784 -0.1037
    9ASN    SC1 2616   5.100  21.244   6.959  0.0074  0.0874  0.0178
   10ASN     BB 2617   4.894  21.711   7.020  0.1797 -0.1348  0.3004
   10ASN    SC1 2618   5.218  21.750   7.060  0.2642 -0.2903 -0.2552
   11THR     BB 2619   4.645  21.858   7.190 -0.0268 -0.1216 -0.0340
   11THR    SC1 2620   4.601  22.088   6.996  0.2627 -0.0704 -0.0433
   12GLN     BB 2621   4.382  21.785   7.395 -0.1723  0.2616  0.0507
   12GLN    SC1 2622   4.518  21.736   7.765  0.0843 -0.2584  0.2325
   13GLY     BB 2623   4.344  21.451   7.217 -0.4333  0.0383  0.4044
   14SER     BB 2624   4.587  21.286   7.127  0.3400  0.1334 -0.0227
   14SER    SC1 2625   4.452  21.250   6.909 -0.1909 -0.0895  0.2136
   15GLU     BB 2626   4.501  20.975   7.170  0.0163 -0.1286  0.0642
   15GLU    SC1 2627   4.890  20.874   7.203 -0.2343 -0.0598  0.0614
   16ASN     BB 2628   4.260  20.898   6.990  0.1738  0.2175 -0.0824
   16ASN    SC1 2629   4.279  20.991   6.697  0.1320  0.3291 -0.2178
   17GLY     BB 2630   3.996  20.756   7.088  0.0176 -0.2206  0.2371
   18GLY     BB 2631   3.729  20.906   7.046 -0.0614  0.2619  0.5616
   19ASN     BB 2632   3.499  20.817   6.802 -0.1780  0.0555 -0.0369
   19ASN    SC1 2633   3.332  20.981   7.088 -0.1033 -0.1190  0.2412
   20ASN     BB 2634   3.570  20.592   6.661 -0.0804 -0.2778  0.2130
   20ASN    SC1 2635   3.897  20.635   6.687 -0.2317 -0.2604 -0.2492
   21ALA     BB 2636   3.367  20.354   6.718 -0.3123  0.2956  0.0896
   21ALA    SC1 2637   3.164  20.531   6.695 -0.0405  0.5858 -0.1521
   22ILE     BB 2638   3.427  20.055   6.601  0.3623 -0.1495 -0.0273
   22ILE    SC1 2639   3.465  19.994   6.268  0.0039  0.2719 -0.1557
   23ASN     BB 2640   3.190  19.783   6.564 -0.0784  0.2219 -0.2818
   23ASN    SC1 2641   3.088  19.649   6.898 -0.1846 -0.0353  0.1502
   24MET     BB 2642   3.222  19.466   6.417  0.1324 -0.1189  0.2290
   24MET    SC1 2643   3.604  19.470   6.398 -0.1129 -0.1280  0.1756
   25GLN     BB 2644   3.012  19.307   6.229  0.0726 -0.6398 -0.1902
   25GLN    SC1 2645   2.992  19.463   5.857 -0.0505  0.2961 -0.1782
   26ASP     BB 2646   2.716  19.194   6.291 -0.0307  0.0552 -0.1097
   26ASP    SC1 2647   2.474  19.274   6.136  0.1874 -0.2096 -0.1131
   27VAL     BB 2648   2.493  19.026   6.510 -0.4364 -0.0743 -0.0803
   27VAL    SC1 2649   2.663  18.810   6.609  0.2173  0.1881 -0.5584
   28ASN     BB 2650   2.137  18.997   6.550 -0.0473  0.2874  0.0169
   28ASN    SC1 2651   2.112  19.081   6.247  0.2184 -0.0170 -0.0500
   29ASP     BB 2652   1.855  18.788   6.586 -0.5057 -0.1129 -0.1235
   29ASP    SC1 2653   1.951  18.466   6.661  0.1012 -0.0345 -0.1138
   30LEU     BB 2654   1.597  18.954   6.553  0.1360  0.0191  0.2268
   30LEU    SC1 2655   1.583  18.863   6.211  0.3990 -0.1270 -0.1909
   31GLY     BB 2656   1.479  19.123   6.777  0.2576 -0.0149  0.3103
   32SER     BB 2657   1.306  18.968   7.099  0.3984  0.2019  0.0313
   32SER    SC1 2658   1.265  19.036   7.357 -0.0937 -0.3523  0.0333
   33THR     BB 2659   1.043  18.748   7.113  0.0057 -0.1587  0.0589
   33THR    SC1 2660   0.804  18.683   6.934 -0.0626 -0.1175  0.1345
   34MET     BB 2661   1.197  18.547   7.295 -0.2070  0.1556 -0.2312
   34MET    SC1 2662   1.581  18.584   7.406  0.2095 -0.1089  0.0910
   35THR     BB 2663   0.968  18.432   7.522  0.2447 -0.1065  0.0920
   35THR    SC1 2664   0.767  18.376   7.300  0.2228  0.0972  0.0579
   36ASP     BB 2665   0.900  18.442   7.843 -0.1117 -0.2438  0.1040
   36ASP    SC1 2666   0.645  18.667   7.794  0.0493 -0.0204  0.3327
   37GLN     BB 2667   0.910  18.297   8.134  0.1191 -0.3368 -0.0950
   37GLN    SC1 2668   1.088  17.997   7.991  0.0297  0.0565 -0.0242
   38ALA     BB 2669   0.783  18.505   8.332  0.1569 -0.1969 -0.0701
   38ALA    SC1 2670   0.927  18.694   8.205 -0.3309 -0.1375 -0.5765
   39LEU     BB 2671   0.475  18.558   8.449  0.1291  0.0626 -0.0375
   39LEU    SC1 2672   0.369  18.651   8.777 -0.3294 -0.0343 -0.2463
   40ASN     BB 2673   0.356  18.477   8.148  0.2904  0.4366 -0.1072
   40ASN    SC1 2674   0.217  18.758   7.973 -0.0019 -0.1611  0.0520
   41ASP     BB 2675   0.460  18.254   7.916 -0.0424 -0.2638 -0.2394
   41ASP    SC1 2676   0.258  18.013   8.061  0.2778  0.2189 -0.3664
   42ASP     BB 2677   0.493  18.209   7.624 -0.0397  0.1262  0.2125
   42ASP    SC1 2678   0.797  18.017   7.649  0.1304  0.1885 -0.0457
   43ASP     BB 2679   0.347  18.397   7.410  0.0306  0.2867 -0.0898
   43ASP    SC1 2680   0.227  18.677   7.544  0.0646 -0.0712 -0.0317
   44ALA     BB 2681   0.136  18.219   7.258 -0.3466  0.1866  0.4034
   44ALA    SC1 2682   0.111  18.038   7.457 -0.2827 -0.0603  0.1932
   45GLU     BB 2683  -0.068  18.171   6.943 -0.1429  0.1199  0.0246
   45GLU    SC1 2684   0.245  17.933   6.780 -0.1184 -0.0757 -0.2323
   46THR     BB 2685  -0.351  18.316   6.967  0.0531 -0.1338  0.0365
   46THR    SC1 2686  -0.324  18.579   6.816 -0.1473 -0.0568  0.1313
   47GLY     BB 2687  -0.649  18.209   6.984  0.0133 -0.0303 -0.0877
   48LEU     BB 2688  -0.813  18.256   7.311  0.0833  0.0424  0.2545
   48LEU    SC1 2689  -0.691  18.596   7.402  0.2307  0.2391  0.1807
   49THR     BB 2690  -1.081  17.977   7.304  0.1503  0.1867  0.0572
   49THR    SC1 2691  -1.143  17.818   7.051 -0.0867 -0.0910  0.2828
   50ASP     BB 2692  -1.317  18.098   7.472  0.0408 -0.0567 -0.1764
   50ASP    SC1 2693  -1.373  17.798   7.660  0.1355  0.0833  0.0193
   51GLY     BB 2694  -1.503  18.394   7.452 -0.2824  0.0310  0.7820
   52GLU     BB 2695  -1.798  18.492   7.490 -0.0338 -0.0231  0.2714
   52GLU    SC1 2696  -1.765  18.505   7.093  0.1310  0.4733  0.1314
   53GLU     BB 2697  -2.047  18.556   7.643 -0.2022  0.0230 -0.0434
   53GLU    SC1 2698  -1.893  18.346   7.941 -0.1772 -0.0063  0.0057
   54ASN     BB 2699  -2.023  18.908   7.675  0.1241 -0.0058 -0.0141
   54ASN    SC1 2700  -1.883  18.829   7.964 -0.1024 -0.0812 -0.0525
   55GLU     BB 2701  -2.288  18.999   7.542 -0.0457 -0.0750  0.2307
   55GLU    SC1 2702  -2.134  19.278   7.230 -0.3016 -0.1595  0.1812
   56GLU     BB 2703  -2.596  18.905   7.595  0.0996  0.0301 -0.2695
   56GLU    SC1 2704  -2.558  18.540   7.446  0.0464  0.0218 -0.0097
   57PRO     BB 2705  -2.863  18.975   7.497 -0.1197  0.2685 -0.1804
   57PRO    SC1 2706  -2.889  19.130   7.197  0.0279  0.2996  0.3479
   58THR     BB 2707  -3.121  18.826   7.701  0.0749  0.0362 -0.0311
   58THR    SC1 2708  -3.059  18.572   7.545  0.0216 -0.0082  0.0200
   59GLU     BB 2709  -3.017  18.963   7.998 -0.2128 -0.0445  0.1350
   59GLU    SC1 2710  -3.299  18.855   8.232 -0.1467  0.2776  0.0171
   60GLU     BB 2711  -2.682  19.067   8.078 -0.2340 -0.0119 -0.1953
   60GLU    SC1 2712  -2.627  18.878   8.402 -0.0279 -0.0220 -0.1112
   61GLU     BB 2713  -2.455  19.302   7.961  0.0632 -0.0710  0.0075
   61GLU    SC1 2714  -2.294  19.593   8.213  0.0644 -0.1025  0.0115
    1ASN     BB 2715   9.036  13.900   8.373  0.2317 -0.0622  0.1594
    1ASN    SC1 2716   8.787  13.712   8.316 -0.1152 -0.0081  0.1541
    2GLN     BB 2717   9.231  13.857   8.162  0.3268 -0.0984 -0.0521
    2GLN    SC1 2718   9.519  14.071   8.187  0.2898  0.0292  0.0093
    3CYS     BB 2719   9.166  13.840   7.808 -0.3317 -0.1249 -0.1263
    3CYS    SC1 2720   9.305  14.148   7.718  0.1545  0.0264 -0.3677
    4LEU     BB 2721   9.118  13.495   7.740 -0.3591 -0.4286 -0.2402
    4LEU    SC1 2722   8.955  13.460   8.017  0.1262  0.1755 -0.3799
    5PHE     BB 2723   9.090  13.468   7.411  0.0428 -0.0011  0.0883
    5PHE    SC1 2724   9.008  13.143   7.398 -0.0248  0.0255  0.1257
    5PHE    SC2 2725   8.769  12.977   7.574  0.0423 -0.2684 -0.0525
    5PHE    SC3 2726   8.738  12.968   7.286  0.3408 -0.4263 -0.0836
    6GLN     BB 2727   9.385  13.331   7.255  0.3689  0.0857  0.1023
    6GLN    SC1 2728   9.422  12.958   7.338  0.4179 -0.0022 -0.0324
    7SER     BB 2729   9.693  13.366   7.098  0.4540  0.1225 -0.0880
    7SER    SC1 2730   9.578  13.437   6.793  0.1577  0.1078  0.1098
    8THR     BB 2731   9.893  13.218   7.293  0.0230 -0.2032  0.1789
    8THR    SC1 2732   9.890  12.934   7.182 -0.0238 -0.0085 -0.3448
    9ASN     BB 2733  10.190  13.248   7.227 -0.1179 -0.2696  0.1733
    9ASN    SC1 2734  10.218  13.402   6.936  0.2238 -0.1693  0.3241
   10ASN     BB 2735  10.481  13.452   7.274  0.0045  0.1534 -0.2324
   10ASN    SC1 2736  10.569  13.152   7.470 -0.4466 -0.0490 -0.0365
   11THR     BB 2737  10.352  13.743   7.238  0.2636  0.0057  0.0658
   11THR    SC1 2738  10.542  13.934   7.381  0.2483  0.0929 -0.0288
   12GLN     BB 2739  10.045  13.735   7.205  0.1537 -0.3672 -0.0247
   12GLN    SC1 2740   9.870  13.615   7.578 -0.1262  0.1374  0.0215
   13GLY     BB 2741   9.925  13.952   7.021 -0.2345 -0.0257 -0.0263
   14SER     BB 2742  10.029  14.106   6.712  0.5708 -0.2463  0.1284
   14SER    SC1 2743   9.756  14.002   6.663  0.4519 -0.1889  0.1107
   15GLU     BB 2744  10.264  14.291   6.619 -0.3729  0.1388  0.2913
   15GLU    SC1 2745  10.345  14.593   6.870  0.0292  0.2733 -0.1789
   16ASN     BB 2746  10.550  14.252   6.447  0.0343  0.1226 -0.0817
   16ASN    SC1 2747  10.752  13.957   6.505 -0.1655  0.0710  0.0178
   17GLY     BB 2748  10.809  14.445   6.285 -0.2728 -0.0538  0.1024
   18GLY     BB 2749  10.814  14.560   5.999  0.1455  0.0415 -0.1850
   19ASN     BB 2750  10.576  14.738   5.904 -0.1221  0.1299 -0.3935
   19ASN    SC1 2751  10.571  15.014   6.085  0.0312  0.1608 -0.1198
   20ASN     BB 2752  10.334  14.612   5.715  0.2012 -0.0117  0.0117
   20ASN    SC1 2753  10.108  14.731   5.611  0.0638 -0.1363  0.1270
   21ALA     BB 2754  10.399  14.305   5.802 -0.0282  0.2822  0.0993
   21ALA    SC1 2755  10.452  14.320   6.067 -0.1060 -0.2923  0.1590
   22ILE     BB 2756  10.702  14.126   5.727 -0.2646 -0.1125 -0.2332
   22ILE    SC1 2757  10.531  13.833   5.691 -0.1226 -0.1922 -0.2675
   23ASN     BB 2758  10.870  14.095   5.954  0.1232  0.0872 -0.1765
   23ASN    SC1 2759  10.690  13.806   6.087 -0.2159 -0.1031  0.0246
   24MET     BB 2760  11.189  13.980   5.965  0.2718 -0.1779 -0.1929
   24MET    SC1 2761  11.199  13.955   5.584 -0.3108  0.1906  0.1894
   25GLN     BB 2762  11.457  14.120   6.167 -0.0150  0.0331 -0.1771
   25GLN    SC1 2763  11.525  14.167   6.526 -0.1110 -0.3097  0.0273
   26ASP     BB 2764  11.660  14.325   6.046  0.2132 -0.2273 -0.0565
   26ASP    SC1 2765  11.886  14.258   6.293 -0.0058 -0.2232  0.2772
   27VAL     BB 2766  11.700  14.505   5.769  0.0155  0.0921 -0.1238
   27VAL    SC1 2767  11.546  14.344   5.580  0.0056 -0.0531  0.0056
   28ASN     BB 2768  11.697  14.825   5.838 -0.3099 -0.0620  0.1560
   28ASN    SC1 2769  11.358  14.876   5.867  0.1933  0.2198  0.4655
   29ASP     BB 2770  11.919  15.030   5.961 -0.0280  0.0873  0.3408
   29ASP    SC1 2771  12.027  15.347   5.833  0.2576 -0.2329 -0.3915
   30LEU     BB 2772  12.052  15.086   6.206  0.0729  0.1075 -0.2248
   30LEU    SC1 2773  11.818  15.345   6.336  0.1883 -0.0612  0.2661
   31GLY     BB 2774  12.355  14.905   6.327  0.1610  0.0365 -0.1906
   32SER     BB 2775  12.629  14.984   6.485 -0.0499  0.1935 -0.1995
   32SER    SC1 2776  12.650  15.236   6.378  0.4992  0.1714 -0.1859
   33THR     BB 2777  12.767  14.912   6.792 -0.0811 -0.1556 -0.0937
   33THR    SC1 2778  12.795  14.617   6.718 -0.3595 -0.1359 -0.2969
   34MET     BB 2779  12.571  14.982   7.059 -0.1906 -0.3125  0.0541
   34MET    SC1 2780  12.292  14.813   6.892  0.1402  0.2600 -0.2637
   35THR     BB 2781  12.620  15.059   7.362  0.0309 -0.0391  0.0974
   35THR    SC1 2782  12.594  14.770   7.456  0.0807 -0.1262 -0.1466
   36ASP     BB 2783  12.430  15.294   7.534  0.0357 -0.2923 -0.3320
   36ASP    SC1 2784  12.692  15.357   7.773  0.1491  0.2719  0.0374
   37GLN     BB 2785  12.281  15.549   7.499  0.0318 -0.5153 -0.0155
   37GLN    SC1 2786  12.616  15.777   7.682  0.1765 -0.2213 -0.1788
   38ALA     BB 2787  12.186  15.705   7.768 -0.0373  0.0793 -0.2922
   38ALA    SC1 2788  12.262  15.512   7.941 -0.0853  0.0159 -0.3415
   39LEU     BB 2789  11.884  15.658   8.050 -0.2757 -0.0927 -0.0408
   39LEU    SC1 2790  12.135  15.646   8.316  0.0150 -0.0863 -0.2416
   40ASN     BB 2791  11.653  15.473   7.828 -0.0331 -0.1008 -0.2012
   40ASN    SC1 2792  11.365  15.556   7.971  0.0972 -0.1116  0.3869
   41ASP     BB 2793  11.810  15.494   7.573 -0.2098 -0.1077 -0.0562
   41ASP    SC1 2794  11.832  15.843   7.457  0.2508  0.0756 -0.5220
   42ASP     BB 2795  11.673  15.435   7.274  0.1890 -0.0576  0.2960
   42ASP    SC1 2796  11.378  15.515   7.140  0.1060 -0.1067 -0.2996
   43ASP     BB 2797  11.917  15.415   7.016  0.1204 -0.0542 -0.0582
   43ASP    SC1 2798  12.147  15.231   7.167  0.0330 -0.1283  0.1577
   44ALA     BB 2799  12.065  15.712   7.120 -0.0967  0.4461 -0.1752
   44ALA    SC1 2800  12.229  15.687   6.907  0.2960 -0.1533  0.1685
   45GLU     BB 2801  12.055  16.027   7.065  0.0460 -0.1049 -0.2575
   45GLU    SC1 2802  12.202  16.172   6.705  0.0169  0.1815 -0.0093
   46THR     BB 2803  11.842  16.255   7.245  0.1135  0.3570 -0.2744
   46THR    SC1 2804  12.056  16.358   7.436 -0.1577  0.1372  0.1682
   47GLY     BB 2805  11.631  16.460   7.096  0.3563  0.1121  0.0359
   48LEU     BB 2806  11.448  16.432   6.853  0.1668 -0.3122  0.1562
   48LEU    SC1 2807  11.743  16.554   6.715 -0.1332 -0.0735 -0.0816
   49THR     BB 2808  11.245  16.690   6.709  0.3570 -0.0155  0.0776
   49THR    SC1 2809  11.322  16.641   6.418  0.0292 -0.0373 -0.0093
   50ASP     BB 2810  11.134  16.932   6.859  0.2256  0.0888 -0.0871
   50ASP    SC1 2811  10.918  16.683   7.048 -0.4236  0.2191  0.2854
   51GLY     BB 2812  11.172  17.110   7.154 -0.1771  0.2732 -0.4479
   52GLU     BB 2813  11.215  17.466   7.144  0.0754 -0.1503 -0.0714
   52GLU    SC1 2814  11.394  17.473   6.828 -0.1233  0.1475 -0.0142
   53GLU     BB 2815  11.027  17.676   7.293 -0.0317  0.0027 -0.2138
   53GLU    SC1 2816  10.871  17.373   7.547 -0.0339 -0.1442 -0.1044
   54ASN     BB 2817  11.105  17.933   7.388 -0.1202  0.1796 -0.0976
   54ASN    SC1 2818  11.395  17.876   7.548  0.0218 -0.5539 -0.0350
   55GLU     BB 2819  10.943  18.188   7.340  0.0667 -0.1656 -0.2607
   55GLU    SC1 2820  10.784  18.096   7.018  0.3755 -0.3002  0.5921
   56GLU     BB 2821  10.767  18.421   7.524 -0.2161  0.2271  0.1156
   56GLU    SC1 2822  10.432  18.241   7.528  0.3033  0.0461  0.1326
   57PRO     BB 2823  10.911  18.633   7.757 -0.1610  0.0436 -0.0110
   57PRO    SC1 2824  11.109  18.444   7.874 -0.3127 -0.1992 -0.0142
   58THR     BB 2825  10.667  18.712   7.997  0.1549  0.1302  0.1184
   58THR    SC1 2826  10.396  18.729   7.860  0.0585  0.2108  0.3144
   59GLU     BB 2827  10.563  18.620   8.357  0.0913  0.2106  0.1367
   59GLU    SC1 2828  10.254  18.822   8.304  0.1808  0.0607 -0.1153
   60GLU     BB 2829  10.572  18.294   8.474  0.0519 -0.0641  0.0141
   60GLU    SC1 2830  10.341  18.035   8.266 -0.3066  0.2069 -0.0782
   61GLU     BB 2831  10.758  18.225   8.772 -0.1312  0.0190 -0.0651
   61GLU    SC1 2832  10.919  17.887   8.873 -0.0280 -0.1301 -0.0101
    1ASN     BB 2833   9.613   0.632  21.990 -0.1084  0.3901  0.2708
    1ASN    SC1 2834   9.634   0.665  22.322  0.2706 -0.5197 -0.4755
    2GLN     BB 2835   9.885   0.471  21.978 -0.0200 -0.4549  0.3724
    2GLN    SC1 2836  10.001   0.380  22.324 -0.2547 -0.1805  0.1016
    3CYS     BB 2837   9.859   0.140  21.921 -0.0569  0.3156  0.5243
    3CYS    SC1 2838   9.560   0.081  22.033 -0.4826 -0.2543 -0.0711
    4LEU     BB 2839  10.017  -0.142  21.880 -0.1127  0.2904 -0.2301
    4LEU    SC1 2840   9.849  -0.391  21.693  0.1037  0.0914 -0.0370
    5PHE     BB 2841  10.292  -0.087  21.740 -0.0847 -0.1538  0.1920
    5PHE    SC1 2842  10.233  -0.311  21.491 -0.3189 -0.1531  0.3175
    5PHE    SC2 2843  10.326  -0.624  21.398  0.2063  0.0761  0.0340
    5PHE    SC3 2844  10.498  -0.410  21.303 -0.2233  0.4663  0.1031
    6GLN     BB 2845  10.526  -0.268  21.999 -0.1945  0.1574 -0.3276
    6GLN    SC1 2846  10.416  -0.577  21.916  0.1701 -0.0512  0.0857
    7SER     BB 2847  10.669  -0.217  22.302 -0.0488  0.0471  0.1139
    7SER    SC1 2848  10.947  -0.311  22.279 -0.1712  0.4088 -0.0777
    8THR     BB 2849  10.618  -0.273  22.604  0.2036 -0.1394  0.0175
    8THR    SC1 2850  10.343  -0.141  22.599  0.1759 -0.1980 -0.0200
    9ASN     BB 2851  10.666  -0.158  22.888 -0.0134 -0.1558  0.1378
    9ASN    SC1 2852  10.706   0.179  22.861  0.0972  0.8017  0.2557
   10ASN     BB 2853  10.981  -0.149  22.937 -0.0179 -0.0737  0.2219
   10ASN    SC1 2854  11.091  -0.335  22.651  0.3929  0.0444 -0.0643
   11THR     BB 2855  10.953   0.058  23.247  0.1534 -0.0325  0.0884
   11THR    SC1 2856  10.665   0.026  23.345  0.1819  0.0471  0.2000
   12GLN     BB 2857  10.975   0.381  23.237 -0.1235 -0.1095  0.1501
   12GLN    SC1 2858  10.639   0.500  23.189  0.3221 -0.1792  0.2677
   13GLY     BB 2859  11.163   0.640  23.087 -0.2529  0.1283 -0.0849
   14SER     BB 2860  11.235   0.855  23.375  0.1187  0.1790 -0.0378
   14SER    SC1 2861  11.210   0.599  23.474  0.0231  0.0929  0.2922
   15GLU     BB 2862  11.361   1.178  23.418 -0.0133 -0.0129 -0.1994
   15GLU    SC1 2863  11.121   1.390  23.648 -0.0246  0.2180 -0.1880
   16ASN     BB 2864  11.639   1.082  23.228 -0.1721  0.0590 -0.0460
   16ASN    SC1 2865  11.818   1.236  23.462 -0.3424 -0.2837  0.0408
   17GLY     BB 2866  11.990   0.903  23.247 -0.1920  0.5065 -0.2708
   18GLY     BB 2867  12.297   0.928  23.112 -0.0784  0.0507  0.0840
   19ASN     BB 2868  12.536   1.129  23.005  0.3293 -0.1427 -0.0823
   19ASN    SC1 2869  12.315   1.226  22.752 -0.3314 -0.5507 -0.0257
   20ASN     BB 2870  12.747   1.058  22.750 -0.0497  0.2719 -0.1140
   20ASN    SC1 2871  12.486   0.846  22.660 -0.0519  0.1225  0.0153
   21ALA     BB 2872  13.109   1.056  22.729 -0.4115  0.2311  0.0964
   21ALA    SC1 2873  13.208   1.301  22.783  0.6417 -0.1369  0.0627
   22ILE     BB 2874  13.102   1.045  22.409  0.0218 -0.1008  0.5098
   22ILE    SC1 2875  13.354   1.271  22.454  0.0295 -0.0010  0.0214
   23ASN     BB 2876  13.319   0.897  22.113  0.0497 -0.1305 -0.1144
   23ASN    SC1 2877  13.241   0.623  22.265 -0.0260 -0.0158  0.2961
   24MET     BB 2878  13.464   1.193  21.998  0.4374 -0.0760  0.2074
   24MET    SC1 2879  13.786   1.210  22.210  0.1174  0.3424  0.2378
   25GLN     BB 2880  13.255   1.341  21.804  0.4053  0.4102 -0.2573
   25GLN    SC1 2881  12.938   1.127  21.939 -0.1817  0.1063  0.0671
   26ASP     BB 2882  13.358   1.153  21.546  0.2192 -0.2748  0.0576
   26ASP    SC1 2883  13.468   0.850  21.674  0.0576 -0.1096  0.2313
   27VAL     BB 2884  13.686   1.203  21.445  0.0448 -0.0635 -0.2706
   27VAL    SC1 2885  13.911   1.076  21.581 -0.1855 -0.1474  0.0435
   28ASN     BB 2886  13.828   1.315  21.161  0.2233  0.0650 -0.2632
   28ASN    SC1 2887  13.735   1.648  21.068 -0.0932  0.2996 -0.0789
   29ASP     BB 2888  13.974   1.105  21.030  0.0042 -0.0799 -0.2792
   29ASP    SC1 2889  14.125   1.230  20.777  0.0421 -0.1123 -0.1118
   30LEU     BB 2890  13.837   0.812  21.003  0.1810  0.2120  0.2566
   30LEU    SC1 2891  14.003   0.514  21.091  0.3761  0.0308 -0.2924
   31GLY     BB 2892  13.622   0.708  20.808  0.1884  0.0989 -0.0708
   32SER     BB 2893  13.351   0.856  20.758  0.0560 -0.0755  0.0688
   32SER    SC1 2894  13.072   0.799  20.853 -0.2372 -0.2736  0.3737
   33THR     BB 2895  13.429   0.929  20.429  0.1383  0.0844  0.1534
   33THR    SC1 2896  13.652   0.734  20.358 -0.0127 -0.1666  0.3518
   34MET     BB 2897  13.404   1.287  20.281 -0.1302 -0.0976  0.1281
   34MET    SC1 2898  13.536   1.003  19.959 -0.0268  0.0954 -0.0472
   35THR     BB 2899  13.241   1.486  20.538  0.0312  0.0182  0.2020
   35THR    SC1 2900  13.153   1.231  20.681  0.1990 -0.2789 -0.2054
   36ASP     BB 2901  13.374   1.679  20.814  0.0753 -0.2334  0.0947
   36ASP    SC1 2902  13.360   1.433  21.034 -0.1856 -0.0581 -0.3668
   37GLN     BB 2903  13.236   1.908  21.046 -0.0075 -0.0970 -0.0701
   37GLN    SC1 2904  13.531   2.064  21.225 -0.1681  0.0215 -0.1069
   38ALA     BB 2905  13.280   2.141  20.844  0.0603 -0.1790  0.2258
   38ALA    SC1 2906  13.329   2.374  20.972  0.3591 -0.1238  0.0201
   39LEU     BB 2907  13.002   2.168  20.696  0.0318  0.1247  0.2273
   39LEU    SC1 2908  13.040   2.517  20.757 -0.0579  0.3478  0.2525
   40ASN     BB 2909  12.996   1.919  20.480  0.1032 -0.0594 -0.0049
   40ASN    SC1 2910  12.772   1.693  20.614 -0.1256 -0.1451 -0.2506
   41ASP     BB 2911  12.838   1.933  20.173 -0.3433  0.0247 -0.2498
   41ASP    SC1 2912  12.556   2.109  20.169  0.0610 -0.0808 -0.2598
   42ASP     BB 2913  12.666   1.639  20.154  0.1078  0.2112  0.0701
   42ASP    SC1 2914  12.964   1.477  20.142  0.3412 -0.0245  0.0409
   43ASP     BB 2915  12.398   1.701  19.958  0.1350  0.0361  0.0145
   43ASP    SC1 2916  12.573   1.895  19.700  0.1121 -0.0717  0.0181
   44ALA     BB 2917  12.355   1.396  19.898  0.0017  0.1511  0.1978
   44ALA    SC1 2918  12.342   1.311  19.642 -0.3442 -0.3520  0.3657
   45GLU     BB 2919  12.245   1.160  20.024 -0.1423 -0.0220 -0.0241
   45GLU    SC1 2920  12.496   0.887  19.880 -0.0136 -0.2581 -0.1615
   46THR     BB 2921  12.016   1.128  20.233  0.0912 -0.1357 -0.0484
   46THR    SC1 2922  11.778   0.948  20.168  0.0505 -0.0833 -0.0443
   47GLY     BB 2923  11.905   1.379  20.391 -0.0926 -0.0662 -0.0139
   48LEU     BB 2924  11.560   1.441  20.359 -0.2992 -0.2106 -0.1045
   48LEU    SC1 2925  11.577   1.266  20.696  0.3090  0.4024  0.3183
   49THR     BB 2926  11.434   1.630  20.095 -0.0330 -0.1633 -0.1035
   49THR    SC1 2927  11.485   1.907  20.212 -0.0517 -0.2974  0.2349
   50ASP     BB 2928  11.434   1.526  19.781 -0.1141  0.1058  0.0947
   50ASP    SC1 2929  11.728   1.330  19.901  0.1383 -0.3223 -0.1137
   51GLY     BB 2930  11.263   1.756  19.635  0.1391  0.2152  0.0544
   52GLU     BB 2931  10.966   1.796  19.750  0.2914 -0.0869 -0.0597
   52GLU    SC1 2932  10.846   1.761  19.418 -0.0993 -0.2219 -0.0781
   53GLU     BB 2933  10.924   1.966  20.082  0.2155 -0.3514 -0.0650
   53GLU    SC1 2934  11.211   2.200  19.933 -0.4034 -0.1809  0.1396
   54ASN     BB 2935  10.781   1.930  20.360  0.0875  0.1431  0.0728
   54ASN    SC1 2936  10.823   2.164  20.536 -0.0658 -0.0468 -0.0274
   55GLU     BB 2937  10.503   1.868  20.493 -0.0776 -0.3879 -0.1722
   55GLU    SC1 2938  10.294   1.814  20.194  0.2207  0.3064  0.0122
   56GLU     BB 2939  10.436   1.957  20.820  0.0400  0.0128 -0.3465
   56GLU    SC1 2940  10.802   1.823  20.897  0.1112 -0.5324 -0.3527
   57PRO     BB 2941  10.239   1.725  20.907  0.0345 -0.1557  0.3367
   57PRO    SC1 2942   9.971   1.904  21.048 -0.1538  0.2629  0.0280
   58THR     BB 2943  10.098   1.539  20.613 -0.0355  0.2071 -0.2335
   58THR    SC1 2944   9.819   1.633  20.696  0.0683 -0.0076  0.4171
   59GLU     BB 2945  10.104   1.196  20.582  0.0501 -0.0496  0.0423
   59GLU    SC1 2946   9.779   1.119  20.719  0.0276 -0.0625 -0.2572
   60GLU     BB 2947  10.337   1.067  20.726 -0.4225 -0.0277  0.0075
   60GLU    SC1 2948  10.265   1.304  21.043 -0.0786  0.0122 -0.1310
   61GLU     BB 2949  10.663   0.998  20.666 -0.2320  0.0280 -0.1857
   61GLU    SC1 2950  10.886   0.780  20.940 -0.1983 -0.0146  0.0087
    1ASN     BB 2951   9.958  17.984   5.679  0.0978  0.0257  0.3436
    1ASN    SC1 2952  10.155  17.836   5.905 -0.1502  0.0573  0.1483
    2GLN     BB 2953   9.802  18.206   5.868  0.3933 -0.3339 -0.0569
    2GLN    SC1 2954   9.460  17.996   5.867 -0.0195 -0.0681  0.2532
    3CYS     BB 2955   9.653  18.342   5.584 -0.0329  0.0184  0.1094
    3CYS    SC1 2956   9.477  18.592   5.641  0.4173 -0.0678 -0.2528
    4LEU     BB 2957   9.558  18.103   5.382  0.3523  0.0097 -0.2657
    4LEU    SC1 2958   9.270  18.245   5.309 -0.0881  0.0750  0.2235
    5PHE     BB 2959   9.630  17.811   5.229 -0.0493  0.3035 -0.1101
    5PHE    SC1 2960   9.442  17.528   5.301 -0.0607 -0.1597  0.0013
    5PHE    SC2 2961   9.589  17.345   5.056  0.1332 -0.0922  0.0655
    5PHE    SC3 2962   9.543  17.204   5.305 -0.4437 -0.2864 -0.1355
    6GLN     BB 2963   9.921  17.613   5.214 -0.3054  0.0592  0.2312
    6GLN    SC1 2964   9.907  17.490   4.858 -0.1205 -0.0923 -0.0133
    7SER     BB 2965  10.197  17.817   5.180 -0.0147  0.0373 -0.1321
    7SER    SC1 2966  10.370  17.601   5.218  0.2189  0.2692 -0.0608
    8THR     BB 2967  10.365  17.948   5.430  0.0339 -0.1221  0.0827
    8THR    SC1 2968  10.441  18.232   5.349 -0.0304 -0.1856 -0.2134
    9ASN     BB 2969  10.530  17.749   5.659  0.2579 -0.1925 -0.0833
    9ASN    SC1 2970  10.564  17.885   5.961 -0.4288 -0.1655  0.0219
   10ASN     BB 2971  10.626  17.474   5.573 -0.0133  0.2579  0.0477
   10ASN    SC1 2972  10.352  17.276   5.500 -0.4250 -0.1381 -0.1803
   11THR     BB 2973  10.776  17.321   5.311  0.0685  0.3590 -0.2743
   11THR    SC1 2974  10.655  17.048   5.252  0.2151  0.2491 -0.0769
   12GLN     BB 2975  11.052  17.203   5.405 -0.1232 -0.2067 -0.0577
   12GLN    SC1 2976  11.233  17.271   5.055  0.1425  0.0613 -0.0648
   13GLY     BB 2977  11.181  17.425   5.552 -0.1832 -0.0615 -0.2030
   14SER     BB 2978  11.488  17.568   5.600  0.0586 -0.0110 -0.0698
   14SER    SC1 2979  11.494  17.407   5.836 -0.1792 -0.1023 -0.1888
   15GLU     BB 2980  11.657  17.411   5.355 -0.3197 -0.0960  0.1562
   15GLU    SC1 2981  11.812  17.105   5.528  0.0810  0.0332  0.1557
   16ASN     BB 2982  11.927  17.554   5.363  0.1728 -0.0550 -0.0979
   16ASN    SC1 2983  12.114  17.505   5.628  0.1066  0.3253 -0.3944
   17GLY     BB 2984  11.897  17.761   5.158  0.2720 -0.0485 -0.1753
   18GLY     BB 2985  11.725  17.598   4.915 -0.2293  0.4377  0.0290
   19ASN     BB 2986  11.808  17.309   4.847  0.3538  0.1369  0.2443
   19ASN    SC1 2987  11.793  17.347   4.464 -0.3554 -0.0383 -0.2195
   20ASN     BB 2988  11.723  17.070   5.023  0.3336 -0.1293 -0.2710
   20ASN    SC1 2989  11.540  16.891   4.844 -0.0533 -0.1450 -0.1303
   21ALA     BB 2990  11.826  16.787   5.168 -0.2738  0.3695 -0.0300
   21ALA    SC1 2991  12.062  16.875   5.072 -0.1310  0.0542  0.0207
   22ILE     BB 2992  11.696  16.507   5.178  0.1292 -0.0549 -0.3251
   22ILE    SC1 2993  11.910  16.274   5.306  0.0539  0.0263 -0.0434
   23ASN     BB 2994  11.439  16.429   5.032 -0.2303  0.0140 -0.1037
   23ASN    SC1 2995  11.350  16.469   4.724  0.0766  0.0666 -0.5055
   24MET     BB 2996  11.257  16.228   5.196 -0.0432  0.3448 -0.1372
   24MET    SC1 2997  11.547  15.989   5.335  0.2723 -0.0416 -0.0863
   25GLN     BB 2998  10.971  16.169   5.260  0.0359 -0.1154  0.1526
   25GLN    SC1 2999  11.042  15.946   5.579 -0.3405 -0.0981  0.1207
   26ASP     BB 3000  10.822  16.070   5.014 -0.1165  0.0761  0.1775
   26ASP    SC1 3001  11.099  16.088   4.802  0.1570  0.2021 -0.1216
   27VAL     BB 3002  10.564  16.266   5.096  0.1619 -0.1204  0.2293
   27VAL    SC1 3003  10.422  16.011   5.090 -0.3210  0.1411 -0.0546
   28ASN     BB 3004  10.652  16.567   5.162 -0.2166  0.0433  0.0511
   28ASN    SC1 3005  10.575  16.778   4.899  0.2234 -0.2589 -0.1454
   29ASP     BB 3006  10.926  16.663   5.317 -0.2888 -0.2883  0.0171
   29ASP    SC1 3007  11.039  16.814   5.065 -0.2182  0.1880 -0.1273
   30LEU     BB 3008  11.067  16.662   5.600 -0.0428  0.1233  0.0963
   30LEU    SC1 3009  11.257  16.348   5.605  0.3277 -0.0273 -0.3145
   31GLY     BB 3010  10.919  16.608   5.866  0.3282  0.0427 -0.2852
   32SER     BB 3011  10.573  16.622   6.004 -0.1111 -0.1198 -0.0026
   32SER    SC1 3012  10.653  16.845   6.133 -0.1322 -0.4980  0.1144
   33THR     BB 3013  10.354  16.396   5.969  0.0609 -0.1792  0.0231
   33THR    SC1 3014  10.447  16.148   6.119 -0.0187 -0.0963  0.2124
   34MET     BB 3015  10.120  16.394   5.685 -0.4016  0.2047 -0.2127
   34MET    SC1 3016   9.773  16.251   5.707  0.1381  0.0637  0.2654
   35THR     BB 3017  10.223  16.261   5.417  0.0051  0.0314 -0.3241
   35THR    SC1 3018  10.059  16.005   5.391  0.3379 -0.1949 -0.2587
   36ASP     BB 3019  10.470  16.108   5.501 -0.0629  0.0133 -0.1682
   36ASP    SC1 3020  10.691  16.253   5.682 -0.2201 -0.0385 -0.0633
   37GLN     BB 3021  10.609  15.751   5.516 -0.0601  0.1310  0.0185
   37GLN    SC1 3022  10.657  15.816   5.906 -0.1280  0.4507 -0.0329
   38ALA     BB 3023  10.392  15.545   5.425  0.2133 -0.3807  0.2451
   38ALA    SC1 3024  10.293  15.719   5.243  0.0848 -0.0305  0.6327
   39LEU     BB 3025  10.515  15.286   5.251 -0.4026  0.3661 -0.2150
   39LEU    SC1 3026  10.286  15.277   4.998  0.1469 -0.1994  0.0164
   40ASN     BB 3027  10.719  15.112   5.406  0.2632 -0.0630  0.3441
   40ASN    SC1 3028  10.526  14.850   5.335 -0.0424 -0.0400 -0.2047
   41ASP     BB 3029  10.799  15.160   5.704  0.0964 -0.1330  0.0464
   41ASP    SC1 3030  10.958  14.869   5.665 -0.2113  0.1143 -0.1440
   42ASP     BB 3031  10.922  15.438   5.742 -0.0133  0.1423 -0.2121
   42ASP    SC1 3032  10.996  15.440   5.401 -0.1470 -0.2800 -0.0951
   43ASP     BB 3033  11.030  15.463   6.046  0.0957  0.0270  0.0348
   43ASP    SC1 3034  10.757  15.379   6.220  0.3720  0.2238  0.1797
   44ALA     BB 3035  11.022  15.764   6.155 -0.1237  0.3411 -0.0823
   44ALA    SC1 3036  11.211  15.925   6.048  0.2133  0.1396  0.1864
   45GLU     BB 3037  10.919  15.762   6.459 -0.1383 -0.0442  0.1453
   45GLU    SC1 3038  10.684  16.066   6.496 -0.1972 -0.0563 -0.2339
   46THR     BB 3039  11.061  15.732   6.748  0.1483  0.1175 -0.2026
   46THR    SC1 3040  11.338  15.858   6.769  0.0927  0.1860  0.2113
   47GLY     BB 3041  11.024  15.432   6.898 -0.3009  0.1456  0.1279
   48LEU     BB 3042  11.209  15.131   6.932  0.2013 -0.0815  0.0640
   48LEU    SC1 3043  11.148  14.890   6.659  0.0675 -0.0978  0.1196
   49THR     BB 3044  11.211  15.098   7.243  0.2318  0.1003 -0.2882
   49THR    SC1 3045  10.991  15.286   7.338  0.2284 -0.0141 -0.0633
   50ASP     BB 3046  11.194  14.888   7.489 -0.0816 -0.1325  0.1572
   50ASP    SC1 3047  10.933  15.005   7.673  0.1847 -0.4402  0.3079
   51GLY     BB 3048  11.045  14.666   7.251  0.1076  0.1418  0.1754
   52GLU     BB 3049  10.817  14.382   7.231 -0.2609 -0.2990 -0.0506
   52GLU    SC1 3050  11.133  14.241   7.253 -0.0862  0.0879 -0.3639
   53GLU     BB 3051  10.532  14.385   7.334 -0.2530 -0.1799 -0.2513
   53GLU    SC1 3052  10.536  14.300   7.685 -0.1148 -0.0114  0.0920
   54ASN     BB 3053  10.307  14.634   7.379 -0.3054  0.3841 -0.1747
   54ASN    SC1 3054  10.389  14.966   7.408 -0.1271  0.0393 -0.0738
   55GLU     BB 3055  10.044  14.469   7.290  0.1702 -0.2533 -0.0802
   55GLU    SC1 3056  10.049  14.114   7.468 -0.1039  0.1705 -0.1582
   56GLU     BB 3057   9.913  14.455   7.022  0.1904 -0.0019 -0.0998
   56GLU    SC1 3058   9.574  14.278   7.005 -0.0084  0.1130 -0.0661
   57PRO     BB 3059   9.896  14.545   6.673 -0.0593 -0.5112  0.1413
   57PRO    SC1 3060   9.988  14.841   6.705 -0.0744 -0.1581  0.0562
   58THR     BB 3061   9.623  14.392   6.511  0.1724  0.0932 -0.0746
   58THR    SC1 3062   9.374  14.534   6.617  0.0357 -0.1351 -0.0835
   59GLU     BB 3063   9.524  14.407   6.193  0.0764 -0.1204 -0.3430
   59GLU    SC1 3064   9.296  14.694   6.105 -0.1146  0.0248 -0.1164
   60GLU     BB 3065   9.674  14.250   5.972  0.0261 -0.3059  0.0366
   60GLU    SC1 3066  10.011  14.405   6.062  0.1179 -0.2161  0.0104
   61GLU     BB 3067   9.672  13.912   5.898  0.3232 -0.1214 -0.0904
   61GLU    SC1 3068   9.817  13.653   6.148 -0.0416  0.3236  0.0224
    1ASN     BB 3069  12.420  14.390   4.477  0.0829 -0.3008 -0.2839
    1ASN    SC1 3070  12.147  14.343   4.728 -0.3243 -0.2000  0.0979
    2GLN     BB 3071  12.339  14.598   4.270  0.1167  0.3459 -0.0494
    2GLN    SC1 3072  12.419  14.972   4.323 -0.0137  0.2134 -0.3049
    3CYS     BB 3073  12.253  14.538   3.943 -0.1110 -0.0972  0.1359
    3CYS    SC1 3074  12.545  14.686   3.850 -0.7878 -0.4932 -0.0673
    4LEU     BB 3075  12.031  14.296   3.846  0.5542  0.0846 -0.0337
    4LEU    SC1 3076  11.778  14.496   3.918  0.1235 -0.1037  0.0953
    5PHE     BB 3077  11.908  14.021   3.900 -0.0665 -0.0179  0.0128
    5PHE    SC1 3078  11.652  14.088   4.092 -0.1376  0.2051  0.0013
    5PHE    SC2 3079  11.422  14.337   4.122 -0.3266 -0.0332  0.7242
    5PHE    SC3 3080  11.341  14.079   4.228  0.0413 -0.2895  0.4123
    6GLN     BB 3081  11.994  13.780   4.099  0.1058  0.1302  0.0463
    6GLN    SC1 3082  11.643  13.674   4.137 -0.3002  0.1506 -0.3066
    7SER     BB 3083  12.334  13.685   4.129 -0.0032 -0.0798 -0.2694
    7SER    SC1 3084  12.515  13.880   4.165 -0.0934 -0.1661  0.1119
    8THR     BB 3085  12.370  13.543   3.805 -0.1733  0.1069  0.1145
    8THR    SC1 3086  12.578  13.322   3.837 -0.1479  0.1120 -0.0115
    9ASN     BB 3087  12.140  13.583   3.575 -0.1392  0.1076  0.2841
    9ASN    SC1 3088  11.946  13.339   3.513  0.1983 -0.2039  0.1854
   10ASN     BB 3089  12.055  13.872   3.453  0.0921 -0.0058  0.2299
   10ASN    SC1 3090  11.776  13.709   3.315  0.0128  0.1786  0.2129
   11THR     BB 3091  12.388  13.961   3.394 -0.1245  0.0572  0.3905
   11THR    SC1 3092  12.363  14.160   3.165  0.3407 -0.1587  0.1382
   12GLN     BB 3093  12.684  13.846   3.520  0.3041  0.5238 -0.2922
   12GLN    SC1 3094  12.631  13.461   3.387  0.1263  0.2759 -0.2733
   13GLY     BB 3095  12.714  13.814   3.851  0.0972  0.2086  0.2943
   14SER     BB 3096  12.925  13.766   4.129 -0.0383  0.2520  0.1894
   14SER    SC1 3097  13.162  13.633   4.109 -0.2101 -0.1834 -0.2396
   15GLU     BB 3098  12.797  13.466   4.232  0.0322 -0.1551 -0.0830
   15GLU    SC1 3099  12.919  13.127   4.067 -0.0744 -0.0943 -0.0686
   16ASN     BB 3100  12.864  13.311   4.537 -0.0160  0.1273  0.3081
   16ASN    SC1 3101  13.201  13.293   4.735 -0.2488 -0.2894 -0.4172
   17GLY     BB 3102  12.840  13.540   4.801  0.0796  0.0202  0.0981
   18GLY     BB 3103  12.865  13.448   5.073 -0.3120 -0.0527 -0.0051
   19ASN     BB 3104  12.585  13.561   5.157  0.1371  0.0841  0.1254
   19ASN    SC1 3105  12.509  13.800   4.918  0.4803  0.2132 -0.1890
   20ASN     BB 3106  12.397  13.566   5.470 -0.0864  0.0381  0.0303
   20ASN    SC1 3107  12.094  13.709   5.374 -0.1027  0.0990 -0.2032
   21ALA     BB 3108  12.518  13.741   5.744 -0.0819 -0.1123  0.1222
   21ALA    SC1 3109  12.784  13.771   5.708 -0.1199  0.5010  0.2480
   22ILE     BB 3110  12.634  13.693   6.082  0.2027 -0.1213 -0.1117
   22ILE    SC1 3111  12.401  13.500   6.240 -0.1135 -0.0233 -0.4434
   23ASN     BB 3112  12.903  13.597   6.087  0.0661  0.3239  0.1874
   23ASN    SC1 3113  13.008  13.946   6.051 -0.0625  0.2024  0.3282
   24MET     BB 3114  12.866  13.290   6.039 -0.2236 -0.3689 -0.3076
   24MET    SC1 3115  12.742  13.133   6.341 -0.2740 -0.2291  0.2104
   25GLN     BB 3116  12.670  13.283   5.786 -0.2535 -0.2698 -0.2593
   25GLN    SC1 3117  12.286  13.264   5.854  0.0497 -0.1006 -0.1861
   26ASP     BB 3118  12.852  13.263   5.510  0.0505  0.0240  0.1989
   26ASP    SC1 3119  12.633  13.129   5.284  0.1604 -0.1968  0.0886
   27VAL     BB 3120  13.132  13.017   5.431  0.2965 -0.0002  0.4608
   27VAL    SC1 3121  13.256  13.147   5.201 -0.2532 -0.0509  0.1177
   28ASN     BB 3122  13.055  12.739   5.415  0.0864  0.2733 -0.0198
   28ASN    SC1 3123  13.366  12.632   5.407 -0.0294 -0.4788  0.0809
   29ASP     BB 3124  12.784  12.638   5.271  0.2499 -0.0762  0.0792
   29ASP    SC1 3125  12.510  12.410   5.374 -0.5019 -0.6201 -0.0011
   30LEU     BB 3126  12.778  12.500   4.983 -0.2063  0.1066 -0.1289
   30LEU    SC1 3127  13.097  12.431   4.843 -0.0988 -0.0579  0.0141
   31GLY     BB 3128  12.472  12.377   4.748 -0.2089 -0.1413  0.1144
   32SER     BB 3129  12.196  12.353   4.756 -0.1604 -0.0062 -0.0687
   32SER    SC1 3130  12.245  12.098   4.635 -0.1971  0.0962  0.3773
   33THR     BB 3131  11.916  12.523   4.763  0.3335 -0.0013 -0.1067
   33THR    SC1 3132  11.666  12.350   4.737  0.3196 -0.0228  0.1419
   34MET     BB 3133  11.764  12.658   5.088  0.0402  0.2098  0.2738
   34MET    SC1 3134  11.910  12.876   5.360 -0.0300 -0.0886 -0.0900
   35THR     BB 3135  11.557  12.464   5.234 -0.0554  0.0147 -0.0891
   35THR    SC1 3136  11.362  12.648   5.379  0.1404  0.1204  0.0445
   36ASP     BB 3137  11.587  12.170   5.141 -0.0936  0.1139 -0.3605
   36ASP    SC1 3138  11.273  12.170   4.967  0.4548 -0.1342  0.1481
   37GLN     BB 3139  11.564  11.913   5.301 -0.0737 -0.4698  0.2112
   37GLN    SC1 3140  11.711  12.144   5.606 -0.0840  0.2344 -0.2167
   38ALA     BB 3141  11.621  11.534   5.260  0.2954  0.1723  0.6837
   38ALA    SC1 3142  11.590  11.518   5.527 -0.4048 -0.0369  0.6102
   39LEU     BB 3143  11.707  11.648   4.925 -0.0105 -0.2518  0.1057
   39LEU    SC1 3144  11.869  11.312   4.799  0.1971  0.0651 -0.3306
   40ASN     BB 3145  11.541  11.852   4.720  0.3260 -0.2592  0.1264
   40ASN    SC1 3146  11.383  11.544   4.612  0.3591  0.0207 -0.0714
   41ASP     BB 3147  11.578  11.980   4.431 -0.0287  0.0670 -0.0890
   41ASP    SC1 3148  11.883  12.111   4.478  0.0884 -0.0469  0.0695
   42ASP     BB 3149  11.414  11.939   4.160 -0.1465  0.1855  0.0742
   42ASP    SC1 3150  11.113  12.026   4.192  0.1629 -0.1652 -0.1422
   43ASP     BB 3151  11.680  11.998   3.959 -0.3194 -0.2573  0.2968
   43ASP    SC1 3152  11.840  11.698   4.012  0.1762 -0.1888 -0.0611
   44ALA     BB 3153  11.921  12.199   3.942  0.0328  0.2297  0.3056
   44ALA    SC1 3154  11.966  12.242   3.679 -0.2644 -0.2980  0.1523
   45GLU     BB 3155  12.156  12.398   4.055 -0.1269  0.0031  0.0492
   45GLU    SC1 3156  12.021  12.708   3.887 -0.0877  0.4108  0.0858
   46THR     BB 3157  12.407  12.215   3.910 -0.0016 -0.1040  0.0623
   46THR    SC1 3158  12.266  11.985   3.769  0.0158 -0.0814  0.0077
   47GLY     BB 3159  12.697  12.115   4.131 -0.1078 -0.0019 -0.3221
   48LEU     BB 3160  12.663  11.791   4.125  0.3810  0.1581 -0.0311
   48LEU    SC1 3161  12.730  11.870   3.804 -0.2938 -0.1367  0.0018
   49THR     BB 3162  12.953  11.720   4.279 -0.0753  0.0132 -0.0712
   49THR    SC1 3163  13.020  11.599   4.550 -0.2167 -0.0017 -0.0419
   50ASP     BB 3164  13.222  11.853   4.184  0.2382  0.0147  0.0019
   50ASP    SC1 3165  13.249  12.074   4.424  0.1460  0.2329 -0.1347
   51GLY     BB 3166  13.213  12.104   3.970  0.0649 -0.2600 -0.0285
   52GLU     BB 3167  13.306  12.418   3.935  0.2201  0.1550 -0.0518
   52GLU    SC1 3168  13.078  12.658   4.092  0.1029  0.3062  0.2135
   53GLU     BB 3169  13.558  12.625   3.886 -0.1937  0.1483 -0.2890
   53GLU    SC1 3170  13.593  12.644   3.515  0.0943 -0.4007 -0.0890
   54ASN     BB 3171  13.719  12.830   4.074  0.3515 -0.1461 -0.2030
   54ASN    SC1 3172  13.430  12.997   4.162  0.0478  0.2078 -0.2062
   55GLU     BB 3173  14.023  12.941   4.115  0.1077  0.1535  0.1522
   55GLU    SC1 3174  13.921  13.267   4.204  0.1880  0.1062  0.1821
   56GLU     BB 3175  14.319  12.915   3.960  0.0385  0.2841  0.2717
   56GLU    SC1 3176  14.372  13.142   3.614 -0.0531 -0.1577  0.0683
   57PRO     BB 3177  14.318  12.672   3.759  0.0233  0.3364 -0.2177
   57PRO    SC1 3178  14.621  12.479   3.822 -0.0071 -0.0343 -0.0656
   58THR     BB 3179  14.173  12.431   3.859 -0.0161  0.0406 -0.0246
   58THR    SC1 3180  14.008  12.493   4.109  0.1133  0.0969  0.0479
   59GLU     BB 3181  14.327  12.194   4.007  0.0401 -0.2049 -0.2278
   59GLU    SC1 3182  14.088  11.869   4.052 -0.1970 -0.0136  0.2388
   60GLU     BB 3183  14.503  12.353   4.265 -0.3061  0.0594 -0.1063
   60GLU    SC1 3184  14.780  12.071   4.273 -0.1771  0.1860  0.3723
   61GLU     BB 3185  14.358  12.648   4.353 -0.1032  0.0874 -0.2054
   61GLU    SC1 3186  14.357  12.712   4.763 -0.1621  0.2730 -0.0510
    1ASN     BB 3187   5.173   7.049  10.341  0.1393 -0.0434  0.1841
    1ASN    SC1 3188   5.248   6.916  10.667  0.1640  0.0014  0.2727
    2GLN     BB 3189   5.067   7.402  10.460  0.3739 -0.2411 -0.1203
    2GLN    SC1 3190   5.193   7.672  10.277  0.0051 -0.1249 -0.0857
    3CYS     BB 3191   5.065   7.419  10.760  0.0229  0.1307  0.1612
    3CYS    SC1 3192   4.805   7.447  10.962 -0.3362 -0.3028 -0.4087
    4LEU     BB 3193   5.232   7.620  11.005  0.0890  0.0779  0.3606
    4LEU    SC1 3194   5.136   7.460  11.311 -0.0879 -0.2824  0.2748
    5PHE     BB 3195   5.352   7.905  11.055  0.2278  0.1822 -0.1789
    5PHE    SC1 3196   5.560   7.746  11.249 -0.0132 -0.0359  0.0876
    5PHE    SC2 3197   5.874   7.874  11.227  0.0261 -0.1770 -0.2139
    5PHE    SC3 3198   5.738   7.925  11.478  0.3449 -0.2429 -0.0215
    6GLN     BB 3199   5.333   8.202  10.880  0.2876  0.1849 -0.2348
    6GLN    SC1 3200   5.733   8.192  10.886 -0.2478 -0.2122  0.0485
    7SER     BB 3201   5.278   8.263  10.568  0.0223 -0.0766 -0.0201
    7SER    SC1 3202   5.290   8.057  10.393  0.2507 -0.1041 -0.3437
    8THR     BB 3203   5.043   8.485  10.522  0.2890 -0.1808  0.1057
    8THR    SC1 3204   4.967   8.516  10.228  0.2280 -0.1434  0.1251
    9ASN     BB 3205   4.922   8.568  10.791 -0.2350 -0.0108 -0.0733
    9ASN    SC1 3206   5.129   8.822  10.943 -0.0113 -0.2015 -0.0803
   10ASN     BB 3207   4.848   8.420  11.023  0.1408 -0.1584  0.0814
   10ASN    SC1 3208   5.069   8.233  11.244  0.0757  0.1271  0.0639
   11THR     BB 3209   4.551   8.328  11.184  0.1800  0.2192  0.0405
   11THR    SC1 3210   4.624   8.482  11.437 -0.1907  0.3498  0.0743
   12GLN     BB 3211   4.345   8.395  10.952  0.1507  0.0372  0.0195
   12GLN    SC1 3212   4.545   8.238  10.669  0.0577  0.0512  0.2532
   13GLY     BB 3213   4.072   8.319  11.076  0.0654  0.3842 -0.1737
   14SER     BB 3214   3.913   8.417  11.336  0.3371  0.2635  0.0249
   14SER    SC1 3215   3.950   8.345  11.589 -0.0073 -0.3382 -0.0426
   15GLU     BB 3216   3.954   8.734  11.466 -0.3579 -0.1261 -0.1539
   15GLU    SC1 3217   4.246   8.752  11.258  0.2108 -0.0061 -0.4246
   16ASN     BB 3218   3.659   8.902  11.411 -0.1419 -0.0847 -0.1512
   16ASN    SC1 3219   3.670   9.214  11.459 -0.1064 -0.0496  0.2117
   17GLY     BB 3220   3.491   8.658  11.264 -0.0174  0.0795 -0.3384
   18GLY     BB 3221   3.314   8.632  10.976  0.2108  0.1939  0.0766
   19ASN     BB 3222   3.329   8.340  10.906 -0.4207 -0.2036 -0.0663
   19ASN    SC1 3223   3.631   8.246  10.991 -0.0307 -0.0152 -0.1823
   20ASN     BB 3224   3.194   8.155  10.678  0.2857  0.1231 -0.1572
   20ASN    SC1 3225   3.535   8.084  10.551  0.5046 -0.1481 -0.1677
   21ALA     BB 3226   3.068   7.863  10.804 -0.0438  0.0379  0.0024
   21ALA    SC1 3227   3.060   7.822  10.537  0.0145  0.3583 -0.0531
   22ILE     BB 3228   2.746   7.897  10.853 -0.0031  0.2952  0.2008
   22ILE    SC1 3229   2.709   8.219  10.748 -0.0803  0.1420 -0.2621
   23ASN     BB 3230   2.451   7.782  10.638 -0.2277  0.2246 -0.0508
   23ASN    SC1 3231   2.325   8.038  10.493 -0.3493 -0.0705  0.1494
   24MET     BB 3232   2.401   7.435  10.690  0.1800  0.1652 -0.2529
   24MET    SC1 3233   2.264   7.356  10.367 -0.3041  0.0117 -0.4816
   25GLN     BB 3234   2.561   7.265  10.937 -0.0113  0.0772  0.1251
   25GLN    SC1 3235   2.866   7.003  10.924 -0.0296 -0.1838  0.0172
   26ASP     BB 3236   2.348   7.108  11.092  0.2448  0.1708 -0.0420
   26ASP    SC1 3237   2.469   6.806  11.170  0.1500 -0.0883  0.1399
   27VAL     BB 3238   2.059   7.188  10.886 -0.1430  0.0036 -0.1260
   27VAL    SC1 3239   1.856   7.006  10.780 -0.1800 -0.0139 -0.0265
   28ASN     BB 3240   1.882   7.457  11.014 -0.0060  0.2683 -0.0765
   28ASN    SC1 3241   1.585   7.434  10.843  0.2229 -0.3288 -0.4713
   29ASP     BB 3242   1.837   7.787  10.935 -0.0399 -0.1205  0.1062
   29ASP    SC1 3243   2.000   7.786  10.615  0.3125 -0.1564  0.0029
   30LEU     BB 3244   2.074   7.984  11.079  0.0603 -0.1252  0.1270
   30LEU    SC1 3245   1.847   8.100  11.373  0.2736  0.3413  0.1248
   31GLY     BB 3246   2.289   8.214  10.898 -0.3013  0.1067  0.1584
   32SER     BB 3247   2.225   8.503  10.854  0.5371 -0.1724 -0.1547
   32SER    SC1 3248   1.966   8.418  10.986  0.1943 -0.5969  0.4056
   33THR     BB 3249   2.210   8.753  11.098 -0.0288  0.0073 -0.0963
   33THR    SC1 3250   2.130   8.970  10.899  0.5476  0.3108 -0.0176
   34MET     BB 3251   2.010   8.878  11.302 -0.3188 -0.0980 -0.1602
   34MET    SC1 3252   1.703   8.602  11.344 -0.2853  0.0059  0.0591
   35THR     BB 3253   2.140   9.102  11.552  0.0090 -0.1407  0.1480
   35THR    SC1 3254   2.130   9.103  11.857 -0.3464 -0.2328  0.1404
   36ASP     BB 3255   1.923   9.387  11.514 -0.0158  0.2978 -0.0452
   36ASP    SC1 3256   2.059   9.571  11.745 -0.4607 -0.1084 -0.0936
   37GLN     BB 3257   1.812   9.671  11.366 -0.0430  0.1255  0.1084
   37GLN    SC1 3258   2.022   9.872  11.049 -0.1008 -0.1213  0.1343
   38ALA     BB 3259   1.583   9.616  11.169  0.3019  0.2615  0.2922
   38ALA    SC1 3260   1.691   9.695  10.935  0.3771  0.2607  0.3263
   39LEU     BB 3261   1.505   9.353  11.036 -0.2911  0.1815 -0.3702
   39LEU    SC1 3262   1.657   9.117  11.260  0.1694 -0.1951  0.2085
   40ASN     BB 3263   1.547   9.299  10.745 -0.0718 -0.2320  0.3073
   40ASN    SC1 3264   1.308   9.164  10.569  0.4188 -0.1047  0.2465
   41ASP     BB 3265   1.822   9.187  10.614  0.0878  0.0840  0.1697
   41ASP    SC1 3266   1.722   8.964  10.399  0.0923 -0.0147  0.1163
   42ASP     BB 3267   2.047   9.306  10.416 -0.0575 -0.0964 -0.0096
   42ASP    SC1 3268   2.334   9.249  10.598  0.2239  0.2536  0.0751
   43ASP     BB 3269   2.035   9.433  10.129  0.0023  0.0543  0.1928
   43ASP    SC1 3270   1.804   9.675  10.146 -0.2117 -0.1789  0.1608
   44ALA     BB 3271   2.089   9.387   9.867  0.0940 -0.1536  0.2306
   44ALA    SC1 3272   2.032   9.529   9.645  0.2036 -0.0117  0.2924
   45GLU     BB 3273   2.352   9.255   9.768  0.4103 -0.2459  0.4241
   45GLU    SC1 3274   2.301   8.878   9.695 -0.5409  0.0395 -0.0915
   46THR     BB 3275   2.625   9.412   9.915 -0.0335  0.2243 -0.1443
   46THR    SC1 3276   2.747   9.677   9.826 -0.0134  0.2166 -0.1398
   47GLY     BB 3277   2.492   9.331  10.197  0.1418 -0.1727  0.1746
   48LEU     BB 3278   2.601   9.049  10.292  0.0885 -0.2580 -0.2264
   48LEU    SC1 3279   2.877   9.065  10.462 -0.0760 -0.3437 -0.2967
   49THR     BB 3280   2.758   8.808  10.137  0.2226  0.0507 -0.2041
   49THR    SC1 3281   2.484   8.675  10.116  0.0829  0.3797 -0.5861
   50ASP     BB 3282   3.055   8.727  10.071  0.3080  0.1311 -0.0503
   50ASP    SC1 3283   3.089   8.457  10.321  0.1446 -0.1892 -0.1880
   51GLY     BB 3284   3.386   8.749  10.105  0.1172  0.1492  0.2494
   52GLU     BB 3285   3.518   8.426  10.028  0.1467  0.0736  0.0363
   52GLU    SC1 3286   3.231   8.295   9.787 -0.0326  0.1204 -0.2614
   53GLU     BB 3287   3.715   8.373  10.194  0.0017  0.0640  0.1993
   53GLU    SC1 3288   3.831   8.713  10.361  0.1857  0.1869 -0.0640
   54ASN     BB 3289   3.973   8.192  10.182  0.5206 -0.1613  0.0454
   54ASN    SC1 3290   4.216   8.364  10.344 -0.3435  0.0715  0.4380
   55GLU     BB 3291   4.102   8.005   9.940  0.1026  0.2403  0.0162
   55GLU    SC1 3292   4.025   7.657   9.968  0.2283 -0.2581 -0.0493
   56GLU     BB 3293   4.209   8.124   9.696  0.3573  0.1652  0.2322
   56GLU    SC1 3294   3.963   8.159   9.399  0.0697  0.0283  0.1755
   57PRO     BB 3295   4.455   8.408   9.655  0.4203  0.1892  0.1589
   57PRO    SC1 3296   4.647   8.199   9.476  0.0389  0.1317 -0.1694
   58THR     BB 3297   4.536   8.784   9.688 -0.1885  0.2821 -0.0502
   58THR    SC1 3298   4.638   8.707   9.965 -0.2145  0.1440 -0.0785
   59GLU     BB 3299   4.250   8.938   9.629  0.0396  0.0005 -0.0038
   59GLU    SC1 3300   4.079   8.644   9.487 -0.2958 -0.1877 -0.1491
   60GLU     BB 3301   4.170   9.237   9.669  0.0383 -0.0086  0.3405
   60GLU    SC1 3302   3.770   9.272   9.720 -0.2220 -0.1721 -0.1680
   61GLU     BB 3303   4.361   9.400   9.902  0.0866 -0.0117 -0.0340
   61GLU    SC1 3304   4.621   9.201  10.075  0.0573  0.0054  0.3431
    1ASN     BB 3305  18.064  25.421  12.083 -0.1310  0.2421 -0.0002
    1ASN    SC1 3306  18.056  25.724  12.230 -0.2741 -0.3598  0.1569
    2GLN     BB 3307  18.328  25.346  12.211 -0.1060 -0.4781 -0.0135
    2GLN    SC1 3308  18.340  24.943  12.269 -0.0979  0.1405 -0.0201
    3CYS     BB 3309  18.490  25.576  12.285  0.1771  0.0516  0.2474
    3CYS    SC1 3310  18.703  25.568  12.035 -0.3875  0.4013 -0.0121
    4LEU     BB 3311  18.677  25.676  12.525  0.0119  0.0588 -0.0546
    4LEU    SC1 3312  18.419  25.761  12.767  0.0388  0.1428 -0.0361
    5PHE     BB 3313  19.000  25.471  12.480 -0.1963 -0.1333 -0.0252
    5PHE    SC1 3314  18.963  25.326  12.756  0.0896 -0.2020  0.2012
    5PHE    SC2 3315  19.035  25.350  13.088 -0.1014  0.2061  0.2195
    5PHE    SC3 3316  18.753  25.353  13.022 -0.0601  0.3837  0.0394
    6GLN     BB 3317  19.068  25.445  12.159  0.2607  0.0282 -0.1231
    6GLN    SC1 3318  19.258  25.790  12.014  0.2262 -0.0707 -0.4364
    7SER     BB 3319  19.180  25.109  12.118 -0.3139 -0.1077 -0.0883
    7SER    SC1 3320  19.420  25.136  11.971  0.1466  0.1959 -0.2626
    8THR     BB 3321  19.072  24.892  11.878 -0.1241 -0.3387 -0.4599
    8THR    SC1 3322  18.828  24.842  12.054 -0.0390  0.1149 -0.1978
    9ASN     BB 3323  19.095  24.859  11.572  0.1353 -0.3180  0.4187
    9ASN    SC1 3324  19.342  25.103  11.527  0.0540  0.2400  0.1111
   10ASN     BB 3325  18.880  24.605  11.491 -0.2271  0.1591 -0.1097
   10ASN    SC1 3326  18.971  24.572  11.175  0.2004  0.2383  0.0157
   11THR     BB 3327  18.793  24.293  11.638 -0.0779 -0.1092  0.0325
   11THR    SC1 3328  18.780  24.423  11.914 -0.1271  0.0551 -0.0454
   12GLN     BB 3329  19.024  24.053  11.724 -0.1293 -0.1897  0.0881
   12GLN    SC1 3330  19.019  24.008  12.118 -0.0144 -0.0044 -0.0612
   13GLY     BB 3331  19.353  24.011  11.699  0.2585  0.0446  0.1302
   14SER     BB 3332  19.525  24.253  11.824  0.0102 -0.1235  0.1299
   14SER    SC1 3333  19.409  24.290  12.055  0.1382 -0.2341 -0.9410
   15GLU     BB 3334  19.809  24.266  11.719 -0.0171  0.1694  0.0112
   15GLU    SC1 3335  19.697  24.254  11.354 -0.0884  0.0778  0.2129
   16ASN     BB 3336  20.101  24.089  11.721 -0.1296 -0.1834  0.1912
   16ASN    SC1 3337  20.180  24.280  11.954 -0.2228 -0.0506  0.0846
   17GLY     BB 3338  20.178  23.854  11.478  0.2153  0.2168 -0.2395
   18GLY     BB 3339  20.497  23.778  11.496  0.1159 -0.0981 -0.1654
   19ASN     BB 3340  20.789  23.557  11.409 -0.1414 -0.2109  0.1300
   19ASN    SC1 3341  20.603  23.317  11.543  0.1709 -0.0764  0.3233
   20ASN     BB 3342  21.037  23.427  11.614 -0.0809 -0.2957  0.2427
   20ASN    SC1 3343  20.976  23.669  11.846  0.2322  0.1365 -0.0037
   21ALA     BB 3344  21.204  23.100  11.660 -0.2022  0.2340 -0.0143
   21ALA    SC1 3345  21.350  23.089  11.887  0.0451 -0.1326 -0.1815
   22ILE     BB 3346  21.343  22.944  11.366  0.3004 -0.2770 -0.1096
   22ILE    SC1 3347  21.657  23.051  11.444  0.2604 -0.4011  0.2362
   23ASN     BB 3348  21.195  23.039  11.121  0.0730  0.2642  0.0664
   23ASN    SC1 3349  21.249  23.345  11.154  0.0224  0.0022  0.3387
   24MET     BB 3350  21.114  22.862  10.785  0.1837 -0.3112  0.0830
   24MET    SC1 3351  20.720  22.887  10.790 -0.0091  0.0247  0.0572
   25GLN     BB 3352  21.362  22.692  10.714  0.2013 -0.0450  0.1348
   25GLN    SC1 3353  21.375  22.491  11.064 -0.1119 -0.0994 -0.0913
   26ASP     BB 3354  21.621  22.809  10.548 -0.2476  0.2143 -0.0526
   26ASP    SC1 3355  21.809  23.107  10.642  0.1069 -0.1001 -0.2142
   27VAL     BB 3356  21.889  22.658  10.616  0.0340 -0.1285 -0.1942
   27VAL    SC1 3357  21.794  22.403  10.722 -0.0435  0.0986  0.3109
   28ASN     BB 3358  22.171  22.811  10.604  0.2368  0.1228  0.1221
   28ASN    SC1 3359  22.179  22.917  10.915 -0.3861  0.1697 -0.0108
   29ASP     BB 3360  22.396  22.703  10.410  0.1342 -0.0765 -0.1021
   29ASP    SC1 3361  22.562  22.394  10.404 -0.2323 -0.0258  0.0248
   30LEU     BB 3362  22.429  22.854  10.129 -0.0098 -0.2741  0.1714
   30LEU    SC1 3363  22.750  22.782  10.045 -0.1730  0.0016 -0.1958
   31GLY     BB 3364  22.438  23.135   9.971  0.2580 -0.1110 -0.1733
   32SER     BB 3365  22.457  23.482   9.973  0.0683 -0.0540 -0.0689
   32SER    SC1 3366  22.311  23.450  10.202  0.4399 -0.0712 -0.1955
   33THR     BB 3367  22.643  23.707  10.148  0.1077  0.1320 -0.0741
   33THR    SC1 3368  22.904  23.648  10.294  0.1621  0.4393 -0.0398
   34MET     BB 3369  22.639  24.005  10.081  0.0255 -0.4236 -0.3621
   34MET    SC1 3370  22.706  23.938   9.701  0.1912  0.1547  0.1870
   35THR     BB 3371  22.684  24.201  10.294 -0.1089  0.0178 -0.1233
   35THR    SC1 3372  22.730  24.005  10.524  0.2798  0.1809 -0.0532
   36ASP     BB 3373  22.942  24.406  10.218  0.1406  0.1884  0.0206
   36ASP    SC1 3374  22.821  24.429   9.905 -0.2203 -0.0751 -0.2641
   37GLN     BB 3375  23.184  24.379  10.457 -0.0307  0.1041 -0.1002
   37GLN    SC1 3376  23.539  24.357  10.314  0.0843  0.0264  0.0521
   38ALA     BB 3377  23.117  24.114  10.680 -0.2013 -0.2175 -0.0329
   38ALA    SC1 3378  23.384  24.084  10.659 -0.2112 -0.2398 -0.1315
   39LEU     BB 3379  23.103  23.803  10.648 -0.0330 -0.3642  0.0900
   39LEU    SC1 3380  23.372  23.772  10.890  0.2870 -0.0912  0.0227
   40ASN     BB 3381  23.015  23.530  10.842  0.2333 -0.0357  0.0212
   40ASN    SC1 3382  23.263  23.315  10.856  0.1341 -0.1971 -0.1317
   41ASP     BB 3383  22.717  23.426  10.800  0.1002 -0.0070 -0.3795
   41ASP    SC1 3384  22.522  23.630  10.595  0.4317  0.1467 -0.0410
   42ASP     BB 3385  22.585  23.202  10.960 -0.2285 -0.0609 -0.1351
   42ASP    SC1 3386  22.614  22.948  10.810 -0.0728 -0.0886 -0.2626
   43ASP     BB 3387  22.418  23.221  11.211  0.1150  0.0104 -0.1488
   43ASP    SC1 3388  22.280  23.528  11.111  0.6057 -0.1856 -0.2833
   44ALA     BB 3389  22.531  23.243  11.500 -0.0681 -0.2542 -0.1413
   44ALA    SC1 3390  22.568  22.977  11.528 -0.1014 -0.2256  0.2079
   45GLU     BB 3391  22.501  23.549  11.686 -0.0863  0.0237  0.2748
   45GLU    SC1 3392  22.777  23.802  11.788 -0.2598 -0.1610 -0.0513
   46THR     BB 3393  22.370  23.816  11.449 -0.4348 -0.0300 -0.0085
   46THR    SC1 3394  22.636  23.960  11.407 -0.3430 -0.1281  0.2205
   47GLY     BB 3395  22.107  23.911  11.293  0.1408  0.1387 -0.1742
   48LEU     BB 3396  22.110  23.956  10.978  0.2237  0.1933  0.1347
   48LEU    SC1 3397  21.874  23.749  10.821 -0.2375 -0.1644  0.0502
   49THR     BB 3398  21.907  24.198  10.830  0.1621 -0.0096  0.1856
   49THR    SC1 3399  22.093  24.433  10.885  0.2359 -0.0035 -0.0780
   50ASP     BB 3400  21.626  24.312  10.868 -0.0385 -0.0267  0.1439
   50ASP    SC1 3401  21.584  24.642  10.864 -0.0083 -0.1380  0.0361
   51GLY     BB 3402  21.370  24.179  10.890 -0.2389 -0.0748 -0.1813
   52GLU     BB 3403  21.155  24.337  11.080 -0.1360  0.3582 -0.1220
   52GLU    SC1 3404  20.875  24.161  10.902  0.0053 -0.1834  0.3332
   53GLU     BB 3405  21.139  24.620  11.061  0.1785 -0.1616  0.2452
   53GLU    SC1 3406  21.045  24.828  11.419  0.1438  0.0392  0.0315
   54ASN     BB 3407  21.147  24.814  10.817  0.1951  0.0348  0.0045
   54ASN    SC1 3408  21.030  25.144  10.977  0.2627 -0.1518 -0.1528
   55GLU     BB 3409  20.955  24.910  10.561 -0.0266 -0.1670 -0.3363
   55GLU    SC1 3410  21.243  24.842  10.280  0.3345 -0.0663  0.1621
   56GLU     BB 3411  20.645  25.011  10.637 -0.1875  0.2571  0.1625
   56GLU    SC1 3412  20.536  25.358  10.544 -0.0644 -0.0034 -0.0071
   57PRO     BB 3413  20.374  24.859  10.643 -0.1448 -0.0296  0.1616
   57PRO    SC1 3414  20.103  24.864  10.485 -0.0396  0.0440 -0.5924
   58THR     BB 3415  20.313  24.870  10.943  0.1285  0.0805 -0.1845
   58THR    SC1 3416  20.258  24.570  10.957 -0.2250  0.1552  0.2487
   59GLU     BB 3417  20.200  25.127  11.017 -0.2614  0.2428  0.1676
   59GLU    SC1 3418  19.859  25.095  10.854 -0.1113 -0.0386  0.1596
   60GLU     BB 3419  20.120  25.234  11.323 -0.0715  0.2752 -0.1602
   60GLU    SC1 3420  20.207  25.598  11.275  0.0460  0.2037 -0.0618
   61GLU     BB 3421  20.063  25.031  11.598 -0.0978  0.0377  0.2327
   61GLU    SC1 3422  19.758  25.191  11.731  0.1108 -0.5786 -0.1238
    1ASN     BB 3423  17.569  11.702   9.331  0.1545 -0.0050  0.0018
    1ASN    SC1 3424  17.421  11.386   9.313  0.1899 -0.4079 -0.3878
    2GLN     BB 3425  17.570  11.936   9.571 -0.1306  0.3183  0.1232
    2GLN    SC1 3426  17.874  11.782   9.719 -0.2553  0.2975 -0.0880
    3CYS     BB 3427  17.371  12.105   9.701 -0.1169 -0.1174 -0.0598
    3CYS    SC1 3428  17.612  12.134   9.943  0.5107  0.3276  0.1520
    4LEU     BB 3429  17.013  12.131   9.648  0.3354  0.3506  0.1595
    4LEU    SC1 3430  17.041  12.216  10.012 -0.2913 -0.1272 -0.0423
    5PHE     BB 3431  16.890  12.413   9.599 -0.2060 -0.1858 -0.0850
    5PHE    SC1 3432  16.970  12.652   9.759  0.2119  0.1140  0.0169
    5PHE    SC2 3433  17.023  12.715  10.089  0.0962  0.5192 -0.0360
    5PHE    SC3 3434  16.775  12.819   9.981 -0.1281 -0.0724 -0.1342
    6GLN     BB 3435  16.716  12.465   9.309 -0.0030  0.1825  0.1202
    6GLN    SC1 3436  16.587  12.098   9.209  0.2544 -0.1253  0.1247
    7SER     BB 3437  16.727  12.526   8.967 -0.1656 -0.0640 -0.0375
    7SER    SC1 3438  16.851  12.728   8.775  0.4196 -0.0498  0.1516
    8THR     BB 3439  16.461  12.579   8.793 -0.1099  0.1576 -0.1130
    8THR    SC1 3440  16.350  12.863   8.784  0.0215  0.2185  0.1001
    9ASN     BB 3441  16.312  12.260   8.696 -0.3493 -0.1938  0.2215
    9ASN    SC1 3442  16.098  12.154   8.929  0.1040  0.0038  0.2989
   10ASN     BB 3443  16.498  11.989   8.629  0.2548 -0.1515  0.0817
   10ASN    SC1 3444  16.340  11.821   8.868  0.0699 -0.4031 -0.1691
   11THR     BB 3445  16.822  11.946   8.648 -0.0452  0.0109 -0.0320
   11THR    SC1 3446  16.925  12.101   8.889 -0.0077  0.0802 -0.0920
   12GLN     BB 3447  16.908  11.685   8.494 -0.1520 -0.2908  0.3648
   12GLN    SC1 3448  16.824  11.668   8.115 -0.1248 -0.0005  0.1779
   13GLY     BB 3449  17.237  11.595   8.494 -0.0846  0.0037 -0.3485
   14SER     BB 3450  17.276  11.766   8.830 -0.3453  0.0465  0.2929
   14SER    SC1 3451  17.321  12.043   8.904  0.2434  0.2268 -0.1152
   15GLU     BB 3452  17.580  11.727   8.863 -0.1119  0.0645  0.1175
   15GLU    SC1 3453  17.575  11.327   8.917 -0.1670 -0.2344  0.0282
   16ASN     BB 3454  17.794  11.967   8.902  0.2561 -0.1987  0.0370
   16ASN    SC1 3455  17.630  12.124   9.131  0.0787  0.0191 -0.1064
   17GLY     BB 3456  17.917  12.088   8.669  0.2570  0.4823 -0.0136
   18GLY     BB 3457  18.146  11.915   8.460 -0.0355  0.1050  0.1825
   19ASN     BB 3458  18.497  11.964   8.483 -0.0113 -0.0014 -0.1998
   19ASN    SC1 3459  18.440  12.305   8.541  0.5917  0.2169  0.0369
   20ASN     BB 3460  18.680  11.749   8.378  0.1957  0.1873  0.2086
   20ASN    SC1 3461  18.747  11.671   8.026 -0.0126 -0.1588 -0.3057
   21ALA     BB 3462  18.864  11.492   8.545 -0.1005 -0.0092 -0.1025
   21ALA    SC1 3463  18.725  11.285   8.441 -0.1168 -0.2213  0.3226
   22ILE     BB 3464  19.198  11.519   8.593 -0.1763 -0.1456 -0.5211
   22ILE    SC1 3465  19.156  11.192   8.683 -0.3129  0.0940  0.3843
   23ASN     BB 3466  19.368  11.779   8.793  0.0731 -0.0191 -0.4090
   23ASN    SC1 3467  19.717  11.725   8.773  0.2764 -0.0568 -0.1923
   24MET     BB 3468  19.251  12.001   8.978 -0.0340 -0.2113  0.0757
   24MET    SC1 3469  19.478  12.287   8.937  0.3595  0.0095 -0.2905
   25GLN     BB 3470  19.033  11.951   9.153  0.0626  0.2555 -0.0810
   25GLN    SC1 3471  19.169  11.669   9.416  0.2691 -0.0377  0.3665
   26ASP     BB 3472  18.864  12.148   9.391  0.2239  0.3315  0.0499
   26ASP    SC1 3473  18.935  11.971   9.658  0.0172  0.2707  0.1512
   27VAL     BB 3474  18.582  12.374   9.409 -0.0583  0.0398  0.0713
   27VAL    SC1 3475  18.558  12.430   9.694 -0.2849  0.0310  0.0556
   28ASN     BB 3476  18.486  12.366   9.170 -0.0176  0.1056  0.2476
   28ASN    SC1 3477  18.400  12.701   9.072 -0.1822 -0.1420  0.1782
   29ASP     BB 3478  18.579  12.116   8.981  0.2700  0.1788  0.0202
   29ASP    SC1 3479  18.271  11.975   8.914  0.1552 -0.2067 -0.3027
   30LEU     BB 3480  18.845  12.230   8.767 -0.2574 -0.0501  0.1253
   30LEU    SC1 3481  18.694  12.556   8.823  0.0860  0.2753  0.0112
   31GLY     BB 3482  19.081  12.486   8.838  0.0283  0.1835 -0.1870
   32SER     BB 3483  19.004  12.557   9.166  0.2763 -0.0736 -0.0721
   32SER    SC1 3484  19.164  12.374   9.246 -0.7249 -0.2503  0.3121
   33THR     BB 3485  19.039  12.865   9.109 -0.0982 -0.1242  0.0430
   33THR    SC1 3486  18.770  12.991   9.040  0.0126  0.0146 -0.1431
   34MET     BB 3487  19.105  13.073   9.394  0.1422  0.2259 -0.2046
   34MET    SC1 3488  18.795  13.328   9.337 -0.2192 -0.1212  0.1269
   35THR     BB 3489  19.255  12.931   9.660  0.1312  0.0619  0.1838
   35THR    SC1 3490  19.540  12.851   9.732  0.1631 -0.1521 -0.1597
   36ASP     BB 3491  19.196  13.018  10.000 -0.1968 -0.1522  0.4779
   36ASP    SC1 3492  19.280  12.721  10.078  0.5911  0.3709 -0.5289
   37GLN     BB 3493  19.469  13.203  10.093  0.0811 -0.1316  0.0005
   37GLN    SC1 3494  19.373  13.202  10.452  0.2205 -0.1828 -0.1164
   38ALA     BB 3495  19.465  13.407   9.832  0.0624 -0.1018 -0.2615
   38ALA    SC1 3496  19.376  13.309   9.597 -0.0745 -0.1145 -0.2056
   39LEU     BB 3497  19.313  13.678   9.871 -0.0969 -0.0811 -0.4205
   39LEU    SC1 3498  19.063  13.462   9.760 -0.2962 -0.1046 -0.1510
   40ASN     BB 3499  19.372  13.937  10.058  0.2810  0.2452  0.0520
   40ASN    SC1 3500  19.205  13.937  10.310  0.4532 -0.4233  0.0172
   41ASP     BB 3501  19.500  14.243   9.892 -0.1927  0.1936 -0.0291
   41ASP    SC1 3502  19.779  14.305  10.047 -0.4995  0.1497  0.2099
   42ASP     BB 3503  19.304  14.362   9.592 -0.0875  0.1232  0.1030
   42ASP    SC1 3504  19.155  14.025   9.614 -0.0739  0.4401 -0.3601
   43ASP     BB 3505  19.205  14.675   9.584 -0.1036 -0.2173  0.2704
   43ASP    SC1 3506  19.223  14.700   9.934  0.1788  0.0758 -0.1943
   44ALA     BB 3507  19.360  14.979   9.634  0.0438 -0.2150 -0.0711
   44ALA    SC1 3508  19.594  14.931   9.509  0.2297  0.1424  0.1207
   45GLU     BB 3509  19.494  15.078   9.948 -0.1489 -0.1263  0.0456
   45GLU    SC1 3510  19.510  15.505   9.934  0.0833  0.1184 -0.0461
   46THR     BB 3511  19.841  15.131   9.800 -0.1295  0.0920  0.1421
   46THR    SC1 3512  19.939  15.348   9.609  0.0629 -0.0451  0.0825
   47GLY     BB 3513  20.047  15.217  10.021 -0.0793 -0.0458  0.0076
   48LEU     BB 3514  20.376  15.292   9.894 -0.0917 -0.1270  0.3239
   48LEU    SC1 3515  20.205  15.619   9.832 -0.2520  0.0089  0.2825
   49THR     BB 3516  20.395  15.068   9.657 -0.1414 -0.0016 -0.0764
   49THR    SC1 3517  20.621  14.941   9.496 -0.1269 -0.2301  0.1186
   50ASP     BB 3518  20.252  14.801   9.723  0.1650  0.0892 -0.0050
   50ASP    SC1 3519  20.445  14.549   9.549  0.0683 -0.0813 -0.2280
   51GLY     BB 3520  20.251  14.519   9.960  0.3952 -0.1105 -0.4096
   52GLU     BB 3521  20.334  14.496  10.294 -0.1264  0.0333 -0.2189
   52GLU    SC1 3522  20.218  14.721  10.528 -0.0114 -0.2410  0.3729
   53GLU     BB 3523  20.637  14.601  10.257 -0.1685 -0.0240  0.3650
   53GLU    SC1 3524  20.694  14.896  10.459 -0.4572 -0.1400  0.1100
   54ASN     BB 3525  20.745  14.736   9.945  0.1172 -0.1375 -0.2404
   54ASN    SC1 3526  20.735  15.007   9.953  0.0289 -0.2184  0.1671
   55GLU     BB 3527  21.066  14.720   9.790 -0.0992  0.0316  0.3904
   55GLU    SC1 3528  21.406  14.558   9.932  0.2848  0.0391  0.0222
   56GLU     BB 3529  21.097  14.985   9.582  0.2302 -0.1502 -0.3439
   56GLU    SC1 3530  20.951  15.351   9.672  0.0081  0.2059 -0.0911
   57PRO     BB 3531  21.381  14.937   9.398 -0.1502 -0.2603  0.1221
   57PRO    SC1 3532  21.297  14.630   9.437  0.3125 -0.0880  0.1101
   58THR     BB 3533  21.659  15.096   9.300 -0.0642  0.1832  0.1339
   58THR    SC1 3534  21.916  15.005   9.436  0.0480  0.3046  0.0057
   59GLU     BB 3535  21.752  15.457   9.352 -0.1026  0.0386 -0.0274
   59GLU    SC1 3536  21.979  15.493   9.031  0.3203  0.2786  0.0174
   60GLU     BB 3537  21.838  15.432   9.660 -0.2748 -0.3433  0.1934
   60GLU    SC1 3538  21.776  15.831   9.818  0.2678  0.2987  0.2132
   61GLU     BB 3539  22.203  15.329   9.655 -0.2302 -0.1665 -0.0502
   61GLU    SC1 3540  22.521  15.445   9.591  0.1861  0.1077 -0.0160
    1ASN     BB 3541  20.063  21.392  24.111  0.0625 -0.0466 -0.2890
    1ASN    SC1 3542  19.961  21.086  24.004  0.0171 -0.0469  0.3556
    2GLN     BB 3543  20.159  21.282  24.457 -0.0212  0.1909 -0.0631
    2GLN    SC1 3544  20.443  21.089  24.252  0.1570  0.3685 -0.1281
    3CYS     BB 3545  20.111  21.069  24.755 -0.0170  0.0330  0.2269
    3CYS    SC1 3546  20.390  20.920  24.591 -0.0241 -0.0007 -0.2275
    4LEU     BB 3547  19.892  20.792  24.867  0.2360 -0.0325 -0.0965
    4LEU    SC1 3548  19.743  20.971  25.138  0.2906  0.2814  0.1277
    5PHE     BB 3549  20.005  20.458  24.722  0.2179  0.1734  0.0098
    5PHE    SC1 3550  20.301  20.570  24.775 -0.2051 -0.1391  0.0267
    5PHE    SC2 3551  20.431  20.566  25.090  0.1200  0.2963 -0.0917
    5PHE    SC3 3552  20.595  20.439  24.886 -0.0688  0.0549 -0.0981
    6GLN     BB 3553  19.938  20.330  24.440 -0.3498  0.3163  0.1336
    6GLN    SC1 3554  19.612  20.426  24.215 -0.3979 -0.0462 -0.2193
    7SER     BB 3555  19.927  20.015  24.450  0.0293 -0.3544 -0.1539
    7SER    SC1 3556  19.924  19.852  24.217  0.0814  0.2968 -0.2497
    8THR     BB 3557  19.902  19.939  24.780 -0.2025 -0.0290  0.2999
    8THR    SC1 3558  20.197  19.863  24.756 -0.0679  0.4625  0.2877
    9ASN     BB 3559  19.765  19.814  25.026 -0.0987 -0.1267  0.1350
    9ASN    SC1 3560  19.919  20.012  25.209 -0.3078 -0.4776  0.2018
   10ASN     BB 3561  19.660  19.532  24.819 -0.0149  0.1672 -0.0275
   10ASN    SC1 3562  19.347  19.452  24.958  0.0865 -0.3523 -0.1353
   11THR     BB 3563  19.791  19.274  24.700  0.2204  0.0627  0.1326
   11THR    SC1 3564  19.827  19.019  24.863  0.2086 -0.2706 -0.3614
   12GLN     BB 3565  19.714  19.205  24.420  0.0339  0.2464  0.0161
   12GLN    SC1 3566  19.383  19.017  24.582  0.0117  0.1568 -0.2861
   13GLY     BB 3567  19.452  19.306  24.220 -0.1990  0.0376 -0.3591
   14SER     BB 3568  19.556  19.638  24.144  0.1638  0.0332  0.1667
   14SER    SC1 3569  19.626  19.622  24.430 -0.2388  0.0778 -0.2147
   15GLU     BB 3570  19.683  19.731  23.816  0.1707 -0.0561  0.1690
   15GLU    SC1 3571  19.720  19.283  23.851 -0.0726  0.1179 -0.1496
   16ASN     BB 3572  20.012  19.661  23.693  0.0912 -0.0342 -0.1035
   16ASN    SC1 3573  20.036  19.798  23.361 -0.1666 -0.1849  0.2658
   17GLY     BB 3574  20.249  19.461  23.761  0.1586 -0.0401  0.1513
   18GLY     BB 3575  20.424  19.672  23.953  0.0372  0.2295  0.3007
   19ASN     BB 3576  20.711  19.756  23.903 -0.0921  0.4450  0.0069
   19ASN    SC1 3577  20.648  19.957  24.144 -0.1352 -0.0858 -0.4324
   20ASN     BB 3578  20.916  19.526  23.717  0.1606  0.1423  0.1452
   20ASN    SC1 3579  21.234  19.573  23.581 -0.1885 -0.0201  0.0673
   21ALA     BB 3580  20.953  19.306  23.420  0.0694 -0.5538 -0.3609
   21ALA    SC1 3581  20.736  19.412  23.299  0.2441  0.0906 -0.1509
   22ILE     BB 3582  21.138  19.483  23.147  0.0418 -0.0220  0.4017
   22ILE    SC1 3583  21.465  19.479  23.246  0.1356 -0.0610  0.1001
   23ASN     BB 3584  21.076  19.353  22.804 -0.1226 -0.2101 -0.1283
   23ASN    SC1 3585  21.319  19.623  22.676 -0.4258  0.3108 -0.2540
   24MET     BB 3586  21.260  19.200  22.579 -0.0424 -0.0625 -0.1807
   24MET    SC1 3587  21.578  19.275  22.766  0.1721 -0.0513 -0.0816
   25GLN     BB 3588  21.097  19.177  22.302  0.1516  0.0787  0.1092
   25GLN    SC1 3589  20.886  19.523  22.353 -0.0141 -0.1111  0.0444
   26ASP     BB 3590  20.994  18.913  22.203 -0.1964 -0.1942  0.1517
   26ASP    SC1 3591  21.305  18.794  22.255 -0.3935 -0.2651  0.2683
   27VAL     BB 3592  20.933  18.992  21.929 -0.4868 -0.0618  0.2390
   27VAL    SC1 3593  20.809  19.256  21.931 -0.0030  0.1772  0.3301
   28ASN     BB 3594  20.777  18.698  21.775 -0.3535  0.1456  0.1140
   28ASN    SC1 3595  20.610  18.921  21.610  0.2173  0.1893  0.0582
   29ASP     BB 3596  20.589  18.506  21.953 -0.0867  0.0112 -0.0989
   29ASP    SC1 3597  20.280  18.635  21.779  0.2127  0.1740 -0.1059
   30LEU     BB 3598  20.587  18.284  22.205  0.0346 -0.2863 -0.1763
   30LEU    SC1 3599  20.711  18.598  22.358 -0.2966  0.0594 -0.0835
   31GLY     BB 3600  20.743  18.028  22.253 -0.2221  0.3030 -0.4303
   32SER     BB 3601  21.119  17.962  22.218  0.0563 -0.0112  0.0953
   32SER    SC1 3602  21.102  17.844  22.466  0.1255  0.0157 -0.2615
   33THR     BB 3603  21.253  17.858  21.957 -0.2374  0.2377 -0.1325
   33THR    SC1 3604  21.557  17.838  21.969 -0.2529 -0.0725 -0.1918
   34MET     BB 3605  21.175  17.874  21.630  0.4178  0.0942  0.3255
   34MET    SC1 3606  21.475  17.918  21.445 -0.1253 -0.0005  0.0708
   35THR     BB 3607  21.005  17.618  21.595  0.1669  0.1447  0.1451
   35THR    SC1 3608  20.893  17.612  21.879  0.3757  0.1405  0.2289
   36ASP     BB 3609  21.114  17.272  21.642 -0.0189 -0.0998 -0.3132
   36ASP    SC1 3610  20.788  17.181  21.591  0.0627  0.5927  0.0358
   37GLN     BB 3611  21.184  17.102  21.376 -0.1360 -0.2642  0.1598
   37GLN    SC1 3612  21.286  16.773  21.531  0.1488 -0.1155 -0.0475
   38ALA     BB 3613  21.070  16.979  21.103  0.1356  0.5371 -0.2575
   38ALA    SC1 3614  21.221  16.788  20.986 -0.2298 -0.1472  0.3104
   39LEU     BB 3615  21.178  17.208  20.857  0.0960  0.1673  0.0359
   39LEU    SC1 3616  20.851  17.110  20.777 -0.0977 -0.2304  0.2159
   40ASN     BB 3617  21.120  17.549  20.817 -0.1969  0.4347 -0.0522
   40ASN    SC1 3618  21.026  17.822  20.605 -0.0150  0.0330  0.2992
   41ASP     BB 3619  21.221  17.785  21.024  0.0402 -0.1764 -0.2987
   41ASP    SC1 3620  21.366  17.518  21.210  0.2657 -0.3953 -0.0789
   42ASP     BB 3621  21.006  17.913  21.172  0.1996 -0.0058  0.2140
   42ASP    SC1 3622  20.738  17.717  21.089  0.0396 -0.1182 -0.1846
   43ASP     BB 3623  20.802  18.150  21.187 -0.0911 -0.0452  0.0069
   43ASP    SC1 3624  20.699  18.005  21.487 -0.0359  0.0861  0.0184
   44ALA     BB 3625  20.883  18.449  21.147  0.1025  0.3365  0.0694
   44ALA    SC1 3626  20.839  18.631  21.342  0.0233  0.0139  0.3634
   45GLU     BB 3627  20.732  18.571  20.881 -0.1954  0.1529  0.1123
   45GLU    SC1 3628  20.433  18.443  20.897  0.2522  0.0679  0.0309
   46THR     BB 3629  20.950  18.677  20.711 -0.0216  0.1118  0.1285
   46THR    SC1 3630  21.199  18.500  20.700  0.1542  0.3578  0.0750
   47GLY     BB 3631  20.942  18.989  20.601  0.1485  0.0606 -0.2000
   48LEU     BB 3632  20.836  19.136  20.391 -0.2964 -0.1750  0.1872
   48LEU    SC1 3633  20.509  19.287  20.429 -0.3228  0.3733 -0.0115
   49THR     BB 3634  20.852  19.012  20.078  0.0261 -0.1479  0.0438
   49THR    SC1 3635  20.614  19.007  19.888 -0.1221 -0.0708  0.2245
   50ASP     BB 3636  21.161  18.895  20.031 -0.1615  0.1242  0.1366
   50ASP    SC1 3637  21.077  18.657  20.292  0.1457 -0.1674 -0.0497
   51GLY     BB 3638  21.325  19.028  20.297  0.0557 -0.3080 -0.1277
   52GLU     BB 3639  21.417  18.941  20.597 -0.2269  0.0578  0.0334
   52GLU    SC1 3640  21.784  18.989  20.548  0.1377  0.0798 -0.1418
   53GLU     BB 3641  21.395  19.140  20.889  0.2242 -0.0613  0.1278
   53GLU    SC1 3642  21.055  19.212  21.011  0.1413 -0.0534 -0.1044
   54ASN     BB 3643  21.545  19.435  20.961  0.1928 -0.2651 -0.1970
   54ASN    SC1 3644  21.385  19.524  21.193 -0.1189 -0.0495  0.2772
   55GLU     BB 3645  21.711  19.686  20.742  0.1135  0.2087 -0.0242
   55GLU    SC1 3646  22.039  19.804  20.925  0.0018 -0.2680  0.0360
   56GLU     BB 3647  21.609  19.903  20.621  0.2652 -0.3133  0.0620
   56GLU    SC1 3648  21.505  19.806  20.300 -0.2085 -0.1155  0.1770
   57PRO     BB 3649  21.420  20.050  20.859  0.1809  0.3925  0.0755
   57PRO    SC1 3650  21.231  19.802  20.902  0.1355  0.0411  0.1473
   58THR     BB 3651  21.130  20.170  20.673  0.3254 -0.1818  0.0252
   58THR    SC1 3652  21.119  19.914  20.506 -0.0811 -0.1747  0.0306
   59GLU     BB 3653  21.082  20.448  20.642  0.1575  0.1406  0.0161
   59GLU    SC1 3654  20.801  20.492  20.358  0.0471 -0.3834 -0.0857
   60GLU     BB 3655  21.314  20.661  20.740  0.1799 -0.0054 -0.0575
   60GLU    SC1 3656  21.382  20.458  21.072  0.2732  0.4438  0.0514
   61GLU     BB 3657  21.386  20.958  20.663  0.1448 -0.0856 -0.1310
   61GLU    SC1 3658  21.474  20.978  20.328 -0.0206  0.1373  0.2348
    1ASN     BB 3659  18.853  27.069  13.109  0.0362  0.1489  0.0500
    1ASN    SC1 3660  18.629  27.184  13.323  0.1142 -0.6094 -0.3116
    2GLN     BB 3661  19.173  27.069  13.279  0.0936 -0.0204  0.0673
    2GLN    SC1 3662  19.505  27.181  13.267 -0.1750 -0.0674  0.0891
    3CYS     BB 3663  19.110  27.193  13.584 -0.0026 -0.0282  0.1660
    3CYS    SC1 3664  19.255  27.500  13.548 -0.2868 -0.2070  0.4936
    4LEU     BB 3665  18.803  27.332  13.695  0.1334 -0.1059  0.0702
    4LEU    SC1 3666  18.729  27.618  13.483 -0.3492 -0.3578 -0.4957
    5PHE     BB 3667  18.725  27.394  14.022  0.1647  0.0534 -0.0487
    5PHE    SC1 3668  18.464  27.255  13.972 -0.4194  0.0612 -0.2667
    5PHE    SC2 3669  18.512  26.926  13.900 -0.3816 -0.0117  0.0719
    5PHE    SC3 3670  18.476  26.987  14.181  0.0419  0.3240  0.0637
    6GLN     BB 3671  18.925  27.497  14.312 -0.0761 -0.0665  0.0812
    6GLN    SC1 3672  18.618  27.745  14.393  0.5482 -0.1145  0.0933
    7SER     BB 3673  19.055  27.222  14.429 -0.0299 -0.1181  0.0151
    7SER    SC1 3674  18.995  27.307  14.682  0.0861  0.2562  0.0894
    8THR     BB 3675  19.297  27.075  14.296 -0.0420  0.0399  0.0293
    8THR    SC1 3676  19.317  26.778  14.231  0.0140  0.0946 -0.2130
    9ASN     BB 3677  19.612  27.215  14.256 -0.1814  0.0472 -0.1303
    9ASN    SC1 3678  19.696  26.976  14.511 -0.2358  0.3378  0.1495
   10ASN     BB 3679  19.859  27.062  14.110  0.1927 -0.0032 -0.0272
   10ASN    SC1 3680  19.740  26.758  14.154 -0.3561 -0.0384  0.2465
   11THR     BB 3681  20.187  27.127  14.137 -0.3730  0.0072  0.1217
   11THR    SC1 3682  20.186  26.994  14.411 -0.0231 -0.1401  0.0575
   12GLN     BB 3683  20.248  27.429  14.166  0.0653 -0.1316  0.1857
   12GLN    SC1 3684  19.953  27.559  13.999  0.0381 -0.2432 -0.0317
   13GLY     BB 3685  20.172  27.678  14.393  0.0059 -0.0047 -0.3179
   14SER     BB 3686  19.864  27.718  14.442 -0.1445  0.1045 -0.4815
   14SER    SC1 3687  19.627  27.676  14.306 -0.3502 -0.1291  0.2596
   15GLU     BB 3688  19.746  27.961  14.607 -0.0135  0.1936  0.1828
   15GLU    SC1 3689  19.665  28.197  14.309  0.0779  0.1307 -0.1413
   16ASN     BB 3690  19.597  27.948  14.930  0.1294  0.1328  0.0743
   16ASN    SC1 3691  19.910  27.953  15.079  0.1492 -0.1390  0.2746
   17GLY     BB 3692  19.467  27.675  15.012  0.2522 -0.4191  0.0333
   18GLY     BB 3693  19.540  27.526  15.285 -0.0626 -0.1590  0.2413
   19ASN     BB 3694  19.633  27.232  15.243  0.2336  0.2691  0.2115
   19ASN    SC1 3695  19.310  27.093  15.400  0.1451 -0.1165  0.1344
   20ASN     BB 3696  19.872  27.008  15.424 -0.2002  0.4109 -0.0375
   20ASN    SC1 3697  20.105  27.163  15.337 -0.2398  0.3359  0.1523
   21ALA     BB 3698  19.673  27.162  15.668 -0.0134  0.0570  0.0512
   21ALA    SC1 3699  19.755  27.040  15.895 -0.1445 -0.0186  0.0592
   22ILE     BB 3700  19.533  27.502  15.772 -0.0221 -0.1644  0.0714
   22ILE    SC1 3701  19.243  27.469  15.596 -0.0533 -0.0819  0.1074
   23ASN     BB 3702  19.704  27.736  15.996  0.1763  0.0553 -0.5307
   23ASN    SC1 3703  19.914  28.012  15.938  0.1392  0.0999 -0.1780
   24MET     BB 3704  19.488  28.014  16.061  0.2514 -0.0077  0.2157
   24MET    SC1 3705  19.162  27.898  15.803 -0.0290  0.1064  0.2306
   25GLN     BB 3706  19.422  28.302  16.067 -0.0065  0.1581 -0.2255
   25GLN    SC1 3707  19.702  28.538  16.083 -0.0209 -0.0697  0.0192
   26ASP     BB 3708  19.125  28.381  16.060  0.0420  0.1361 -0.2285
   26ASP    SC1 3709  19.058  28.677  16.182  0.3109 -0.0793 -0.1267
   27VAL     BB 3710  18.932  28.119  16.201 -0.4254 -0.3099  0.0855
   27VAL    SC1 3711  19.140  27.975  16.349 -0.0534 -0.1763 -0.2865
   28ASN     BB 3712  18.761  28.121  16.523  0.1446  0.1824  0.0283
   28ASN    SC1 3713  19.004  28.380  16.565  0.0338  0.1583  0.0994
   29ASP     BB 3714  18.487  28.158  16.423 -0.3300  0.2469 -0.0375
   29ASP    SC1 3715  18.341  28.339  16.666  0.1872 -0.1520 -0.1762
   30LEU     BB 3716  18.485  28.176  16.076  0.0102 -0.2339 -0.1134
   30LEU    SC1 3717  18.717  28.006  15.879  0.4805 -0.2451 -0.3175
   31GLY     BB 3718  18.580  28.482  16.025 -0.1426 -0.1807 -0.2642
   32SER     BB 3719  18.417  28.788  15.993 -0.2718  0.0853  0.0885
   32SER    SC1 3720  18.687  28.880  16.033 -0.0628  0.3335  0.1441
   33THR     BB 3721  18.464  28.834  15.641 -0.3086 -0.3493 -0.1866
   33THR    SC1 3722  18.167  28.776  15.605 -0.4068 -0.0764  0.1318
   34MET     BB 3723  18.618  28.618  15.431 -0.1196  0.1117 -0.0452
   34MET    SC1 3724  18.664  28.311  15.610 -0.3400 -0.4268 -0.1462
   35THR     BB 3725  18.487  28.731  15.175 -0.0758 -0.0628  0.0655
   35THR    SC1 3726  18.457  28.534  14.945 -0.4266  0.1434 -0.0734
   36ASP     BB 3727  18.446  29.066  15.080  0.2313 -0.3092  0.0898
   36ASP    SC1 3728  18.172  29.038  15.253  0.2467  0.1856 -0.2745
   37GLN     BB 3729  18.318  29.021  14.786  0.0428 -0.0819 -0.1615
   37GLN    SC1 3730  18.314  29.311  14.546  0.2139 -0.3101  0.0485
   38ALA     BB 3731  17.959  29.009  14.806 -0.0938  0.0183  0.1464
   38ALA    SC1 3732  17.885  29.220  14.655  0.0673  0.0643  0.1308
   39LEU     BB 3733  17.761  28.964  15.112 -0.1491 -0.0553 -0.1790
   39LEU    SC1 3734  17.673  29.268  15.156  0.0917 -0.0033 -0.0484
   40ASN     BB 3735  17.762  28.693  15.316 -0.1485 -0.1626  0.1269
   40ASN    SC1 3736  17.746  28.336  15.211 -0.3940  0.2536  0.2167
   41ASP     BB 3737  17.754  28.575  15.614 -0.1311  0.1119  0.1298
   41ASP    SC1 3738  17.494  28.703  15.759  0.1794 -0.1293 -0.2276
   42ASP     BB 3739  17.930  28.522  15.872 -0.0086 -0.1009  0.2717
   42ASP    SC1 3740  18.237  28.383  15.784  0.0098  0.1512  0.0420
   43ASP     BB 3741  17.912  28.680  16.065 -0.3091  0.2050 -0.0533
   43ASP    SC1 3742  17.919  28.997  16.048 -0.0476  0.0756 -0.0731
   44ALA     BB 3743  17.815  28.594  16.341 -0.1122 -0.0181 -0.1625
   44ALA    SC1 3744  17.765  28.705  16.582 -0.2187 -0.4128  0.0060
   45GLU     BB 3745  17.530  28.439  16.387 -0.2355  0.0472  0.0651
   45GLU    SC1 3746  17.248  28.675  16.544 -0.0534 -0.2150  0.0946
   46THR     BB 3747  17.546  28.317  16.107 -0.1116 -0.1678  0.2246
   46THR    SC1 3748  17.330  28.113  16.039 -0.1774 -0.0992  0.2253
   47GLY     BB 3749  17.741  28.091  16.020  0.0434  0.1518  0.2762
   48LEU     BB 3750  18.045  27.985  15.940 -0.2204  0.0699 -0.1645
   48LEU    SC1 3751  18.266  27.807  16.172 -0.2414 -0.0356  0.0167
   49THR     BB 3752  17.978  27.718  15.785 -0.0538  0.0134  0.0818
   49THR    SC1 3753  17.725  27.775  15.625 -0.2061  0.1698  0.3691
   50ASP     BB 3754  18.008  27.399  15.866 -0.2149  0.0441  0.4043
   50ASP    SC1 3755  17.718  27.281  15.876  0.3065 -0.0217 -0.1698
   51GLY     BB 3756  18.200  27.413  16.117  0.0699  0.4298 -0.1888
   52GLU     BB 3757  18.291  27.182  16.270  0.0966  0.2780  0.3688
   52GLU    SC1 3758  18.236  27.243  16.606 -0.1637  0.0373 -0.2330
   53GLU     BB 3759  18.225  26.939  16.033  0.1921 -0.1267 -0.2081
   53GLU    SC1 3760  18.379  27.073  15.744  0.3175 -0.4489  0.0237
   54ASN     BB 3761  17.913  26.861  15.942  0.1667  0.1186  0.0554
   54ASN    SC1 3762  17.969  26.984  15.611  0.2434  0.6183 -0.1398
   55GLU     BB 3763  17.616  26.826  16.138  0.0205 -0.0836  0.1597
   55GLU    SC1 3764  17.778  26.433  16.235  0.0114 -0.0465  0.3691
   56GLU     BB 3765  17.519  26.955  16.441 -0.0073 -0.1224  0.4495
   56GLU    SC1 3766  17.123  26.985  16.403  0.0665 -0.0481  0.1309
   57PRO     BB 3767  17.734  27.172  16.583 -0.3596  0.0153 -0.1332
   57PRO    SC1 3768  17.800  27.011  16.871 -0.2070  0.3796 -0.0570
   58THR     BB 3769  17.421  27.390  16.629 -0.2538 -0.1155 -0.1824
   58THR    SC1 3770  17.527  27.407  16.344  0.1594 -0.1482 -0.0384
   59GLU     BB 3771  17.153  27.369  16.767 -0.0755 -0.0518  0.1179
   59GLU    SC1 3772  17.098  27.569  17.084  0.1939  0.1265  0.0194
   60GLU     BB 3773  16.913  27.390  16.582  0.1635  0.2457 -0.0524
   60GLU    SC1 3774  16.617  27.169  16.684 -0.2031 -0.0491  0.0288
   61GLU     BB 3775  16.958  27.475  16.281  0.0982 -0.0225  0.0777
   61GLU    SC1 3776  17.026  27.857  16.213 -0.0361 -0.0539  0.1379
    1ASN     BB 3777  17.276  14.814   9.617  0.0394 -0.0305 -0.0769
    1ASN    SC1 3778  17.311  15.148   9.446  0.0717 -0.1721  0.0480
    2GLN     BB 3779  17.021  14.635   9.465 -0.0089  0.0378 -0.1589
    2GLN    SC1 3780  17.012  14.426   9.814 -0.2088 -0.1407 -0.0416
    3CYS     BB 3781  16.759  14.894   9.424  0.0484 -0.1403  0.1460
    3CYS    SC1 3782  16.912  15.082   9.183  0.3570 -0.2363 -0.0989
    4LEU     BB 3783  16.484  14.889   9.550 -0.3052  0.2643 -0.1210
    4LEU    SC1 3784  16.543  14.636   9.811 -0.0938  0.1291  0.1591
    5PHE     BB 3785  16.381  15.063   9.786  0.2805  0.1951  0.2024
    5PHE    SC1 3786  16.102  15.117   9.843  0.1737 -0.1072 -0.2028
    5PHE    SC2 3787  15.900  14.843   9.831  0.1632 -0.1083 -0.0202
    5PHE    SC3 3788  15.928  14.987   9.581 -0.2208  0.0057 -0.0048
    6GLN     BB 3789  16.525  15.276   9.963 -0.1830  0.2325 -0.1902
    6GLN    SC1 3790  16.344  15.594   9.814  0.0381 -0.1012  0.1036
    7SER     BB 3791  16.794  15.294  10.146 -0.0794  0.0406 -0.1554
    7SER    SC1 3792  17.016  15.141  10.222  0.2352 -0.0534 -0.2269
    8THR     BB 3793  16.922  15.559  10.094 -0.1925 -0.0045 -0.2712
    8THR    SC1 3794  16.890  15.647  10.384 -0.1623 -0.0941 -0.2406
    9ASN     BB 3795  16.844  15.692   9.845  0.0017  0.1013 -0.1707
    9ASN    SC1 3796  16.710  15.688   9.512  0.1724 -0.0148 -0.0372
   10ASN     BB 3797  17.108  15.823   9.706 -0.0675 -0.1372 -0.0967
   10ASN    SC1 3798  16.899  16.116   9.646  0.0206  0.3081  0.0558
   11THR     BB 3799  17.438  15.848   9.648 -0.0728 -0.1049  0.1172
   11THR    SC1 3800  17.533  15.585   9.526 -0.0365 -0.0774  0.0859
   12GLN     BB 3801  17.672  16.051   9.571  0.2236 -0.1673  0.0620
   12GLN    SC1 3802  18.010  16.133   9.749  0.0052 -0.1338  0.1866
   13GLY     BB 3803  17.664  16.068   9.225  0.1067  0.2891 -0.0933
   14SER     BB 3804  17.455  15.811   9.115 -0.0699 -0.0636 -0.0869
   14SER    SC1 3805  17.576  15.656   8.939 -0.2471  0.0143 -0.0166
   15GLU     BB 3806  17.189  15.778   8.944  0.0287 -0.0767  0.1739
   15GLU    SC1 3807  16.987  16.093   8.868  0.1404  0.1107 -0.0791
   16ASN     BB 3808  17.120  15.548   8.807  0.3410  0.0229 -0.0168
   16ASN    SC1 3809  17.093  15.265   8.928 -0.0915  0.2904 -0.4555
   17GLY     BB 3810  17.043  15.737   8.523 -0.0217 -0.1337  0.0648
   18GLY     BB 3811  16.904  15.671   8.249 -0.1164  0.1923 -0.0780
   19ASN     BB 3812  16.969  15.480   7.985 -0.0450 -0.0324  0.1577
   19ASN    SC1 3813  17.165  15.667   7.741 -0.0735  0.1736 -0.2499
   20ASN     BB 3814  16.906  15.230   7.928 -0.0333  0.1132  0.2468
   20ASN    SC1 3815  16.612  15.255   8.105  0.2801  0.1105 -0.0198
   21ALA     BB 3816  16.987  15.127   7.585 -0.1983 -0.3866 -0.0720
   21ALA    SC1 3817  17.048  14.864   7.592  0.3113 -0.2754  0.0655
   22ILE     BB 3818  16.843  15.418   7.456  0.2646  0.3175  0.0912
   22ILE    SC1 3819  17.085  15.471   7.222 -0.0648  0.3037 -0.2618
   23ASN     BB 3820  16.485  15.535   7.322 -0.1765 -0.0125 -0.0601
   23ASN    SC1 3821  16.551  15.783   7.100  0.0723  0.0216  0.2159
   24MET     BB 3822  16.231  15.694   7.420 -0.0207 -0.3304  0.1439
   24MET    SC1 3823  15.969  15.538   7.362 -0.0732 -0.2833  0.2907
   25GLN     BB 3824  16.216  15.878   7.687 -0.4519 -0.0442  0.0229
   25GLN    SC1 3825  15.858  16.033   7.669 -0.2754 -0.0625 -0.0063
   26ASP     BB 3826  16.315  16.147   7.691 -0.2371  0.0127  0.2199
   26ASP    SC1 3827  16.356  16.201   7.360  0.2074 -0.0454 -0.0528
   27VAL     BB 3828  16.397  16.276   7.951  0.3619 -0.1834 -0.0750
   27VAL    SC1 3829  16.140  16.213   8.075  0.4108 -0.3006 -0.0321
   28ASN     BB 3830  16.538  16.072   8.235 -0.1075 -0.0647 -0.0732
   28ASN    SC1 3831  16.867  16.104   8.312  0.2551 -0.2739  0.4462
   29ASP     BB 3832  16.423  15.804   8.187 -0.0062 -0.0134 -0.0980
   29ASP    SC1 3833  16.577  15.669   7.893 -0.0498 -0.1936  0.1271
   30LEU     BB 3834  16.465  15.539   8.397 -0.0007  0.0222  0.0589
   30LEU    SC1 3835  16.144  15.379   8.355 -0.1035 -0.0003  0.1059
   31GLY     BB 3836  16.602  15.446   8.711  0.3291 -0.2457  0.1473
   32SER     BB 3837  16.656  15.689   8.971  0.1488  0.0044  0.1809
   32SER    SC1 3838  16.720  15.494   9.169  0.2681 -0.1574 -0.2036
   33THR     BB 3839  16.498  15.886   9.123  0.0517  0.0220 -0.0451
   33THR    SC1 3840  16.346  15.684   9.294 -0.1546  0.1621 -0.0591
   34MET     BB 3841  16.424  16.191   9.101 -0.0495 -0.2440  0.0190
   34MET    SC1 3842  16.744  16.314   9.254  0.0014  0.0525  0.2716
   35THR     BB 3843  16.204  16.326   8.841  0.1783  0.0446  0.1035
   35THR    SC1 3844  15.995  16.407   9.047  0.1039  0.2402 -0.0465
   36ASP     BB 3845  16.147  16.197   8.522  0.0787  0.1837 -0.2844
   36ASP    SC1 3846  16.276  15.911   8.631  0.1359 -0.0737 -0.1203
   37GLN     BB 3847  15.853  16.136   8.399  0.1618  0.1402  0.1697
   37GLN    SC1 3848  15.903  15.870   8.128 -0.1877 -0.3547 -0.1362
   38ALA     BB 3849  15.743  16.098   8.681  0.3532  0.0558  0.2356
   38ALA    SC1 3850  15.602  15.914   8.820 -0.0648  0.1547 -0.0374
   39LEU     BB 3851  15.590  16.382   8.757  0.0299  0.0283 -0.1067
   39LEU    SC1 3852  15.304  16.159   8.777 -0.0289 -0.1770 -0.2888
   40ASN     BB 3853  15.799  16.572   8.632 -0.1205 -0.3406  0.1331
   40ASN    SC1 3854  15.608  16.622   8.349 -0.2295  0.0631  0.6047
   41ASP     BB 3855  16.004  16.733   8.664 -0.1644  0.2429 -0.4061
   41ASP    SC1 3856  15.995  16.906   8.348 -0.1782  0.1770 -0.0850
   42ASP     BB 3857  16.116  16.833   8.953 -0.0398  0.0418  0.1287
   42ASP    SC1 3858  16.464  16.735   8.899 -0.0554  0.2260 -0.1758
   43ASP     BB 3859  15.932  16.994   9.157  0.2690 -0.1446  0.1018
   43ASP    SC1 3860  15.676  16.740   9.037 -0.3755  0.3030 -0.1724
   44ALA     BB 3861  15.646  17.218   9.120 -0.2607 -0.2502 -0.3137
   44ALA    SC1 3862  15.607  17.183   9.385  0.0585  0.1921 -0.1971
   45GLU     BB 3863  15.675  17.424   8.894 -0.0824 -0.4779  0.2409
   45GLU    SC1 3864  15.370  17.385   8.697  0.0976 -0.1175 -0.2841
   46THR     BB 3865  15.883  17.274   8.651 -0.0595  0.0633  0.0189
   46THR    SC1 3866  16.131  17.218   8.819 -0.0454  0.1196  0.0170
   47GLY     BB 3867  15.991  17.319   8.333 -0.4019 -0.2128 -0.1576
   48LEU     BB 3868  16.289  17.307   8.230 -0.0640  0.2463 -0.1939
   48LEU    SC1 3869  16.286  17.670   8.331 -0.0903  0.3268 -0.0953
   49THR     BB 3870  16.432  17.150   8.486  0.0148  0.0541  0.2200
   49THR    SC1 3871  16.661  17.020   8.333  0.0184  0.0726  0.2099
   50ASP     BB 3872  16.590  17.228   8.742 -0.0893 -0.0225 -0.1288
   50ASP    SC1 3873  16.733  17.499   8.676  0.1401 -0.2440  0.2166
   51GLY     BB 3874  16.780  17.025   8.818  0.0091 -0.0867 -0.2410
   52GLU     BB 3875  17.069  17.030   8.632 -0.2530  0.0825  0.0075
   52GLU    SC1 3876  17.252  17.124   8.890  0.0059  0.0744 -0.1659
   53GLU     BB 3877  17.098  16.968   8.290 -0.1897  0.1215 -0.0908
   53GLU    SC1 3878  17.454  16.850   8.170  0.0397  0.0956 -0.0541
   54ASN     BB 3879  17.025  17.168   8.091  0.0795 -0.3370 -0.2769
   54ASN    SC1 3880  16.924  17.428   8.256 -0.2176  0.1394 -0.1755
   55GLU     BB 3881  17.239  17.249   7.829 -0.0210  0.2156 -0.1021
   55GLU    SC1 3882  16.958  17.338   7.574  0.1506  0.0845 -0.3279
   56GLU     BB 3883  17.524  17.401   7.719 -0.0068 -0.2359 -0.0556
   56GLU    SC1 3884  17.658  17.698   7.992 -0.0237  0.2869  0.0228
   57PRO     BB 3885  17.551  17.339   7.430 -0.2657 -0.3172  0.1814
   57PRO    SC1 3886  17.329  17.463   7.281 -0.1099 -0.0459  0.0558
   58THR     BB 3887  17.813  17.184   7.264 -0.1452 -0.1106  0.0943
   58THR    SC1 3888  17.736  16.890   7.235 -0.2534 -0.0980  0.2366
   59GLU     BB 3889  18.027  17.419   7.044  0.0104 -0.0722  0.1498
   59GLU    SC1 3890  17.673  17.556   6.914 -0.0029  0.2600  0.3934
   60GLU     BB 3891  18.244  17.280   6.859 -0.1204 -0.0494  0.1555
   60GLU    SC1 3892  18.217  16.948   6.975  0.1530  0.0588 -0.0914
   61GLU     BB 3893  18.475  17.435   6.724 -0.1956  0.1940  0.2497
   61GLU    SC1 3894  18.616  17.619   7.011 -0.2649  0.1839 -0.3917
    1ASN     BB 3895   6.806  24.750   6.725 -0.0293 -0.2753 -0.1037
    1ASN    SC1 3896   7.114  24.603   6.734  0.0396 -0.0359  0.0724
    2GLN     BB 3897   6.546  24.566   6.846  0.1448 -0.3120 -0.1035
    2GLN    SC1 3898   6.555  24.877   7.127 -0.1360 -0.0306 -0.2634
    3CYS     BB 3899   6.225  24.660   6.814 -0.0044 -0.1913  0.1602
    3CYS    SC1 3900   6.316  24.964   6.709  0.0470 -0.1292 -0.4828
    4LEU     BB 3901   5.997  24.663   6.587  0.2952 -0.0890  0.0190
    4LEU    SC1 3902   5.894  24.993   6.548 -0.1441 -0.0949  0.1282
    5PHE     BB 3903   5.835  24.426   6.371  0.1339 -0.0889  0.1602
    5PHE    SC1 3904   5.919  24.429   6.056 -0.0450  0.1214  0.3028
    5PHE    SC2 3905   6.173  24.250   5.918 -0.1717  0.0539  0.1532
    5PHE    SC3 3906   6.230  24.531   5.962 -0.0888  0.0502  0.0736
    6GLN     BB 3907   5.901  24.191   6.626  0.0650  0.1900  0.3514
    6GLN    SC1 3908   5.671  24.275   6.912  0.0190  0.1125 -0.0507
    7SER     BB 3909   6.024  23.924   6.608 -0.0940 -0.2735  0.0458
    7SER    SC1 3910   5.958  23.760   6.357  0.3897 -0.2109 -0.0700
    8THR     BB 3911   6.152  23.793   6.845  0.0061  0.0556  0.0002
    8THR    SC1 3912   6.380  23.640   6.711 -0.2046 -0.2287 -0.0449
    9ASN     BB 3913   5.992  23.641   7.096 -0.1515 -0.2790 -0.0760
    9ASN    SC1 3914   5.870  23.899   7.232  0.2312 -0.3805  0.1996
   10ASN     BB 3915   5.934  23.314   7.179 -0.2974 -0.2618  0.0629
   10ASN    SC1 3916   5.802  23.314   7.509  0.1241  0.1499  0.2854
   11THR     BB 3917   6.199  23.120   7.078  0.0470 -0.0993  0.0870
   11THR    SC1 3918   6.414  23.121   6.862 -0.3742  0.0333 -0.3485
   12GLN     BB 3919   6.418  23.135   7.321 -0.0972 -0.1793  0.1008
   12GLN    SC1 3920   6.253  23.460   7.533 -0.0264  0.0160  0.1310
   13GLY     BB 3921   6.582  22.923   7.479 -0.1137  0.0817  0.0005
   14SER     BB 3922   6.893  22.799   7.541  0.0281  0.0450  0.0143
   14SER    SC1 3923   6.845  22.559   7.523  0.0716  0.0135  0.3683
   15GLU     BB 3924   6.823  22.838   7.830 -0.1183 -0.3696  0.0301
   15GLU    SC1 3925   6.747  22.482   7.962  0.1664  0.2003  0.1250
   16ASN     BB 3926   6.563  22.998   7.936 -0.0969 -0.1933 -0.0578
   16ASN    SC1 3927   6.686  23.030   8.278 -0.0308 -0.3193  0.3563
   17GLY     BB 3928   6.461  23.263   7.870  0.1027  0.0118  0.1479
   18GLY     BB 3929   6.685  23.353   7.630  0.0479  0.2069 -0.2164
   19ASN     BB 3930   6.752  23.703   7.596 -0.0951  0.0533  0.1235
   19ASN    SC1 3931   6.967  23.677   7.836 -0.0656  0.1261 -0.0140
   20ASN     BB 3932   6.800  23.692   7.292  0.1204  0.1180 -0.3648
   20ASN    SC1 3933   6.491  23.606   7.170  0.0943  0.1874  0.0420
   21ALA     BB 3934   6.897  23.371   7.263  0.0279 -0.0841 -0.0139
   21ALA    SC1 3935   6.729  23.265   7.081  0.0356 -0.0825 -0.0219
   22ILE     BB 3936   7.185  23.326   7.124  0.0709 -0.0914 -0.3375
   22ILE    SC1 3937   7.079  23.002   7.126  0.3876 -0.2011 -0.5040
   23ASN     BB 3938   7.342  23.438   6.829  0.0105 -0.2228  0.1720
   23ASN    SC1 3939   7.657  23.276   6.765 -0.1251 -0.0139  0.0755
   24MET     BB 3940   7.352  23.719   6.688  0.0646  0.2943  0.0962
   24MET    SC1 3941   7.073  23.871   6.845  0.1182 -0.1725  0.0324
   25GLN     BB 3942   7.252  23.722   6.388 -0.0684  0.1860  0.0039
   25GLN    SC1 3943   7.139  24.109   6.218 -0.0599  0.2496 -0.0545
   26ASP     BB 3944   7.127  23.529   6.108 -0.2960  0.0364  0.1267
   26ASP    SC1 3945   6.939  23.342   6.348  0.0633 -0.1400  0.1082
   27VAL     BB 3946   7.327  23.393   5.856 -0.1096  0.2826 -0.3461
   27VAL    SC1 3947   7.573  23.472   5.992 -0.1495  0.0077 -0.1060
   28ASN     BB 3948   7.168  23.308   5.588 -0.1385 -0.0880  0.1105
   28ASN    SC1 3949   6.906  23.532   5.582  0.0850  0.0578 -0.1729
   29ASP     BB 3950   6.999  23.080   5.714 -0.2555 -0.0980  0.1501
   29ASP    SC1 3951   6.897  22.863   5.522 -0.0869 -0.0277 -0.0108
   30LEU     BB 3952   7.016  23.048   6.012 -0.2342 -0.0895  0.1861
   30LEU    SC1 3953   7.288  22.785   6.047  0.0641  0.0698  0.1271
   31GLY     BB 3954   6.917  22.857   6.203  0.0580 -0.0235  0.0697
   32SER     BB 3955   6.837  22.560   6.174 -0.0484  0.0663 -0.2127
   32SER    SC1 3956   6.923  22.614   5.906 -0.1042 -0.2179  0.1493
   33THR     BB 3957   7.054  22.358   6.344  0.0392 -0.0887  0.1295
   33THR    SC1 3958   7.138  22.589   6.524  0.0806 -0.2270  0.2907
   34MET     BB 3959   6.886  22.162   6.532 -0.2295 -0.2964 -0.0449
   34MET    SC1 3960   7.144  21.881   6.492  0.1541  0.1573  0.0336
   35THR     BB 3961   6.623  21.996   6.535 -0.1550 -0.4502 -0.3133
   35THR    SC1 3962   6.509  22.145   6.295  0.0728 -0.0293 -0.1703
   36ASP     BB 3963   6.622  21.686   6.623 -0.1857  0.0290 -0.2418
   36ASP    SC1 3964   6.377  21.668   6.872  0.3337 -0.0565 -0.1843
   37GLN     BB 3965   6.884  21.472   6.547 -0.0601 -0.2015 -0.1593
   37GLN    SC1 3966   6.892  21.440   6.152 -0.1479 -0.2729 -0.0712
   38ALA     BB 3967   7.166  21.388   6.746  0.1769 -0.0580  0.0910
   38ALA    SC1 3968   7.358  21.578   6.741 -0.0895  0.2190  0.0857
   39LEU     BB 3969   7.280  21.120   6.949 -0.2104  0.0310 -0.1531
   39LEU    SC1 3970   7.554  21.361   7.086  0.1501  0.1229 -0.3189
   40ASN     BB 3971   7.238  21.117   7.276  0.0731  0.1229  0.1260
   40ASN    SC1 3972   7.322  20.988   7.523 -0.0673  0.2771  0.1288
   41ASP     BB 3973   7.009  20.806   7.187  0.0317  0.0033 -0.0824
   41ASP    SC1 3974   7.108  20.511   7.236 -0.0231  0.1061  0.1716
   42ASP     BB 3975   6.721  20.959   7.236 -0.1117  0.1430 -0.1711
   42ASP    SC1 3976   6.484  20.835   7.056  0.1581  0.3602  0.0281
   43ASP     BB 3977   6.546  20.856   7.504  0.1087 -0.0408  0.2491
   43ASP    SC1 3978   6.568  21.121   7.753 -0.0486  0.1465 -0.0146
   44ALA     BB 3979   6.657  20.551   7.420  0.0076 -0.0490  0.2970
   44ALA    SC1 3980   6.523  20.421   7.615  0.1784 -0.1222  0.3684
   45GLU     BB 3981   6.653  20.415   7.132  0.0291 -0.0301  0.0961
   45GLU    SC1 3982   6.410  20.107   7.074 -0.3509 -0.2038  0.0782
   46THR     BB 3983   6.748  20.485   6.871 -0.0385 -0.1289 -0.2876
   46THR    SC1 3984   6.783  20.230   6.708 -0.1077 -0.1476 -0.2734
   47GLY     BB 3985   6.540  20.607   6.654 -0.1473 -0.1444 -0.0827
   48LEU     BB 3986   6.256  20.757   6.645 -0.2172 -0.1680 -0.0890
   48LEU    SC1 3987   5.947  20.974   6.691  0.3883 -0.1113 -0.1309
   49THR     BB 3988   6.308  21.033   6.409  0.1333  0.0522  0.0235
   49THR    SC1 3989   6.447  21.304   6.424  0.2198  0.0188 -0.1479
   50ASP     BB 3990   6.272  21.092   6.077 -0.1366  0.0940  0.3062
   50ASP    SC1 3991   6.098  20.836   5.923  0.1633  0.0024  0.2240
   51GLY     BB 3992   6.544  21.295   5.928  0.0330 -0.0926 -0.0477
   52GLU     BB 3993   6.565  21.471   5.632 -0.0685 -0.1267 -0.0894
   52GLU    SC1 3994   6.266  21.737   5.622  0.0155 -0.0593 -0.0588
   53GLU     BB 3995   6.756  21.350   5.396 -0.2246  0.0151 -0.0084
   53GLU    SC1 3996   6.583  21.034   5.249 -0.0631 -0.2128 -0.1974
   54ASN     BB 3997   6.980  21.154   5.533  0.0024 -0.0636  0.0138
   54ASN    SC1 3998   6.955  21.103   5.874 -0.1351 -0.3858  0.0593
   55GLU     BB 3999   7.229  21.104   5.393 -0.0065 -0.1759 -0.1937
   55GLU    SC1 4000   7.220  21.380   5.103 -0.1847  0.4230  0.0252
   56GLU     BB 4001   7.439  20.934   5.165 -0.0533 -0.1097 -0.0010
   56GLU    SC1 4002   7.586  20.738   5.459 -0.1053  0.0085 -0.1770
   57PRO     BB 4003   7.603  21.049   4.883 -0.4901 -0.1426 -0.2389
   57PRO    SC1 4004   7.753  21.242   5.085 -0.0597 -0.3424 -0.3307
   58THR     BB 4005   7.501  21.120   4.558 -0.0515  0.1684  0.0619
   58THR    SC1 4006   7.716  20.930   4.453  0.0248  0.3633 -0.1435
   59GLU     BB 4007   7.206  21.206   4.500  0.0706 -0.2993 -0.0020
   59GLU    SC1 4008   7.010  20.911   4.340  0.3260 -0.1267 -0.0798
   60GLU     BB 4009   7.173  21.403   4.183 -0.2361 -0.3611 -0.2125
   60GLU    SC1 4010   6.976  21.216   3.930  0.0826 -0.1372 -0.0218
   61GLU     BB 4011   7.448  21.569   4.315  0.2525  0.2042  0.2938
   61GLU    SC1 4012   7.672  21.356   4.125 -0.0482  0.1459 -0.0750
    1ASN     BB 4013  21.743  24.810   8.783 -0.0423  0.0471 -0.0151
    1ASN    SC1 4014  21.918  24.857   8.494 -0.0421  0.1149  0.0095
    2GLN     BB 4015  21.523  24.544   8.800 -0.0776 -0.1958  0.1269
    2GLN    SC1 4016  21.752  24.382   8.551 -0.4392  0.0409 -0.0448
    3CYS     BB 4017  21.484  24.301   9.036  0.0006  0.1482 -0.2958
    3CYS    SC1 4018  21.309  24.089   8.848  0.0961 -0.1942 -0.1101
    4LEU     BB 4019  21.581  24.073   9.220 -0.1349  0.1797 -0.1779
    4LEU    SC1 4020  21.599  24.273   9.505  0.2991  0.0182  0.3237
    5PHE     BB 4021  21.433  23.811   9.135  0.2640 -0.0725 -0.2943
    5PHE    SC1 4022  21.238  23.751   9.397  0.2078  0.1058 -0.1132
    5PHE    SC2 4023  20.982  23.968   9.453  0.3980  0.3839 -0.2941
    5PHE    SC3 4024  21.235  24.041   9.574  0.3670  0.0432 -0.0055
    6GLN     BB 4025  21.666  23.533   9.200  0.1058 -0.1244 -0.1187
    6GLN    SC1 4026  21.429  23.361   9.448 -0.0006  0.1633  0.0028
    7SER     BB 4027  21.947  23.584   9.275  0.0250 -0.1179 -0.0549
    7SER    SC1 4028  22.027  23.865   9.213 -0.3932 -0.5495 -0.4069
    8THR     BB 4029  22.026  23.606   9.587  0.1572 -0.2944  0.0147
    8THR    SC1 4030  22.257  23.787   9.670 -0.1353  0.1774 -0.1571
    9ASN     BB 4031  21.961  23.395   9.859  0.2875 -0.0800  0.0432
    9ASN    SC1 4032  21.678  23.411   9.837  0.0399 -0.3022 -0.3372
   10ASN     BB 4033  22.000  23.076   9.909 -0.2244  0.1418  0.3280
   10ASN    SC1 4034  21.805  23.121  10.185  0.1247 -0.2820  0.0441
   11THR     BB 4035  22.098  22.834   9.765 -0.1055  0.1792 -0.0052
   11THR    SC1 4036  21.998  22.828   9.477 -0.1415  0.0112  0.0101
   12GLN     BB 4037  22.073  22.515   9.860  0.2438  0.1367 -0.0882
   12GLN    SC1 4038  22.212  22.354   9.536 -0.1135  0.0019  0.2199
   13GLY     BB 4039  21.810  22.265   9.874  0.0628  0.1952 -0.2438
   14SER     BB 4040  21.787  21.969   9.808 -0.0864 -0.0149  0.1211
   14SER    SC1 4041  21.875  21.908  10.077 -0.3287  0.1292 -0.2719
   15GLU     BB 4042  22.010  21.844   9.601 -0.0239  0.0194 -0.3983
   15GLU    SC1 4043  21.741  21.625   9.441  0.0565  0.0670 -0.1379
   16ASN     BB 4044  22.346  21.822   9.622 -0.2093  0.2576  0.0311
   16ASN    SC1 4045  22.408  21.939   9.297  0.1006  0.2192 -0.0304
   17GLY     BB 4046  22.563  21.528   9.726 -0.1744 -0.4136 -0.3203
   18GLY     BB 4047  22.831  21.395   9.516 -0.4233 -0.1398  0.0819
   19ASN     BB 4048  22.672  21.150   9.396  0.1696 -0.3265 -0.0989
   19ASN    SC1 4049  22.303  21.091   9.347 -0.1220 -0.1310 -0.1093
   20ASN     BB 4050  22.723  20.832   9.228  0.2271  0.2046  0.2770
   20ASN    SC1 4051  22.626  20.582   9.379 -0.2239  0.1888 -0.0473
   21ALA     BB 4052  22.539  20.736   8.980 -0.1620  0.0170 -0.0521
   21ALA    SC1 4053  22.476  20.474   8.960  0.0103 -0.0149 -0.2042
   22ILE     BB 4054  22.656  20.758   8.652  0.0240 -0.0870 -0.0431
   22ILE    SC1 4055  22.904  20.536   8.725 -0.0909 -0.0425  0.5326
   23ASN     BB 4056  22.711  20.990   8.426 -0.0039  0.0374  0.1798
   23ASN    SC1 4057  22.806  21.231   8.665  0.2959 -0.1476 -0.0917
   24MET     BB 4058  22.588  21.050   8.154 -0.0369  0.3275  0.0747
   24MET    SC1 4059  22.854  20.890   7.939 -0.0924  0.3085  0.2368
   25GLN     BB 4060  22.275  21.128   8.152 -0.3849 -0.0116  0.0842
   25GLN    SC1 4061  22.161  20.934   7.859 -0.3248  0.0498  0.2004
   26ASP     BB 4062  22.097  21.169   8.392 -0.2392  0.2936 -0.1122
   26ASP    SC1 4063  22.267  21.080   8.681  0.1696 -0.0070  0.3533
   27VAL     BB 4064  21.883  20.932   8.510 -0.0193  0.1123 -0.1467
   27VAL    SC1 4065  21.686  21.058   8.685 -0.1110  0.0571 -0.2097
   28ASN     BB 4066  21.822  20.608   8.396  0.2823 -0.1562  0.2648
   28ASN    SC1 4067  21.769  20.344   8.608 -0.2050 -0.2704 -0.1608
   29ASP     BB 4068  21.826  20.630   8.083  0.1779 -0.2253 -0.0930
   29ASP    SC1 4069  22.100  20.505   7.973 -0.0810 -0.3122  0.2364
   30LEU     BB 4070  21.516  20.567   7.951  0.2828  0.1294  0.0934
   30LEU    SC1 4071  21.555  20.322   7.705 -0.0189  0.0009 -0.0260
   31GLY     BB 4072  21.512  20.851   7.844  0.1607 -0.2593  0.0546
   32SER     BB 4073  21.195  20.939   7.861  0.0674 -0.3330  0.1032
   32SER    SC1 4074  21.169  21.129   7.660 -0.2182 -0.0495  0.2443
   33THR     BB 4075  20.950  20.993   8.089  0.0507 -0.0941  0.0662
   33THR    SC1 4076  20.980  20.783   8.309  0.2617  0.1506  0.2770
   34MET     BB 4077  20.618  20.859   8.011 -0.1793  0.2170  0.0178
   34MET    SC1 4078  20.588  20.568   8.268  0.4586 -0.2241  0.2621
   35THR     BB 4079  20.528  20.781   7.669  0.0039  0.2424  0.1246
   35THR    SC1 4080  20.813  20.811   7.563  0.0569 -0.2084  0.1207
   36ASP     BB 4081  20.229  20.674   7.670  0.0253  0.0071  0.1083
   36ASP    SC1 4082  20.230  20.614   7.319 -0.3031  0.1388 -0.0866
   37GLN     BB 4083  19.930  20.775   7.686  0.0790 -0.0314 -0.1797
   37GLN    SC1 4084  19.767  20.481   7.492 -0.2988 -0.3066  0.3400
   38ALA     BB 4085  19.838  21.086   7.617 -0.0772  0.1208  0.1443
   38ALA    SC1 4086  20.095  21.102   7.536 -0.1041  0.1439  0.0616
   39LEU     BB 4087  19.566  21.109   7.556 -0.1106 -0.0497  0.0938
   39LEU    SC1 4088  19.564  21.398   7.793  0.0970  0.2508  0.1316
   40ASN     BB 4089  19.428  20.804   7.634 -0.0739 -0.2680  0.1333
   40ASN    SC1 4090  19.431  20.802   7.259  0.1366 -0.3515  0.1507
   41ASP     BB 4091  19.474  20.765   7.948 -0.1169  0.3645 -0.1816
   41ASP    SC1 4092  19.686  20.514   8.001  0.1027  0.1553 -0.0017
   42ASP     BB 4093  19.419  21.065   8.073 -0.2202 -0.0626 -0.1149
   42ASP    SC1 4094  19.083  21.079   8.057  0.0812  0.2683 -0.1254
   43ASP     BB 4095  19.704  21.200   8.153  0.4161  0.0565  0.2146
   43ASP    SC1 4096  19.989  21.043   8.061  0.0509 -0.0359  0.5229
   44ALA     BB 4097  19.705  21.436   8.387 -0.1576 -0.1841 -0.1639
   44ALA    SC1 4098  19.541  21.573   8.221 -0.1354  0.0079 -0.0299
   45GLU     BB 4099  19.887  21.304   8.577 -0.0604 -0.0008 -0.0712
   45GLU    SC1 4100  20.204  21.437   8.375  0.0111 -0.2198 -0.0968
   46THR     BB 4101  19.860  20.978   8.570 -0.0607 -0.0716 -0.2764
   46THR    SC1 4102  19.739  20.804   8.352 -0.3304 -0.0740 -0.1295
   47GLY     BB 4103  19.636  20.968   8.830 -0.0905 -0.1588  0.2294
   48LEU     BB 4104  19.420  20.757   8.685  0.4242 -0.1760  0.1719
   48LEU    SC1 4105  19.509  20.434   8.541  0.0233 -0.1272 -0.6258
   49THR     BB 4106  19.192  20.549   8.880 -0.0405  0.1151  0.0060
   49THR    SC1 4107  18.978  20.600   8.669  0.0636  0.0991 -0.1042
   50ASP     BB 4108  19.105  20.678   9.160  0.2288  0.1298  0.1004
   50ASP    SC1 4109  19.169  21.005   9.012  0.5641  0.1961  0.1532
   51GLY     BB 4110  19.078  20.535   9.469  0.2220  0.2004 -0.0012
   52GLU     BB 4111  19.036  20.790   9.720  0.2909  0.1462  0.5821
   52GLU    SC1 4112  19.406  20.658   9.726  0.1294  0.0009  0.0004
   53GLU     BB 4113  18.779  20.806   9.882 -0.1139  0.4239 -0.0143
   53GLU    SC1 4114  18.811  20.528  10.164  0.0733  0.0943 -0.1860
   54ASN     BB 4115  18.492  20.861   9.771 -0.1296  0.0688 -0.0547
   54ASN    SC1 4116  18.335  21.068  10.005  0.1051  0.0873 -0.2831
   55GLU     BB 4117  18.281  21.100   9.547 -0.0092  0.0107  0.0751
   55GLU    SC1 4118  17.980  21.227   9.813 -0.2004 -0.0885  0.4658
   56GLU     BB 4119  18.242  21.038   9.179  0.0151  0.1066 -0.0335
   56GLU    SC1 4120  18.438  21.333   9.133 -0.1127 -0.0319 -0.0730
   57PRO     BB 4121  17.975  20.945   8.991  0.1623 -0.0322 -0.1308
   57PRO    SC1 4122  18.129  21.084   8.742 -0.1046 -0.3451  0.0032
   58THR     BB 4123  17.714  20.911   9.120 -0.1247  0.1340 -0.2590
   58THR    SC1 4124  17.744  21.017   9.404 -0.0099  0.1153 -0.2637
   59GLU     BB 4125  17.405  20.910   9.013 -0.1274 -0.2351 -0.0017
   59GLU    SC1 4126  17.246  20.946   9.340 -0.2142  0.0375 -0.2732
   60GLU     BB 4127  17.322  21.154   8.793 -0.1935  0.1121 -0.0081
   60GLU    SC1 4128  16.992  21.012   8.649 -0.0866  0.3515  0.0586
   61GLU     BB 4129  17.505  21.451   8.835  0.0560 -0.0745  0.1635
   61GLU    SC1 4130  17.160  21.579   8.990  0.1072 -0.0745  0.1877
  25.33201  25.33201  25.33201
