# Supplementary material for: The juxtamembrane linker of synaptotagmin 1 regulates Ca2+ binding via liquid-liquid phase separation
Source: Nat Commun. 2024 Jan 4;15:262. doi: 10.1038/s41467-023-44414-5 (PMC10766989; doi:10.1038/s41467-023-44414-5)
Supplement: Supplementary file 13 — Supplementary Dataset 5 [file 41467_2023_44414_MOESM13_ESM.txt]

Title of the system in water
 5032
    1LYS     BB    1  12.684  20.847  24.704 -0.1973  0.0869 -0.2163
    1LYS    SC1    2  12.938  20.965  24.844  0.1081  0.1060  0.1668
    1LYS    SC2    3  13.267  20.981  24.926 -0.0670 -0.0024  0.2656
    2LYS     BB    4  12.481  20.741  24.970 -0.1067  0.2585 -0.0254
    2LYS    SC1    5  12.646  20.628  25.248 -0.0321 -0.1097 -0.0689
    2LYS    SC2    6  12.653  20.299  25.143 -0.1463  0.0339  0.1633
    3CYS     BB    7  12.279  20.917  25.120  0.1647  0.0011  0.3285
    3CYS    SC1    8  11.984  20.871  24.988 -0.0616  0.2022  0.0085
    4LEU     BB    9  12.158  21.254  25.075  0.1591  0.0092  0.0621
    4LEU    SC1   10  11.798  21.213  25.123 -0.3423 -0.5221 -0.2522
    5PHE     BB   11  12.327  21.482  25.077 -0.2942 -0.0667 -0.0978
    5PHE    SC1   12  12.279  21.604  25.365  0.1432 -0.1464  0.1167
    5PHE    SC2   13  11.950  21.521  25.376  0.0787  0.0783 -0.0504
    5PHE    SC3   14  12.125  21.349  25.530 -0.1290  0.0201  0.1264
    6LYS     BB   15  12.305  21.762  24.908  0.0020 -0.0366  0.1000
    6LYS    SC1   16  12.378  21.971  25.087  0.2252 -0.0804  0.0323
    6LYS    SC2   17  12.575  21.965  25.372  0.1172  0.1920 -0.0489
    7LYS     BB   18  12.394  21.800  24.557 -0.1651 -0.1200  0.1101
    7LYS    SC1   19  12.575  22.062  24.582  0.4054 -0.0700 -0.1464
    7LYS    SC2   20  12.626  22.378  24.406 -0.0403  0.2006  0.1128
    8LYS     BB   21  12.429  21.569  24.320 -0.2586  0.1414  0.1058
    8LYS    SC1   22  12.694  21.500  24.304  0.0236  0.1508 -0.1681
    8LYS    SC2   23  12.873  21.674  24.565  0.0659 -0.0301  0.2223
    9ASN     BB   24  12.259  21.271  24.270 -0.0029  0.3849  0.1348
    9ASN    SC1   25  12.511  21.053  24.337  0.1358 -0.1396  0.2415
   10LYS     BB   26  11.989  21.073  24.393 -0.3430 -0.1853  0.1254
   10LYS    SC1   27  11.900  20.964  24.153 -0.2069  0.1812  0.1653
   10LYS    SC2   28  11.735  20.866  23.886  0.0477 -0.2824 -0.2116
   11LYS     BB   29  11.874  21.115  24.693  0.0844 -0.0655  0.3213
   11LYS    SC1   30  11.757  20.832  24.720  0.0299  0.2512 -0.0305
   11LYS    SC2   31  11.840  20.566  24.800 -0.0904  0.1669  0.0808
   12LYS     BB   32  11.543  21.239  24.703 -0.0631 -0.1762 -0.3613
   12LYS    SC1   33  11.345  21.007  24.797 -0.3186 -0.0620 -0.2880
   12LYS    SC2   34  11.068  21.032  25.048  0.3636 -0.1819  0.1521
   13GLY     BB   35  11.395  21.366  24.389  0.1207 -0.3161  0.0635
   14LYS     BB   36  11.368  21.651  24.435  0.1731 -0.3115 -0.0223
   14LYS    SC1   37  11.468  21.708  24.750 -0.1222 -0.0219  0.1545
   14LYS    SC2   38  11.464  21.924  25.032  0.1397  0.2766 -0.0580
   15GLU     BB   39  11.192  21.925  24.359  0.3927  0.1647 -0.0443
   15GLU    SC1   40  10.863  21.690  24.382 -0.0784 -0.1299  0.3847
   16LYS     BB   41  11.258  22.053  24.104  0.1195  0.2426  0.0591
   16LYS    SC1   42  11.286  22.065  23.808  0.0123  0.1964  0.0767
   16LYS    SC2   43  11.475  22.186  23.552  0.1132 -0.1540  0.4487
   17GLY     BB   44  11.540  22.283  24.057 -0.0156 -0.1099 -0.0175
   18GLY     BB   45  11.815  22.242  23.886  0.0263 -0.2654  0.0020
   19LYS     BB   46  12.060  22.331  24.091  0.0302 -0.3050  0.0742
   19LYS    SC1   47  12.011  22.645  24.211  0.3916  0.1655  0.2310
   19LYS    SC2   48  11.951  23.019  24.250 -0.1755 -0.1715  0.1174
   20ASN     BB   49  12.228  22.085  24.071 -0.1038 -0.0063 -0.2167
   20ASN    SC1   50  12.071  21.918  24.254  0.0016  0.0459 -0.2586
   21ALA     BB   51  12.272  21.904  23.803 -0.0687  0.0922 -0.2003
   21ALA    SC1   52  12.104  21.909  23.591 -0.3929 -0.1487  0.0387
   22ILE     BB   53  12.473  21.573  23.816 -0.1185 -0.2266  0.0216
   22ILE    SC1   54  12.407  21.361  23.557 -0.4273 -0.0899 -0.0166
   23ASN     BB   55  12.779  21.535  23.699 -0.2494 -0.2239 -0.1472
   23ASN    SC1   56  12.935  21.372  23.964 -0.1992  0.0406 -0.1668
   24MET     BB   57  12.879  21.588  23.419  0.0296  0.0406  0.1040
   24MET    SC1   58  12.768  21.354  23.178  0.1585  0.2175  0.4242
   25LYS     BB   59  13.186  21.816  23.468 -0.1011  0.0615  0.0092
   25LYS    SC1   60  13.057  21.926  23.227  0.0711 -0.5700  0.2093
   25LYS    SC2   61  13.017  22.284  23.292  0.0433  0.0476  0.1173
   26ASP     BB   62  13.259  22.083  23.657 -0.0284  0.0637  0.0907
   26ASP    SC1   63  13.042  22.149  23.929  0.2387 -0.1776 -0.0878
   27VAL     BB   64  13.552  22.118  23.790 -0.3392 -0.1505 -0.3382
   27VAL    SC1   65  13.671  22.367  23.696  0.0538 -0.1599  0.0999
   28LYS     BB   66  13.748  21.987  24.020  0.2372 -0.3306  0.1257
   28LYS    SC1   67  13.653  21.691  24.157 -0.2594  0.1050 -0.0346
   28LYS    SC2   68  13.854  21.667  24.438 -0.3288 -0.2878 -0.0154
   29ASP     BB   69  14.067  21.828  24.021  0.0360  0.2737 -0.3040
   29ASP    SC1   70  14.326  22.014  24.035 -0.2456  0.3363  0.2393
   30LEU     BB   71  14.193  21.608  23.813  0.2493 -0.4556 -0.0085
   30LEU    SC1   72  14.333  21.283  23.863 -0.4270 -0.1773 -0.4479
   31GLY     BB   73  14.335  21.663  23.587 -0.2340 -0.0028 -0.2899
   32LYS     BB   74  14.354  21.749  23.275 -0.1410  0.2021 -0.1864
   32LYS    SC1   75  14.522  21.537  23.102  0.4224  0.2495  0.0862
   32LYS    SC2   76  14.442  21.373  22.800  0.4397 -0.1147  0.1509
   33THR     BB   77  14.111  21.706  23.072 -0.2416 -0.2117 -0.0385
   33THR    SC1   78  14.203  21.788  22.793  0.1902 -0.1609  0.1119
   34MET     BB   79  13.988  21.385  23.004  0.3040  0.0693 -0.2915
   34MET    SC1   80  13.967  21.336  22.626 -0.0898  0.3177  0.0833
   35LYS     BB   81  13.821  21.163  23.200 -0.2115 -0.0774 -0.0454
   35LYS    SC1   82  14.031  20.964  23.262  0.2622  0.3602 -0.1382
   35LYS    SC2   83  14.174  20.680  23.399 -0.0438 -0.0912 -0.0509
   36ASP     BB   84  13.562  21.254  23.362 -0.0957 -0.0070  0.3954
   36ASP    SC1   85  13.413  21.058  23.620 -0.0008 -0.1166 -0.0242
   37GLN     BB   86  13.274  21.362  23.249 -0.1129  0.0087 -0.3800
   37GLN    SC1   87  13.167  21.062  23.059 -0.2799 -0.1047 -0.4454
   38ALA     BB   88  13.229  21.613  22.996 -0.0204  0.1920 -0.0666
   38ALA    SC1   89  13.108  21.436  22.833 -0.0506  0.3281 -0.1931
   39LEU     BB   90  13.510  21.579  22.789 -0.3143 -0.1029 -0.4255
   39LEU    SC1   91  13.539  21.215  22.857 -0.1822  0.1019 -0.1532
   40LYS     BB   92  13.517  21.505  22.476  0.2090 -0.1617 -0.1542
   40LYS    SC1   93  13.365  21.291  22.494  0.1672 -0.2896  0.4642
   40LYS    SC2   94  13.292  21.077  22.255 -0.2776  0.3081  0.2051
   41ASP     BB   95  13.477  21.661  22.175 -0.3221  0.0589 -0.1420
   41ASP    SC1   96  13.470  21.403  22.007 -0.1927  0.0005  0.1882
   42ASP     BB   97  13.323  21.879  22.064 -0.0179  0.1814 -0.0201
   42ASP    SC1   98  12.967  21.916  22.143 -0.0804 -0.2644  0.1177
   43ASP     BB   99  13.427  22.067  21.788 -0.0346 -0.0169  0.0795
   43ASP    SC1  100  13.337  21.996  21.517  0.1948 -0.2548 -0.1187
   44ALA     BB  101  13.434  22.370  21.892 -0.0725  0.0733 -0.2064
   44ALA    SC1  102  13.267  22.480  22.073 -0.1962 -0.2576 -0.1112
   45GLU     BB  103  13.567  22.649  21.775 -0.0512 -0.3125  0.1019
   45GLU    SC1  104  13.481  22.786  21.413 -0.0037  0.1856  0.2768
   46THR     BB  105  13.649  22.931  21.979  0.0150 -0.1899  0.2404
   46THR    SC1  106  13.948  22.881  22.016  0.0797  0.0581  0.0733
   47GLY     BB  107  13.620  23.035  22.314  0.4093  0.4530 -0.2671
   48LEU     BB  108  13.907  22.903  22.459  0.0163 -0.2483  0.0580
   48LEU    SC1  109  14.092  23.029  22.735  0.1784  0.3601  0.1393
   49THR     BB  110  14.035  22.586  22.397  0.2503 -0.2525 -0.1192
   49THR    SC1  111  14.262  22.645  22.591 -0.0814 -0.1174  0.2445
   50ASP     BB  112  13.948  22.363  22.208 -0.1306 -0.0195  0.4312
   50ASP    SC1  113  13.670  22.194  22.214 -0.1357  0.2199 -0.0881
   51GLY     BB  114  13.899  22.421  21.930 -0.3314  0.0388  0.5089
   52GLU     BB  115  14.064  22.177  21.724 -0.2598  0.0877  0.0062
   52GLU    SC1  116  14.229  22.006  22.016 -0.3454 -0.1609 -0.0065
   53GLU     BB  117  14.268  22.199  21.480 -0.2201 -0.1358 -0.2521
   53GLU    SC1  118  14.116  22.368  21.262 -0.1831  0.1587  0.0181
   54LYS     BB  119  14.549  22.013  21.569  0.0982  0.2934  0.3248
   54LYS    SC1  120  14.611  22.173  21.826  0.1399 -0.2565  0.2175
   54LYS    SC2  121  14.703  22.133  22.114  0.0001  0.0789 -0.0418
   55GLU     BB  122  14.767  21.931  21.335 -0.3349  0.0163  0.0621
   55GLU    SC1  123  15.049  22.104  21.417 -0.1209 -0.2493 -0.1951
   56GLU     BB  124  14.802  21.622  21.410 -0.1522  0.2214  0.2235
   56GLU    SC1  125  14.477  21.501  21.207 -0.1627 -0.5300  0.0092
   57PRO     BB  126  14.965  21.577  21.692 -0.2544 -0.4885  0.0292
   57PRO    SC1  127  14.914  21.271  21.629 -0.0685 -0.0369 -0.1760
   58LYS     BB  128  15.274  21.430  21.760  0.0246  0.1188  0.2689
   58LYS    SC1  129  15.334  21.134  21.631 -0.1255 -0.2337 -0.0000
   58LYS    SC2  130  15.525  20.840  21.525 -0.1229 -0.2794  0.0530
   59GLU     BB  131  15.434  21.688  21.858 -0.0564 -0.2233  0.0277
   59GLU    SC1  132  15.670  21.708  21.566 -0.0057  0.1432 -0.1227
   60GLU     BB  133  15.446  21.756  22.192  0.3323  0.1681 -0.0367
   60GLU    SC1  134  15.362  21.423  22.371  0.1061  0.1012  0.4284
   61GLU     BB  135  15.451  21.996  22.418  0.1313  0.1841  0.1293
   61GLU    SC1  136  15.625  22.007  22.791  0.0946  0.2344 -0.0167
    1LYS     BB  137  21.321  16.234  17.068 -0.1076 -0.1186 -0.1417
    1LYS    SC1  138  21.498  16.313  16.764 -0.0515  0.3343 -0.1584
    1LYS    SC2  139  21.725  16.342  16.520 -0.0410 -0.3561  0.1560
    2LYS     BB  140  21.443  15.946  17.072 -0.2713 -0.0945 -0.0307
    2LYS    SC1  141  21.622  15.919  17.324  0.0094  0.1136 -0.1145
    2LYS    SC2  142  21.608  15.898  17.687 -0.0229  0.3284 -0.5273
    3CYS     BB  143  21.299  15.696  17.130 -0.3574  0.2586  0.2040
    3CYS    SC1  144  21.610  15.546  17.196 -0.2012  0.3785 -0.0559
    4LEU     BB  145  21.410  15.409  16.858  0.3306 -0.0360 -0.1847
    4LEU    SC1  146  21.717  15.518  16.775  0.1641 -0.0941  0.4007
    5PHE     BB  147  21.222  15.207  16.651  0.3490 -0.0869  0.2297
    5PHE    SC1  148  21.090  15.087  16.916  0.1027  0.0693 -0.1082
    5PHE    SC2  149  21.184  14.783  17.034  0.1686  0.1906  0.1605
    5PHE    SC3  150  21.337  15.007  17.134 -0.0245  0.3351  0.1411
    6LYS     BB  151  21.427  14.917  16.681 -0.3100  0.0025 -0.1338
    6LYS    SC1  152  21.703  14.972  16.827  0.0416 -0.0635 -0.4947
    6LYS    SC2  153  21.726  15.180  17.114 -0.2466  0.3472  0.1577
    7LYS     BB  154  21.222  14.671  16.607 -0.0063 -0.4020 -0.0088
    7LYS    SC1  155  20.938  14.852  16.567  0.5356 -0.5895  0.1339
    7LYS    SC2  156  20.812  15.077  16.320  0.0386 -0.3468 -0.2960
    8LYS     BB  157  21.420  14.473  16.367  0.0929 -0.0542 -0.0481
    8LYS    SC1  158  21.362  14.191  16.474  0.0258 -0.0659  0.0853
    8LYS    SC2  159  21.160  14.197  16.777  0.0015 -0.2401  0.5329
    9ASN     BB  160  21.752  14.521  16.408  0.3570 -0.3367 -0.2316
    9ASN    SC1  161  21.849  14.268  16.278 -0.0811 -0.3364 -0.1541
   10LYS     BB  162  21.981  14.467  16.669 -0.0766 -0.0746  0.2874
   10LYS    SC1  163  22.114  14.752  16.633 -0.4284  0.1941 -0.2718
   10LYS    SC2  164  22.336  14.868  16.412 -0.3071  0.5485 -0.1266
   11LYS     BB  165  21.969  14.223  16.841  0.3169  0.0582 -0.1296
   11LYS    SC1  166  21.903  14.289  17.162  0.0130  0.3395  0.1200
   11LYS    SC2  167  21.859  14.417  17.501 -0.1533 -0.0011  0.0300
   12LYS     BB  168  21.697  14.021  16.778 -0.1372 -0.3801  0.2260
   12LYS    SC1  169  21.698  13.971  16.480 -0.3110  0.0085 -0.1856
   12LYS    SC2  170  21.700  13.632  16.390  0.2492  0.0167 -0.2231
   13GLY     BB  171  21.442  13.858  16.950  0.4676 -0.1313 -0.0376
   14LYS     BB  172  21.491  13.632  17.168  0.0393  0.1042  0.0789
   14LYS    SC1  173  21.418  13.731  17.455 -0.1705 -0.1152  0.1830
   14LYS    SC2  174  21.208  13.974  17.618 -0.1329  0.1717 -0.1983
   15GLU     BB  175  21.616  13.264  17.044 -0.1743 -0.1731 -0.0782
   15GLU    SC1  176  21.446  13.341  16.716 -0.0121  0.0159  0.0090
   16LYS     BB  177  21.483  13.008  17.190 -0.0979  0.1586  0.2736
   16LYS    SC1  178  21.441  13.232  17.465 -0.1809  0.0138 -0.4163
   16LYS    SC2  179  21.549  13.124  17.752 -0.1560 -0.0726 -0.2713
   17GLY     BB  180  21.215  12.955  16.996  0.0363 -0.1431  0.0443
   18GLY     BB  181  20.886  12.952  16.996 -0.0447 -0.0585 -0.2278
   19LYS     BB  182  20.908  12.685  17.224 -0.0147  0.2119  0.0371
   19LYS    SC1  183  21.182  12.606  17.275  0.4134 -0.1899  0.3561
   19LYS    SC2  184  21.459  12.451  17.128 -0.0275 -0.0181  0.2139
   20ASN     BB  185  20.567  12.629  17.207  0.1844 -0.1042  0.2662
   20ASN    SC1  186  20.500  12.757  16.938 -0.3339  0.0014 -0.0589
   21ALA     BB  187  20.274  12.677  17.326  0.0677 -0.3497 -0.2324
   21ALA    SC1  188  20.344  12.937  17.316  0.0997 -0.3501 -0.0533
   22ILE     BB  189  20.165  12.613  17.639  0.1483  0.0693 -0.2200
   22ILE    SC1  190  20.140  12.933  17.753 -0.6177 -0.1003  0.1533
   23ASN     BB  191  20.194  12.267  17.575  0.0542 -0.0943  0.1879
   23ASN    SC1  192  20.512  12.302  17.517 -0.1052  0.0611  0.1672
   24MET     BB  193  20.031  12.007  17.502  0.1095  0.0245  0.1071
   24MET    SC1  194  19.768  11.973  17.813  0.4060 -0.1802  0.0661
   25LYS     BB  195  20.087  11.711  17.521 -0.0785  0.1441  0.0081
   25LYS    SC1  196  19.744  11.652  17.527 -0.0159 -0.0197  0.1264
   25LYS    SC2  197  19.483  11.455  17.452  0.5205  0.2151 -0.2590
   26ASP     BB  198  20.259  11.554  17.364  0.1475  0.2008  0.0244
   26ASP    SC1  199  20.546  11.568  17.553  0.0149 -0.0860 -0.0086
   27VAL     BB  200  20.203  11.209  17.352 -0.1364 -0.1729 -0.2200
   27VAL    SC1  201  20.149  11.162  17.069 -0.0122  0.2943 -0.3314
   28LYS     BB  202  20.567  11.078  17.473 -0.0014 -0.2213 -0.2659
   28LYS    SC1  203  20.686  11.159  17.744  0.1095  0.1370  0.0100
   28LYS    SC2  204  20.774  11.221  18.040 -0.2564 -0.0083  0.1608
   29ASP     BB  205  20.510  10.742  17.453  0.1440  0.1147  0.0046
   29ASP    SC1  206  20.625  10.662  17.139  0.1420  0.0727 -0.2342
   30LEU     BB  207  20.677  10.504  17.605  0.3029  0.2448 -0.3308
   30LEU    SC1  208  20.521  10.361  17.887  0.2783 -0.2231  0.1201
   31GLY     BB  209  21.028  10.509  17.514 -0.0139 -0.0190  0.0759
   32LYS     BB  210  21.257  10.358  17.772 -0.1055 -0.1527 -0.2310
   32LYS    SC1  211  21.345  10.629  17.733 -0.4050 -0.3482 -0.3003
   32LYS    SC2  212  21.368  10.832  18.014 -0.0389  0.3887 -0.0181
   33THR     BB  213  21.398  10.112  17.793  0.4009  0.0761 -0.1616
   33THR    SC1  214  21.550  10.062  18.053 -0.0367 -0.1191  0.0673
   34MET     BB  215  21.535   9.926  17.531  0.0907  0.2172 -0.1529
   34MET    SC1  216  21.875  10.027  17.726  0.0194  0.0091  0.2470
   35LYS     BB  217  21.387   9.670  17.511 -0.3414 -0.1163  0.2312
   35LYS    SC1  218  21.577   9.434  17.651 -0.1437 -0.2866 -0.0502
   35LYS    SC2  219  21.660   9.066  17.582  0.2440 -0.2202  0.1058
   36ASP     BB  220  21.075   9.479  17.553  0.2909 -0.0102  0.0311
   36ASP    SC1  221  21.224   9.262  17.391  0.1443  0.2928  0.1947
   37GLN     BB  222  20.802   9.651  17.526 -0.1849  0.0038 -0.1154
   37GLN    SC1  223  20.611   9.554  17.854 -0.0830  0.0625  0.2564
   38ALA     BB  224  20.472   9.616  17.385  0.3114  0.5086 -0.1362
   38ALA    SC1  225  20.413   9.375  17.278  0.0952  0.4448  0.1174
   39LEU     BB  226  20.556   9.831  17.134  0.0227  0.1734 -0.2731
   39LEU    SC1  227  20.233   9.911  17.036 -0.2201 -0.3356  0.1448
   40LYS     BB  228  20.835   9.868  17.005 -0.0379  0.1371 -0.0488
   40LYS    SC1  229  20.722   9.862  16.688  0.3288  0.0491  0.0313
   40LYS    SC2  230  20.809   9.828  16.372 -0.1503 -0.0904 -0.0884
   41ASP     BB  231  21.087   9.894  17.197 -0.2740 -0.1031  0.0949
   41ASP    SC1  232  20.990  10.085  17.443  0.1896  0.0456  0.0213
   42ASP     BB  233  21.311   9.998  17.010 -0.0899 -0.2202 -0.1356
   42ASP    SC1  234  21.178  10.003  16.690  0.1644 -0.0649  0.0588
   43ASP     BB  235  21.602   9.790  17.011 -0.2002 -0.1272  0.0229
   43ASP    SC1  236  21.861   9.913  16.762 -0.0097  0.4278 -0.3297
   44ALA     BB  237  21.579   9.550  16.812  0.0473 -0.1924  0.0493
   44ALA    SC1  238  21.813   9.445  16.898  0.1233 -0.0153  0.0639
   45GLU     BB  239  21.590   9.590  16.502 -0.1295  0.0812  0.1203
   45GLU    SC1  240  21.712   9.252  16.274  0.0361  0.2036  0.1262
   46THR     BB  241  21.352   9.634  16.213 -0.1493 -0.1448 -0.2910
   46THR    SC1  242  21.236   9.916  16.222 -0.1939 -0.1703  0.2415
   47GLY     BB  243  21.043   9.562  16.146  0.1952 -0.2942  0.4166
   48LEU     BB  244  20.859   9.575  15.866  0.1068 -0.4734 -0.1174
   48LEU    SC1  245  21.198   9.580  15.738 -0.2544  0.1799  0.2174
   49THR     BB  246  20.615   9.404  15.991  0.1492 -0.2705  0.1936
   49THR    SC1  247  20.352   9.478  16.128 -0.0090 -0.1659 -0.1535
   50ASP     BB  248  20.691   9.252  16.217 -0.0818  0.1753 -0.0322
   50ASP    SC1  249  20.656   9.481  16.467  0.0482 -0.2451  0.0998
   51GLY     BB  250  20.681   8.949  16.288 -0.2374  0.0464 -0.1422
   52GLU     BB  251  20.674   8.660  16.114 -0.1648 -0.1689  0.4202
   52GLU    SC1  252  20.785   8.336  16.358 -0.1837  0.1871  0.1438
   53GLU     BB  253  20.399   8.741  15.997 -0.0750  0.0122 -0.0643
   53GLU    SC1  254  20.198   8.575  16.314 -0.1180  0.0352 -0.0789
   54LYS     BB  255  20.285   9.023  15.994  0.0936 -0.0239 -0.0671
   54LYS    SC1  256  20.255   9.065  16.275  0.1643  0.4271 -0.1360
   54LYS    SC2  257  20.375   9.139  16.571  0.0428  0.2654 -0.2938
   55GLU     BB  258  20.084   9.193  15.898  0.0705  0.1460  0.2564
   55GLU    SC1  259  20.188   9.259  15.534  0.1819  0.0037  0.2162
   56GLU     BB  260  19.800   9.141  15.807  0.2386  0.1513 -0.2192
   56GLU    SC1  261  19.595   9.319  16.100 -0.4261 -0.0787  0.1872
   57PRO     BB  262  19.708   9.086  15.500 -0.1612  0.2698  0.0657
   57PRO    SC1  263  19.425   8.996  15.598  0.1638 -0.1853 -0.1947
   58LYS     BB  264  19.785   9.219  15.182  0.3347  0.0185 -0.0614
   58LYS    SC1  265  19.472   9.082  15.165  0.0083  0.1914  0.0025
   58LYS    SC2  266  19.240   8.968  14.917  0.2430  0.3477  0.0016
   59GLU     BB  267  19.922   9.462  15.003  0.0273  0.0510 -0.0550
   59GLU    SC1  268  20.085   9.251  14.732 -0.1506 -0.0488 -0.0370
   60GLU     BB  269  19.819   9.776  15.087  0.2280  0.0804  0.2125
   60GLU    SC1  270  20.076  10.118  15.091 -0.2607 -0.2278 -0.2239
   61GLU     BB  271  19.630   9.787  15.305 -0.0888  0.2607  0.1843
   61GLU    SC1  272  19.716  10.044  15.561  0.0104 -0.1782  0.2600
    1LYS     BB  273  24.256  11.464  16.826  0.0577  0.1066 -0.3404
    1LYS    SC1  274  24.483  11.429  16.594 -0.0702  0.1044  0.5499
    1LYS    SC2  275  24.858  11.334  16.598 -0.1018  0.2487 -0.5802
    2LYS     BB  276  24.014  11.421  16.639  0.0493 -0.0703  0.0739
    2LYS    SC1  277  23.699  11.616  16.657 -0.0714  0.0095 -0.0688
    2LYS    SC2  278  23.526  11.832  16.912 -0.1072  0.1350  0.0114
    3CYS     BB  279  24.001  11.172  16.386 -0.1777  0.2621 -0.3116
    3CYS    SC1  280  24.259  11.027  16.488  0.3314  0.3796 -0.1266
    4LEU     BB  281  24.012  11.264  16.079 -0.0319 -0.1111 -0.1516
    4LEU    SC1  282  24.252  11.129  15.937 -0.1906  0.1162  0.1556
    5PHE     BB  283  23.864  11.427  15.850  0.1498  0.1261  0.0918
    5PHE    SC1  284  23.716  11.651  16.023  0.0953 -0.1532  0.1015
    5PHE    SC2  285  23.917  11.617  16.295  0.0437 -0.0507  0.1527
    5PHE    SC3  286  23.892  11.888  16.193  0.1878 -0.1116 -0.0499
    6LYS     BB  287  23.600  11.246  15.764  0.1081 -0.1834  0.2393
    6LYS    SC1  288  23.749  11.094  15.544  0.1446  0.2551 -0.1088
    6LYS    SC2  289  23.770  10.759  15.430  0.2999 -0.0592  0.0034
    7LYS     BB  290  23.309  11.206  15.916  0.3275 -0.0449  0.1839
    7LYS    SC1  291  23.210  11.495  16.027  0.0604  0.1824  0.0947
    7LYS    SC2  292  23.285  11.817  16.053  0.1342 -0.3111 -0.1128
    8LYS     BB  293  23.213  10.929  15.824  0.0137  0.1902  0.3264
    8LYS    SC1  294  23.035  10.859  15.552 -0.2948  0.1565  0.0428
    8LYS    SC2  295  22.836  10.948  15.268  0.3358 -0.3060  0.1309
    9ASN     BB  296  23.486  10.747  15.774 -0.0713 -0.0189 -0.2543
    9ASN    SC1  297  23.403  10.570  15.567  0.0710 -0.0357 -0.1971
   10LYS     BB  298  23.472  10.465  15.990 -0.2122 -0.1879  0.2052
   10LYS    SC1  299  23.768  10.457  15.975  0.0556  0.0399  0.0734
   10LYS    SC2  300  24.136  10.418  15.973  0.0350  0.0968  0.2376
   11LYS     BB  301  23.376  10.361  16.229  0.0835  0.0342 -0.1212
   11LYS    SC1  302  23.582  10.375  16.465 -0.0336 -0.1333 -0.3176
   11LYS    SC2  303  23.813  10.475  16.709 -0.1166 -0.1668  0.1186
   12LYS     BB  304  23.312  10.057  16.399  0.0889 -0.0339  0.3548
   12LYS    SC1  305  23.504   9.804  16.345  0.2064  0.3762 -0.6243
   12LYS    SC2  306  23.641   9.550  16.572  0.0713  0.2253 -0.0196
   13GLY     BB  307  23.017   9.968  16.426  0.2288 -0.1092  0.0387
   14LYS     BB  308  22.833   9.860  16.727  0.2114 -0.2116 -0.1472
   14LYS    SC1  309  22.642  10.160  16.596  0.3835 -0.0603 -0.3414
   14LYS    SC2  310  22.503  10.468  16.660 -0.2664  0.1380  0.0880
   15GLU     BB  311  22.901   9.507  16.759 -0.2037  0.0349  0.2162
   15GLU    SC1  312  23.198   9.442  16.521 -0.4839 -0.1327  0.0462
   16LYS     BB  313  22.574   9.394  16.639 -0.2839  0.2464  0.1474
   16LYS    SC1  314  22.409   9.637  16.704 -0.0551  0.0348  0.1560
   16LYS    SC2  315  22.310   9.938  16.754  0.1832 -0.3196  0.0039
   17GLY     BB  316  22.442   9.286  16.334  0.1936  0.1692 -0.1131
   18GLY     BB  317  22.514   9.219  16.046  0.3235  0.3074 -0.0406
   19LYS     BB  318  22.795   9.169  15.843  0.1202  0.0356 -0.2658
   19LYS    SC1  319  22.936   9.369  16.010 -0.2384 -0.2026 -0.4125
   19LYS    SC2  320  22.857   9.515  16.268  0.1965  0.0025 -0.3497
   20ASN     BB  321  22.918   9.334  15.551  0.1729 -0.2471 -0.3370
   20ASN    SC1  322  23.151   9.576  15.694  0.0570  0.2373  0.0367
   21ALA     BB  323  22.831   9.074  15.343 -0.0573 -0.1014  0.1972
   21ALA    SC1  324  23.039   9.124  15.177 -0.0189 -0.0096  0.2719
   22ILE     BB  325  22.809   8.755  15.538  0.0117 -0.1675  0.0760
   22ILE    SC1  326  22.543   8.567  15.437 -0.0017 -0.1310  0.0435
   23ASN     BB  327  23.069   8.669  15.732 -0.1998  0.1354 -0.0417
   23ASN    SC1  328  22.998   8.319  15.736 -0.3772 -0.3376  0.2777
   24MET     BB  329  23.379   8.678  15.758 -0.0747 -0.1304  0.5546
   24MET    SC1  330  23.519   8.676  16.084 -0.2274 -0.0745 -0.1482
   25LYS     BB  331  23.568   8.695  15.444  0.0323 -0.1567  0.0120
   25LYS    SC1  332  23.778   8.908  15.635 -0.2578 -0.0669  0.1291
   25LYS    SC2  333  24.167   9.039  15.606  0.1662  0.2670 -0.0564
   26ASP     BB  334  23.845   8.488  15.475 -0.0340 -0.0004  0.0220
   26ASP    SC1  335  23.719   8.394  15.767 -0.0487 -0.1051 -0.1642
   27VAL     BB  336  23.979   8.240  15.388  0.2140 -0.5480  0.1281
   27VAL    SC1  337  24.257   8.330  15.391  0.0310  0.0546  0.2027
   28LYS     BB  338  23.790   8.053  15.233 -0.0334  0.2136  0.4172
   28LYS    SC1  339  23.587   8.129  15.016 -0.0661 -0.4615  0.0965
   28LYS    SC2  340  23.273   7.976  15.080  0.0157 -0.3857 -0.0428
   29ASP     BB  341  23.871   7.770  15.056 -0.0229  0.1736  0.0416
   29ASP    SC1  342  23.570   7.633  14.920 -0.1518  0.2680 -0.2428
   30LEU     BB  343  24.030   7.559  15.233  0.1330  0.1712 -0.1042
   30LEU    SC1  344  24.261   7.345  15.025 -0.0242 -0.2051 -0.1008
   31GLY     BB  345  24.294   7.546  15.445 -0.1569  0.1743  0.2299
   32LYS     BB  346  24.438   7.282  15.412  0.0613 -0.0575  0.1611
   32LYS    SC1  347  24.380   7.006  15.320 -0.1812 -0.2950 -0.0085
   32LYS    SC2  348  24.589   6.819  15.200 -0.0120 -0.0405  0.0862
   33THR     BB  349  24.778   7.242  15.377  0.1660  0.1422  0.1912
   33THR    SC1  350  24.849   7.166  15.090  0.1538  0.1836  0.1772
   34MET     BB  351  24.931   7.272  15.685  0.3000  0.0741 -0.1536
   34MET    SC1  352  25.105   7.133  15.996 -0.3078  0.0431  0.0735
   35LYS     BB  353  24.892   7.594  15.813 -0.1002 -0.1554 -0.1877
   35LYS    SC1  354  24.846   7.554  16.123  0.1917 -0.0210 -0.4684
   35LYS    SC2  355  24.610   7.594  16.452 -0.0929 -0.0504  0.1112
   36ASP     BB  356  24.950   7.795  15.583  0.1063 -0.2039 -0.2150
   36ASP    SC1  357  24.746   7.689  15.377  0.1149  0.0818 -0.0834
   37GLN     BB  358  25.177   7.933  15.396 -0.0090 -0.1146 -0.3172
   37GLN    SC1  359  25.159   7.832  15.012 -0.2053  0.3890  0.2461
   38ALA     BB  360  25.166   8.237  15.347 -0.0388 -0.1539  0.5483
   38ALA    SC1  361  25.419   8.293  15.272 -0.1246 -0.3749  0.0563
   39LEU     BB  362  25.090   8.349  15.038  0.0796  0.0035  0.1156
   39LEU    SC1  363  25.401   8.242  14.904 -0.4616 -0.2267  0.0493
   40LYS     BB  364  25.056   8.652  14.919  0.0895  0.3593 -0.2251
   40LYS    SC1  365  25.364   8.681  14.861 -0.0950  0.0203  0.2301
   40LYS    SC2  366  25.531   9.005  14.888 -0.3740 -0.3750 -0.2724
   41ASP     BB  367  24.832   8.785  14.755  0.0822 -0.1735  0.1372
   41ASP    SC1  368  24.675   8.517  14.552 -0.0180 -0.4991 -0.1046
   42ASP     BB  369  24.621   8.963  14.928  0.1393  0.0037  0.1056
   42ASP    SC1  370  24.758   8.906  15.202  0.1860  0.1497  0.0949
   43ASP     BB  371  24.689   9.265  14.815 -0.1299  0.1478 -0.0768
   43ASP    SC1  372  24.409   9.362  14.689 -0.0579 -0.0109 -0.3838
   44ALA     BB  373  24.884   9.334  14.556  0.0073 -0.2011 -0.2799
   44ALA    SC1  374  24.799   9.128  14.403  0.1690 -0.2334 -0.3276
   45GLU     BB  375  25.170   9.507  14.616 -0.3441  0.2768 -0.0861
   45GLU    SC1  376  25.028   9.648  14.989 -0.0697 -0.0387  0.0005
   46THR     BB  377  25.335   9.753  14.581  0.1824 -0.1477 -0.6231
   46THR    SC1  378  25.120   9.966  14.623  0.3206 -0.0870 -0.1729
   47GLY     BB  379  25.435   9.788  14.267 -0.0268 -0.3810 -0.1827
   48LEU     BB  380  25.431   9.587  14.010  0.0641 -0.1057 -0.1110
   48LEU    SC1  381  25.407   9.298  14.229  0.2096  0.2129  0.0768
   49THR     BB  382  25.215   9.584  13.802 -0.1127  0.0176 -0.1226
   49THR    SC1  383  25.381   9.517  13.555  0.0933  0.3707 -0.0871
   50ASP     BB  384  24.893   9.625  13.740 -0.0555 -0.0582  0.0994
   50ASP    SC1  385  24.656   9.380  13.742 -0.1616 -0.2103  0.3712
   51GLY     BB  386  24.884   9.813  13.538  0.0814 -0.0128  0.2847
   52GLU     BB  387  25.165   9.937  13.514 -0.1707 -0.3946  0.0417
   52GLU    SC1  388  25.011  10.239  13.740 -0.1148  0.2477 -0.2899
   53GLU     BB  389  25.295   9.805  13.272 -0.1140  0.1193 -0.1081
   53GLU    SC1  390  25.586   9.961  13.070 -0.2276 -0.0912  0.0611
   54LYS     BB  391  25.019   9.671  13.139 -0.0288  0.0661 -0.2228
   54LYS    SC1  392  25.095   9.564  12.834  0.0285  0.1687 -0.6257
   54LYS    SC2  393  25.298   9.649  12.654 -0.0409 -0.0379  0.1519
   55GLU     BB  394  24.769   9.877  13.121 -0.0173  0.1219  0.2724
   55GLU    SC1  395  24.964  10.237  13.090  0.2135  0.1993 -0.2421
   56GLU     BB  396  24.499   9.775  13.052  0.0048  0.0637  0.1753
   56GLU    SC1  397  24.242   9.934  13.220 -0.0349  0.1055 -0.0704
   57PRO     BB  398  24.384   9.527  12.864  0.0294 -0.0405 -0.0440
   57PRO    SC1  399  24.604   9.488  12.642 -0.2028 -0.2558  0.1985
   58LYS     BB  400  24.303   9.206  12.913  0.1474 -0.0972 -0.0094
   58LYS    SC1  401  24.498   8.921  12.967 -0.2588 -0.1216  0.2128
   58LYS    SC2  402  24.643   8.605  12.835 -0.0602  0.3253  0.0118
   59GLU     BB  403  24.026   9.095  12.849 -0.1430 -0.2265 -0.1664
   59GLU    SC1  404  23.778   9.246  13.153 -0.4064  0.0104  0.1040
   60GLU     BB  405  23.929   8.871  12.576  0.1658 -0.0361  0.1976
   60GLU    SC1  406  24.192   8.618  12.731  0.3144  0.1028  0.2216
   61GLU     BB  407  24.095   8.896  12.292 -0.2642  0.1070 -0.0529
   61GLU    SC1  408  23.961   8.803  11.899 -0.1879 -0.2254  0.1238
    1LYS     BB  409   1.549  23.304  11.588  0.1528  0.0210  0.2154
    1LYS    SC1  410   1.601  22.983  11.600  0.0138 -0.3283 -0.1394
    1LYS    SC2  411   1.566  22.617  11.549  0.1305  0.1009 -0.2635
    2LYS     BB  412   1.365  23.579  11.492 -0.1638  0.0713 -0.1115
    2LYS    SC1  413   1.333  23.683  11.193 -0.1707  0.3193 -0.2125
    2LYS    SC2  414   1.158  23.773  10.965  0.0541  0.0051 -0.3870
    3CYS     BB  415   1.075  23.655  11.700 -0.1090  0.0912 -0.2196
    3CYS    SC1  416   1.205  23.941  11.780  0.3903 -0.1489  0.0274
    4LEU     BB  417   0.771  23.465  11.673 -0.2164 -0.0696 -0.0808
    4LEU    SC1  418   0.709  23.721  11.450  0.0253  0.1203 -0.0815
    5PHE     BB  419   0.698  23.414  11.966 -0.0545 -0.1768  0.0787
    5PHE    SC1  420   0.383  23.349  11.992  0.1102 -0.1264 -0.2653
    5PHE    SC2  421   0.313  23.018  12.024  0.0769 -0.0914  0.0585
    5PHE    SC3  422   0.181  23.192  12.216  0.3028  0.0798  0.0633
    6LYS     BB  423   0.880  23.517  12.232 -0.0094  0.0927 -0.0786
    6LYS    SC1  424   1.088  23.704  12.129  0.0815  0.0144  0.1358
    6LYS    SC2  425   1.174  24.065  12.161  0.0342  0.2278 -0.3807
    7LYS     BB  426   0.797  23.528  12.556  0.1024  0.2718 -0.1111
    7LYS    SC1  427   0.685  23.779  12.720  0.0756 -0.0105  0.4088
    7LYS    SC2  428   0.408  23.966  12.629 -0.1971 -0.2699 -0.0744
    8LYS     BB  429   0.908  23.330  12.738  0.1841  0.3284  0.0036
    8LYS    SC1  430   0.971  23.065  12.602 -0.2718 -0.3267  0.0861
    8LYS    SC2  431   1.099  22.962  12.265  0.1823  0.1520 -0.0382
    9ASN     BB  432   1.268  23.360  12.820  0.2746  0.2265 -0.1389
    9ASN    SC1  433   1.252  23.029  12.892 -0.3171 -0.0484  0.1177
   10LYS     BB  434   1.423  23.532  13.095  0.0402  0.1630 -0.1040
   10LYS    SC1  435   1.543  23.750  12.929  0.4310  0.0762  0.2243
   10LYS    SC2  436   1.792  23.866  12.723  0.3154  0.1577  0.2897
   11LYS     BB  437   1.364  23.437  13.403  0.0566 -0.1450  0.1639
   11LYS    SC1  438   1.554  23.270  13.593  0.0742  0.1151 -0.0556
   11LYS    SC2  439   1.756  23.023  13.621  0.3578  0.0166 -0.1154
   12LYS     BB  440   1.168  23.545  13.688  0.1136  0.3388 -0.4003
   12LYS    SC1  441   1.070  23.260  13.733  0.1130 -0.0110  0.1130
   12LYS    SC2  442   0.907  23.033  13.986  0.2661 -0.1915 -0.1612
   13GLY     BB  443   0.911  23.646  13.536  0.0872  0.3191  0.2290
   14LYS     BB  444   0.588  23.530  13.507  0.3060  0.1086  0.3968
   14LYS    SC1  445   0.473  23.848  13.547 -0.0099 -0.2886  0.1728
   14LYS    SC2  446   0.461  24.106  13.798  0.1260  0.3333 -0.1706
   15GLU     BB  447   0.656  23.216  13.528 -0.0212  0.2585  0.0216
   15GLU    SC1  448   0.642  23.388  13.936 -0.0576 -0.2653 -0.1294
   16LYS     BB  449   0.438  23.033  13.353  0.0052  0.0737  0.2788
   16LYS    SC1  450   0.243  23.254  13.293  0.2719  0.1221  0.3276
   16LYS    SC2  451   0.064  23.416  13.048 -0.0303 -0.1567  0.0246
   17GLY     BB  452   0.510  22.726  13.251  0.1472  0.0903 -0.0821
   18GLY     BB  453   0.313  22.500  13.441  0.0750 -0.3378 -0.0720
   19LYS     BB  454   0.418  22.246  13.685  0.0712  0.1755 -0.0876
   19LYS    SC1  455   0.391  21.999  13.486 -0.3622  0.2642  0.1064
   19LYS    SC2  456   0.510  21.796  13.177  0.2442 -0.0257 -0.2523
   20ASN     BB  457   0.745  22.300  13.706  0.3212  0.0108 -0.1751
   20ASN    SC1  458   0.833  22.315  13.381  0.1479  0.0568 -0.0713
   21ALA     BB  459   0.826  22.078  13.954  0.1985 -0.2398 -0.3279
   21ALA    SC1  460   0.850  22.234  14.173  0.0733 -0.0634 -0.4381
   22ILE     BB  461   1.192  22.099  14.079  0.0603  0.1628  0.0708
   22ILE    SC1  462   1.199  21.850  14.312 -0.0691 -0.1828 -0.2819
   23ASN     BB  463   1.379  22.327  14.235 -0.2788  0.7312  0.0162
   23ASN    SC1  464   1.736  22.306  14.137  0.2338 -0.2300  0.1124
   24MET     BB  465   1.479  22.365  14.566  0.6022 -0.2431 -0.0995
   24MET    SC1  466   1.226  22.061  14.688  0.0492 -0.2352 -0.0960
   25LYS     BB  467   1.301  22.535  14.776 -0.6264  0.1312  0.0433
   25LYS    SC1  468   1.482  22.805  14.664  0.2130 -0.1048 -0.0829
   25LYS    SC2  469   1.756  23.010  14.638  0.2265 -0.0613  0.3477
   26ASP     BB  470   1.320  22.646  15.105 -0.0967  0.0795  0.0383
   26ASP    SC1  471   1.047  22.831  15.168 -0.1540 -0.1049 -0.1765
   27VAL     BB  472   1.627  22.758  15.213 -0.0428 -0.0379 -0.4923
   27VAL    SC1  473   1.770  22.652  14.982  0.0782 -0.4965 -0.2193
   28LYS     BB  474   1.683  22.584  15.508  0.1439  0.1272 -0.0269
   28LYS    SC1  475   1.445  22.348  15.518 -0.3033 -0.4884  0.3410
   28LYS    SC2  476   1.120  22.172  15.607  0.0272  0.0929  0.0756
   29ASP     BB  477   1.801  22.794  15.748 -0.0157  0.1518 -0.0440
   29ASP    SC1  478   2.094  22.752  15.915  0.1203  0.2502 -0.2821
   30LEU     BB  479   1.568  22.778  15.949 -0.0688 -0.2092 -0.0682
   30LEU    SC1  480   1.550  22.441  15.913  0.3402 -0.1406 -0.0144
   31GLY     BB  481   1.720  22.791  16.242 -0.0121  0.3240  0.3111
   32LYS     BB  482   1.990  22.920  16.355  0.1033 -0.1722  0.2005
   32LYS    SC1  483   2.272  22.809  16.360 -0.1837 -0.3493  0.0064
   32LYS    SC2  484   2.541  22.963  16.450  0.0280 -0.0883  0.3758
   33THR     BB  485   1.991  23.159  16.152  0.0709 -0.4936  0.0903
   33THR    SC1  486   2.152  23.343  16.333 -0.2872  0.0838 -0.1500
   34MET     BB  487   2.154  23.258  15.889  0.1582 -0.2361  0.1164
   34MET    SC1  488   2.470  23.052  15.972 -0.1939 -0.0584 -0.4368
   35LYS     BB  489   2.100  23.132  15.564  0.2114 -0.0012  0.3106
   35LYS    SC1  490   2.205  23.315  15.324 -0.1629 -0.1693  0.1880
   35LYS    SC2  491   2.044  23.493  15.100  0.3122  0.1056  0.1409
   36ASP     BB  492   1.809  23.130  15.339  0.2606  0.0326 -0.0094
   36ASP    SC1  493   1.912  23.099  15.009  0.2023  0.1499 -0.2118
   37GLN     BB  494   1.635  23.415  15.414 -0.0022  0.0076  0.1236
   37GLN    SC1  495   1.304  23.464  15.309 -0.0855  0.3551 -0.0690
   38ALA     BB  496   1.774  23.621  15.615 -0.0036 -0.3360  0.0892
   38ALA    SC1  497   1.589  23.817  15.598  0.3625  0.0301  0.1779
   39LEU     BB  498   1.766  23.674  15.927 -0.0961 -0.0678 -0.0683
   39LEU    SC1  499   2.117  23.716  15.946  0.0468 -0.0417 -0.0234
   40LYS     BB  500   1.764  24.013  16.024 -0.0698 -0.1465 -0.1791
   40LYS    SC1  501   2.023  24.106  16.171  0.1452  0.1968  0.0561
   40LYS    SC2  502   2.372  24.278  16.205 -0.4354 -0.1771  0.3520
   41ASP     BB  503   1.407  24.009  16.091  0.1250 -0.1015  0.1125
   41ASP    SC1  504   1.247  24.326  16.093  0.1032  0.3410  0.0898
   42ASP     BB  505   1.406  23.735  16.301  0.1262  0.2934  0.0460
   42ASP    SC1  506   1.739  23.616  16.359 -0.3850  0.3609 -0.0802
   43ASP     BB  507   1.219  23.495  16.418  0.2844 -0.2107 -0.0194
   43ASP    SC1  508   1.028  23.711  16.636  0.0550 -0.2095  0.3161
   44ALA     BB  509   1.371  23.439  16.713 -0.4437 -0.1551  0.1620
   44ALA    SC1  510   1.355  23.244  16.900 -0.1499 -0.1294  0.2189
   45GLU     BB  511   1.610  23.589  16.863  0.2644 -0.2689  0.2091
   45GLU    SC1  512   1.863  23.283  16.957  0.0102  0.2252 -0.1662
   46THR     BB  513   1.383  23.820  16.948 -0.1128  0.0454  0.1754
   46THR    SC1  514   1.381  23.964  16.679  0.2792 -0.1033  0.0866
   47GLY     BB  515   1.138  23.713  17.124  0.0602  0.2268 -0.0856
   48LEU     BB  516   0.914  23.715  17.348  0.0664 -0.1788 -0.2211
   48LEU    SC1  517   0.653  23.736  17.114  0.1618  0.4084  0.1784
   49THR     BB  518   1.117  23.516  17.565  0.1590  0.0753  0.3407
   49THR    SC1  519   1.068  23.215  17.559  0.3226  0.0506 -0.0276
   50ASP     BB  520   1.134  23.669  17.836 -0.0145  0.2634 -0.0189
   50ASP    SC1  521   1.036  23.426  18.067  0.0274  0.0495 -0.2324
   51GLY     BB  522   0.844  23.835  17.807 -0.3467 -0.0135 -0.0007
   52GLU     BB  523   0.531  23.787  17.655 -0.0897 -0.0126 -0.4410
   52GLU    SC1  524   0.375  23.530  17.827 -0.3134 -0.0893 -0.0232
   53GLU     BB  525   0.551  23.992  17.497  0.2478 -0.1194 -0.0205
   53GLU    SC1  526   0.137  24.082  17.411 -0.2235 -0.0734 -0.2001
   54LYS     BB  527   0.713  24.266  17.487 -0.0972 -0.1042  0.0264
   54LYS    SC1  528   0.980  24.199  17.372  0.1314 -0.1806 -0.2950
   54LYS    SC2  529   1.282  24.180  17.215  0.2096 -0.1030 -0.0636
   55GLU     BB  530   0.514  24.517  17.546  0.4562 -0.1825  0.1574
   55GLU    SC1  531   0.673  24.857  17.468 -0.1103  0.2639 -0.1156
   56GLU     BB  532   0.304  24.474  17.759  0.0612  0.0119  0.1296
   56GLU    SC1  533   0.353  24.582  18.134  0.3143  0.0211  0.1680
   57PRO     BB  534  -0.009  24.527  17.707  0.1775 -0.0702  0.0896
   57PRO    SC1  535  -0.130  24.316  17.899 -0.4074  0.1131 -0.0599
   58LYS     BB  536  -0.192  24.459  17.464 -0.1952 -0.3343  0.0503
   58LYS    SC1  537  -0.438  24.343  17.563  0.0041 -0.1431  0.2358
   58LYS    SC2  538  -0.744  24.232  17.627 -0.2448  0.4790  0.0909
   59GLU     BB  539  -0.352  24.638  17.229 -0.2948  0.2470  0.0816
   59GLU    SC1  540  -0.144  24.819  16.945 -0.0226 -0.0554  0.4295
   60GLU     BB  541  -0.670  24.649  17.262 -0.0658  0.2129 -0.4441
   60GLU    SC1  542  -0.776  24.327  17.094  0.0802 -0.1029 -0.0383
   61GLU     BB  543  -0.792  24.920  17.374  0.2992 -0.2934  0.1662
   61GLU    SC1  544  -0.477  25.112  17.408  0.0757 -0.1005 -0.1400
    1LYS     BB  545  19.018  18.047  24.941  0.2774  0.0071  0.0372
    1LYS    SC1  546  19.245  17.885  24.780 -0.2542 -0.1577 -0.1730
    1LYS    SC2  547  19.486  17.628  24.665 -0.1552  0.4338 -0.5738
    2LYS     BB  548  18.715  18.023  24.854 -0.1342 -0.0979 -0.0623
    2LYS    SC1  549  18.450  18.020  25.052 -0.2103 -0.0357  0.1357
    2LYS    SC2  550  18.122  18.092  25.128 -0.1211 -0.0742  0.0938
    3CYS     BB  551  18.588  18.143  24.612  0.0880 -0.1113  0.0148
    3CYS    SC1  552  18.264  18.136  24.731 -0.0069  0.0713 -0.0402
    4LEU     BB  553  18.472  17.938  24.412 -0.1614  0.0067 -0.0027
    4LEU    SC1  554  18.727  17.988  24.151 -0.5521 -0.0476  0.0167
    5PHE     BB  555  18.281  17.964  24.194  0.1960  0.1020  0.2622
    5PHE    SC1  556  18.420  17.930  23.868  0.1738 -0.1205  0.1176
    5PHE    SC2  557  18.397  17.999  23.536 -0.1243  0.0997  0.1797
    5PHE    SC3  558  18.313  17.732  23.613  0.4512 -0.1438  0.0161
    6LYS     BB  559  18.060  17.753  24.097  0.3340  0.1420 -0.1101
    6LYS    SC1  560  18.182  17.583  23.895 -0.1626 -0.0181  0.0715
    6LYS    SC2  561  18.097  17.262  23.717  0.1987 -0.3593 -0.0037
    7LYS     BB  562  17.942  17.708  24.400  0.1413 -0.0295  0.2927
    7LYS    SC1  563  18.223  17.566  24.420  0.1643 -0.0780 -0.1639
    7LYS    SC2  564  18.404  17.364  24.570 -0.0247  0.3623 -0.0186
    8LYS     BB  565  17.845  17.501  24.643 -0.3408 -0.2373  0.0098
    8LYS    SC1  566  17.550  17.503  24.443  0.0063 -0.1418  0.0989
    8LYS    SC2  567  17.384  17.668  24.201 -0.1861 -0.0478  0.2897
    9ASN     BB  568  17.963  17.249  24.718  0.1693  0.0406 -0.1485
    9ASN    SC1  569  18.184  17.242  24.986 -0.0109 -0.3772 -0.1887
   10LYS     BB  570  17.793  17.048  24.491 -0.0011 -0.3277  0.3191
   10LYS    SC1  571  17.566  17.070  24.616  0.1625  0.1730  0.0085
   10LYS    SC2  572  17.324  16.935  24.782  0.1161 -0.2075 -0.3759
   11LYS     BB  573  17.847  16.773  24.422 -0.0756 -0.2100 -0.3157
   11LYS    SC1  574  17.764  16.624  24.649 -0.4310 -0.3997 -0.1296
   11LYS    SC2  575  17.847  16.455  24.956  0.1662  0.1493 -0.0884
   12LYS     BB  576  18.063  16.738  24.188 -0.1612  0.0694 -0.0239
   12LYS    SC1  577  18.341  16.578  24.286 -0.1797  0.1502 -0.0799
   12LYS    SC2  578  18.480  16.392  24.555  0.2387  0.2036  0.1353
   13GLY     BB  579  17.995  16.726  23.892  0.2261  0.4540  0.2488
   14LYS     BB  580  17.795  16.520  23.669  0.2268 -0.1432 -0.1766
   14LYS    SC1  581  17.511  16.475  23.832 -0.0080 -0.1133 -0.0153
   14LYS    SC2  582  17.474  16.132  23.884 -0.2168  0.1338 -0.2264
   15GLU     BB  583  17.553  16.517  23.422  0.2857 -0.2871  0.2183
   15GLU    SC1  584  17.674  16.115  23.413  0.3758 -0.1405 -0.0497
   16LYS     BB  585  17.396  16.806  23.398  0.5454 -0.1300 -0.2512
   16LYS    SC1  586  17.309  16.902  23.676  0.4096 -0.4880 -0.2128
   16LYS    SC2  587  17.064  16.862  23.939 -0.0515 -0.0621 -0.0837
   17GLY     BB  588  17.387  17.077  23.194  0.1219 -0.0202 -0.4474
   18GLY     BB  589  17.098  17.125  23.035 -0.3703 -0.0352 -0.5066
   19LYS     BB  590  17.033  17.137  22.771 -0.1598  0.1696 -0.2145
   19LYS    SC1  591  17.070  17.450  22.774 -0.2574 -0.2656 -0.3568
   19LYS    SC2  592  17.196  17.640  23.030 -0.0504  0.3801 -0.1644
   20ASN     BB  593  16.889  16.968  22.579 -0.1889  0.2168  0.1178
   20ASN    SC1  594  16.807  16.674  22.711  0.1863 -0.0674  0.0455
   21ALA     BB  595  16.928  16.786  22.275 -0.1266 -0.0220  0.0129
   21ALA    SC1  596  17.192  16.776  22.218 -0.1428 -0.2407 -0.0327
   22ILE     BB  597  16.840  16.752  21.937  0.0058  0.0634  0.1909
   22ILE    SC1  598  16.612  16.504  21.880  0.2492 -0.0827 -0.1771
   23ASN     BB  599  16.965  16.779  21.628 -0.2622 -0.2653 -0.0004
   23ASN    SC1  600  16.712  16.816  21.445 -0.3351 -0.1122 -0.1805
   24MET     BB  601  17.314  16.802  21.572 -0.2234 -0.0252 -0.2415
   24MET    SC1  602  17.358  16.672  21.886 -0.0475 -0.0761  0.2617
   25LYS     BB  603  17.536  16.721  21.351 -0.4190  0.0237  0.2298
   25LYS    SC1  604  17.476  16.899  21.142  0.0757 -0.0978 -0.2675
   25LYS    SC2  605  17.410  17.212  20.991  0.1621  0.1714  0.0766
   26ASP     BB  606  17.559  16.371  21.256  0.0309  0.1293 -0.1522
   26ASP    SC1  607  17.378  16.343  21.567 -0.3182  0.0192  0.2815
   27VAL     BB  608  17.288  16.163  21.184  0.2426 -0.1962 -0.0610
   27VAL    SC1  609  17.431  15.916  21.249  0.2817 -0.1200  0.1520
   28LYS     BB  610  17.068  16.052  21.397  0.0147 -0.4902  0.0075
   28LYS    SC1  611  17.264  15.916  21.669  0.0254  0.0979  0.0254
   28LYS    SC2  612  17.620  15.840  21.645 -0.0863  0.0875 -0.0844
   29ASP     BB  613  16.774  16.164  21.370 -0.1945  0.0792  0.3578
   29ASP    SC1  614  16.774  16.461  21.182  0.0504  0.3568 -0.2756
   30LEU     BB  615  16.608  16.089  21.607  0.2385  0.0111 -0.0667
   30LEU    SC1  616  16.748  15.934  21.911  0.2534 -0.0835  0.3450
   31GLY     BB  617  16.255  16.064  21.548  0.2773 -0.1006 -0.0920
   32LYS     BB  618  16.112  15.776  21.528 -0.0395 -0.1794  0.0180
   32LYS    SC1  619  16.021  15.609  21.783  0.2381 -0.4141  0.0179
   32LYS    SC2  620  15.872  15.341  21.924  0.3400  0.1724  0.0579
   33THR     BB  621  15.935  15.829  21.266 -0.1172  0.1681 -0.0222
   33THR    SC1  622  15.965  15.602  21.065 -0.4193  0.1275 -0.0249
   34MET     BB  623  15.948  16.106  21.081  0.2803  0.0556 -0.2007
   34MET    SC1  624  16.043  16.168  20.726 -0.1550 -0.1045 -0.1029
   35LYS     BB  625  15.668  16.249  21.215  0.2445  0.2756  0.0037
   35LYS    SC1  626  15.451  16.018  21.235 -0.4615  0.1242  0.2114
   35LYS    SC2  627  15.455  15.699  21.085  0.0174  0.3463  0.0447
   36ASP     BB  628  15.542  16.582  21.224  0.2705  0.1084  0.2145
   36ASP    SC1  629  15.285  16.639  21.473 -0.3425  0.1993 -0.3399
   37GLN     BB  630  15.632  16.895  21.267  0.1853  0.1861  0.4718
   37GLN    SC1  631  15.865  17.287  21.201 -0.0435 -0.0170  0.0185
   38ALA     BB  632  15.406  17.084  21.383  0.3517 -0.1292 -0.2362
   38ALA    SC1  633  15.363  17.321  21.260  0.0410  0.0259  0.1476
   39LEU     BB  634  15.087  16.992  21.370  0.4514 -0.3096  0.0898
   39LEU    SC1  635  14.876  17.135  21.611 -0.0238  0.3459  0.0023
   40LYS     BB  636  15.014  16.864  21.093  0.1814 -0.0963 -0.0993
   40LYS    SC1  637  15.307  16.837  20.970 -0.0126  0.1779  0.3163
   40LYS    SC2  638  15.632  16.801  20.806  0.1676 -0.3241 -0.3650
   41ASP     BB  639  14.802  16.665  21.015  0.0582 -0.1516 -0.0064
   41ASP    SC1  640  14.772  16.739  20.679 -0.1952  0.2943  0.0592
   42ASP     BB  641  14.601  16.488  21.118 -0.1953  0.1259  0.4340
   42ASP    SC1  642  14.677  16.168  21.215  0.1316  0.0804 -0.2346
   43ASP     BB  643  14.269  16.472  21.191  0.1489  0.2076  0.1161
   43ASP    SC1  644  14.219  16.759  21.365 -0.0833  0.2323 -0.2034
   44ALA     BB  645  14.069  16.399  21.017 -0.1501  0.3619  0.2483
   44ALA    SC1  646  13.906  16.185  21.030  0.0471  0.1568 -0.3372
   45GLU     BB  647  14.061  16.565  20.700 -0.0382 -0.0318 -0.0068
   45GLU    SC1  648  13.688  16.448  20.721  0.4797  0.1883  0.0766
   46THR     BB  649  14.320  16.825  20.760 -0.1103 -0.1111  0.2385
   46THR    SC1  650  14.303  17.010  21.002 -0.3068 -0.1179  0.2312
   47GLY     BB  651  14.340  17.119  20.591 -0.0963 -0.0065  0.1285
   48LEU     BB  652  14.210  17.249  20.310 -0.0802  0.3830 -0.1684
   48LEU    SC1  653  14.422  17.511  20.389 -0.0205 -0.0548  0.1247
   49THR     BB  654  14.181  17.126  20.028  0.1197  0.0221 -0.3580
   49THR    SC1  655  14.469  17.150  19.930  0.2563 -0.1930 -0.0258
   50ASP     BB  656  13.938  17.246  19.838  0.1484  0.1346 -0.0736
   50ASP    SC1  657  13.661  17.116  19.706  0.2967  0.0855  0.2374
   51GLY     BB  658  14.040  17.303  19.548  0.0025  0.0975  0.1405
   52GLU     BB  659  14.341  17.245  19.501  0.0471  0.0686 -0.0915
   52GLU    SC1  660  14.414  16.870  19.544  0.0883 -0.0335 -0.0937
   53GLU     BB  661  14.417  17.459  19.301 -0.0535  0.4888 -0.0817
   53GLU    SC1  662  14.087  17.693  19.271  0.1099  0.1860  0.0140
   54LYS     BB  663  14.585  17.716  19.311  0.0440 -0.0387  0.1050
   54LYS    SC1  664  14.431  17.883  19.552  0.4493  0.0202 -0.0476
   54LYS    SC2  665  14.154  18.073  19.571 -0.0709  0.3415 -0.1047
   55GLU     BB  666  14.872  17.781  19.442  0.1656  0.4984  0.0705
   55GLU    SC1  667  15.137  17.624  19.168 -0.1318 -0.4666  0.0671
   56GLU     BB  668  14.818  18.018  19.692  0.1096  0.0724  0.1304
   56GLU    SC1  669  14.953  17.843  19.939 -0.0301  0.2700 -0.1164
   57PRO     BB  670  15.021  18.330  19.614 -0.1607 -0.3313  0.1527
   57PRO    SC1  671  14.862  18.524  19.423 -0.3200 -0.1733 -0.0633
   58LYS     BB  672  15.243  18.421  19.906 -0.0007  0.0358 -0.4361
   58LYS    SC1  673  15.244  18.167  20.073 -0.1254 -0.0638 -0.3848
   58LYS    SC2  674  15.505  18.098  20.333 -0.1168  0.4736  0.1410
   59GLU     BB  675  15.396  18.679  20.112 -0.1341  0.1253  0.3939
   59GLU    SC1  676  15.681  18.508  20.251 -0.0048 -0.5035  0.2014
   60GLU     BB  677  15.186  18.863  20.298 -0.2506  0.0906  0.3159
   60GLU    SC1  678  14.859  18.805  20.269 -0.1146 -0.3141  0.1023
   61GLU     BB  679  15.337  19.129  20.344  0.0731 -0.1771 -0.2006
   61GLU    SC1  680  15.085  19.417  20.158 -0.4206  0.1135 -0.0982
    1LYS     BB  681  12.434  22.808  17.981 -0.1361 -0.2124  0.2975
    1LYS    SC1  682  12.698  22.849  17.858 -0.4025 -0.0275  0.1923
    1LYS    SC2  683  12.906  22.938  17.577  0.1163  0.0533 -0.3503
    2LYS     BB  684  12.442  22.839  18.360 -0.1880 -0.1040 -0.0401
    2LYS    SC1  685  12.712  23.042  18.436 -0.0904  0.0226  0.1927
    2LYS    SC2  686  12.531  23.289  18.608  0.2950 -0.2346  0.0358
    3CYS     BB  687  12.228  22.821  18.568  0.0439  0.1021 -0.1003
    3CYS    SC1  688  12.196  22.475  18.587 -0.2386  0.1478 -0.0768
    4LEU     BB  689  12.085  22.998  18.795 -0.0280  0.0229  0.1369
    4LEU    SC1  690  12.310  22.993  19.116 -0.2356 -0.0098  0.1410
    5PHE     BB  691  11.795  23.032  18.974 -0.0732 -0.0490 -0.2275
    5PHE    SC1  692  11.881  23.115  19.243 -0.0321 -0.0136 -0.2852
    5PHE    SC2  693  11.886  23.455  19.256 -0.2299 -0.0110 -0.2498
    5PHE    SC3  694  12.143  23.330  19.208 -0.1433  0.1400 -0.1885
    6LYS     BB  695  11.518  22.936  18.810  0.1523 -0.1684 -0.1083
    6LYS    SC1  696  11.678  22.977  18.538  0.2696 -0.0194 -0.1318
    6LYS    SC2  697  11.548  22.864  18.230  0.1401 -0.0433  0.0577
    7LYS     BB  698  11.231  23.059  18.799 -0.0602 -0.0253 -0.1675
    7LYS    SC1  699  11.275  23.303  18.968  0.0336 -0.0881  0.2773
    7LYS    SC2  700  11.252  23.607  19.093 -0.2432  0.1548  0.1352
    8LYS     BB  701  11.099  23.037  18.514 -0.1269  0.0135  0.0295
    8LYS    SC1  702  10.837  23.195  18.599  0.3723 -0.1717  0.0817
    8LYS    SC2  703  10.685  23.465  18.786 -0.0526  0.2561 -0.1566
    9ASN     BB  704  11.045  22.784  18.370 -0.2347  0.1121  0.1584
    9ASN    SC1  705  11.263  22.558  18.488  0.1481 -0.0688  0.1650
   10LYS     BB  706  10.835  22.571  18.202  0.1383 -0.0852  0.2588
   10LYS    SC1  707  11.034  22.308  18.138 -0.0158  0.4116  0.0874
   10LYS    SC2  708  11.151  22.019  18.167 -0.2098  0.1301  0.1299
   11LYS     BB  709  10.517  22.443  18.310  0.1340  0.2491  0.1012
   11LYS    SC1  710  10.508  22.246  18.566  0.3301 -0.1878 -0.1386
   11LYS    SC2  711  10.537  21.947  18.739 -0.1292  0.0001 -0.0658
   12LYS     BB  712  10.269  22.550  18.111 -0.1213 -0.0738  0.2800
   12LYS    SC1  713  10.057  22.628  18.290  0.1339 -0.2203 -0.2073
   12LYS    SC2  714  10.089  22.965  18.409  0.0970  0.0279 -0.1357
   13GLY     BB  715  10.313  22.679  17.772 -0.1759  0.4306 -0.1715
   14LYS     BB  716  10.534  22.660  17.470  0.2357  0.1798 -0.1067
   14LYS    SC1  717  10.354  22.647  17.233 -0.2178  0.1438 -0.2070
   14LYS    SC2  718  10.058  22.591  17.124  0.1943 -0.1024  0.0546
   15GLU     BB  719  10.762  22.626  17.696 -0.1069 -0.2617 -0.1175
   15GLU    SC1  720  10.981  22.856  17.465  0.3728 -0.1595 -0.1029
   16LYS     BB  721  10.681  22.309  17.853 -0.3245  0.1016 -0.2285
   16LYS    SC1  722  10.527  22.098  17.709 -0.1159  0.0721 -0.3151
   16LYS    SC2  723  10.296  22.106  17.964  0.0266 -0.1282 -0.4611
   17GLY     BB  724  10.917  21.998  17.794  0.1006 -0.0428  0.2989
   18GLY     BB  725  11.073  21.991  17.474  0.0596  0.0066 -0.2626
   19LYS     BB  726  11.040  22.001  17.138  0.0118  0.1594  0.2154
   19LYS    SC1  727  11.317  22.085  17.139  0.0133 -0.1636  0.2157
   19LYS    SC2  728  11.600  21.936  17.057 -0.2179 -0.2691  0.0067
   20ASN     BB  729  11.113  21.731  16.968  0.1011  0.1101  0.0502
   20ASN    SC1  730  11.216  21.552  16.719  0.0436 -0.1266  0.1143
   21ALA     BB  731  11.021  21.458  17.095 -0.0541  0.1488  0.0991
   21ALA    SC1  732  11.156  21.339  17.296 -0.0156 -0.1522 -0.0989
   22ILE     BB  733  11.030  21.115  16.947 -0.1070 -0.0863  0.0944
   22ILE    SC1  734  11.354  21.077  17.045  0.0378 -0.0220 -0.3347
   23ASN     BB  735  10.871  20.867  17.015  0.2132  0.0522 -0.0531
   23ASN    SC1  736  11.048  20.648  16.819 -0.0777  0.1362 -0.3706
   24MET     BB  737  10.582  20.791  17.181 -0.0813  0.0523  0.1513
   24MET    SC1  738  10.832  20.712  17.472 -0.2314  0.3117 -0.1653
   25LYS     BB  739  10.305  20.870  17.187 -0.2253 -0.0880 -0.1302
   25LYS    SC1  740  10.244  21.064  17.004  0.0332  0.2260 -0.0700
   25LYS    SC2  741   9.990  21.073  16.718  0.2053  0.2788  0.1381
   26ASP     BB  742  10.087  20.864  17.382 -0.0037  0.2258 -0.2537
   26ASP    SC1  743   9.991  20.522  17.419 -0.0152 -0.1749  0.0083
   27VAL     BB  744  10.173  20.905  17.693 -0.0267  0.0380  0.2582
   27VAL    SC1  745  10.459  20.927  17.637 -0.1151  0.0379 -0.2408
   28LYS     BB  746   9.922  20.802  17.827 -0.1125 -0.1759  0.0557
   28LYS    SC1  747   9.993  20.968  18.082 -0.0875 -0.0690  0.0948
   28LYS    SC2  748  10.088  21.029  18.379 -0.1380 -0.1361 -0.1223
   29ASP     BB  749   9.688  20.547  17.767  0.0104  0.1215  0.0126
   29ASP    SC1  750   9.708  20.167  17.691 -0.2892 -0.1304 -0.3113
   30LEU     BB  751   9.528  20.429  18.035  0.3678  0.0603  0.1192
   30LEU    SC1  752   9.405  20.711  18.183  0.0348  0.2151  0.2351
   31GLY     BB  753   9.516  20.096  18.086  0.4909  0.3359 -0.3459
   32LYS     BB  754   9.314  19.946  17.989 -0.1065 -0.0188  0.0065
   32LYS    SC1  755   9.194  20.154  17.809 -0.2798 -0.0362  0.0263
   32LYS    SC2  756   8.867  20.237  17.728  0.2897  0.0299  0.0115
   33THR     BB  757   9.006  19.818  18.033  0.1965  0.2273  0.0711
   33THR    SC1  758   9.038  19.591  17.832  0.0568  0.2853 -0.0187
   34MET     BB  759   8.874  19.817  18.342 -0.0327  0.1200  0.0318
   34MET    SC1  760   8.501  19.774  18.318 -0.2700  0.0935  0.0853
   35LYS     BB  761   9.024  19.726  18.574  0.1516  0.1178 -0.2057
   35LYS    SC1  762   8.733  19.703  18.744  0.0630  0.3198  0.0240
   35LYS    SC2  763   8.579  20.037  18.787  0.0635  0.1946 -0.0689
   36ASP     BB  764   9.096  19.434  18.583 -0.0808 -0.1435 -0.1408
   36ASP    SC1  765   8.858  19.173  18.667 -0.3523  0.3698  0.2635
   37GLN     BB  766   9.382  19.267  18.612 -0.4018  0.0121 -0.3889
   37GLN    SC1  767   9.461  19.155  18.265 -0.1847 -0.0639 -0.0943
   38ALA     BB  768   9.693  19.363  18.646  0.0793  0.0429 -0.2206
   38ALA    SC1  769   9.822  19.376  18.410  0.3449  0.1261 -0.0752
   39LEU     BB  770   9.842  19.643  18.777  0.2054  0.0809  0.1680
   39LEU    SC1  771  10.020  19.733  18.481  0.3845  0.4939 -0.0513
   40LYS     BB  772   9.838  19.655  19.078  0.1108  0.0927 -0.0700
   40LYS    SC1  773  10.044  19.387  19.086  0.0610  0.2289  0.1502
   40LYS    SC2  774  10.217  19.087  19.107 -0.1128 -0.1752 -0.0901
   41ASP     BB  775  10.113  19.778  19.273  0.0120  0.3610  0.2404
   41ASP    SC1  776  10.389  20.008  19.217  0.1053  0.0280  0.2178
   42ASP     BB  777  10.047  19.811  19.545 -0.2375 -0.2352  0.3252
   42ASP    SC1  778   9.865  20.032  19.674  0.2349 -0.1740 -0.0813
   43ASP     BB  779  10.057  19.664  19.870 -0.1435  0.2786 -0.6004
   43ASP    SC1  780   9.764  19.457  19.861 -0.0205 -0.0591  0.2752
   44ALA     BB  781   9.943  19.838  20.058 -0.0216  0.0647 -0.1977
   44ALA    SC1  782  10.130  20.006  20.157 -0.0050 -0.1529  0.1580
   45GLU     BB  783   9.637  19.833  20.037 -0.1178 -0.0762  0.2509
   45GLU    SC1  784   9.473  19.845  20.388 -0.3349  0.0712 -0.1776
   46THR     BB  785   9.438  19.975  19.882 -0.2031 -0.2507  0.0006
   46THR    SC1  786   9.352  20.232  20.023  0.1450 -0.1673  0.0713
   47GLY     BB  787   9.408  20.075  19.597  0.1872  0.2882  0.2762
   48LEU     BB  788   9.233  20.309  19.377  0.0827 -0.1607 -0.3088
   48LEU    SC1  789   9.318  20.345  19.038  0.1369  0.4937  0.4114
   49THR     BB  790   9.354  20.576  19.423  0.0667 -0.1301  0.1589
   49THR    SC1  791   9.647  20.619  19.350  0.0412 -0.0474  0.1034
   50ASP     BB  792   9.309  20.668  19.727 -0.1192 -0.0362 -0.4168
   50ASP    SC1  793   9.020  20.805  19.882 -0.1829 -0.0316  0.1370
   51GLY     BB  794   9.484  20.634  20.016  0.0601 -0.1322  0.3813
   52GLU     BB  795   9.700  20.862  20.141  0.3048 -0.0082 -0.2356
   52GLU    SC1  796   9.923  20.614  19.895 -0.0203 -0.0611 -0.0021
   53GLU     BB  797   9.650  21.210  20.160 -0.2655  0.3464 -0.0407
   53GLU    SC1  798   9.930  21.450  20.071 -0.4636  0.1568 -0.1056
   54LYS     BB  799   9.411  21.359  20.292  0.3601 -0.1349 -0.0042
   54LYS    SC1  800   9.306  21.646  20.188 -0.0840 -0.0341  0.4413
   54LYS    SC2  801   9.398  21.915  19.978  0.1935  0.0476 -0.0745
   55GLU     BB  802   9.280  21.317  20.560 -0.2075  0.0311 -0.0901
   55GLU    SC1  803   9.299  21.707  20.674 -0.1347 -0.2050  0.2550
   56GLU     BB  804   9.292  21.111  20.832  0.2243 -0.2574  0.0052
   56GLU    SC1  805   9.290  20.772  20.820  0.2561  0.2083 -0.2291
   57PRO     BB  806   9.098  21.056  21.139  0.0696  0.0392  0.3179
   57PRO    SC1  807   9.243  21.295  21.296 -0.1809  0.2470  0.2833
   58LYS     BB  808   8.821  20.965  21.244  0.1331 -0.0930  0.1467
   58LYS    SC1  809   8.753  20.642  21.175  0.0366 -0.0976  0.0603
   58LYS    SC2  810   8.706  20.337  21.274 -0.1881 -0.1015 -0.0621
   59GLU     BB  811   8.536  21.178  21.230  0.0220  0.2948 -0.3038
   59GLU    SC1  812   8.389  21.145  20.834 -0.0280 -0.0735 -0.2218
   60GLU     BB  813   8.417  21.441  21.412  0.0493 -0.2848  0.1985
   60GLU    SC1  814   8.543  21.687  21.176 -0.1583 -0.0881 -0.0806
   61GLU     BB  815   8.146  21.403  21.544 -0.1975  0.2240  0.1208
   61GLU    SC1  816   8.141  21.364  21.910 -0.2024 -0.3196 -0.1265
    1LYS     BB  817  19.834   5.328  16.227 -0.2149  0.1711 -0.0944
    1LYS    SC1  818  19.642   5.494  16.335 -0.0484  0.0675  0.3075
    1LYS    SC2  819  19.351   5.584  16.499  0.2134  0.0083  0.0558
    2LYS     BB  820  19.897   5.003  16.342 -0.1473  0.0983 -0.1351
    2LYS    SC1  821  19.757   4.958  16.625  0.0867 -0.2485 -0.0510
    2LYS    SC2  822  19.605   5.042  16.934 -0.0136  0.3049 -0.1402
    3CYS     BB  823  20.085   4.739  16.166 -0.1751  0.0750 -0.0003
    3CYS    SC1  824  20.427   4.870  16.199  0.0678 -0.2109  0.3037
    4LEU     BB  825  20.129   4.517  16.408  0.1806  0.2470  0.1440
    4LEU    SC1  826  20.258   4.798  16.595  0.2663  0.0556 -0.0365
    5PHE     BB  827  20.304   4.175  16.396  0.1452 -0.3463  0.2901
    5PHE    SC1  828  20.039   3.999  16.501 -0.0590 -0.1372 -0.3014
    5PHE    SC2  829  20.029   3.775  16.757  0.1147  0.1194 -0.0635
    5PHE    SC3  830  19.928   3.678  16.503  0.1946 -0.2292  0.0323
    6LYS     BB  831  20.595   4.140  16.259  0.2138  0.1208  0.0347
    6LYS    SC1  832  20.795   4.239  16.514  0.3513 -0.0023 -0.1671
    6LYS    SC2  833  21.098   4.377  16.534  0.1541  0.1051  0.4522
    7LYS     BB  834  20.689   4.034  15.981  0.2339 -0.1680  0.0514
    7LYS    SC1  835  20.529   3.748  15.921  0.5146  0.0225  0.0530
    7LYS    SC2  836  20.606   3.403  16.022  0.4430 -0.3945  0.0143
    8LYS     BB  837  20.920   4.060  15.782 -0.1632 -0.4498 -0.0997
    8LYS    SC1  838  21.195   4.125  15.991 -0.3917 -0.2377  0.2274
    8LYS    SC2  839  21.410   3.940  15.861 -0.0117  0.1519 -0.1929
    9ASN     BB  840  20.997   4.315  15.596  0.2370 -0.1547 -0.3717
    9ASN    SC1  841  20.678   4.462  15.688  0.1718  0.0414 -0.1141
   10LYS     BB  842  21.257   4.379  15.372 -0.1846 -0.0769  0.0167
   10LYS    SC1  843  21.172   4.714  15.270  0.0176  0.2493 -0.0464
   10LYS    SC2  844  20.924   4.896  15.092 -0.0299  0.1992 -0.1769
   11LYS     BB  845  21.507   4.155  15.472  0.1687  0.2127  0.2228
   11LYS    SC1  846  21.471   3.948  15.229 -0.0464 -0.1637 -0.1311
   11LYS    SC2  847  21.230   3.971  15.002  0.0128 -0.0771  0.2655
   12LYS     BB  848  21.628   4.347  15.783 -0.1940  0.0193  0.1820
   12LYS    SC1  849  21.399   4.473  15.801 -0.1481 -0.3508  0.1292
   12LYS    SC2  850  21.286   4.803  15.728 -0.2020 -0.2565 -0.1523
   13GLY     BB  851  21.952   4.401  15.645  0.1026  0.0356 -0.0832
   14LYS     BB  852  22.001   4.340  15.364  0.0262  0.1322  0.2173
   14LYS    SC1  853  22.053   4.618  15.212 -0.1276 -0.0713  0.1115
   14LYS    SC2  854  22.381   4.692  15.274 -0.0137 -0.0403  0.0357
   15GLU     BB  855  22.302   4.219  15.312 -0.2763  0.0569 -0.1150
   15GLU    SC1  856  22.476   4.286  15.038  0.1477 -0.0983  0.0888
   16LYS     BB  857  22.445   3.981  15.484 -0.0872  0.2925  0.3223
   16LYS    SC1  858  22.657   3.847  15.297  0.2744  0.1499 -0.1646
   16LYS    SC2  859  22.914   3.765  15.063  0.0098 -0.1175 -0.0590
   17GLY     BB  860  22.626   3.889  15.781  0.0498  0.2102  0.3010
   18GLY     BB  861  22.866   4.069  15.900 -0.2623  0.1145  0.2378
   19LYS     BB  862  22.881   4.157  16.159 -0.0207  0.0932  0.0325
   19LYS    SC1  863  22.654   4.046  16.274 -0.0109  0.3763 -0.3392
   19LYS    SC2  864  22.363   3.872  16.241  0.1953  0.0242  0.0220
   20ASN     BB  865  22.830   4.442  16.184 -0.0492  0.2168 -0.1106
   20ASN    SC1  866  22.810   4.531  15.879  0.0178  0.2390 -0.0988
   21ALA     BB  867  22.619   4.558  16.358  0.2402 -0.1798 -0.5539
   21ALA    SC1  868  22.745   4.797  16.344 -0.0326  0.0267  0.1159
   22ILE     BB  869  22.357   4.331  16.403 -0.1532 -0.1507  0.0977
   22ILE    SC1  870  22.151   4.557  16.556  0.0930  0.2386 -0.1306
   23ASN     BB  871  22.433   4.162  16.621 -0.0341 -0.1930  0.0172
   23ASN    SC1  872  22.161   4.206  16.844 -0.3493 -0.1355  0.0480
   24MET     BB  873  22.473   3.821  16.672  0.1387  0.2174 -0.4230
   24MET    SC1  874  22.251   3.765  16.958 -0.1208 -0.0977 -0.2907
   25LYS     BB  875  22.643   3.594  16.511 -0.2317 -0.3314  0.1563
   25LYS    SC1  876  22.830   3.462  16.680 -0.1724 -0.4575  0.0861
   25LYS    SC2  877  23.068   3.256  16.593 -0.1383 -0.0764  0.3751
   26ASP     BB  878  22.776   3.585  16.241  0.1128  0.0566  0.3928
   26ASP    SC1  879  23.127   3.537  16.266  0.1406 -0.0292 -0.0693
   27VAL     BB  880  22.596   3.453  16.010 -0.1883  0.4077 -0.1574
   27VAL    SC1  881  22.378   3.430  16.203  0.1195 -0.1705  0.1469
   28LYS     BB  882  22.583   3.278  15.695 -0.0869  0.0595  0.2534
   28LYS    SC1  883  22.511   3.038  15.856 -0.1302 -0.0106 -0.0755
   28LYS    SC2  884  22.697   2.713  15.851 -0.2359  0.1895  0.1329
   29ASP     BB  885  22.623   3.355  15.409 -0.3437  0.1024  0.0020
   29ASP    SC1  886  22.351   3.525  15.384  0.0070  0.0977  0.0443
   30LEU     BB  887  22.649   3.063  15.186 -0.2339  0.0193 -0.2416
   30LEU    SC1  888  22.602   2.867  15.435  0.3625  0.0245 -0.1764
   31GLY     BB  889  22.648   3.008  14.869 -0.3514  0.4208 -0.1528
   32LYS     BB  890  22.688   2.717  14.748  0.2833 -0.1034  0.0888
   32LYS    SC1  891  22.510   2.622  15.033 -0.2153  0.0696 -0.0849
   32LYS    SC2  892  22.275   2.387  14.922  0.2070  0.4834 -0.0717
   33THR     BB  893  22.506   2.497  14.558 -0.1870  0.2116  0.1562
   33THR    SC1  894  22.370   2.402  14.303 -0.1236 -0.4460  0.3491
   34MET     BB  895  22.560   2.169  14.594  0.2824 -0.2009  0.1197
   34MET    SC1  896  22.830   2.287  14.889  0.3847  0.1362 -0.0603
   35LYS     BB  897  22.264   1.977  14.516  0.3181 -0.2050 -0.1313
   35LYS    SC1  898  22.145   2.084  14.228 -0.2834 -0.1449 -0.0380
   35LYS    SC2  899  21.952   2.380  14.183 -0.1892  0.3151  0.0415
   36ASP     BB  900  21.982   1.976  14.720 -0.2511 -0.3050 -0.1992
   36ASP    SC1  901  21.795   1.867  14.458 -0.4524  0.1135  0.1219
   37GLN     BB  902  21.796   1.767  14.900 -0.2547 -0.2212 -0.0994
   37GLN    SC1  903  22.050   1.731  15.198  0.1045  0.2479  0.2085
   38ALA     BB  904  21.441   1.728  14.967  0.0304 -0.2425 -0.1113
   38ALA    SC1  905  21.331   1.563  14.782  0.0403 -0.3710 -0.0043
   39LEU     BB  906  21.240   1.953  15.094 -0.1821 -0.1689  0.4061
   39LEU    SC1  907  20.965   1.793  15.168  0.4315 -0.2034 -0.2807
   40LYS     BB  908  21.153   2.183  14.944 -0.2673  0.1651 -0.1116
   40LYS    SC1  909  20.892   2.084  14.767 -0.2372 -0.0213 -0.4251
   40LYS    SC2  910  20.744   1.923  14.480 -0.0495 -0.2413  0.1378
   41ASP     BB  911  21.293   2.460  14.926 -0.0681 -0.0630 -0.2707
   41ASP    SC1  912  21.158   2.563  14.625 -0.4428 -0.0640 -0.0040
   42ASP     BB  913  21.312   2.658  15.158  0.1593 -0.0535  0.0786
   42ASP    SC1  914  21.366   2.388  15.360 -0.2880 -0.1332 -0.1651
   43ASP     BB  915  21.097   2.889  15.283 -0.2664 -0.2863 -0.1261
   43ASP    SC1  916  20.823   2.757  15.225  0.1964 -0.3477  0.4423
   44ALA     BB  917  21.151   3.237  15.276  0.0964  0.1703  0.0922
   44ALA    SC1  918  20.941   3.404  15.285 -0.0142  0.0206  0.6835
   45GLU     BB  919  21.392   3.404  15.346 -0.1320 -0.1240 -0.0412
   45GLU    SC1  920  21.219   3.693  15.526 -0.0696  0.1555 -0.0475
   46THR     BB  921  21.675   3.492  15.175  0.1829 -0.2321 -0.3608
   46THR    SC1  922  21.934   3.407  15.313  0.0693 -0.1657 -0.0991
   47GLY     BB  923  21.624   3.646  14.901 -0.1274 -0.1141  0.0529
   48LEU     BB  924  21.684   3.976  14.832  0.3541  0.3885  0.0513
   48LEU    SC1  925  22.032   3.837  14.754 -0.2575  0.2494 -0.1763
   49THR     BB  926  21.593   4.148  14.587 -0.1078 -0.0154 -0.0013
   49THR    SC1  927  21.822   4.141  14.386 -0.3914  0.1084 -0.3397
   50ASP     BB  928  21.337   4.125  14.495 -0.3811 -0.0396  0.1247
   50ASP    SC1  929  21.309   3.770  14.532  0.0702  0.2251 -0.1178
   51GLY     BB  930  21.171   4.213  14.211 -0.2125  0.1234 -0.1153
   52GLU     BB  931  21.208   4.502  14.081 -0.0742  0.1061  0.0816
   52GLU    SC1  932  21.347   4.316  13.730 -0.3689 -0.1241 -0.1726
   53GLU     BB  933  21.226   4.800  14.198  0.0581 -0.0336  0.0746
   53GLU    SC1  934  21.442   4.640  14.530 -0.4652  0.0882 -0.1621
   54LYS     BB  935  21.024   5.109  14.121 -0.0972  0.0532  0.0617
   54LYS    SC1  936  20.870   5.256  14.362 -0.0010  0.0382  0.0033
   54LYS    SC2  937  20.951   5.519  14.558 -0.1178 -0.2922  0.4986
   55GLU     BB  938  20.755   4.990  14.071  0.2773 -0.0721  0.0190
   55GLU    SC1  939  20.729   4.629  14.214  0.2434 -0.0030  0.0510
   56GLU     BB  940  20.570   5.208  13.932 -0.1926  0.0122  0.1521
   56GLU    SC1  941  20.406   5.300  14.263  0.1612  0.0136 -0.1463
   57PRO     BB  942  20.508   5.286  13.652  0.1967  0.0645 -0.2116
   57PRO    SC1  943  20.252   5.477  13.548 -0.1387  0.0177  0.1414
   58LYS     BB  944  20.549   5.182  13.349  0.3067  0.4205 -0.2064
   58LYS    SC1  945  20.677   5.354  13.102 -0.0383  0.3878  0.0621
   58LYS    SC2  946  20.848   5.612  12.933 -0.1272 -0.3130  0.0790
   59GLU     BB  947  20.786   4.938  13.253 -0.2910  0.1400  0.0863
   59GLU    SC1  948  21.177   5.052  13.221  0.1191 -0.2822  0.1945
   60GLU     BB  949  20.625   4.661  13.211 -0.2932  0.1205  0.3628
   60GLU    SC1  950  20.264   4.642  13.340 -0.4125  0.1249 -0.2415
   61GLU     BB  951  20.627   4.501  12.933  0.0497  0.0104 -0.0582
   61GLU    SC1  952  20.351   4.204  12.999  0.4255 -0.1060 -0.0134
    1LYS     BB  953  18.337  10.222  20.971  0.1622 -0.0156 -0.2613
    1LYS    SC1  954  18.276  10.108  20.628 -0.0150 -0.1572  0.1156
    1LYS    SC2  955  18.150   9.867  20.428 -0.1638  0.2312  0.0586
    2LYS     BB  956  18.382  10.577  20.844 -0.1106  0.0254 -0.3563
    2LYS    SC1  957  18.077  10.542  20.747 -0.2385  0.1620 -0.1187
    2LYS    SC2  958  17.764  10.719  20.743 -0.3103 -0.1646 -0.2283
    3CYS     BB  959  18.684  10.585  20.864 -0.2871 -0.2500  0.0333
    3CYS    SC1  960  18.701  10.663  20.539 -0.3134  0.1152 -0.2093
    4LEU     BB  961  18.844  10.726  21.114 -0.1598  0.2721 -0.1610
    4LEU    SC1  962  19.061  10.505  21.281  0.1721 -0.2971 -0.0976
    5PHE     BB  963  19.054  10.957  21.075  0.0449 -0.0681 -0.0811
    5PHE    SC1  964  19.165  10.993  21.361 -0.0020  0.1478 -0.0886
    5PHE    SC2  965  19.501  10.966  21.406  0.0429  0.2065 -0.3671
    5PHE    SC3  966  19.380  11.206  21.516  0.0250  0.0089  0.0675
    6LYS     BB  967  19.296  11.076  20.887  0.0826  0.1802 -0.5225
    6LYS    SC1  968  19.517  10.899  21.011  0.0876 -0.1610  0.2595
    6LYS    SC2  969  19.736  10.654  21.135  0.0223 -0.1954 -0.1438
    7LYS     BB  970  19.243  11.045  20.584  0.1366 -0.2841  0.2029
    7LYS    SC1  971  19.021  10.814  20.562 -0.2614 -0.1326 -0.2394
    7LYS    SC2  972  19.021  10.450  20.477  0.1349  0.2001  0.1716
    8LYS     BB  973  19.050  11.242  20.475 -0.0059  0.0247  0.1380
    8LYS    SC1  974  19.292  11.486  20.353  0.4318 -0.0803 -0.1742
    8LYS    SC2  975  19.532  11.689  20.374 -0.1159 -0.4194  0.0404
    9ASN     BB  976  18.738  11.112  20.471 -0.1784 -0.0198 -0.2532
    9ASN    SC1  977  18.639  11.022  20.724  0.1296  0.2493 -0.1133
   10LYS     BB  978  18.500  11.248  20.291 -0.4038  0.1369  0.2420
   10LYS    SC1  979  18.545  11.071  20.012  0.0649  0.0344 -0.0024
   10LYS    SC2  980  18.580  10.973  19.693 -0.0524 -0.3521  0.2504
   11LYS     BB  981  18.394  11.546  20.316  0.0212 -0.1655 -0.1666
   11LYS    SC1  982  18.153  11.553  20.111 -0.2829 -0.0683  0.2062
   11LYS    SC2  983  17.948  11.688  19.884  0.0838  0.2008  0.1741
   12LYS     BB  984  18.415  11.809  20.568  0.0366 -0.1480 -0.0863
   12LYS    SC1  985  18.588  12.004  20.371  0.4337 -0.0725 -0.5960
   12LYS    SC2  986  18.785  12.246  20.269  0.2201 -0.3242  0.0268
   13GLY     BB  987  18.337  11.836  20.875 -0.0082 -0.2482 -0.0089
   14LYS     BB  988  18.351  12.050  21.125  0.1675 -0.0353 -0.2333
   14LYS    SC1  989  18.067  12.203  21.100  0.1738 -0.0079 -0.0641
   14LYS    SC2  990  17.745  12.176  21.092 -0.3242 -0.4092  0.1969
   15GLU     BB  991  18.174  11.895  21.373  0.2832  0.0972 -0.0419
   15GLU    SC1  992  18.299  11.522  21.300  0.2363 -0.0788  0.0558
   16LYS     BB  993  17.969  11.992  21.587 -0.3269  0.3592 -0.3223
   16LYS    SC1  994  18.038  11.725  21.759  0.0215  0.1414  0.1645
   16LYS    SC2  995  17.908  11.461  21.935 -0.4521  0.2359 -0.0626
   17GLY     BB  996  17.771  12.270  21.647 -0.0377  0.2448  0.4116
   18GLY     BB  997  17.545  12.268  21.800 -0.3344 -0.1398 -0.1496
   19LYS     BB  998  17.554  12.297  22.141 -0.1087  0.1527 -0.1236
   19LYS    SC1  999  17.418  12.019  22.190  0.0273 -0.2231 -0.3425
   19LYS    SC2 1000  17.149  11.799  22.328  0.2996 -0.2356  0.0975
   20ASN     BB 1001  17.634  12.540  22.271 -0.0535  0.2684 -0.1443
   20ASN    SC1 1002  17.818  12.391  22.513 -0.0605  0.0384 -0.0231
   21ALA     BB 1003  17.386  12.843  22.176 -0.0405 -0.0848  0.5189
   21ALA    SC1 1004  17.396  12.991  22.402 -0.1292  0.4790  0.1744
   22ILE     BB 1005  17.414  13.094  21.927 -0.1284  0.1287 -0.2546
   22ILE    SC1 1006  17.577  13.359  22.067  0.0060 -0.1737  0.1800
   23ASN     BB 1007  17.260  13.362  21.732  0.0804  0.3222 -0.3387
   23ASN    SC1 1008  17.268  13.622  21.888  0.0169 -0.0195 -0.0056
   24MET     BB 1009  17.472  13.285  21.464  0.2189 -0.0995  0.2476
   24MET    SC1 1010  17.580  12.961  21.443  0.4115  0.1330  0.1099
   25LYS     BB 1011  17.495  13.523  21.224 -0.1462 -0.1637 -0.1476
   25LYS    SC1 1012  17.806  13.461  21.270 -0.2284  0.2834  0.1659
   25LYS    SC2 1013  18.014  13.240  21.369  0.0739 -0.1694 -0.0550
   26ASP     BB 1014  17.380  13.848  21.356  0.1567 -0.1027 -0.1735
   26ASP    SC1 1015  17.071  13.733  21.498 -0.1393 -0.0369 -0.1019
   27VAL     BB 1016  17.290  14.142  21.237 -0.0753 -0.1919 -0.1391
   27VAL    SC1 1017  17.008  14.213  21.267  0.0551  0.1385  0.4545
   28LYS     BB 1018  17.410  14.299  20.944  0.0731 -0.0573  0.0872
   28LYS    SC1 1019  17.136  14.242  20.846  0.1916  0.1572  0.0306
   28LYS    SC2 1020  16.911  14.146  20.573  0.2404 -0.0009  0.0601
   29ASP     BB 1021  17.639  14.277  20.702  0.0524 -0.2045  0.1051
   29ASP    SC1 1022  17.795  14.589  20.712  0.1005  0.1292 -0.0748
   30LEU     BB 1023  17.886  14.088  20.744  0.0567  0.0998  0.2443
   30LEU    SC1 1024  18.017  14.022  20.421  0.0493  0.2207  0.2400
   31GLY     BB 1025  17.691  13.812  20.592 -0.2382 -0.0774 -0.4616
   32LYS     BB 1026  17.809  13.657  20.299 -0.0671  0.0811 -0.0109
   32LYS    SC1 1027  17.490  13.688  20.217  0.0111  0.1691  0.1120
   32LYS    SC2 1028  17.272  13.827  20.061  0.1708 -0.0853  0.1102
   33THR     BB 1029  18.045  13.470  20.307  0.0856  0.2593 -0.1366
   33THR    SC1 1030  18.073  13.241  20.107 -0.1960  0.1405 -0.0444
   34MET     BB 1031  18.351  13.606  20.321  0.2251 -0.0264  0.2571
   34MET    SC1 1032  18.310  13.781  20.659  0.1745 -0.1494 -0.0907
   35LYS     BB 1033  18.528  13.846  20.174 -0.2837  0.0215 -0.0025
   35LYS    SC1 1034  18.453  14.126  20.146  0.2150  0.3859  0.1837
   35LYS    SC2 1035  18.455  14.420  19.970 -0.3189  0.0528  0.0858
   36ASP     BB 1036  18.686  13.751  19.900 -0.0875 -0.1414  0.0536
   36ASP    SC1 1037  18.882  14.007  19.809  0.3525 -0.3352 -0.2773
   37GLN     BB 1038  18.928  13.519  19.852  0.2741 -0.0821 -0.1131
   37GLN    SC1 1039  18.830  13.271  19.590 -0.0249 -0.1169 -0.3338
   38ALA     BB 1040  19.202  13.481  20.041  0.1743  0.1857  0.1712
   38ALA    SC1 1041  19.295  13.241  19.957  0.1433  0.2983 -0.2028
   39LEU     BB 1042  19.231  13.433  20.303  0.0552  0.2124 -0.3154
   39LEU    SC1 1043  19.434  13.730  20.318 -0.1584  0.2954  0.0239
   40LYS     BB 1044  19.101  13.228  20.461  0.2050  0.0218  0.1939
   40LYS    SC1 1045  19.078  13.356  20.773 -0.1924 -0.1950 -0.1135
   40LYS    SC2 1046  18.820  13.374  20.950  0.1167 -0.2322 -0.0094
   41ASP     BB 1047  18.816  13.083  20.465 -0.0221  0.1307  0.1413
   41ASP    SC1 1048  18.622  13.360  20.580 -0.2489  0.2087  0.1226
   42ASP     BB 1049  18.722  12.775  20.487  0.2400 -0.0618 -0.0494
   42ASP    SC1 1050  18.644  12.756  20.166  0.1411  0.1481 -0.0324
   43ASP     BB 1051  18.807  12.531  20.673 -0.0253 -0.1937 -0.2612
   43ASP    SC1 1052  18.559  12.313  20.696 -0.0126 -0.1477 -0.1307
   44ALA     BB 1053  19.059  12.381  20.784 -0.1373 -0.3140 -0.0455
   44ALA    SC1 1054  19.198  12.271  20.580 -0.2445 -0.0344 -0.2764
   45GLU     BB 1055  19.268  12.536  20.926 -0.0326  0.1399 -0.1465
   45GLU    SC1 1056  19.375  12.200  21.093  0.0753  0.0165  0.2874
   46THR     BB 1057  19.531  12.603  20.798 -0.0413  0.3484 -0.0963
   46THR    SC1 1058  19.811  12.646  20.911  0.0092  0.0641 -0.1066
   47GLY     BB 1059  19.559  12.634  20.472 -0.0159  0.0813 -0.2211
   48LEU     BB 1060  19.573  12.443  20.211  0.3173  0.3226 -0.3922
   48LEU    SC1 1061  19.368  12.587  19.955  0.0185  0.0185 -0.1803
   49THR     BB 1062  19.775  12.191  20.266 -0.0446  0.1306  0.1172
   49THR    SC1 1063  19.674  11.974  20.076 -0.0665  0.0694  0.1984
   50ASP     BB 1064  20.062  12.208  20.317 -0.3106  0.0307  0.0544
   50ASP    SC1 1065  20.226  12.181  20.593  0.1168  0.4599 -0.2413
   51GLY     BB 1066  20.163  12.157  20.037 -0.3765 -0.1312  0.5303
   52GLU     BB 1067  20.514  12.091  20.046  0.0139  0.2178  0.2541
   52GLU    SC1 1068  20.591  11.695  19.959 -0.2866  0.2421 -0.3709
   53GLU     BB 1069  20.726  12.187  19.876  0.1185 -0.0348  0.0320
   53GLU    SC1 1070  20.737  12.557  19.817  0.0325 -0.0616  0.3574
   54LYS     BB 1071  20.729  12.019  19.575 -0.1633  0.1053  0.0652
   54LYS    SC1 1072  20.563  12.021  19.295 -0.0801  0.1112  0.0119
   54LYS    SC2 1073  20.251  12.160  19.209  0.0517  0.5875  0.1697
   55GLU     BB 1074  20.993  12.149  19.393  0.0712 -0.0034 -0.4786
   55GLU    SC1 1075  21.101  12.537  19.388 -0.0905  0.1272 -0.2602
   56GLU     BB 1076  21.170  11.931  19.218 -0.0563 -0.2093 -0.3094
   56GLU    SC1 1077  21.116  11.649  19.514 -0.0282  0.2670 -0.0637
   57PRO     BB 1078  21.163  11.957  18.909 -0.1789 -0.0107 -0.0020
   57PRO    SC1 1079  21.240  11.667  18.852  0.0891  0.1666  0.0354
   58LYS     BB 1080  21.361  12.157  18.719 -0.2242 -0.0037  0.0634
   58LYS    SC1 1081  21.309  11.985  18.452 -0.0265  0.3386 -0.1370
   58LYS    SC2 1082  21.491  11.862  18.208 -0.1939  0.2498 -0.3357
   59GLU     BB 1083  21.617  12.312  18.734  0.4899 -0.0781 -0.0811
   59GLU    SC1 1084  21.942  12.205  18.890 -0.2087 -0.0061 -0.0758
   60GLU     BB 1085  21.771  12.596  18.586  0.1263 -0.0906  0.1532
   60GLU    SC1 1086  21.425  12.726  18.460  0.2529  0.1270 -0.1245
   61GLU     BB 1087  22.034  12.737  18.412 -0.2919  0.0090  0.1731
   61GLU    SC1 1088  22.150  13.097  18.465 -0.0582  0.0423  0.2011
    1LYS     BB 1089   5.290   3.462   0.804 -0.3223 -0.1172  0.1215
    1LYS    SC1 1090   5.244   3.629   1.096 -0.0946  0.1101  0.2660
    1LYS    SC2 1091   5.481   3.829   1.249 -0.0508  0.1376  0.0431
    2LYS     BB 1092   5.042   3.527   0.623 -0.0917 -0.1927  0.0424
    2LYS    SC1 1093   4.805   3.260   0.582 -0.3744  0.1131  0.1493
    2LYS    SC2 1094   4.788   2.942   0.456 -0.3313  0.0953  0.3859
    3CYS     BB 1095   4.962   3.793   0.503 -0.0809  0.1000  0.0190
    3CYS    SC1 1096   5.063   4.005   0.700  0.3564 -0.2930  0.4222
    4LEU     BB 1097   4.638   3.936   0.555 -0.2272 -0.1320 -0.1909
    4LEU    SC1 1098   4.576   3.603   0.526 -0.0723 -0.1300  0.1347
    5PHE     BB 1099   4.541   4.210   0.391  0.2622 -0.2033  0.1423
    5PHE    SC1 1100   4.388   4.411   0.609 -0.3116 -0.0100  0.0858
    5PHE    SC2 1101   4.492   4.560   0.897 -0.1101 -0.0837  0.0528
    5PHE    SC3 1102   4.531   4.717   0.655  0.4703 -0.3316 -0.0337
    6LYS     BB 1103   4.635   4.270   0.141  0.0792  0.2835  0.0416
    6LYS    SC1 1104   4.371   4.364  -0.015  0.0254 -0.0669  0.0536
    6LYS    SC2 1105   4.088   4.511  -0.050 -0.1403 -0.0479  0.1307
    7LYS     BB 1106   4.853   4.445   0.050 -0.1209 -0.0833  0.5529
    7LYS    SC1 1107   4.853   4.486  -0.259 -0.1255  0.3615  0.2832
    7LYS    SC2 1108   4.847   4.418  -0.586  0.0305  0.4740  0.0036
    8LYS     BB 1109   5.174   4.501   0.124  0.2674 -0.0169 -0.0399
    8LYS    SC1 1110   5.344   4.484  -0.182 -0.0944  0.1380  0.1563
    8LYS    SC2 1111   5.644   4.438  -0.366 -0.4143  0.5227  0.0900
    9ASN     BB 1112   5.329   4.809   0.237 -0.0688  0.3962 -0.0131
    9ASN    SC1 1113   5.443   4.643   0.541 -0.2724 -0.1318  0.1543
   10LYS     BB 1114   5.181   5.090   0.214 -0.3638 -0.1780 -0.0659
   10LYS    SC1 1115   5.272   5.180  -0.074  0.2214 -0.1641 -0.2138
   10LYS    SC2 1116   5.243   5.494  -0.105 -0.2077  0.2404  0.0669
   11LYS     BB 1117   5.203   5.366   0.395  0.0873 -0.2046  0.2021
   11LYS    SC1 1118   5.061   5.318   0.652 -0.0646  0.0406  0.0951
   11LYS    SC2 1119   5.190   4.983   0.710  0.2771 -0.1815 -0.2625
   12LYS     BB 1120   5.373   5.648   0.335 -0.0565  0.0807 -0.1025
   12LYS    SC1 1121   5.329   5.773   0.647  0.0100  0.0758 -0.0828
   12LYS    SC2 1122   5.288   6.057   0.842 -0.0528 -0.1544 -0.0517
   13GLY     BB 1123   5.685   5.677   0.467 -0.0139 -0.1491 -0.1143
   14LYS     BB 1124   5.878   5.393   0.466 -0.3227 -0.2022  0.0735
   14LYS    SC1 1125   5.935   5.457   0.772  0.1661 -0.3330 -0.0341
   14LYS    SC2 1126   6.107   5.594   1.043  0.0340  0.3199  0.4247
   15GLU     BB 1127   6.143   5.366   0.328  0.1434 -0.1675  0.1422
   15GLU    SC1 1128   6.379   5.278   0.574  0.0825 -0.2374 -0.0441
   16LYS     BB 1129   6.195   5.380  -0.026 -0.0761  0.1333  0.1280
   16LYS    SC1 1130   6.048   5.133  -0.041 -0.1303 -0.2476 -0.4572
   16LYS    SC2 1131   6.006   5.086  -0.397  0.0860  0.2111  0.2352
   17GLY     BB 1132   6.314   5.655  -0.078 -0.2519 -0.0373 -0.2580
   18GLY     BB 1133   6.399   5.709   0.224 -0.1015  0.1187 -0.0369
   19LYS     BB 1134   6.689   5.761   0.443  0.1021  0.0303  0.0209
   19LYS    SC1 1135   6.717   6.002   0.607  0.2138 -0.0990 -0.0053
   19LYS    SC2 1136   6.547   6.309   0.737  0.0432  0.3585 -0.1090
   20ASN     BB 1137   6.817   5.559   0.496 -0.2468  0.3430 -0.2999
   20ASN    SC1 1138   7.053   5.596   0.770 -0.1692 -0.0622 -0.4866
   21ALA     BB 1139   7.061   5.545   0.260  0.3160  0.2066 -0.0794
   21ALA    SC1 1140   7.295   5.631   0.363  0.1676  0.1811  0.3026
   22ILE     BB 1141   7.043   5.274   0.008 -0.1495 -0.2010  0.3200
   22ILE    SC1 1142   7.309   5.109   0.144  0.2078  0.2317  0.1705
   23ASN     BB 1143   6.877   5.094   0.213 -0.1617  0.1061  0.0079
   23ASN    SC1 1144   6.820   4.863  -0.050  0.0865  0.2033 -0.4930
   24MET     BB 1145   6.905   5.093   0.558 -0.0588  0.2204  0.0167
   24MET    SC1 1146   6.672   4.876   0.644  0.0943 -0.1262 -0.1087
   25LYS     BB 1147   7.232   5.017   0.599 -0.2454 -0.0062  0.1515
   25LYS    SC1 1148   7.317   5.300   0.599 -0.0798  0.0511  0.1216
   25LYS    SC2 1149   7.593   5.426   0.814 -0.0226 -0.0389 -0.2608
   26ASP     BB 1150   7.169   4.709   0.737  0.2712  0.0680 -0.2566
   26ASP    SC1 1151   6.890   4.497   0.720  0.0074 -0.2105  0.6440
   27VAL     BB 1152   7.385   4.364   0.720  0.3612 -0.2844  0.1031
   27VAL    SC1 1153   7.214   4.150   0.621 -0.1258  0.2378 -0.2510
   28LYS     BB 1154   7.593   4.409   0.967  0.2750 -0.0404  0.0612
   28LYS    SC1 1155   7.367   4.512   1.141  0.2486 -0.2162  0.2673
   28LYS    SC2 1156   7.208   4.788   1.324  0.1641 -0.1349  0.2785
   29ASP     BB 1157   7.841   4.434   0.842  0.0839  0.2949 -0.1749
   29ASP    SC1 1158   7.887   4.766   0.828 -0.1882  0.0631 -0.2648
   30LEU     BB 1159   7.971   4.422   0.495  0.2678  0.0108  0.1017
   30LEU    SC1 1160   8.321   4.437   0.518  0.4705  0.2798 -0.2476
   31GLY     BB 1161   7.957   4.766   0.398 -0.0494  0.2490 -0.2574
   32LYS     BB 1162   8.286   4.859   0.384 -0.1794  0.2016  0.1130
   32LYS    SC1 1163   8.486   4.836   0.161 -0.0022 -0.2185 -0.0798
   32LYS    SC2 1164   8.787   4.892  -0.025 -0.0394 -0.0913 -0.2838
   33THR     BB 1165   8.355   4.927   0.703  0.1123  0.0929 -0.0616
   33THR    SC1 1166   8.651   5.002   0.707  0.0909  0.1779 -0.0713
   34MET     BB 1167   8.226   5.014   0.998  0.1314  0.2593 -0.0665
   34MET    SC1 1168   8.563   5.174   1.137 -0.0595  0.0495  0.3382
   35LYS     BB 1169   7.918   5.200   1.015 -0.1202  0.0658  0.1852
   35LYS    SC1 1170   8.020   5.251   0.717 -0.0897  0.2505 -0.2031
   35LYS    SC2 1171   8.215   5.288   0.443 -0.1173  0.0269  0.1468
   36ASP     BB 1172   7.972   5.521   1.161  0.3082  0.4197 -0.3051
   36ASP    SC1 1173   8.242   5.509   1.401  0.2883  0.0546 -0.0158
   37GLN     BB 1174   7.660   5.603   1.275  0.0274 -0.1854 -0.2584
   37GLN    SC1 1175   7.593   5.848   0.977  0.1486  0.0630 -0.1708
   38ALA     BB 1176   7.471   5.594   1.575  0.0910  0.1819  0.0037
   38ALA    SC1 1177   7.331   5.363   1.582  0.3446  0.0230 -0.0394
   39LEU     BB 1178   7.447   5.531   1.922  0.3003 -0.0726  0.1166
   39LEU    SC1 1179   7.315   5.222   1.937 -0.2188  0.1121 -0.2719
   40LYS     BB 1180   7.338   5.650   2.175  0.1999  0.2607  0.0926
   40LYS    SC1 1181   7.198   5.376   2.319 -0.3010 -0.3855  0.1159
   40LYS    SC2 1182   7.139   5.092   2.498 -0.2835  0.3601 -0.1396
   41ASP     BB 1183   7.513   5.765   2.380 -0.1558  0.1410 -0.2608
   41ASP    SC1 1184   7.478   5.591   2.675  0.1345  0.0132  0.1523
   42ASP     BB 1185   7.766   5.850   2.305  0.1788 -0.2045  0.1727
   42ASP    SC1 1186   7.897   5.541   2.134  0.1725 -0.0277 -0.1600
   43ASP     BB 1187   7.879   6.129   2.268  0.1650 -0.2141 -0.2404
   43ASP    SC1 1188   8.154   6.156   2.444  0.0082 -0.2707  0.0973
   44ALA     BB 1189   7.609   6.254   2.411  0.3515 -0.0293  0.1737
   44ALA    SC1 1190   7.572   6.178   2.668  0.4269  0.5299  0.3647
   45GLU     BB 1191   7.375   6.205   2.165  0.0561  0.1538 -0.0773
   45GLU    SC1 1192   7.534   6.398   1.859 -0.0440  0.0938  0.3253
   46THR     BB 1193   7.071   6.369   2.068 -0.1007 -0.2092  0.0219
   46THR    SC1 1194   6.934   6.409   2.336  0.0981  0.3735  0.0514
   47GLY     BB 1195   6.920   6.290   1.836  0.3490  0.0409  0.0752
   48LEU     BB 1196   6.663   6.098   1.762  0.0437  0.2624  0.2532
   48LEU    SC1 1197   6.796   5.838   1.530 -0.0962  0.0220 -0.2299
   49THR     BB 1198   6.415   5.869   1.929  0.1516 -0.1036 -0.0325
   49THR    SC1 1199   6.433   5.602   1.783 -0.0289 -0.0783 -0.1036
   50ASP     BB 1200   6.472   5.746   2.227  0.2139 -0.0807 -0.1708
   50ASP    SC1 1201   6.722   5.507   2.317 -0.1208  0.1629  0.2380
   51GLY     BB 1202   6.170   5.571   2.286  0.0066 -0.1699  0.0717
   52GLU     BB 1203   5.910   5.567   2.450  0.0230 -0.0003 -0.4110
   52GLU    SC1 1204   6.001   5.829   2.738 -0.3522  0.0953 -0.0579
   53GLU     BB 1205   5.804   5.244   2.541  0.0013 -0.2188 -0.1430
   53GLU    SC1 1206   5.921   5.095   2.199  0.0932 -0.0147 -0.0736
   54LYS     BB 1207   5.460   5.078   2.540  0.0093 -0.2260 -0.1186
   54LYS    SC1 1208   5.409   5.158   2.801 -0.3730 -0.0224 -0.0992
   54LYS    SC2 1209   5.151   5.323   2.993 -0.0537  0.2930  0.3827
   55GLU     BB 1210   5.204   5.304   2.442 -0.0809  0.2606  0.1681
   55GLU    SC1 1211   5.108   5.730   2.353 -0.1201  0.0555 -0.2066
   56GLU     BB 1212   4.934   5.217   2.266 -0.2265 -0.0255  0.2757
   56GLU    SC1 1213   4.615   5.103   2.415 -0.1199 -0.0070 -0.3784
   57PRO     BB 1214   5.003   5.148   1.957  0.1426  0.0064 -0.1628
   57PRO    SC1 1215   5.159   5.420   1.940  0.0020  0.1669  0.0423
   58LYS     BB 1216   5.176   4.962   1.676  0.3246  0.1695  0.2087
   58LYS    SC1 1217   5.439   5.131   1.554  0.2694 -0.0864 -0.1790
   58LYS    SC2 1218   5.783   5.179   1.610  0.1008  0.0079  0.1403
   59GLU     BB 1219   5.088   4.707   1.470  0.2947  0.2402  0.0023
   59GLU    SC1 1220   4.712   4.790   1.498  0.1010  0.2124  0.0556
   60GLU     BB 1221   5.247   4.442   1.314  0.2727  0.0023  0.0420
   60GLU    SC1 1222   5.469   4.293   1.589  0.2510 -0.0848 -0.0488
   61GLU     BB 1223   5.151   4.214   1.114 -0.0297  0.1223  0.0712
   61GLU    SC1 1224   5.210   4.428   0.812  0.2224  0.0264 -0.0976
    1LYS     BB 1225   3.600  17.746  20.278 -0.0779 -0.2545 -0.0538
    1LYS    SC1 1226   3.811  17.509  20.373  0.1878  0.2078  0.1761
    1LYS    SC2 1227   4.109  17.336  20.366 -0.0063 -0.3908  0.2388
    2LYS     BB 1228   3.756  17.999  20.059  0.2868  0.1130 -0.2074
    2LYS    SC1 1229   3.868  18.286  20.242  0.1893 -0.0628  0.1034
    2LYS    SC2 1230   3.969  18.604  20.209  0.2898  0.1337 -0.3816
    3CYS     BB 1231   3.678  18.211  19.791  0.0049  0.3463  0.1152
    3CYS    SC1 1232   3.858  18.486  19.859  0.3232 -0.0933  0.0164
    4LEU     BB 1233   3.430  18.255  19.598 -0.0694 -0.1011 -0.2105
    4LEU    SC1 1234   3.493  18.613  19.616 -0.0199  0.1936  0.0565
    5PHE     BB 1235   3.087  18.178  19.503 -0.0647 -0.1385  0.0802
    5PHE    SC1 1236   3.039  18.245  19.207 -0.0933  0.3133  0.1950
    5PHE    SC2 1237   2.717  18.353  19.199 -0.2069  0.0029  0.3910
    5PHE    SC3 1238   2.891  18.467  18.997 -0.4597  0.1078  0.2274
    6LYS     BB 1239   2.984  17.792  19.427 -0.0473 -0.2515 -0.1826
    6LYS    SC1 1240   2.731  17.901  19.343  0.0391 -0.3635 -0.1940
    6LYS    SC2 1241   2.469  18.014  19.484 -0.1629  0.2183  0.0602
    7LYS     BB 1242   3.020  17.578  19.174 -0.1704  0.0554 -0.0905
    7LYS    SC1 1243   2.746  17.629  18.978 -0.5717 -0.1243 -0.0182
    7LYS    SC2 1244   2.730  17.686  18.609 -0.1169  0.1053 -0.0077
    8LYS     BB 1245   3.317  17.442  19.038  0.0523  0.1195 -0.1118
    8LYS    SC1 1246   3.215  17.159  18.904 -0.2290  0.1672 -0.0297
    8LYS    SC2 1247   2.993  16.959  18.687 -0.0355  0.2029  0.2079
    9ASN     BB 1248   3.617  17.512  19.114  0.6445  0.0786  0.2865
    9ASN    SC1 1249   3.588  17.785  18.946  0.2500  0.3157 -0.4067
   10LYS     BB 1250   3.887  17.309  19.063  0.1098 -0.4587 -0.0887
   10LYS    SC1 1251   3.829  17.100  18.838  0.1178  0.1865 -0.3865
   10LYS    SC2 1252   3.731  16.749  18.828  0.0550  0.0116 -0.2814
   11LYS     BB 1253   4.168  17.315  19.183 -0.3004  0.0035  0.2410
   11LYS    SC1 1254   4.329  17.164  18.984  0.0105  0.1935 -0.4369
   11LYS    SC2 1255   4.551  17.421  18.871 -0.3224  0.1384  0.3137
   12LYS     BB 1256   4.260  17.105  19.505  0.1214 -0.1945 -0.1831
   12LYS    SC1 1257   3.995  16.910  19.613 -0.1182 -0.1026 -0.0320
   12LYS    SC2 1258   3.606  16.878  19.638  0.3903 -0.1520 -0.2589
   13GLY     BB 1259   4.481  16.915  19.379 -0.0384  0.1050 -0.0012
   14LYS     BB 1260   4.758  16.931  19.508  0.2014 -0.0873  0.2606
   14LYS    SC1 1261   4.745  16.932  19.837  0.0211  0.0206  0.1277
   14LYS    SC2 1262   4.784  16.769  20.126 -0.0046 -0.2101 -0.0041
   15GLU     BB 1263   5.047  16.826  19.406  0.0632 -0.1934  0.0567
   15GLU    SC1 1264   5.099  16.571  19.104 -0.2374 -0.0143  0.0192
   16LYS     BB 1265   5.335  16.970  19.463  0.1069  0.1285 -0.1737
   16LYS    SC1 1266   5.467  17.067  19.756  0.2891  0.0220  0.1874
   16LYS    SC2 1267   5.428  17.433  19.863  0.1707  0.3745  0.2343
   17GLY     BB 1268   5.618  16.955  19.266  0.0697  0.4138 -0.3099
   18GLY     BB 1269   5.858  16.750  19.276 -0.2666  0.0790 -0.0348
   19LYS     BB 1270   6.168  16.915  19.332 -0.1725  0.1529 -0.0874
   19LYS    SC1 1271   6.397  16.749  19.223 -0.2683  0.2029 -0.0073
   19LYS    SC2 1272   6.548  16.496  19.036 -0.1370  0.2357 -0.0206
   20ASN     BB 1273   6.068  17.208  19.420 -0.1846 -0.1442 -0.1336
   20ASN    SC1 1274   5.791  17.255  19.561  0.3617  0.0726  0.0445
   21ALA     BB 1275   6.173  17.493  19.324  0.0900 -0.3152  0.2860
   21ALA    SC1 1276   6.157  17.618  19.563 -0.0946  0.5619 -0.1464
   22ILE     BB 1277   6.297  17.487  19.035  0.2296  0.0938  0.0511
   22ILE    SC1 1278   6.367  17.154  19.061 -0.1073  0.0220  0.0865
   23ASN     BB 1279   6.191  17.736  18.785  0.0815  0.2699  0.0685
   23ASN    SC1 1280   5.925  17.503  18.657  0.1997 -0.0045  0.1621
   24MET     BB 1281   6.388  17.812  18.539 -0.1652 -0.1262 -0.1150
   24MET    SC1 1282   6.487  18.203  18.656 -0.0628  0.1165  0.2093
   25LYS     BB 1283   6.660  17.766  18.458  0.2355 -0.0489  0.2975
   25LYS    SC1 1284   6.579  17.501  18.255  0.0121 -0.2192 -0.3946
   25LYS    SC2 1285   6.673  17.355  17.905 -0.1184  0.1857 -0.0547
   26ASP     BB 1286   6.866  17.729  18.727 -0.0817  0.0884  0.2111
   26ASP    SC1 1287   6.656  17.787  18.960  0.2599 -0.0407  0.0426
   27VAL     BB 1288   7.043  17.480  18.604  0.1282 -0.4305 -0.0416
   27VAL    SC1 1289   6.972  17.427  18.325  0.1778 -0.2685 -0.0859
   28LYS     BB 1290   7.336  17.362  18.704  0.0899 -0.0382 -0.2157
   28LYS    SC1 1291   7.355  17.485  19.020  0.0459 -0.4413 -0.0264
   28LYS    SC2 1292   7.679  17.435  19.144  0.0687  0.0969  0.0448
   29ASP     BB 1293   7.633  17.475  18.674  0.0261  0.3158 -0.0207
   29ASP    SC1 1294   7.933  17.444  18.661 -0.1443  0.0694 -0.0954
   30LEU     BB 1295   7.636  17.671  18.382  0.1060 -0.1955  0.1440
   30LEU    SC1 1296   7.405  17.486  18.171 -0.1257 -0.0156 -0.0152
   31GLY     BB 1297   7.777  18.011  18.407  0.0272  0.1060 -0.0515
   32LYS     BB 1298   7.715  18.300  18.271 -0.0369  0.1990  0.2377
   32LYS    SC1 1299   7.987  18.415  18.275  0.2285  0.4245  0.0501
   32LYS    SC2 1300   8.254  18.605  18.264  0.0029  0.3396  0.1939
   33THR     BB 1301   7.546  18.463  18.027  0.1046  0.2061 -0.2069
   33THR    SC1 1302   7.578  18.231  17.832  0.1298 -0.1580  0.2141
   34MET     BB 1303   7.418  18.740  18.160  0.0687  0.1000  0.0151
   34MET    SC1 1304   7.710  18.750  18.481  0.0769  0.1030  0.0406
   35LYS     BB 1305   7.120  18.816  18.121  0.0251  0.2700  0.1041
   35LYS    SC1 1306   7.138  19.091  18.278  0.0198 -0.1405 -0.2626
   35LYS    SC2 1307   7.173  19.234  18.636  0.1728  0.1401  0.1086
   36ASP     BB 1308   6.868  18.685  17.914 -0.0338 -0.0012 -0.2788
   36ASP    SC1 1309   7.122  18.617  17.709  0.1998  0.0629  0.1941
   37GLN     BB 1310   6.676  18.411  17.856 -0.1287 -0.1344 -0.2014
   37GLN    SC1 1311   6.682  18.184  18.135  0.1516 -0.0688  0.3113
   38ALA     BB 1312   6.696  18.341  17.535  0.1507  0.1862 -0.1674
   38ALA    SC1 1313   6.521  18.482  17.385 -0.1286  0.4740  0.3986
   39LEU     BB 1314   6.842  18.181  17.317  0.0164 -0.2165 -0.0051
   39LEU    SC1 1315   6.700  17.828  17.240  0.1499 -0.0435 -0.0844
   40LYS     BB 1316   6.869  18.408  17.034 -0.2183 -0.0366 -0.0480
   40LYS    SC1 1317   6.664  18.284  16.851 -0.0569  0.0737 -0.2581
   40LYS    SC2 1318   6.699  18.166  16.534  0.1198 -0.1775 -0.1750
   41ASP     BB 1319   7.073  18.635  16.989  0.0431  0.0611  0.0055
   41ASP    SC1 1320   6.869  18.878  16.960 -0.0980  0.2063  0.0810
   42ASP     BB 1321   7.353  18.555  17.030 -0.1229 -0.0395 -0.2320
   42ASP    SC1 1322   7.313  18.225  16.939  0.2283  0.3437  0.1407
   43ASP     BB 1323   7.616  18.676  17.020 -0.0729 -0.1278 -0.0242
   43ASP    SC1 1324   7.711  18.901  16.741  0.1423 -0.4636 -0.0610
   44ALA     BB 1325   7.603  18.933  17.221 -0.1422  0.2132 -0.0376
   44ALA    SC1 1326   7.794  18.882  17.405  0.0287 -0.0536 -0.2805
   45GLU     BB 1327   7.393  18.935  17.401  0.1836  0.1752 -0.1459
   45GLU    SC1 1328   7.367  19.309  17.374  0.0468 -0.1847 -0.2287
   46THR     BB 1329   7.530  18.978  17.699  0.0170  0.0231  0.0394
   46THR    SC1 1330   7.744  18.772  17.767  0.0066  0.0507  0.1585
   47GLY     BB 1331   7.297  19.173  17.860 -0.0150 -0.6176  0.0907
   48LEU     BB 1332   7.006  19.151  17.727  0.0201 -0.0368 -0.1224
   48LEU    SC1 1333   6.770  19.150  18.015 -0.0925 -0.2850  0.0650
   49THR     BB 1334   6.837  19.364  17.596 -0.0322  0.0113  0.1752
   49THR    SC1 1335   6.882  19.581  17.806 -0.0846  0.1931  0.0012
   50ASP     BB 1336   6.942  19.599  17.376  0.1285 -0.2215  0.2305
   50ASP    SC1 1337   6.666  19.650  17.218  0.1507 -0.2049  0.1965
   51GLY     BB 1338   7.209  19.764  17.383  0.1845  0.1294  0.2817
   52GLU     BB 1339   7.265  20.059  17.316 -0.0451 -0.3957 -0.0668
   52GLU    SC1 1340   7.438  20.090  17.009 -0.5090 -0.0132  0.4911
   53GLU     BB 1341   7.052  20.317  17.236  0.0116  0.1651  0.2793
   53GLU    SC1 1342   7.276  20.596  16.990  0.1258 -0.0719 -0.0478
   54LYS     BB 1343   6.844  20.451  17.469  0.1705 -0.0777 -0.1795
   54LYS    SC1 1344   6.953  20.479  17.751 -0.2098 -0.1662 -0.0066
   54LYS    SC2 1345   6.922  20.345  18.045  0.1607 -0.0510  0.4927
   55GLU     BB 1346   6.498  20.348  17.427 -0.1072 -0.1792 -0.0284
   55GLU    SC1 1347   6.493  20.292  17.785  0.0323  0.2521 -0.0550
   56GLU     BB 1348   6.231  20.534  17.317 -0.2371 -0.2727  0.1210
   56GLU    SC1 1349   6.148  20.392  17.030 -0.1845 -0.0858 -0.0284
   57PRO     BB 1350   6.122  20.622  17.594 -0.1004 -0.0176 -0.1222
   57PRO    SC1 1351   5.848  20.464  17.511 -0.2670  0.1669 -0.0554
   58LYS     BB 1352   6.155  20.639  17.940  0.2452  0.0075 -0.1563
   58LYS    SC1 1353   6.082  20.301  17.958  0.0975  0.0720 -0.0883
   58LYS    SC2 1354   5.788  20.247  17.854  0.0807  0.3613  0.1870
   59GLU     BB 1355   6.219  20.920  18.118 -0.1967 -0.0953 -0.1297
   59GLU    SC1 1356   6.089  20.739  18.453 -0.0015 -0.1911  0.1500
   60GLU     BB 1357   6.259  21.229  17.998 -0.0189  0.1396  0.0294
   60GLU    SC1 1358   6.652  21.286  17.921 -0.1254  0.1431  0.1983
   61GLU     BB 1359   5.964  21.326  17.858  0.0918  0.0239 -0.2375
   61GLU    SC1 1360   5.895  21.006  17.673  0.0322 -0.2578  0.1190
    1LYS     BB 1361   9.688  18.607  16.768 -0.0594 -0.1726  0.2540
    1LYS    SC1 1362   9.595  18.313  16.603 -0.0703  0.2222 -0.0468
    1LYS    SC2 1363   9.543  18.094  16.360 -0.2637  0.0871  0.1118
    2LYS     BB 1364   9.532  18.597  17.065 -0.1050 -0.3728  0.1153
    2LYS    SC1 1365   9.210  18.587  17.041 -0.0171  0.3681  0.0841
    2LYS    SC2 1366   8.949  18.565  17.292 -0.1785 -0.2151  0.1153
    3CYS     BB 1367   9.591  18.946  17.078 -0.0563 -0.0497  0.1583
    3CYS    SC1 1368   9.744  19.020  17.370  0.1014  0.2845 -0.4145
    4LEU     BB 1369   9.535  19.163  16.828 -0.1052 -0.0740  0.1069
    4LEU    SC1 1370   9.190  19.281  16.785 -0.1399  0.1662 -0.3052
    5PHE     BB 1371   9.732  19.381  16.616  0.0509 -0.1671 -0.2584
    5PHE    SC1 1372   9.652  19.643  16.785  0.3596 -0.2719  0.1281
    5PHE    SC2 1373   9.564  19.695  17.109 -0.1130  0.5265 -0.0986
    5PHE    SC3 1374   9.836  19.770  17.041  0.1355 -0.0532  0.1848
    6LYS     BB 1375   9.898  19.334  16.363 -0.0416 -0.1042 -0.0310
    6LYS    SC1 1376   9.757  19.403  16.134  0.1489 -0.0609 -0.1605
    6LYS    SC2 1377   9.453  19.402  15.978 -0.2222 -0.2739 -0.3414
    7LYS     BB 1378  10.163  19.469  16.388  0.2968  0.0360 -0.1233
    7LYS    SC1 1379  10.088  19.683  16.178 -0.1873  0.1476 -0.1974
    7LYS    SC2 1380   9.976  19.867  15.958  0.0049 -0.0036 -0.1202
    8LYS     BB 1381  10.448  19.274  16.507  0.1073 -0.1062 -0.1633
    8LYS    SC1 1382  10.547  19.383  16.223 -0.2388 -0.0513  0.2852
    8LYS    SC2 1383  10.851  19.562  16.126 -0.1585  0.1165 -0.3516
    9ASN     BB 1384  10.539  19.208  16.786  0.0099 -0.1781  0.2202
    9ASN    SC1 1385  10.540  18.897  16.667  0.1188  0.0794 -0.0338
   10LYS     BB 1386  10.458  19.367  17.066  0.1014  0.3056  0.0478
   10LYS    SC1 1387  10.185  19.121  17.208 -0.3144 -0.0866  0.0657
   10LYS    SC2 1388  10.146  18.954  17.513 -0.0316  0.1105  0.1621
   11LYS     BB 1389  10.681  19.302  17.278  0.1501 -0.0186  0.0532
   11LYS    SC1 1390  10.914  19.260  17.141 -0.1765  0.0266 -0.1323
   11LYS    SC2 1391  11.026  19.062  16.912 -0.0264 -0.1788 -0.2559
   12LYS     BB 1392  10.751  19.483  17.518  0.2870 -0.4453 -0.0225
   12LYS    SC1 1393  10.936  19.686  17.369 -0.1081  0.3653 -0.0101
   12LYS    SC2 1394  11.031  20.021  17.299  0.0110  0.4047  0.0103
   13GLY     BB 1395  10.705  19.726  17.764  0.3091 -0.0123  0.0953
   14LYS     BB 1396  10.452  19.750  17.949  0.0357 -0.0321  0.1474
   14LYS    SC1 1397  10.297  19.890  17.680 -0.1616  0.2297 -0.0671
   14LYS    SC2 1398  10.096  20.099  17.515 -0.2330 -0.1329 -0.2166
   15GLU     BB 1399  10.365  20.004  18.177 -0.1005  0.2627  0.0134
   15GLU    SC1 1400  10.602  20.259  18.026 -0.1368 -0.0112 -0.1854
   16LYS     BB 1401  10.376  19.973  18.500 -0.2948  0.3190  0.0687
   16LYS    SC1 1402  10.715  20.027  18.446  0.0052 -0.2422 -0.1608
   16LYS    SC2 1403  10.879  19.883  18.178 -0.0659 -0.2931 -0.0774
   17GLY     BB 1404  10.504  20.141  18.775  0.2170  0.2969  0.0258
   18GLY     BB 1405  10.777  20.292  18.836 -0.3367  0.0384 -0.1278
   19LYS     BB 1406  10.996  20.059  18.799  0.0208 -0.0635  0.1489
   19LYS    SC1 1407  11.159  20.035  18.509 -0.5147 -0.1319  0.1190
   19LYS    SC2 1408  11.521  20.149  18.541  0.1247  0.0174 -0.1333
   20ASN     BB 1409  11.282  19.995  18.966 -0.3533 -0.1693  0.0654
   20ASN    SC1 1410  11.105  19.815  19.232 -0.1348  0.3853  0.1241
   21ALA     BB 1411  11.498  20.174  19.188  0.2872  0.2885 -0.4605
   21ALA    SC1 1412  11.292  20.214  19.359  0.5103 -0.4607  0.0336
   22ILE     BB 1413  11.446  20.485  19.085 -0.1531 -0.0177 -0.0618
   22ILE    SC1 1414  11.115  20.410  19.112 -0.1615  0.1638  0.4501
   23ASN     BB 1415  11.547  20.757  19.286 -0.0287  0.1651  0.0480
   23ASN    SC1 1416  11.682  20.708  19.582  0.1311  0.1435  0.1963
   24MET     BB 1417  11.647  21.108  19.240 -0.1094 -0.0151 -0.2122
   24MET    SC1 1418  11.614  21.237  19.558  0.3485 -0.0402 -0.4299
   25LYS     BB 1419  11.817  21.185  19.028 -0.3957  0.0888  0.3047
   25LYS    SC1 1420  11.623  21.287  18.821 -0.2315  0.0084  0.0706
   25LYS    SC2 1421  11.373  21.381  18.565  0.0068 -0.0763 -0.0713
   26ASP     BB 1422  12.128  21.134  19.101  0.0294  0.0173 -0.1248
   26ASP    SC1 1423  12.234  20.939  18.837 -0.1658  0.1228  0.1323
   27VAL     BB 1424  12.182  21.503  18.973  0.1580  0.0718 -0.2221
   27VAL    SC1 1425  11.932  21.648  19.015 -0.1992 -0.5701 -0.0007
   28LYS     BB 1426  12.292  21.651  18.694  0.1396 -0.1186 -0.1660
   28LYS    SC1 1427  12.078  21.661  18.431 -0.1045 -0.1183 -0.2258
   28LYS    SC2 1428  12.056  21.761  18.063  0.0444  0.4768 -0.0028
   29ASP     BB 1429  12.497  21.587  18.467  0.0533 -0.0497  0.0715
   29ASP    SC1 1430  12.681  21.914  18.435  0.2988 -0.4412  0.3039
   30LEU     BB 1431  12.811  21.410  18.467  0.1146  0.0541 -0.1652
   30LEU    SC1 1432  13.045  21.469  18.746  0.1721  0.4903 -0.1622
   31GLY     BB 1433  12.969  21.660  18.211  0.1790 -0.0395  0.1759
   32LYS     BB 1434  13.230  21.484  18.090  0.1594 -0.3440 -0.2907
   32LYS    SC1 1435  13.320  21.241  18.118 -0.4195  0.0904  0.1494
   32LYS    SC2 1436  13.452  20.967  18.025 -0.0566 -0.1235  0.4592
   33THR     BB 1437  13.373  21.781  17.971 -0.4071 -0.1434 -0.1364
   33THR    SC1 1438  13.396  22.011  18.170 -0.0407 -0.1869 -0.1217
   34MET     BB 1439  13.470  21.686  17.645  0.0005  0.1905 -0.2676
   34MET    SC1 1440  13.865  21.704  17.661 -0.1023  0.3585  0.2409
   35LYS     BB 1441  13.369  21.707  17.349  0.0592 -0.0038  0.0813
   35LYS    SC1 1442  13.417  21.416  17.212  0.5666  0.0049 -0.3716
   35LYS    SC2 1443  13.254  21.124  17.284  0.1594 -0.0087 -0.3486
   36ASP     BB 1444  13.064  21.720  17.307 -0.4150 -0.1516  0.0567
   36ASP    SC1 1445  12.958  21.459  17.196 -0.5128  0.1935  0.1265
   37GLN     BB 1446  12.877  21.975  17.275 -0.1378  0.1024  0.0770
   37GLN    SC1 1447  12.688  22.003  17.613  0.2200  0.1669  0.0135
   38ALA     BB 1448  12.903  22.273  17.261 -0.1152 -0.2293  0.1089
   38ALA    SC1 1449  12.692  22.440  17.241  0.0548 -0.0292 -0.0545
   39LEU     BB 1450  13.063  22.453  16.946  0.1935  0.0615 -0.1209
   39LEU    SC1 1451  12.750  22.456  16.763  0.2127  0.3281 -0.2819
   40LYS     BB 1452  13.229  22.714  16.849  0.1795 -0.2713 -0.1193
   40LYS    SC1 1453  13.052  22.792  16.584 -0.0480  0.1407 -0.1711
   40LYS    SC2 1454  13.003  22.966  16.287  0.1285 -0.0167  0.0565
   41ASP     BB 1455  13.264  23.001  17.039 -0.0126 -0.0945 -0.0712
   41ASP    SC1 1456  13.539  23.119  16.927 -0.0454 -0.0553  0.3291
   42ASP     BB 1457  13.338  22.928  17.329  0.0827 -0.1685  0.0279
   42ASP    SC1 1458  13.181  22.663  17.379  0.1866 -0.1634 -0.2528
   43ASP     BB 1459  13.619  23.025  17.368  0.2468  0.0440  0.0497
   43ASP    SC1 1460  13.646  23.104  17.696 -0.3881 -0.0217 -0.2423
   44ALA     BB 1461  13.740  22.711  17.468 -0.0445  0.2745 -0.1585
   44ALA    SC1 1462  13.997  22.764  17.406  0.1771 -0.1417  0.3317
   45GLU     BB 1463  13.569  22.447  17.529  0.2711  0.0785  0.1596
   45GLU    SC1 1464  13.757  22.187  17.795 -0.0478 -0.0092 -0.2046
   46THR     BB 1465  13.642  22.185  17.301 -0.1751 -0.3326 -0.1938
   46THR    SC1 1466  13.361  22.207  17.181 -0.1174  0.0581 -0.2698
   47GLY     BB 1467  13.972  22.134  17.385  0.1224 -0.4982  0.2403
   48LEU     BB 1468  14.198  21.840  17.255  0.0025 -0.1235  0.1514
   48LEU    SC1 1469  13.910  21.709  17.183  0.1085 -0.0015 -0.1972
   49THR     BB 1470  14.438  21.654  17.381 -0.1167  0.0271 -0.1269
   49THR    SC1 1471  14.463  21.622  17.684  0.0671  0.1275 -0.1313
   50ASP     BB 1472  14.698  21.604  17.220  0.1047  0.3320 -0.1469
   50ASP    SC1 1473  14.667  21.469  16.951 -0.1029 -0.1073  0.2325
   51GLY     BB 1474  14.927  21.580  17.405 -0.2540  0.0784  0.0752
   52GLU     BB 1475  15.209  21.472  17.422 -0.1375 -0.3097  0.1163
   52GLU    SC1 1476  15.376  21.678  17.149 -0.2491  0.2360 -0.0386
   53GLU     BB 1477  15.359  21.203  17.334 -0.2900  0.0979  0.0791
   53GLU    SC1 1478  15.362  21.084  16.938 -0.1743 -0.1486 -0.1981
   54LYS     BB 1479  15.695  21.118  17.425  0.0193  0.1176  0.1948
   54LYS    SC1 1480  15.733  20.841  17.344 -0.0461  0.0801  0.1934
   54LYS    SC2 1481  15.976  20.564  17.299  0.0335  0.1433 -0.1225
   55GLU     BB 1482  15.797  21.233  17.757 -0.1914  0.1700  0.0962
   55GLU    SC1 1483  16.040  21.490  17.849  0.4135 -0.1391  0.0697
   56GLU     BB 1484  15.487  21.338  17.815 -0.0593 -0.2607 -0.4372
   56GLU    SC1 1485  15.406  21.558  18.138 -0.1939  0.0438 -0.0093
   57PRO     BB 1486  15.139  21.224  17.830 -0.2591 -0.1984 -0.1422
   57PRO    SC1 1487  15.056  20.934  17.824 -0.0300  0.2300  0.1326
   58LYS     BB 1488  15.012  21.255  18.134  0.0266 -0.1759 -0.0910
   58LYS    SC1 1489  14.691  21.167  18.058 -0.2917  0.2089  0.0698
   58LYS    SC2 1490  14.665  20.965  18.362 -0.2737 -0.1726 -0.4122
   59GLU     BB 1491  15.142  21.218  18.410 -0.1078  0.3269 -0.0501
   59GLU    SC1 1492  14.883  21.372  18.685  0.1555  0.0230  0.0505
   60GLU     BB 1493  15.233  20.972  18.631 -0.0529  0.2576 -0.2179
   60GLU    SC1 1494  14.913  20.868  18.822  0.0455 -0.1674 -0.0265
   61GLU     BB 1495  15.484  20.811  18.523 -0.1488 -0.0501 -0.1662
   61GLU    SC1 1496  15.778  20.666  18.748  0.2879  0.0836  0.0378
    1LYS     BB 1497  10.999  14.697   2.387 -0.2489  0.0510  0.1431
    1LYS    SC1 1498  11.277  14.627   2.571  0.0129 -0.3306 -0.0188
    1LYS    SC2 1499  11.580  14.725   2.687 -0.0703 -0.0609 -0.1567
    2LYS     BB 1500  10.811  14.745   2.627  0.3845 -0.0627 -0.1265
    2LYS    SC1 1501  10.854  14.474   2.800  0.1152 -0.2394 -0.1159
    2LYS    SC2 1502  10.765  14.192   3.043  0.2330  0.1024  0.5524
    3CYS     BB 1503  10.560  14.940   2.489 -0.1419 -0.1764 -0.3195
    3CYS    SC1 1504  10.315  14.754   2.623  0.3823  0.1818 -0.2640
    4LEU     BB 1505  10.386  15.152   2.676 -0.1996  0.0893 -0.1080
    4LEU    SC1 1506  10.209  15.241   2.369 -0.1768  0.0999 -0.0877
    5PHE     BB 1507  10.557  15.322   2.893  0.1711 -0.2751  0.4144
    5PHE    SC1 1508  10.645  15.501   2.707 -0.2037 -0.0398  0.1392
    5PHE    SC2 1509  10.370  15.597   2.533 -0.0658 -0.0515 -0.0894
    5PHE    SC3 1510  10.594  15.780   2.520 -0.0237 -0.0959  0.0032
    6LYS     BB 1511  10.501  15.453   3.166 -0.1074  0.0309 -0.3692
    6LYS    SC1 1512  10.738  15.647   3.255  0.3186 -0.1792  0.1877
    6LYS    SC2 1513  10.531  15.963   3.265  0.2802 -0.4532 -0.3565
    7LYS     BB 1514  10.251  15.489   3.381  0.0148  0.0679 -0.0587
    7LYS    SC1 1515  10.453  15.467   3.621 -0.2646 -0.1304 -0.2956
    7LYS    SC2 1516  10.815  15.408   3.626  0.1042 -0.0084  0.3965
    8LYS     BB 1517   9.965  15.272   3.395  0.1331  0.2687  0.1674
    8LYS    SC1 1518   9.696  15.487   3.352  0.0216 -0.0550  0.1557
    8LYS    SC2 1519   9.597  15.593   3.042  0.4064 -0.1490  0.1888
    9ASN     BB 1520  10.084  15.040   3.562 -0.0452  0.0108  0.0592
    9ASN    SC1 1521  10.263  14.766   3.419 -0.0103 -0.1171 -0.1043
   10LYS     BB 1522   9.912  14.870   3.789 -0.0185 -0.0014 -0.1776
   10LYS    SC1 1523   9.854  15.128   3.967 -0.1934  0.3111 -0.2053
   10LYS    SC2 1524   9.546  15.231   4.131 -0.0150 -0.0903 -0.2366
   11LYS     BB 1525   9.946  14.549   3.862 -0.0274  0.3293  0.0132
   11LYS    SC1 1526  10.188  14.389   3.706  0.1103  0.1305  0.0594
   11LYS    SC2 1527  10.235  14.060   3.626 -0.1299 -0.2071 -0.3345
   12LYS     BB 1528   9.735  14.311   3.908  0.1715  0.0181  0.5100
   12LYS    SC1 1529   9.703  14.219   3.608  0.1066 -0.2896 -0.0874
   12LYS    SC2 1530   9.479  14.241   3.355  0.0103  0.1707 -0.1622
   13GLY     BB 1531   9.586  14.080   4.122 -0.0485  0.0027  0.4573
   14LYS     BB 1532   9.373  13.968   4.265 -0.0603 -0.0199 -0.0450
   14LYS    SC1 1533   9.145  13.705   4.153 -0.1903  0.1996 -0.4100
   14LYS    SC2 1534   9.092  13.422   4.353  0.0874  0.1892  0.0858
   15GLU     BB 1535   9.125  14.138   4.422  0.2654  0.3247 -0.1790
   15GLU    SC1 1536   8.964  13.784   4.589  0.0074 -0.1569  0.0700
   16LYS     BB 1537   8.928  14.231   4.187  0.0627 -0.0021  0.1108
   16LYS    SC1 1538   8.902  14.012   3.958 -0.1863 -0.1325  0.4303
   16LYS    SC2 1539   8.895  13.950   3.656 -0.0721  0.1825 -0.0847
   17GLY     BB 1540   8.777  14.519   4.127  0.1070 -0.0778 -0.2193
   18GLY     BB 1541   8.457  14.488   4.289 -0.0227 -0.2300  0.1441
   19LYS     BB 1542   8.245  14.489   4.034  0.0443 -0.0364 -0.2258
   19LYS    SC1 1543   8.257  14.804   4.051  0.0310  0.2131  0.0885
   19LYS    SC2 1544   8.388  15.084   3.866  0.1901 -0.0413 -0.1597
   20ASN     BB 1545   8.059  14.250   3.864  0.3298  0.0419 -0.3267
   20ASN    SC1 1546   7.798  14.360   4.038 -0.0093 -0.0834 -0.1828
   21ALA     BB 1547   8.104  13.912   3.881  0.1488  0.1721  0.1722
   21ALA    SC1 1548   8.323  13.825   3.748  0.1636 -0.1764  0.4114
   22ILE     BB 1549   7.968  13.695   4.092 -0.0125  0.0400  0.1443
   22ILE    SC1 1550   7.772  13.505   3.888 -0.0931  0.1264  0.1407
   23ASN     BB 1551   8.204  13.720   4.337  0.2678  0.0179  0.0411
   23ASN    SC1 1552   8.126  13.906   4.609  0.3079 -0.1119  0.0345
   24MET     BB 1553   8.117  13.458   4.584 -0.2323  0.3242  0.3282
   24MET    SC1 1554   7.843  13.588   4.856  0.1424  0.2642 -0.1939
   25LYS     BB 1555   8.287  13.188   4.575  0.0484  0.0152  0.1151
   25LYS    SC1 1556   8.242  13.017   4.324  0.1124  0.0503  0.1806
   25LYS    SC2 1557   8.015  13.097   4.085 -0.0669  0.2619 -0.0113
   26ASP     BB 1558   8.571  13.090   4.730  0.3295  0.1684  0.0688
   26ASP    SC1 1559   8.610  13.184   5.091 -0.2730 -0.2054 -0.3301
   27VAL     BB 1560   8.409  12.745   4.606 -0.0084 -0.0777  0.1016
   27VAL    SC1 1561   8.673  12.628   4.565  0.1590  0.2840  0.1050
   28LYS     BB 1562   8.261  12.461   4.710  0.2819  0.3889 -0.0362
   28LYS    SC1 1563   8.518  12.319   4.809  0.4288 -0.0242 -0.1509
   28LYS    SC2 1564   8.769  12.400   5.032  0.0450  0.0013  0.1337
   29ASP     BB 1565   8.050  12.428   4.921  0.0016  0.0490  0.1257
   29ASP    SC1 1566   8.054  12.100   4.946 -0.3988  0.0363  0.0831
   30LEU     BB 1567   7.765  12.519   4.936  0.1912 -0.1921  0.1270
   30LEU    SC1 1568   7.528  12.481   4.670 -0.3570  0.1384 -0.4744
   31GLY     BB 1569   7.714  12.817   4.979 -0.2091  0.4334  0.2007
   32LYS     BB 1570   7.815  13.061   5.181 -0.1032 -0.0429  0.0725
   32LYS    SC1 1571   7.568  13.105   5.290  0.1960  0.1499 -0.3579
   32LYS    SC2 1572   7.451  13.036   5.622  0.0635  0.1906 -0.0406
   33THR     BB 1573   8.134  13.092   5.233 -0.1554  0.2914 -0.0621
   33THR    SC1 1574   8.176  13.279   4.997  0.3040 -0.0831 -0.2939
   34MET     BB 1575   8.271  12.979   5.477  0.0986 -0.1350 -0.3452
   34MET    SC1 1576   8.509  13.285   5.592  0.0759  0.1060  0.0836
   35LYS     BB 1577   8.372  12.687   5.648 -0.2120 -0.1273 -0.0842
   35LYS    SC1 1578   8.604  12.879   5.797  0.1065  0.2141  0.3485
   35LYS    SC2 1579   8.838  13.056   6.023  0.3033  0.1429 -0.1181
   36ASP     BB 1580   8.072  12.571   5.726  0.0769  0.0374 -0.0056
   36ASP    SC1 1581   7.814  12.773   5.536 -0.1604  0.2575 -0.1201
   37GLN     BB 1582   8.069  12.343   5.993  0.0352 -0.0466  0.0673
   37GLN    SC1 1583   8.104  12.002   5.804  0.1695 -0.1624  0.1594
   38ALA     BB 1584   7.845  12.492   6.207  0.3104  0.4753 -0.2288
   38ALA    SC1 1585   7.887  12.548   6.468 -0.3666 -0.3236  0.0993
   39LEU     BB 1586   7.508  12.353   6.333  0.2550  0.1856  0.0080
   39LEU    SC1 1587   7.253  12.503   6.135  0.0296  0.3469  0.3172
   40LYS     BB 1588   7.555  12.262   6.602 -0.5035  0.1598 -0.1073
   40LYS    SC1 1589   7.830  12.226   6.661 -0.2113  0.2487 -0.0503
   40LYS    SC2 1590   7.929  12.074   6.999  0.2417 -0.1147 -0.0690
   41ASP     BB 1591   7.412  12.099   6.816 -0.5678 -0.0172  0.1927
   41ASP    SC1 1592   7.626  11.807   6.775  0.2325  0.0383  0.0225
   42ASP     BB 1593   7.075  12.117   6.861 -0.2792 -0.1664  0.0181
   42ASP    SC1 1594   7.121  12.236   7.177 -0.1861  0.0378  0.2409
   43ASP     BB 1595   6.816  11.971   6.805  0.2402  0.0056 -0.0304
   43ASP    SC1 1596   6.850  11.903   6.453  0.2752  0.4055 -0.2079
   44ALA     BB 1597   6.763  11.757   7.038 -0.0047 -0.1006  0.2238
   44ALA    SC1 1598   6.654  11.551   6.902 -0.1028  0.2171 -0.2014
   45GLU     BB 1599   6.754  11.894   7.338 -0.0539  0.2759 -0.0218
   45GLU    SC1 1600   6.930  11.541   7.491  0.1487  0.1388 -0.1035
   46THR     BB 1601   6.747  12.211   7.379  0.1388 -0.0664  0.0127
   46THR    SC1 1602   6.802  12.198   7.679  0.0037  0.2419  0.0555
   47GLY     BB 1603   6.497  12.456   7.285  0.1882  0.1523  0.3231
   48LEU     BB 1604   6.474  12.806   7.290 -0.2099 -0.0012  0.2080
   48LEU    SC1 1605   6.177  12.959   7.484 -0.2838  0.1676  0.3501
   49THR     BB 1606   6.595  12.966   7.001 -0.0592  0.0347  0.1493
   49THR    SC1 1607   6.788  13.136   7.165  0.4383 -0.2150 -0.1533
   50ASP     BB 1608   6.501  12.878   6.680  0.1413  0.2912 -0.0254
   50ASP    SC1 1609   6.561  12.658   6.464 -0.0747 -0.0641 -0.2405
   51GLY     BB 1610   6.221  12.971   6.617  0.1505  0.3897 -0.0967
   52GLU     BB 1611   6.027  13.210   6.530  0.1076 -0.0962 -0.0316
   52GLU    SC1 1612   6.297  13.398   6.755  0.1997  0.1287  0.2812
   53GLU     BB 1613   6.040  13.224   6.214 -0.1714 -0.0940  0.1093
   53GLU    SC1 1614   6.172  13.611   6.208 -0.1821 -0.0626 -0.3247
   54LYS     BB 1615   5.916  13.055   5.939  0.1656 -0.1583  0.0516
   54LYS    SC1 1616   5.656  13.213   6.026 -0.2469 -0.1463  0.0689
   54LYS    SC2 1617   5.343  13.251   6.083  0.1668 -0.1981  0.0586
   55GLU     BB 1618   5.980  12.807   5.719  0.3186  0.0319  0.0789
   55GLU    SC1 1619   5.924  12.513   5.954  0.0374  0.2013 -0.0997
   56GLU     BB 1620   5.817  12.712   5.437  0.0485 -0.0186 -0.2351
   56GLU    SC1 1621   6.125  12.845   5.218  0.0842  0.0517  0.0634
   57PRO     BB 1622   5.609  12.451   5.382 -0.3740  0.4462  0.0434
   57PRO    SC1 1623   5.870  12.330   5.242  0.0248  0.5906 -0.2587
   58LYS     BB 1624   5.421  12.383   5.098  0.1566  0.1844  0.0979
   58LYS    SC1 1625   5.634  12.263   4.868  0.0331  0.0394  0.3773
   58LYS    SC2 1626   5.509  11.932   4.697 -0.1078 -0.1377  0.1777
   59GLU     BB 1627   5.238  12.141   5.061 -0.0031  0.1588 -0.3998
   59GLU    SC1 1628   5.239  12.017   5.434  0.1531  0.0527  0.2944
   60GLU     BB 1629   4.924  12.046   4.941 -0.0923 -0.0478  0.3259
   60GLU    SC1 1630   5.053  11.947   4.558 -0.3871 -0.0720 -0.0507
   61GLU     BB 1631   4.665  12.210   5.100 -0.0849  0.0899  0.0626
   61GLU    SC1 1632   4.357  12.400   4.899  0.0867  0.0069 -0.2673
    1LYS     BB 1633  11.573  26.139  13.738 -0.1348 -0.2988 -0.0113
    1LYS    SC1 1634  11.667  25.850  13.814 -0.5245 -0.1452 -0.1351
    1LYS    SC2 1635  11.819  25.712  14.113 -0.3255 -0.0226  0.1243
    2LYS     BB 1636  11.737  26.148  13.495  0.1230 -0.0195 -0.2962
    2LYS    SC1 1637  11.577  26.001  13.254  0.1801 -0.1045 -0.1264
    2LYS    SC2 1638  11.237  25.927  13.141 -0.0844  0.1595  0.0303
    3CYS     BB 1639  11.986  26.003  13.500  0.0676  0.0889 -0.0036
    3CYS    SC1 1640  12.035  25.787  13.751 -0.2364 -0.2016 -0.1873
    4LEU     BB 1641  12.233  25.990  13.225 -0.0864 -0.2001  0.1713
    4LEU    SC1 1642  12.005  26.267  13.098 -0.3330  0.0858 -0.1159
    5PHE     BB 1643  12.446  26.237  13.149 -0.1715 -0.0013  0.2765
    5PHE    SC1 1644  12.332  26.457  13.325 -0.0227  0.2904  0.0308
    5PHE    SC2 1645  12.010  26.451  13.436  0.0334  0.3929  0.2050
    5PHE    SC3 1646  12.197  26.292  13.590 -0.0232 -0.0982 -0.2048
    6LYS     BB 1647  12.340  26.323  12.803  0.1117  0.0831  0.3142
    6LYS    SC1 1648  12.088  26.439  12.727  0.1038 -0.1325  0.1959
    6LYS    SC2 1649  11.785  26.667  12.707 -0.2289 -0.0694 -0.0265
    7LYS     BB 1650  12.574  26.533  12.789  0.2261  0.1122 -0.1271
    7LYS    SC1 1651  12.847  26.395  12.610  0.2065  0.0632 -0.1525
    7LYS    SC2 1652  13.014  26.095  12.703 -0.1094 -0.0618  0.0881
    8LYS     BB 1653  12.450  26.844  12.686  0.0527  0.0800  0.1770
    8LYS    SC1 1654  12.175  26.817  12.540 -0.0147  0.4262  0.0706
    8LYS    SC2 1655  12.136  26.661  12.223 -0.3215 -0.0637  0.0863
    9ASN     BB 1656  12.540  27.172  12.554  0.1446  0.1393 -0.0898
    9ASN    SC1 1657  12.590  27.003  12.262 -0.3136  0.0076  0.0609
   10LYS     BB 1658  12.757  27.370  12.681  0.2108 -0.2960 -0.1520
   10LYS    SC1 1659  12.591  27.580  12.845 -0.2061 -0.1135 -0.1009
   10LYS    SC2 1660  12.654  27.915  12.882  0.1483  0.0422 -0.0954
   11LYS     BB 1661  13.050  27.319  12.646  0.1695 -0.1677  0.1091
   11LYS    SC1 1662  13.101  27.325  12.373  0.1884 -0.1890  0.2702
   11LYS    SC2 1663  13.182  27.595  12.120  0.2343  0.2906 -0.2003
   12LYS     BB 1664  13.238  27.118  12.762 -0.1557 -0.0192 -0.2610
   12LYS    SC1 1665  13.338  26.988  12.488  0.0392  0.0477 -0.2578
   12LYS    SC2 1666  13.268  26.710  12.211 -0.2324 -0.1737 -0.2296
   13GLY     BB 1667  13.390  27.194  13.094  0.0569 -0.1429 -0.0065
   14LYS     BB 1668  13.476  27.107  13.352  0.1474  0.0476  0.1711
   14LYS    SC1 1669  13.509  26.804  13.368  0.0875  0.0234 -0.1725
   14LYS    SC2 1670  13.379  26.514  13.452 -0.1669 -0.0357  0.0454
   15GLU     BB 1671  13.413  27.206  13.667  0.0652 -0.0454  0.1776
   15GLU    SC1 1672  13.438  26.891  13.816 -0.0574  0.3296  0.1398
   16LYS     BB 1673  13.663  27.310  13.885 -0.0327  0.1581  0.0747
   16LYS    SC1 1674  13.943  27.180  13.788  0.0221  0.0179  0.2467
   16LYS    SC2 1675  14.149  27.284  13.520  0.2476 -0.2692 -0.0094
   17GLY     BB 1676  13.708  27.526  14.172 -0.2063  0.0760 -0.0816
   18GLY     BB 1677  13.500  27.730  14.290  0.2113 -0.0962  0.4104
   19LYS     BB 1678  13.313  27.613  14.544  0.0999 -0.2938  0.0813
   19LYS    SC1 1679  13.594  27.627  14.693  0.1950  0.0690 -0.0112
   19LYS    SC2 1680  13.913  27.491  14.628  0.2578  0.0811 -0.1449
   20ASN     BB 1681  13.087  27.814  14.669  0.1928 -0.1002  0.2784
   20ASN    SC1 1682  13.094  28.086  14.477 -0.1717  0.0650  0.0020
   21ALA     BB 1683  13.139  27.853  14.979 -0.2588 -0.1693 -0.0281
   21ALA    SC1 1684  13.408  27.864  14.953 -0.2888  0.1467 -0.2624
   22ILE     BB 1685  13.210  27.489  15.022  0.2069 -0.2082 -0.0569
   22ILE    SC1 1686  13.365  27.631  15.291  0.0480 -0.0591 -0.0428
   23ASN     BB 1687  12.977  27.295  14.849  0.2279  0.1054  0.1062
   23ASN    SC1 1688  13.139  27.206  14.593  0.2542 -0.1144 -0.1607
   24MET     BB 1689  13.018  26.950  14.964  0.3870  0.2149 -0.0974
   24MET    SC1 1690  12.951  27.015  15.308  0.0903 -0.1150  0.0527
   25LYS     BB 1691  13.226  26.799  14.764  0.1038  0.2014 -0.2405
   25LYS    SC1 1692  13.139  26.519  14.805  0.3674 -0.2420 -0.2458
   25LYS    SC2 1693  13.250  26.212  14.685  0.1341 -0.0861  0.1518
   26ASP     BB 1694  13.538  26.801  14.813 -0.1297 -0.0355  0.0906
   26ASP    SC1 1695  13.510  26.682  15.157  0.1027 -0.3305 -0.2060
   27VAL     BB 1696  13.747  27.066  14.786 -0.0246 -0.1788  0.1163
   27VAL    SC1 1697  13.512  27.225  14.854 -0.0863 -0.2383  0.0440
   28LYS     BB 1698  14.077  27.067  14.727  0.1109  0.2425 -0.2938
   28LYS    SC1 1699  14.312  26.992  14.614  0.1403 -0.3549  0.2338
   28LYS    SC2 1700  14.591  27.146  14.484 -0.2196  0.1949  0.2694
   29ASP     BB 1701  14.125  27.210  15.034 -0.2175 -0.0770  0.1584
   29ASP    SC1 1702  14.275  27.434  14.835 -0.0356 -0.0010  0.2452
   30LEU     BB 1703  13.938  27.397  15.203 -0.0210 -0.1141 -0.2128
   30LEU    SC1 1704  13.778  27.668  15.125 -0.2630 -0.1122 -0.2327
   31GLY     BB 1705  13.983  27.613  15.473  0.0926  0.3731  0.0943
   32LYS     BB 1706  14.007  27.567  15.832 -0.3597 -0.0496 -0.1188
   32LYS    SC1 1707  13.913  27.825  15.889 -0.4711 -0.1571  0.1799
   32LYS    SC2 1708  13.691  28.082  15.884 -0.2398 -0.1338  0.0067
   33THR     BB 1709  14.071  27.319  15.953  0.1260  0.0307 -0.1512
   33THR    SC1 1710  13.969  27.032  15.944 -0.2362  0.1527 -0.1058
   34MET     BB 1711  14.278  27.265  16.160  0.0094 -0.0120 -0.3784
   34MET    SC1 1712  14.327  27.644  16.284 -0.1407  0.1732  0.0990
   35LYS     BB 1713  14.514  27.002  16.088  0.1509  0.3075 -0.1891
   35LYS    SC1 1714  14.837  27.046  16.037  0.3157 -0.3373 -0.0745
   35LYS    SC2 1715  15.094  27.252  15.919 -0.4337 -0.1332 -0.0951
   36ASP     BB 1716  14.358  26.707  16.098  0.0280  0.1721 -0.1986
   36ASP    SC1 1717  14.451  26.549  16.445  0.0565  0.1030  0.5117
   37GLN     BB 1718  14.075  26.655  16.241 -0.0384  0.1264 -0.1172
   37GLN    SC1 1719  13.816  26.868  16.333  0.1958 -0.0704 -0.0838
   38ALA     BB 1720  13.908  26.372  16.403 -0.1877  0.1250  0.2652
   38ALA    SC1 1721  13.899  26.236  16.637  0.4560 -0.3443  0.0471
   39LEU     BB 1722  14.039  26.153  16.221 -0.1034 -0.1687  0.1311
   39LEU    SC1 1723  14.108  26.229  15.934  0.0261 -0.1925  0.1465
   40LYS     BB 1724  14.077  25.778  16.180  0.0717 -0.0737  0.0405
   40LYS    SC1 1725  14.237  25.829  15.937 -0.1361  0.0084 -0.0779
   40LYS    SC2 1726  14.443  25.678  15.716  0.1597 -0.0095 -0.2231
   41ASP     BB 1727  13.811  25.560  16.110 -0.0179 -0.3067  0.1226
   41ASP    SC1 1728  14.033  25.421  15.865  0.3453 -0.1386 -0.0594
   42ASP     BB 1729  13.651  25.476  16.359 -0.0083 -0.1043  0.0339
   42ASP    SC1 1730  13.317  25.437  16.366  0.0738 -0.0522  0.2610
   43ASP     BB 1731  13.737  25.372  16.635 -0.0369  0.1525 -0.3123
   43ASP    SC1 1732  14.007  25.153  16.590 -0.0175  0.0196 -0.1203
   44ALA     BB 1733  13.436  25.292  16.770 -0.1819 -0.1374  0.1789
   44ALA    SC1 1734  13.501  25.434  16.990 -0.0762  0.0894  0.0048
   45GLU     BB 1735  13.394  25.003  16.671  0.1335 -0.2157  0.1186
   45GLU    SC1 1736  13.014  25.137  16.592 -0.0601 -0.0369  0.0825
   46THR     BB 1737  13.643  24.850  16.551  0.0930  0.0712  0.2290
   46THR    SC1 1738  13.708  24.687  16.302 -0.0200  0.2442  0.0837
   47GLY     BB 1739  13.868  24.722  16.730 -0.2413 -0.1594 -0.1573
   48LEU     BB 1740  13.890  24.547  17.013  0.0447 -0.0107 -0.1653
   48LEU    SC1 1741  14.116  24.810  17.123  0.1328 -0.0699 -0.2629
   49THR     BB 1742  14.125  24.278  17.152  0.2920 -0.1728  0.1343
   49THR    SC1 1743  13.965  24.227  17.406  0.2172 -0.0518  0.1121
   50ASP     BB 1744  14.325  24.119  17.016  0.3757 -0.2521  0.0602
   50ASP    SC1 1745  14.122  23.854  16.920  0.1343  0.0448  0.0155
   51GLY     BB 1746  14.497  24.239  16.809 -0.1167 -0.3184  0.0799
   52GLU     BB 1747  14.810  24.321  16.791 -0.2583  0.1386 -0.1754
   52GLU    SC1 1748  14.861  24.111  17.086  0.0096  0.2509 -0.2569
   53GLU     BB 1749  14.920  24.581  16.864 -0.0612 -0.2127 -0.3864
   53GLU    SC1 1750  14.865  24.752  16.513  0.3118  0.3301  0.0386
   54LYS     BB 1751  14.998  24.747  17.103 -0.3083 -0.0855 -0.0453
   54LYS    SC1 1752  15.174  24.671  17.351 -0.0723  0.0162 -0.0482
   54LYS    SC2 1753  15.094  24.856  17.644 -0.1131 -0.0119  0.1236
   55GLU     BB 1754  15.213  25.022  16.976  0.1508 -0.3096 -0.0119
   55GLU    SC1 1755  15.248  25.175  17.331 -0.0611 -0.3782  0.0432
   56GLU     BB 1756  15.296  25.011  16.646  0.0561  0.0246  0.1242
   56GLU    SC1 1757  15.584  24.776  16.503 -0.1215  0.0697 -0.0190
   57PRO     BB 1758  15.359  25.317  16.670 -0.1589 -0.0276  0.3727
   57PRO    SC1 1759  15.310  25.337  16.364 -0.3249  0.1042 -0.0584
   58LYS     BB 1760  15.619  25.489  16.618  0.2108 -0.0112  0.0323
   58LYS    SC1 1761  15.809  25.213  16.559  0.1729  0.3478  0.1756
   58LYS    SC2 1762  15.952  25.007  16.304  0.0715  0.1462 -0.3162
   59GLU     BB 1763  15.678  25.751  16.461 -0.1459 -0.0761  0.1303
   59GLU    SC1 1764  16.009  25.952  16.522  0.1134  0.3850  0.4729
   60GLU     BB 1765  15.508  25.985  16.364  0.1246 -0.0422 -0.0155
   60GLU    SC1 1766  15.333  26.113  16.649  0.0736  0.1147 -0.0763
   61GLU     BB 1767  15.493  25.953  16.036 -0.1116  0.0960  0.1076
   61GLU    SC1 1768  15.733  25.979  15.780 -0.0175  0.0381  0.0372
    1LYS     BB 1769  11.141  28.810  13.473  0.0513 -0.2287 -0.1339
    1LYS    SC1 1770  11.020  28.570  13.291 -0.3936 -0.1698  0.2618
    1LYS    SC2 1771  10.793  28.408  13.180 -0.0357 -0.0889  0.1930
    2LYS     BB 1772  11.423  28.840  13.339 -0.0205  0.0174  0.0719
    2LYS    SC1 1773  11.591  29.049  13.465  0.3294 -0.0723 -0.1569
    2LYS    SC2 1774  11.856  29.290  13.391 -0.2639  0.0499  0.1303
    3CYS     BB 1775  11.459  28.605  13.085  0.0970  0.0800  0.1086
    3CYS    SC1 1776  11.440  28.351  13.284 -0.3165 -0.5519  0.0045
    4LEU     BB 1777  11.754  28.580  12.920  0.0203 -0.0550 -0.1101
    4LEU    SC1 1778  11.922  28.868  12.800 -0.1181  0.3155  0.0633
    5PHE     BB 1779  11.720  28.263  12.798 -0.2001  0.0202  0.2155
    5PHE    SC1 1780  12.051  28.184  12.869  0.0836  0.4030  0.0395
    5PHE    SC2 1781  12.382  28.253  12.911  0.1592 -0.0942  0.3468
    5PHE    SC3 1782  12.318  28.094  12.678  0.0653  0.4153  0.0082
    6LYS     BB 1783  11.393  28.141  12.794 -0.0107 -0.0114 -0.3667
    6LYS    SC1 1784  11.401  27.949  12.532  0.0206  0.5107 -0.2099
    6LYS    SC2 1785  11.498  27.893  12.153  0.1318  0.0680  0.1147
    7LYS     BB 1786  11.163  28.139  13.044 -0.2791 -0.0725 -0.0915
    7LYS    SC1 1787  10.943  28.024  12.923 -0.4261 -0.0621 -0.1630
    7LYS    SC2 1788  10.818  27.694  12.939  0.2695  0.0575  0.0385
    8LYS     BB 1789  11.287  27.933  13.263 -0.1033  0.5194 -0.1317
    8LYS    SC1 1790  11.537  27.776  13.093  0.0014  0.0642 -0.0129
    8LYS    SC2 1791  11.701  27.512  12.993  0.2028 -0.0129 -0.2655
    9ASN     BB 1792  11.243  27.806  13.595  0.0432 -0.0698  0.1123
    9ASN    SC1 1793  10.991  27.930  13.751 -0.3208  0.0161 -0.0986
   10LYS     BB 1794  11.358  27.660  13.840 -0.1540  0.0537 -0.0427
   10LYS    SC1 1795  11.269  27.343  13.737  0.0875 -0.2176  0.2327
   10LYS    SC2 1796  10.975  27.427  13.581  0.0450 -0.1750  0.0057
   11LYS     BB 1797  11.624  27.780  13.955  0.0418  0.2310  0.3993
   11LYS    SC1 1798  11.902  27.756  13.868  0.2290 -0.2705 -0.1704
   11LYS    SC2 1799  12.229  27.740  13.666  0.1793 -0.0612 -0.0476
   12LYS     BB 1800  11.611  27.731  14.248  0.3228 -0.1271  0.1484
   12LYS    SC1 1801  11.936  27.676  14.334 -0.0589  0.1485  0.0757
   12LYS    SC2 1802  12.144  27.611  14.669 -0.1696  0.1677 -0.0706
   13GLY     BB 1803  11.567  27.426  14.375 -0.0782 -0.1630  0.1068
   14LYS     BB 1804  11.277  27.373  14.345  0.3160 -0.3137 -0.1614
   14LYS    SC1 1805  11.325  27.117  14.164 -0.3207 -0.1419  0.1206
   14LYS    SC2 1806  11.614  26.901  14.263 -0.0144  0.1820  0.4062
   15GLU     BB 1807  11.057  27.415  14.602  0.2349 -0.0309 -0.0014
   15GLU    SC1 1808  11.316  27.779  14.670  0.0180 -0.0252 -0.0447
   16LYS     BB 1809  10.880  27.162  14.719  0.1031 -0.0361 -0.3721
   16LYS    SC1 1810  10.998  26.897  14.601 -0.0449  0.0374  0.0560
   16LYS    SC2 1811  11.154  26.585  14.689  0.4669 -0.2306 -0.5099
   17GLY     BB 1812  10.669  27.134  14.949  0.0637 -0.0464 -0.1289
   18GLY     BB 1813  10.408  27.315  15.108 -0.4353 -0.0826  0.1879
   19LYS     BB 1814  10.600  27.345  15.410 -0.2250 -0.1237  0.0295
   19LYS    SC1 1815  10.903  27.517  15.366  0.0013 -0.0006 -0.3100
   19LYS    SC2 1816  11.171  27.674  15.501  0.1324 -0.1086 -0.1689
   20ASN     BB 1817  10.528  27.191  15.698 -0.1271 -0.2999  0.0781
   20ASN    SC1 1818  10.821  27.174  15.807  0.2586 -0.0253 -0.2140
   21ALA     BB 1819  10.295  27.364  15.912 -0.3846  0.0605 -0.2116
   21ALA    SC1 1820  10.317  27.137  16.057  0.5391  0.1698 -0.1223
   22ILE     BB 1821  10.044  27.520  15.841  0.0116  0.1046  0.1011
   22ILE    SC1 1822   9.845  27.327  15.643  0.2295  0.1193 -0.1380
   23ASN     BB 1823   9.786  27.542  16.059 -0.0603 -0.2890 -0.1218
   23ASN    SC1 1824   9.932  27.243  16.186 -0.1920  0.1749 -0.2135
   24MET     BB 1825   9.811  27.836  16.267  0.2035 -0.0690 -0.2248
   24MET    SC1 1826  10.111  27.961  16.033 -0.0020 -0.1355  0.1061
   25LYS     BB 1827   9.533  27.960  16.451  0.0144 -0.1810  0.1251
   25LYS    SC1 1828   9.457  28.194  16.694 -0.2092  0.0715 -0.1115
   25LYS    SC2 1829   9.344  28.188  17.035  0.0397  0.2917  0.3075
   26ASP     BB 1830   9.324  27.732  16.434 -0.1683  0.1482  0.0115
   26ASP    SC1 1831   9.614  27.496  16.507  0.5432 -0.0207  0.2013
   27VAL     BB 1832   9.344  27.496  16.169  0.1316 -0.0593  0.3141
   27VAL    SC1 1833   9.077  27.438  16.067  0.2170 -0.1709  0.1501
   28LYS     BB 1834   9.451  27.161  16.125  0.0675 -0.1661  0.1877
   28LYS    SC1 1835   9.328  27.071  16.409  0.3015 -0.0065 -0.4980
   28LYS    SC2 1836   9.128  26.853  16.643  0.1164 -0.1662  0.1690
   29ASP     BB 1837   9.652  27.043  15.880 -0.0824  0.0657 -0.0658
   29ASP    SC1 1838   9.841  26.843  16.099 -0.0728  0.2713 -0.1881
   30LEU     BB 1839   9.646  26.898  15.561 -0.2579 -0.2295 -0.0480
   30LEU    SC1 1840   9.387  27.024  15.371  0.1349  0.0167  0.0722
   31GLY     BB 1841   9.515  26.578  15.446 -0.2244  0.1052  0.2421
   32LYS     BB 1842   9.197  26.589  15.387  0.1338 -0.2925 -0.3245
   32LYS    SC1 1843   9.222  26.330  15.567  0.4627 -0.3300 -0.2604
   32LYS    SC2 1844   9.055  26.078  15.735  0.1893 -0.5852  0.4551
   33THR     BB 1845   9.035  26.760  15.174  0.0541 -0.0685  0.1247
   33THR    SC1 1846   8.789  26.836  15.338 -0.0701 -0.1558 -0.0193
   34MET     BB 1847   9.151  26.907  14.906  0.0428  0.1505 -0.1630
   34MET    SC1 1848   9.394  27.159  14.922  0.0346  0.1354  0.4458
   35LYS     BB 1849   9.258  26.692  14.644 -0.2091  0.0628 -0.1898
   35LYS    SC1 1850   9.333  26.869  14.387  0.2292  0.2781 -0.3168
   35LYS    SC2 1851   9.323  27.237  14.457  0.4263  0.0129  0.0229
   36ASP     BB 1852   9.478  26.439  14.552  0.1714 -0.1032  0.0944
   36ASP    SC1 1853   9.819  26.499  14.658 -0.0096  0.1201 -0.1700
   37GLN     BB 1854   9.473  26.293  14.271 -0.3443 -0.0637  0.2132
   37GLN    SC1 1855   9.327  26.551  14.006  0.1667 -0.0163  0.0031
   38ALA     BB 1856   9.308  26.049  14.262 -0.0147  0.2216  0.2234
   38ALA    SC1 1857   9.263  26.048  14.528 -0.1413  0.2245  0.2025
   39LEU     BB 1858   9.253  25.749  14.131  0.1316  0.0503 -0.0071
   39LEU    SC1 1859   9.157  25.712  14.440  0.0287  0.1528 -0.1551
   40LYS     BB 1860   9.415  25.644  13.875 -0.3647 -0.1950  0.1858
   40LYS    SC1 1861   9.564  25.404  14.035  0.1532  0.1818  0.3230
   40LYS    SC2 1862   9.936  25.404  14.140  0.2341 -0.1490 -0.1258
   41ASP     BB 1863   9.725  25.775  13.848 -0.1987 -0.2956 -0.1139
   41ASP    SC1 1864   9.743  26.086  13.987 -0.0861 -0.0878  0.0070
   42ASP     BB 1865   9.914  25.801  13.605  0.0460  0.0888  0.1075
   42ASP    SC1 1866  10.138  25.548  13.751  0.0858 -0.1261 -0.0815
   43ASP     BB 1867  10.078  26.062  13.589  0.1381  0.0758 -0.2842
   43ASP    SC1 1868  10.032  26.153  13.255  0.0510 -0.1830 -0.0473
   44ALA     BB 1869  10.369  25.970  13.581  0.2307 -0.2395  0.0623
   44ALA    SC1 1870  10.446  25.940  13.838  0.3646  0.3766  0.1080
   45GLU     BB 1871  10.574  26.156  13.379  0.2287  0.0631  0.0674
   45GLU    SC1 1872  10.907  26.023  13.512 -0.1619  0.2374  0.0207
   46THR     BB 1873  10.432  26.329  13.148  0.2410  0.1155  0.1637
   46THR    SC1 1874  10.583  26.593  13.172  0.1093  0.2033  0.0467
   47GLY     BB 1875  10.611  26.252  12.849  0.1342  0.2157 -0.1736
   48LEU     BB 1876  10.609  26.348  12.517  0.0174  0.1294 -0.0972
   48LEU    SC1 1877  10.502  26.663  12.673  0.1621  0.3849  0.5799
   49THR     BB 1878  10.477  26.224  12.245 -0.0867 -0.1242  0.1696
   49THR    SC1 1879  10.173  26.251  12.257 -0.0883 -0.0855  0.0571
   50ASP     BB 1880  10.620  26.171  11.971 -0.1081 -0.0079 -0.0016
   50ASP    SC1 1881  10.921  26.269  11.929  0.0058 -0.1075  0.3066
   51GLY     BB 1882  10.711  25.874  12.076 -0.0385 -0.4174  0.0672
   52GLU     BB 1883  11.001  25.675  12.112 -0.0572  0.0568  0.0799
   52GLU    SC1 1884  10.974  25.435  11.835  0.2585 -0.0065 -0.1185
   53GLU     BB 1885  11.115  25.702  12.416 -0.1360  0.1937  0.2477
   53GLU    SC1 1886  10.741  25.764  12.509  0.2448 -0.1781 -0.4409
   54LYS     BB 1887  11.393  25.510  12.471  0.0258 -0.0775  0.0805
   54LYS    SC1 1888  11.398  25.286  12.723  0.2046 -0.1587  0.1959
   54LYS    SC2 1889  11.367  25.065  13.010  0.4168 -0.4390  0.1063
   55GLU     BB 1890  11.713  25.417  12.336  0.2857  0.2030  0.1879
   55GLU    SC1 1891  11.940  25.738  12.398  0.2305  0.2609  0.1479
   56GLU     BB 1892  11.682  25.119  12.107  0.2218 -0.0772 -0.0722
   56GLU    SC1 1893  11.446  24.960  12.354 -0.0325 -0.1120 -0.3289
   57PRO     BB 1894  11.909  24.912  11.967  0.2235  0.1843 -0.0192
   57PRO    SC1 1895  11.775  24.958  11.686  0.0945  0.0247  0.1520
   58LYS     BB 1896  12.035  24.773  12.221  0.0429  0.0168  0.1705
   58LYS    SC1 1897  12.037  25.078  12.418 -0.0139  0.0738 -0.0735
   58LYS    SC2 1898  12.258  25.359  12.547 -0.1493  0.0238 -0.0814
   59GLU     BB 1899  12.363  24.719  12.274 -0.0664  0.0645 -0.0416
   59GLU    SC1 1900  12.559  24.385  12.278 -0.2342 -0.0735 -0.2092
   60GLU     BB 1901  12.528  25.046  12.200  0.2000 -0.0652  0.1055
   60GLU    SC1 1902  12.698  25.084  12.577  0.0245 -0.1090 -0.3521
   61GLU     BB 1903  12.719  25.173  12.008 -0.1435  0.1293  0.0527
   61GLU    SC1 1904  13.017  25.268  12.230  0.0354  0.2011  0.0947
    1LYS     BB 1905  -1.015  -3.022   5.714 -0.0239 -0.0388 -0.0137
    1LYS    SC1 1906  -0.750  -3.071   5.946  0.1963  0.2319 -0.3288
    1LYS    SC2 1907  -0.454  -3.076   6.209  0.2489 -0.2084  0.2188
    2LYS     BB 1908  -1.329  -3.204   5.716  0.1408 -0.0396  0.0440
    2LYS    SC1 1909  -1.635  -3.064   5.633 -0.0190 -0.0808  0.0510
    2LYS    SC2 1910  -1.609  -2.897   5.338 -0.0006  0.2712  0.2526
    3CYS     BB 1911  -1.441  -3.499   5.674 -0.1561 -0.0065 -0.0479
    3CYS    SC1 1912  -1.737  -3.480   5.572  0.0825 -0.1508 -0.1250
    4LEU     BB 1913  -1.251  -3.797   5.698 -0.0382  0.0789 -0.2738
    4LEU    SC1 1914  -1.272  -3.872   6.040 -0.0888  0.3422  0.3382
    5PHE     BB 1915  -0.937  -3.880   5.606 -0.3479 -0.2415  0.1562
    5PHE    SC1 1916  -0.770  -3.803   5.882  0.2275  0.1735 -0.0566
    5PHE    SC2 1917  -0.926  -3.909   6.165  0.0267  0.2593 -0.1328
    5PHE    SC3 1918  -0.636  -3.919   6.172  0.0176 -0.2065 -0.1044
    6LYS     BB 1919  -0.699  -3.721   5.387 -0.0901 -0.1357  0.0252
    6LYS    SC1 1920  -0.449  -3.717   5.603  0.1614  0.2275 -0.0213
    6LYS    SC2 1921  -0.333  -3.793   5.927 -0.1236 -0.0385 -0.2832
    7LYS     BB 1922  -0.488  -3.870   5.206 -0.0171  0.0835 -0.2143
    7LYS    SC1 1923  -0.294  -4.050   5.371  0.1686 -0.1276 -0.0345
    7LYS    SC2 1924  -0.136  -4.346   5.246  0.3775  0.1656 -0.0024
    8LYS     BB 1925  -0.599  -3.783   4.886  0.3951 -0.3152 -0.0863
    8LYS    SC1 1926  -0.861  -3.898   4.914  0.2628  0.0059  0.0255
    8LYS    SC2 1927  -1.121  -4.120   4.791  0.2058  0.2501 -0.3550
    9ASN     BB 1928  -0.579  -3.876   4.556 -0.0766  0.0472 -0.0553
    9ASN    SC1 1929  -0.710  -3.545   4.501 -0.2348  0.0605 -0.1980
   10LYS     BB 1930  -0.305  -3.740   4.327  0.1161 -0.1785  0.0498
   10LYS    SC1 1931  -0.506  -3.597   4.116  0.1454 -0.0628  0.1053
   10LYS    SC2 1932  -0.770  -3.801   4.020 -0.1410  0.2561  0.0606
   11LYS     BB 1933   0.045  -3.685   4.398 -0.0933 -0.1275  0.1970
   11LYS    SC1 1934   0.082  -3.404   4.263  0.1011 -0.0994  0.0799
   11LYS    SC2 1935   0.265  -3.084   4.216  0.2428  0.1723  0.2965
   12LYS     BB 1936   0.246  -3.945   4.478 -0.2243 -0.0246  0.5517
   12LYS    SC1 1937   0.182  -4.056   4.222 -0.1606 -0.4073  0.4037
   12LYS    SC2 1938  -0.063  -4.060   3.991 -0.0251  0.0906 -0.0918
   13GLY     BB 1939   0.460  -3.985   4.705 -0.0539  0.1089 -0.0787
   14LYS     BB 1940   0.622  -3.680   4.835  0.0386 -0.1174 -0.0988
   14LYS    SC1 1941   0.298  -3.585   4.796 -0.0559  0.0382  0.1718
   14LYS    SC2 1942   0.177  -3.423   5.054 -0.1157 -0.1348 -0.5363
   15GLU     BB 1943   0.614  -3.521   5.108 -0.0338  0.3103 -0.2570
   15GLU    SC1 1944   0.406  -3.768   5.374 -0.0111  0.0282  0.2647
   16LYS     BB 1945   0.652  -3.249   5.206  0.0189  0.2022  0.4134
   16LYS    SC1 1946   0.593  -3.347   5.574 -0.3950  0.1267 -0.3589
   16LYS    SC2 1947   0.728  -3.262   5.900 -0.3540 -0.2664 -0.2095
   17GLY     BB 1948   0.506  -3.087   4.950  0.4554 -0.0623 -0.0731
   18GLY     BB 1949   0.334  -2.829   5.018 -0.0042  0.1335  0.2480
   19LYS     BB 1950   0.438  -2.774   5.286  0.1975  0.1374 -0.0496
   19LYS    SC1 1951   0.130  -2.819   5.379 -0.2462 -0.1632 -0.1014
   19LYS    SC2 1952  -0.209  -2.687   5.418 -0.2175  0.0108 -0.2461
   20ASN     BB 1953   0.590  -2.551   5.353  0.1407 -0.1313  0.0512
   20ASN    SC1 1954   0.691  -2.501   5.645  0.1217  0.1283  0.0396
   21ALA     BB 1955   0.898  -2.450   5.234 -0.1458  0.1039  0.0418
   21ALA    SC1 1956   0.982  -2.194   5.229  0.1052  0.0230 -0.0941
   22ILE     BB 1957   1.036  -2.530   4.951  0.2119 -0.1347  0.0345
   22ILE    SC1 1958   1.376  -2.544   4.936  0.2102  0.0632 -0.2691
   23ASN     BB 1959   1.046  -2.344   4.711 -0.1244  0.0168 -0.0451
   23ASN    SC1 1960   1.031  -2.536   4.423 -0.1580 -0.2326  0.5576
   24MET     BB 1961   1.126  -2.078   4.850 -0.1563  0.0624 -0.1990
   24MET    SC1 1962   1.500  -2.059   4.889  0.4642  0.0763  0.0477
   25LYS     BB 1963   0.971  -1.808   4.923 -0.3162  0.0595 -0.3657
   25LYS    SC1 1964   0.924  -1.798   5.240  0.4458 -0.2405  0.4326
   25LYS    SC2 1965   0.952  -1.637   5.559  0.1512  0.1481 -0.0281
   26ASP     BB 1966   1.151  -1.553   4.820 -0.1341  0.1035  0.1266
   26ASP    SC1 1967   1.114  -1.314   5.087 -0.4525  0.1636 -0.2044
   27VAL     BB 1968   1.086  -1.318   4.610 -0.0016  0.0532  0.2292
   27VAL    SC1 1969   1.060  -1.425   4.340  0.0113 -0.2074  0.3285
   28LYS     BB 1970   1.169  -0.981   4.576  0.1912  0.1601  0.3691
   28LYS    SC1 1971   1.353  -0.972   4.288 -0.1023  0.4127  0.1962
   28LYS    SC2 1972   1.249  -1.015   3.972  0.0803  0.1283 -0.1246
   29ASP     BB 1973   0.970  -0.707   4.503  0.2366 -0.0933 -0.1386
   29ASP    SC1 1974   0.678  -0.755   4.695 -0.2271  0.1167  0.0953
   30LEU     BB 1975   0.867  -0.650   4.208  0.0084  0.0587 -0.0730
   30LEU    SC1 1976   0.791  -0.336   4.062  0.2634 -0.0854 -0.3437
   31GLY     BB 1977   0.507  -0.704   4.113 -0.2928  0.2307 -0.1133
   32LYS     BB 1978   0.297  -0.684   4.385  0.0029  0.3963  0.0112
   32LYS    SC1 1979   0.088  -0.616   4.172 -0.3331 -0.2877 -0.2097
   32LYS    SC2 1980   0.166  -0.466   3.916  0.1482 -0.0431  0.0739
   33THR     BB 1981   0.180  -1.011   4.362  0.1329  0.0117  0.1709
   33THR    SC1 1982   0.306  -1.135   4.611  0.2671  0.0542  0.1255
   34MET     BB 1983   0.014  -1.188   4.150  0.0050  0.0674  0.0819
   34MET    SC1 1984  -0.151  -0.857   3.934 -0.0428  0.3407  0.0849
   35LYS     BB 1985   0.182  -1.409   3.944  0.2113  0.1011  0.0983
   35LYS    SC1 1986   0.148  -1.309   3.656  0.1078 -0.1492  0.2039
   35LYS    SC2 1987   0.139  -1.058   3.356 -0.1921  0.4170  0.1324
   36ASP     BB 1988   0.466  -1.568   4.026  0.1097  0.1434 -0.1633
   36ASP    SC1 1989   0.383  -1.800   3.742 -0.1533  0.1848 -0.2160
   37GLN     BB 1990   0.454  -1.473   4.345 -0.0425 -0.0483  0.1400
   37GLN    SC1 1991   0.111  -1.584   4.495 -0.0138  0.0993  0.0176
   38ALA     BB 1992   0.741  -1.635   4.430  0.2547  0.0646 -0.2233
   38ALA    SC1 1993   0.845  -1.684   4.186 -0.2034 -0.4165 -0.3414
   39LEU     BB 1994   0.806  -1.961   4.482  0.0773  0.1472  0.0034
   39LEU    SC1 1995   1.098  -1.823   4.458  0.2217  0.1914  0.1045
   40LYS     BB 1996   0.591  -2.221   4.608  0.1523  0.2203  0.2811
   40LYS    SC1 1997   0.628  -2.401   4.337 -0.2161  0.0839 -0.3119
   40LYS    SC2 1998   0.406  -2.458   4.106  0.3206 -0.2625  0.3180
   41ASP     BB 1999   0.287  -2.174   4.719 -0.0382 -0.0071  0.1063
   41ASP    SC1 2000   0.158  -2.204   4.395 -0.3012  0.0484  0.0530
   42ASP     BB 2001   0.234  -1.940   4.892  0.0497  0.2114 -0.0663
   42ASP    SC1 2002   0.491  -1.750   4.777  0.0388  0.0754  0.0493
   43ASP     BB 2003   0.095  -1.926   5.158 -0.1823  0.0900 -0.2949
   43ASP    SC1 2004   0.241  -2.089   5.420 -0.1134 -0.0971 -0.1752
   44ALA     BB 2005  -0.179  -1.785   5.239 -0.3180 -0.4545 -0.0574
   44ALA    SC1 2006  -0.244  -1.563   5.377  0.2628 -0.2191 -0.1343
   45GLU     BB 2007  -0.481  -1.848   5.182  0.3014 -0.0876  0.1946
   45GLU    SC1 2008  -0.519  -1.456   4.991  0.2043 -0.0520  0.0161
   46THR     BB 2009  -0.411  -2.051   4.922 -0.1090  0.0181  0.3304
   46THR    SC1 2010  -0.673  -2.001   4.773 -0.0727 -0.2571  0.1674
   47GLY     BB 2011  -0.164  -2.234   4.872 -0.3743 -0.1190  0.1608
   48LEU     BB 2012  -0.192  -2.460   4.637 -0.1101  0.1692 -0.0695
   48LEU    SC1 2013  -0.057  -2.701   4.873  0.1154  0.1078 -0.3069
   49THR     BB 2014  -0.367  -2.445   4.312  0.0534  0.0689 -0.0906
   49THR    SC1 2015  -0.179  -2.354   4.090 -0.0435 -0.3336 -0.3500
   50ASP     BB 2016  -0.435  -2.788   4.269  0.2199 -0.0257 -0.1164
   50ASP    SC1 2017  -0.139  -2.857   4.317  0.0797 -0.1566 -0.2186
   51GLY     BB 2018  -0.589  -2.921   4.068 -0.0335 -0.1744  0.3808
   52GLU     BB 2019  -0.845  -2.900   3.818 -0.1610 -0.1358  0.0339
   52GLU    SC1 2020  -0.580  -3.001   3.506  0.1155 -0.2422 -0.2262
   53GLU     BB 2021  -1.102  -2.767   3.812  0.1127  0.0283  0.0537
   53GLU    SC1 2022  -1.274  -3.066   4.036  0.2841 -0.0045 -0.2725
   54LYS     BB 2023  -1.232  -2.584   3.600  0.0844 -0.3374  0.1891
   54LYS    SC1 2024  -0.977  -2.591   3.421  0.2474  0.2691  0.0424
   54LYS    SC2 2025  -0.675  -2.516   3.354  0.0270  0.0288  0.0872
   55GLU     BB 2026  -1.404  -2.324   3.736 -0.4668  0.0816  0.1636
   55GLU    SC1 2027  -1.230  -2.338   4.088  0.4158  0.0694 -0.2528
   56GLU     BB 2028  -1.720  -2.261   3.787  0.0337  0.1720 -0.0992
   56GLU    SC1 2029  -1.733  -2.367   4.170 -0.0615  0.0091  0.0970
   57PRO     BB 2030  -1.930  -2.406   3.520 -0.3964 -0.4357  0.2079
   57PRO    SC1 2031  -2.080  -2.581   3.683 -0.0300  0.1790 -0.1769
   58LYS     BB 2032  -1.791  -2.455   3.221 -0.0612 -0.3295 -0.1451
   58LYS    SC1 2033  -1.548  -2.366   3.343  0.1705 -0.2701  0.1183
   58LYS    SC2 2034  -1.559  -2.016   3.370 -0.1341  0.1747 -0.1488
   59GLU     BB 2035  -1.988  -2.291   2.905  0.2370 -0.3484  0.0260
   59GLU    SC1 2036  -1.937  -2.580   2.696 -0.0916 -0.0751 -0.2825
   60GLU     BB 2037  -2.280  -2.120   2.910 -0.4409 -0.0227 -0.0171
   60GLU    SC1 2038  -2.527  -2.309   3.176 -0.1571  0.0394 -0.0208
   61GLU     BB 2039  -2.425  -1.907   2.718  0.2026 -0.1147 -0.0079
   61GLU    SC1 2040  -2.757  -1.839   2.583 -0.2282  0.3607  0.0922
    1LYS     BB 2041  27.732  12.933   4.967  0.1300  0.1148 -0.0704
    1LYS    SC1 2042  27.666  12.624   4.850 -0.1874  0.0040  0.3981
    1LYS    SC2 2043  27.711  12.314   4.679 -0.1321 -0.0897  0.3348
    2LYS     BB 2044  27.767  13.126   4.706 -0.0265  0.0129 -0.2183
    2LYS    SC1 2045  28.035  13.212   4.554  0.1379  0.0675  0.1127
    2LYS    SC2 2046  28.294  13.054   4.391  0.2068  0.3489 -0.1002
    3CYS     BB 2047  27.604  13.375   4.603 -0.4070  0.2301 -0.1461
    3CYS    SC1 2048  27.807  13.421   4.346  0.4819 -0.1984 -0.0359
    4LEU     BB 2049  27.412  13.602   4.662  0.2270 -0.0380  0.2660
    4LEU    SC1 2050  27.521  13.922   4.514 -0.1253  0.0470  0.0097
    5PHE     BB 2051  27.081  13.701   4.603  0.0894  0.1974  0.0771
    5PHE    SC1 2052  27.193  14.000   4.748 -0.0077 -0.0129 -0.3677
    5PHE    SC2 2053  27.091  14.279   4.912 -0.3791 -0.3932  0.0789
    5PHE    SC3 2054  27.292  14.122   5.050  0.1132 -0.1651 -0.3447
    6LYS     BB 2055  27.111  13.794   4.263 -0.0721  0.1208  0.0642
    6LYS    SC1 2056  26.932  14.050   4.111  0.0085 -0.4066 -0.0929
    6LYS    SC2 2057  26.925  14.463   4.177  0.3373  0.0422  0.2504
    7LYS     BB 2058  27.325  13.538   4.178 -0.0817 -0.0071 -0.3744
    7LYS    SC1 2059  27.607  13.670   4.133 -0.1787  0.2221  0.1772
    7LYS    SC2 2060  27.777  14.004   4.106 -0.2096 -0.1576  0.1815
    8LYS     BB 2061  27.272  13.209   4.276 -0.4245 -0.0041 -0.2416
    8LYS    SC1 2062  27.299  13.120   3.962 -0.2484 -0.1553 -0.1940
    8LYS    SC2 2063  27.365  13.146   3.630  0.3069  0.1750  0.1474
    9ASN     BB 2064  26.967  13.134   4.300  0.3881 -0.1090 -0.4132
    9ASN    SC1 2065  27.005  12.802   4.380  0.0378 -0.0775  0.2071
   10LYS     BB 2066  26.797  13.038   4.058  0.3688 -0.2067 -0.2214
   10LYS    SC1 2067  26.932  12.934   3.802  0.2729  0.0868  0.1765
   10LYS    SC2 2068  27.006  12.663   3.607 -0.0334  0.1844  0.2091
   11LYS     BB 2069  26.499  13.232   4.067  0.0328 -0.0888 -0.0902
   11LYS    SC1 2070  26.242  13.224   3.806 -0.4849 -0.1369 -0.2438
   11LYS    SC2 2071  25.946  13.374   3.731 -0.7197  0.0965 -0.1305
   12LYS     BB 2072  26.259  13.276   4.255 -0.1110  0.1814 -0.0267
   12LYS    SC1 2073  26.012  13.474   4.182 -0.4208  0.2704 -0.2141
   12LYS    SC2 2074  26.013  13.760   4.353 -0.0953  0.0540 -0.0056
   13GLY     BB 2075  26.198  13.174   4.528  0.0108  0.1442  0.1421
   14LYS     BB 2076  26.222  12.846   4.727  0.3911  0.3502  0.1094
   14LYS    SC1 2077  26.403  12.700   4.994 -0.2018  0.0523  0.0830
   14LYS    SC2 2078  26.687  12.752   5.120 -0.0467  0.0613 -0.1535
   15GLU     BB 2079  26.007  12.598   4.584  0.1079 -0.0175 -0.2438
   15GLU    SC1 2080  26.257  12.349   4.706 -0.1850  0.2962 -0.1312
   16LYS     BB 2081  25.711  12.535   4.400 -0.2159  0.1550 -0.1524
   16LYS    SC1 2082  25.906  12.509   4.104 -0.3484  0.0415  0.1385
   16LYS    SC2 2083  26.202  12.357   4.188 -0.1904  0.2017 -0.2156
   17GLY     BB 2084  25.517  12.683   4.268  0.1204 -0.0153  0.1172
   18GLY     BB 2085  25.285  12.739   4.449 -0.1360  0.0236 -0.0084
   19LYS     BB 2086  25.035  12.573   4.459  0.0666 -0.1840 -0.1951
   19LYS    SC1 2087  24.820  12.747   4.393  0.0254  0.0856 -0.0361
   19LYS    SC2 2088  24.683  12.706   4.111 -0.2067  0.1497 -0.1636
   20ASN     BB 2089  25.014  12.248   4.515  0.0205  0.0849  0.1097
   20ASN    SC1 2090  25.379  12.215   4.427  0.3807  0.1253 -0.1294
   21ALA     BB 2091  24.792  12.146   4.716  0.2274  0.1132 -0.1019
   21ALA    SC1 2092  24.530  12.085   4.703  0.1843  0.3342 -0.3485
   22ILE     BB 2093  24.676  12.439   4.835  0.1180  0.2090  0.1365
   22ILE    SC1 2094  24.786  12.380   5.152  0.0351 -0.1143  0.1089
   23ASN     BB 2095  24.382  12.458   4.912  0.2014 -0.1597 -0.0896
   23ASN    SC1 2096  24.161  12.309   4.695  0.2518 -0.1890  0.0775
   24MET     BB 2097  24.237  12.427   5.228  0.0696 -0.0243 -0.0816
   24MET    SC1 2098  24.484  12.345   5.466  0.3294 -0.1005  0.2795
   25LYS     BB 2099  24.070  12.133   5.205  0.0184 -0.1383 -0.1299
   25LYS    SC1 2100  24.227  11.913   5.366  0.0969 -0.0248  0.0236
   25LYS    SC2 2101  24.294  11.619   5.464  0.1253 -0.0037 -0.1808
   26ASP     BB 2102  23.998  11.965   4.992  0.0884  0.0193 -0.1807
   26ASP    SC1 2103  24.194  11.696   4.936 -0.3126  0.0546  0.2093
   27VAL     BB 2104  23.739  12.153   4.830  0.1538 -0.4447 -0.0498
   27VAL    SC1 2105  23.801  12.071   4.557 -0.0787 -0.5395 -0.0764
   28LYS     BB 2106  23.502  12.259   5.051  0.1219  0.3458 -0.0172
   28LYS    SC1 2107  23.243  12.311   4.925  0.1104 -0.2161 -0.0118
   28LYS    SC2 2108  22.916  12.368   5.127 -0.3646 -0.0677  0.1237
   29ASP     BB 2109  23.510  12.501   5.319 -0.1698 -0.0438  0.1902
   29ASP    SC1 2110  23.220  12.408   5.478  0.0310 -0.1923  0.2481
   30LEU     BB 2111  23.790  12.642   5.422 -0.0477 -0.0460  0.0832
   30LEU    SC1 2112  23.599  12.947   5.374  0.1083  0.3401  0.0890
   31GLY     BB 2113  23.993  12.817   5.269 -0.1716  0.1785  0.1289
   32LYS     BB 2114  24.290  12.889   5.220 -0.0482 -0.0010 -0.1130
   32LYS    SC1 2115  24.399  13.042   5.514  0.1255 -0.0761  0.2507
   32LYS    SC2 2116  24.626  12.933   5.739  0.1539  0.0198 -0.1674
   33THR     BB 2117  24.619  12.774   5.221 -0.0157 -0.0863  0.2394
   33THR    SC1 2118  24.762  12.965   5.032  0.0113 -0.2357  0.1062
   34MET     BB 2119  24.867  12.675   5.425 -0.0078 -0.1345 -0.1902
   34MET    SC1 2120  25.054  12.949   5.350  0.0739 -0.0594  0.1886
   35LYS     BB 2121  24.929  12.578   5.707  0.1027 -0.0352  0.0994
   35LYS    SC1 2122  25.241  12.604   5.709  0.2853  0.2718 -0.0481
   35LYS    SC2 2123  25.485  12.833   5.847 -0.0259  0.0723 -0.1744
   36ASP     BB 2124  24.739  12.502   5.973 -0.0211  0.0597  0.3604
   36ASP    SC1 2125  24.732  12.787   6.150  0.2471 -0.0529  0.1436
   37GLN     BB 2126  24.827  12.192   6.054 -0.0070 -0.1570 -0.3308
   37GLN    SC1 2127  24.571  12.079   6.349  0.0260  0.1312  0.3040
   38ALA     BB 2128  25.099  12.279   6.168  0.2598 -0.0062  0.3916
   38ALA    SC1 2129  25.071  12.116   6.381  0.2332 -0.0677  0.3412
   39LEU     BB 2130  25.432  12.210   6.291 -0.0313  0.3562  0.0784
   39LEU    SC1 2131  25.547  11.933   6.449  0.3852 -0.1649  0.3386
   40LYS     BB 2132  25.548  12.381   6.527  0.0605  0.2911 -0.2037
   40LYS    SC1 2133  25.243  12.499   6.545  0.1127  0.1336 -0.0680
   40LYS    SC2 2134  24.922  12.514   6.463  0.6242 -0.3540  0.2013
   41ASP     BB 2135  25.686  12.644   6.419  0.0650  0.1756  0.1141
   41ASP    SC1 2136  25.706  12.536   6.087  0.0388  0.3271 -0.2105
   42ASP     BB 2137  25.887  12.767   6.605 -0.0284  0.0812  0.3309
   42ASP    SC1 2138  25.898  12.954   6.917  0.3687  0.0344 -0.1979
   43ASP     BB 2139  26.179  12.865   6.531 -0.3347 -0.0122 -0.1653
   43ASP    SC1 2140  26.376  12.788   6.252 -0.0158 -0.1428 -0.3695
   44ALA     BB 2141  26.255  13.160   6.687 -0.0956  0.2937  0.4357
   44ALA    SC1 2142  26.486  13.073   6.797 -0.0161 -0.1741 -0.0582
   45GLU     BB 2143  26.144  13.353   6.890 -0.1626  0.0415  0.0596
   45GLU    SC1 2144  26.134  13.579   6.538 -0.2392  0.0917 -0.1317
   46THR     BB 2145  26.263  13.586   7.145 -0.0667 -0.0473 -0.0022
   46THR    SC1 2146  26.563  13.625   7.186 -0.1547  0.2837  0.3947
   47GLY     BB 2147  25.954  13.620   7.278  0.0275 -0.3077 -0.0365
   48LEU     BB 2148  25.745  13.645   7.540 -0.0855 -0.3523 -0.0832
   48LEU    SC1 2149  25.864  13.422   7.794 -0.0314  0.0923 -0.1308
   49THR     BB 2150  25.745  13.993   7.481 -0.2240 -0.1221  0.2147
   49THR    SC1 2151  25.703  14.122   7.208  0.3846 -0.0852  0.1244
   50ASP     BB 2152  25.842  14.199   7.713 -0.1878  0.1561 -0.3690
   50ASP    SC1 2153  26.155  14.333   7.722 -0.0022 -0.1191  0.3514
   51GLY     BB 2154  25.672  14.401   7.930 -0.0457  0.1883 -0.2771
   52GLU     BB 2155  25.374  14.395   8.005  0.0454 -0.1048 -0.1427
   52GLU    SC1 2156  25.339  14.100   8.228  0.1710  0.2715 -0.3448
   53GLU     BB 2157  25.092  14.441   7.776  0.3590 -0.1599  0.0862
   53GLU    SC1 2158  25.257  14.760   7.595 -0.0048 -0.1191  0.2319
   54LYS     BB 2159  24.859  14.318   8.001  0.0498  0.0592 -0.0132
   54LYS    SC1 2160  24.983  14.016   7.933 -0.1597 -0.3141 -0.1604
   54LYS    SC2 2161  25.273  14.000   7.747  0.2132  0.1939 -0.2122
   55GLU     BB 2162  24.645  14.434   8.192  0.2975 -0.2705  0.0872
   55GLU    SC1 2163  24.503  14.682   7.950  0.1144 -0.0978 -0.0701
   56GLU     BB 2164  24.543  14.371   8.512 -0.0133  0.0381  0.3466
   56GLU    SC1 2165  24.790  14.533   8.725  0.1268 -0.1918 -0.0699
   57PRO     BB 2166  24.459  14.164   8.731  0.3730  0.0807 -0.1208
   57PRO    SC1 2167  24.360  13.968   8.473 -0.4406 -0.4675 -0.3012
   58LYS     BB 2168  24.528  14.267   9.057 -0.0846 -0.3426  0.0188
   58LYS    SC1 2169  24.261  14.323   9.114  0.1795 -0.0928 -0.4297
   58LYS    SC2 2170  24.034  14.260   9.373  0.1399  0.2438  0.0180
   59GLU     BB 2171  24.575  14.074   9.286  0.0279  0.1160 -0.2686
   59GLU    SC1 2172  24.917  13.823   9.320  0.0979 -0.1778  0.1198
   60GLU     BB 2173  24.342  13.967   9.485  0.0519 -0.1867  0.0163
   60GLU    SC1 2174  24.288  13.619   9.393 -0.0595  0.0922 -0.1599
   61GLU     BB 2175  24.247  14.074   9.799 -0.0912  0.0019 -0.0586
   61GLU    SC1 2176  24.265  14.478   9.721  0.0260  0.3247 -0.0147
    1LYS     BB 2177  12.613  23.871  17.022  0.1060 -0.2052  0.2902
    1LYS    SC1 2178  12.307  23.855  17.106  0.3846  0.3725  0.0744
    1LYS    SC2 2179  12.049  23.819  17.244  0.1955 -0.3401  0.0096
    2LYS     BB 2180  12.710  23.595  16.910 -0.1726 -0.2511  0.2855
    2LYS    SC1 2181  13.031  23.553  16.988  0.0668 -0.0360 -0.0879
    2LYS    SC2 2182  13.296  23.416  17.177 -0.2169 -0.0319  0.1640
    3CYS     BB 2183  12.463  23.371  16.892 -0.1064  0.1369  0.0495
    3CYS    SC1 2184  12.174  23.504  16.997 -0.0365 -0.0777  0.2163
    4LEU     BB 2185  12.372  23.142  17.103  0.0710  0.0511  0.1277
    4LEU    SC1 2186  12.259  23.388  17.361  0.2048 -0.0318  0.1771
    5PHE     BB 2187  12.296  22.882  16.959 -0.0265 -0.3205  0.0093
    5PHE    SC1 2188  11.962  22.877  16.968 -0.0729  0.1802  0.2519
    5PHE    SC2 2189  11.739  22.776  17.205  0.0832  0.0748  0.3555
    5PHE    SC3 2190  11.640  22.975  17.019 -0.1106 -0.0013  0.3749
    6LYS     BB 2191  12.323  22.545  16.919  0.1643  0.1367  0.0222
    6LYS    SC1 2192  12.090  22.523  17.154  0.0035 -0.1550 -0.2969
    6LYS    SC2 2193  11.894  22.457  17.442  0.1986  0.0018 -0.0176
    7LYS     BB 2194  12.260  22.285  16.707  0.1912 -0.0954 -0.3087
    7LYS    SC1 2195  12.276  22.410  16.423  0.0318 -0.4139 -0.1276
    7LYS    SC2 2196  12.128  22.360  16.102  0.2354  0.0764  0.1091
    8LYS     BB 2197  12.508  22.111  16.661 -0.1005 -0.0436 -0.0230
    8LYS    SC1 2198  12.505  22.019  16.971  0.0705 -0.2284 -0.1153
    8LYS    SC2 2199  12.441  21.796  17.290  0.0844 -0.0540  0.3360
    9ASN     BB 2200  12.644  22.095  16.393  0.0193  0.0894  0.2371
    9ASN    SC1 2201  12.722  22.427  16.319 -0.1811 -0.0460 -0.2192
   10LYS     BB 2202  12.671  21.801  16.249 -0.3002 -0.1227 -0.1382
   10LYS    SC1 2203  12.482  21.700  16.412  0.0710 -0.2382  0.0768
   10LYS    SC2 2204  12.422  21.413  16.588  0.2311 -0.1117 -0.2781
   11LYS     BB 2205  12.921  21.604  16.357  0.0188  0.1692 -0.3644
   11LYS    SC1 2206  13.156  21.796  16.340  0.2973 -0.1141 -0.2532
   11LYS    SC2 2207  13.497  21.933  16.524  0.0798  0.1154  0.0988
   12LYS     BB 2208  12.823  21.245  16.377  0.1749 -0.1998 -0.0181
   12LYS    SC1 2209  13.085  21.113  16.424  0.2275  0.0368  0.3218
   12LYS    SC2 2210  13.216  20.876  16.242 -0.3285 -0.1257  0.4957
   13GLY     BB 2211  12.545  21.112  16.307  0.0552 -0.0174  0.2461
   14LYS     BB 2212  12.326  21.202  16.118  0.0746 -0.0386  0.0489
   14LYS    SC1 2213  12.066  21.006  16.193  0.2544 -0.2727 -0.1641
   14LYS    SC2 2214  11.724  20.927  16.340 -0.2372  0.4203  0.0781
   15GLU     BB 2215  12.258  21.546  16.074  0.1347  0.0318  0.4778
   15GLU    SC1 2216  11.864  21.648  15.999  0.0016 -0.0490  0.1937
   16LYS     BB 2217  12.353  21.762  15.875  0.0810  0.0373 -0.0751
   16LYS    SC1 2218  12.177  22.003  15.809  0.1414 -0.1945  0.1871
   16LYS    SC2 2219  11.913  22.034  15.559 -0.2416 -0.0391 -0.1565
   17GLY     BB 2220  12.653  21.741  15.794 -0.0214  0.0308 -0.3885
   18GLY     BB 2221  12.889  21.513  15.651 -0.1022 -0.0928  0.0989
   19LYS     BB 2222  12.943  21.610  15.333  0.0769 -0.0650 -0.1444
   19LYS    SC1 2223  12.660  21.449  15.242  0.2334  0.1193 -0.2199
   19LYS    SC2 2224  12.390  21.257  15.186  0.0294 -0.0647 -0.0721
   20ASN     BB 2225  13.198  21.810  15.224 -0.0945  0.0294 -0.0063
   20ASN    SC1 2226  13.403  21.597  15.305  0.2249  0.1682 -0.1186
   21ALA     BB 2227  13.111  22.070  15.065 -0.0860  0.1034 -0.1625
   21ALA    SC1 2228  12.872  22.020  15.179 -0.1179  0.0568 -0.2492
   22ILE     BB 2229  13.064  22.394  15.162 -0.0700 -0.1979 -0.2074
   22ILE    SC1 2230  12.802  22.606  15.108  0.1656  0.1786  0.0725
   23ASN     BB 2231  13.279  22.639  15.133  0.1948 -0.2176  0.1063
   23ASN    SC1 2232  13.077  22.909  15.095  0.1325 -0.2357 -0.1570
   24MET     BB 2233  13.547  22.599  15.067 -0.0275 -0.0287 -0.0232
   24MET    SC1 2234  13.817  22.837  15.273  0.0558  0.0069  0.2767
   25LYS     BB 2235  13.722  22.363  14.926 -0.0436 -0.3203  0.2285
   25LYS    SC1 2236  13.472  22.345  14.714  0.3219  0.0584  0.1087
   25LYS    SC2 2237  13.181  22.508  14.672 -0.2160 -0.1778 -0.3016
   26ASP     BB 2238  14.014  22.309  14.957  0.1320 -0.0302  0.0693
   26ASP    SC1 2239  14.139  22.588  15.104 -0.0136 -0.2460 -0.1313
   27VAL     BB 2240  14.172  22.145  15.218  0.1572  0.0601 -0.0737
   27VAL    SC1 2241  14.299  22.293  15.435 -0.0583 -0.0221  0.1116
   28LYS     BB 2242  14.362  21.873  15.169  0.2081  0.0232  0.0130
   28LYS    SC1 2243  14.226  21.776  14.918  0.0683  0.0037  0.1343
   28LYS    SC2 2244  13.943  21.894  14.758 -0.1220  0.0073 -0.3453
   29ASP     BB 2245  14.674  21.815  15.071  0.0000  0.2815  0.1043
   29ASP    SC1 2246  14.665  21.541  14.842 -0.0704  0.1370 -0.4730
   30LEU     BB 2247  14.793  21.873  15.376 -0.2305 -0.0883 -0.0545
   30LEU    SC1 2248  14.501  21.912  15.592 -0.7246  0.1079 -0.0242
   31GLY     BB 2249  14.983  21.699  15.565 -0.2098  0.2909  0.1147
   32LYS     BB 2250  15.285  21.773  15.577 -0.1076 -0.0472 -0.4640
   32LYS    SC1 2251  15.382  21.755  15.294  0.1266 -0.0570 -0.0015
   32LYS    SC2 2252  15.512  21.900  15.024  0.0079  0.0857 -0.0004
   33THR     BB 2253  15.394  22.110  15.620  0.0513  0.0244  0.1000
   33THR    SC1 2254  15.552  22.177  15.367  0.0710 -0.0027  0.1050
   34MET     BB 2255  15.385  22.371  15.848  0.1892  0.0305 -0.0030
   34MET    SC1 2256  15.206  22.591  15.603  0.0320 -0.2663  0.2573
   35LYS     BB 2257  15.507  22.442  16.125 -0.0412 -0.0376 -0.0222
   35LYS    SC1 2258  15.542  22.163  16.334 -0.2348 -0.1111 -0.0445
   35LYS    SC2 2259  15.380  21.926  16.444 -0.0065  0.2804  0.2436
   36ASP     BB 2260  15.622  22.687  16.303 -0.0263  0.1604  0.0044
   36ASP    SC1 2261  15.493  22.697  16.624  0.2943  0.1054  0.1803
   37GLN     BB 2262  15.626  23.024  16.282  0.2928 -0.0612 -0.1606
   37GLN    SC1 2263  15.299  23.141  16.475 -0.3639 -0.3450 -0.1392
   38ALA     BB 2264  15.877  23.177  16.378  0.0866  0.0990  0.2167
   38ALA    SC1 2265  16.088  23.082  16.238 -0.2485 -0.1276 -0.1564
   39LEU     BB 2266  15.995  23.469  16.288  0.0344 -0.1133  0.0801
   39LEU    SC1 2267  16.282  23.385  16.164 -0.2223 -0.0903  0.2028
   40LYS     BB 2268  15.956  23.797  16.381  0.1311 -0.1680  0.2062
   40LYS    SC1 2269  16.250  23.842  16.412  0.2633  0.2635  0.1568
   40LYS    SC2 2270  16.250  24.198  16.385  0.0094  0.0359  0.1237
   41ASP     BB 2271  15.686  24.007  16.448  0.0174 -0.1658 -0.0835
   41ASP    SC1 2272  15.835  24.309  16.376  0.1702  0.0111  0.1739
   42ASP     BB 2273  15.406  23.817  16.384  0.0092  0.4128 -0.1529
   42ASP    SC1 2274  15.500  23.510  16.270 -0.2248  0.1040 -0.1201
   43ASP     BB 2275  15.136  23.869  16.351  0.0324  0.4413 -0.0262
   43ASP    SC1 2276  15.069  23.533  16.472 -0.1415  0.2310 -0.1720
   44ALA     BB 2277  14.917  23.765  16.148 -0.2715 -0.0102  0.1567
   44ALA    SC1 2278  14.914  23.852  15.893 -0.4043 -0.0310  0.1505
   45GLU     BB 2279  14.608  23.877  16.237  0.1352  0.3934 -0.3271
   45GLU    SC1 2280  14.472  24.157  16.018  0.0050 -0.2306  0.0605
   46THR     BB 2281  14.281  23.677  16.120  0.1581 -0.2247  0.2989
   46THR    SC1 2282  14.486  23.582  15.915 -0.0757  0.4369 -0.2804
   47GLY     BB 2283  13.974  23.609  16.273 -0.2534 -0.0774  0.0446
   48LEU     BB 2284  13.800  23.716  16.570  0.0843  0.1516  0.0280
   48LEU    SC1 2285  13.564  23.471  16.332 -0.0914 -0.2033  0.1005
   49THR     BB 2286  13.545  23.967  16.610 -0.0245  0.1067 -0.0865
   49THR    SC1 2287  13.365  23.922  16.368 -0.1149 -0.1733  0.0297
   50ASP     BB 2288  13.522  24.305  16.727  0.2990 -0.2452  0.0468
   50ASP    SC1 2289  13.474  24.355  17.057  0.2052  0.2775 -0.0339
   51GLY     BB 2290  13.237  24.336  16.605 -0.0227  0.5324  0.2238
   52GLU     BB 2291  13.028  24.218  16.274  0.0473  0.0591 -0.3788
   52GLU    SC1 2292  12.632  24.333  16.289 -0.0031  0.1702  0.1490
   53GLU     BB 2293  13.105  24.416  15.950 -0.3808  0.2910 -0.1495
   53GLU    SC1 2294  12.740  24.473  15.818 -0.2495  0.1993  0.0359
   54LYS     BB 2295  13.178  24.300  15.656  0.1434  0.3343  0.2250
   54LYS    SC1 2296  13.389  24.472  15.535 -0.0993  0.2732 -0.0742
   54LYS    SC2 2297  13.733  24.430  15.455  0.0560 -0.1191 -0.1604
   55GLU     BB 2298  13.178  24.025  15.611 -0.1389 -0.3173  0.0415
   55GLU    SC1 2299  13.196  23.817  15.947 -0.0555 -0.1532  0.1352
   56GLU     BB 2300  13.070  23.829  15.326 -0.0375  0.1456 -0.0612
   56GLU    SC1 2301  13.377  23.677  15.230  0.0463  0.2926  0.1046
   57PRO     BB 2302  12.907  23.890  15.016 -0.0251 -0.1483 -0.1281
   57PRO    SC1 2303  12.730  23.618  15.005 -0.0914  0.0542  0.1535
   58LYS     BB 2304  12.997  24.217  14.943 -0.0761 -0.2267  0.2044
   58LYS    SC1 2305  12.789  24.416  14.848 -0.2030 -0.1267 -0.0606
   58LYS    SC2 2306  12.785  24.570  14.553  0.0208  0.4779 -0.1973
   59GLU     BB 2307  13.257  24.418  14.780  0.1423  0.2503  0.2246
   59GLU    SC1 2308  13.559  24.568  15.004 -0.3009 -0.2347 -0.2514
   60GLU     BB 2309  13.243  24.399  14.475 -0.2313  0.3426  0.1382
   60GLU    SC1 2310  13.428  24.098  14.322  0.1774  0.0092 -0.3554
   61GLU     BB 2311  13.206  24.636  14.280 -0.3032 -0.0383 -0.0347
   61GLU    SC1 2312  13.331  24.568  13.966 -0.2371 -0.0156  0.2466
    1LYS     BB 2313  -0.587   4.667   9.993  0.2667 -0.2176 -0.0679
    1LYS    SC1 2314  -0.333   4.559   9.844 -0.0564  0.0410 -0.0974
    1LYS    SC2 2315  -0.042   4.742   9.733 -0.2153  0.3777  0.1236
    2LYS     BB 2316  -0.528   4.566  10.271  0.1004  0.3105 -0.2945
    2LYS    SC1 2317  -0.414   4.784  10.476  0.3880  0.1156  0.4990
    2LYS    SC2 2318  -0.347   5.130  10.492  0.1125 -0.0591  0.1937
    3CYS     BB 2319  -0.713   4.324  10.366 -0.0576  0.0614  0.2610
    3CYS    SC1 2320  -0.480   4.267  10.586 -0.4168  0.1592 -0.2781
    4LEU     BB 2321  -1.027   4.433  10.412 -0.0597 -0.2461  0.0482
    4LEU    SC1 2322  -0.914   4.568  10.718  0.1775  0.1531 -0.2930
    5PHE     BB 2323  -1.198   4.696  10.345 -0.2887  0.2358  0.1133
    5PHE    SC1 2324  -1.354   4.944  10.468 -0.1298 -0.2689 -0.3116
    5PHE    SC2 2325  -1.502   5.202  10.302  0.0286 -0.1819 -0.3195
    5PHE    SC3 2326  -1.684   5.019  10.434 -0.0874 -0.1014 -0.3666
    6LYS     BB 2327  -1.126   4.814  10.041  0.0114  0.1019 -0.0827
    6LYS    SC1 2328  -1.119   5.091  10.157 -0.0705 -0.3535  0.1736
    6LYS    SC2 2329  -0.993   5.438  10.279 -0.1140 -0.5015 -0.1243
    7LYS     BB 2330  -1.284   4.759   9.763 -0.1829  0.2523 -0.3495
    7LYS    SC1 2331  -1.317   5.047   9.609 -0.0711  0.4311  0.0690
    7LYS    SC2 2332  -1.149   5.191   9.314 -0.2718  0.0388  0.2730
    8LYS     BB 2333  -1.609   4.756   9.849  0.1222  0.1554  0.0069
    8LYS    SC1 2334  -1.615   5.020  10.003  0.0068 -0.3232  0.0810
    8LYS    SC2 2335  -1.763   5.344   9.966  0.4757 -0.5045  0.1191
    9ASN     BB 2336  -1.854   4.567   9.782 -0.2129 -0.0513  0.0834
    9ASN    SC1 2337  -2.006   4.596  10.065  0.2858 -0.1185  0.1566
   10LYS     BB 2338  -1.756   4.485   9.469  0.0607 -0.1849  0.2790
   10LYS    SC1 2339  -1.478   4.423   9.626 -0.1565  0.2176 -0.1887
   10LYS    SC2 2340  -1.346   4.362   9.964 -0.1597  0.0667 -0.0794
   11LYS     BB 2341  -1.905   4.321   9.146  0.1255  0.0838 -0.2932
   11LYS    SC1 2342  -1.684   4.566   9.004  0.0698  0.0130 -0.1389
   11LYS    SC2 2343  -1.700   4.892   8.816  0.2595 -0.3747  0.2099
   12LYS     BB 2344  -2.233   4.159   9.214 -0.0483  0.1153  0.0765
   12LYS    SC1 2345  -2.532   4.275   9.209 -0.0833 -0.1049 -0.1413
   12LYS    SC2 2346  -2.849   4.297   9.362 -0.0298  0.1470  0.0992
   13GLY     BB 2347  -2.263   3.873   9.059  0.1551 -0.4014  0.1051
   14LYS     BB 2348  -2.266   3.715   8.763  0.0923 -0.1018 -0.0586
   14LYS    SC1 2349  -2.111   3.466   8.837  0.0973  0.0107  0.1277
   14LYS    SC2 2350  -2.306   3.178   8.889  0.0888  0.0183  0.1671
   15GLU     BB 2351  -2.307   3.907   8.527 -0.0870 -0.1425 -0.0273
   15GLU    SC1 2352  -2.704   3.834   8.463  0.3507  0.0128  0.1452
   16LYS     BB 2353  -2.220   4.214   8.444  0.0171 -0.2218 -0.1614
   16LYS    SC1 2354  -2.448   4.322   8.308  0.3731  0.0688  0.1633
   16LYS    SC2 2355  -2.777   4.273   8.227 -0.0056 -0.4651  0.2307
   17GLY     BB 2356  -2.175   4.357   8.721 -0.1863  0.0970 -0.1053
   18GLY     BB 2357  -1.843   4.433   8.638  0.1756  0.1515 -0.1573
   19LYS     BB 2358  -1.747   4.446   8.322 -0.1647 -0.0777  0.0451
   19LYS    SC1 2359  -1.458   4.310   8.313 -0.1009  0.2772  0.0181
   19LYS    SC2 2360  -1.270   4.181   8.065 -0.1239 -0.1734  0.1816
   20ASN     BB 2361  -1.969   4.468   8.083 -0.0220  0.0218 -0.1411
   20ASN    SC1 2362  -2.128   4.149   7.953  0.1570 -0.6330  0.1376
   21ALA     BB 2363  -1.937   4.709   7.891 -0.3281  0.1719  0.4019
   21ALA    SC1 2364  -2.151   4.832   7.781 -0.2719 -0.0968 -0.0319
   22ILE     BB 2365  -1.926   4.581   7.565  0.1392  0.1555  0.4065
   22ILE    SC1 2366  -2.217   4.638   7.397  0.3993  0.4308  0.0334
   23ASN     BB 2367  -1.583   4.441   7.543  0.1866  0.1232  0.0304
   23ASN    SC1 2368  -1.665   4.280   7.811 -0.0938  0.1992  0.0878
   24MET     BB 2369  -1.414   4.741   7.481 -0.0702 -0.0967  0.0473
   24MET    SC1 2370  -1.688   5.004   7.449 -0.0847 -0.1742  0.0313
   25LYS     BB 2371  -1.171   4.840   7.254 -0.0201 -0.0436 -0.2263
   25LYS    SC1 2372  -1.341   4.991   7.036 -0.2337  0.0058 -0.1182
   25LYS    SC2 2373  -1.232   5.192   6.727  0.1343 -0.0004  0.2636
   26ASP     BB 2374  -0.880   4.679   7.317  0.1938  0.2615  0.2241
   26ASP    SC1 2375  -0.726   4.606   7.601  0.1630  0.1633  0.0775
   27VAL     BB 2376  -0.708   4.543   7.096 -0.1051 -0.0170  0.2131
   27VAL    SC1 2377  -0.896   4.437   6.899 -0.0957  0.0768  0.1528
   28LYS     BB 2378  -0.471   4.620   6.865  0.0010  0.0694  0.2184
   28LYS    SC1 2379  -0.532   4.317   6.729 -0.0274  0.1323  0.3036
   28LYS    SC2 2380  -0.764   4.038   6.858 -0.0883  0.0906 -0.0227
   29ASP     BB 2381  -0.533   4.791   6.622  0.0662  0.1591  0.2724
   29ASP    SC1 2382  -0.816   4.894   6.800  0.2522 -0.5035  0.1867
   30LEU     BB 2383  -0.523   4.741   6.312 -0.1851 -0.2138 -0.2623
   30LEU    SC1 2384  -0.481   4.375   6.260  0.1601 -0.1252 -0.2357
   31GLY     BB 2385  -0.272   4.825   6.106  0.1637  0.1878  0.0851
   32LYS     BB 2386  -0.083   5.063   6.043 -0.1454 -0.1332 -0.2642
   32LYS    SC1 2387  -0.235   5.291   5.977  0.0320  0.3356  0.2875
   32LYS    SC2 2388  -0.032   5.534   5.927  0.1954 -0.4696  0.0269
   33THR     BB 2389   0.184   5.118   5.848  0.2984  0.0394  0.2244
   33THR    SC1 2390   0.133   5.290   5.601  0.2782  0.0673  0.2478
   34MET     BB 2391   0.476   5.140   5.991  0.1093 -0.0042  0.0477
   34MET    SC1 2392   0.607   4.874   5.728 -0.0451 -0.1332  0.1976
   35LYS     BB 2393   0.552   5.193   6.309 -0.0990  0.0810 -0.1942
   35LYS    SC1 2394   0.839   5.330   6.328 -0.1022  0.0557 -0.0518
   35LYS    SC2 2395   1.085   5.603   6.262 -0.1122  0.1061  0.2394
   36ASP     BB 2396   0.401   5.009   6.509 -0.0346  0.1186 -0.1593
   36ASP    SC1 2397   0.176   4.822   6.368  0.0337  0.0732  0.3265
   37GLN     BB 2398   0.149   5.121   6.747  0.0689  0.1240  0.3209
   37GLN    SC1 2399  -0.004   4.819   6.859  0.0481 -0.1276 -0.0992
   38ALA     BB 2400   0.362   5.377   6.830  0.0178  0.8314 -0.2334
   38ALA    SC1 2401   0.612   5.390   6.728  0.1738  0.2887  0.0437
   39LEU     BB 2402   0.444   5.504   7.137 -0.0702  0.1673 -0.0769
   39LEU    SC1 2403   0.785   5.534   7.152 -0.4187  0.2466 -0.5261
   40LYS     BB 2404   0.291   5.450   7.437 -0.3751 -0.0079 -0.0963
   40LYS    SC1 2405   0.363   5.621   7.716 -0.2523 -0.1044 -0.1829
   40LYS    SC2 2406   0.598   5.819   7.758 -0.1913  0.2262  0.0028
   41ASP     BB 2407   0.287   5.139   7.501 -0.3222  0.1370  0.1170
   41ASP    SC1 2408   0.239   5.026   7.174 -0.1187 -0.0061 -0.4465
   42ASP     BB 2409   0.273   5.007   7.791  0.2382 -0.3643  0.2511
   42ASP    SC1 2410   0.516   5.194   7.927 -0.1754 -0.1187  0.0705
   43ASP     BB 2411   0.046   4.864   7.904 -0.0152  0.2390 -0.2220
   43ASP    SC1 2412   0.037   4.715   8.194  0.0991 -0.1028  0.0514
   44ALA     BB 2413  -0.292   4.949   7.828  0.0902 -0.0368  0.1508
   44ALA    SC1 2414  -0.308   4.803   7.601 -0.2438  0.4735 -0.1758
   45GLU     BB 2415  -0.542   4.797   7.983  0.0462  0.0523  0.0458
   45GLU    SC1 2416  -0.703   5.089   8.138 -0.2135 -0.0793  0.0553
   46THR     BB 2417  -0.400   4.643   8.258  0.2024  0.2179 -0.1599
   46THR    SC1 2418  -0.331   4.802   8.509  0.4208 -0.0367 -0.0537
   47GLY     BB 2419  -0.185   4.338   8.221 -0.0332 -0.0343  0.2537
   48LEU     BB 2420   0.008   4.206   8.430  0.0538 -0.1297 -0.1136
   48LEU    SC1 2421  -0.162   4.410   8.669  0.1168  0.1213 -0.2537
   49THR     BB 2422   0.266   4.339   8.235 -0.1810  0.0965 -0.1989
   49THR    SC1 2423   0.496   4.360   8.435  0.0849 -0.3968 -0.4332
   50ASP     BB 2424   0.244   4.369   7.955  0.2846  0.0932 -0.0255
   50ASP    SC1 2425   0.415   4.578   7.802 -0.0253  0.0340 -0.1500
   51GLY     BB 2426   0.438   4.134   7.855  0.1790  0.3325 -0.1062
   52GLU     BB 2427   0.539   3.932   8.094  0.0049  0.1355 -0.0565
   52GLU    SC1 2428   0.209   3.773   8.236 -0.1226  0.1549  0.1337
   53GLU     BB 2429   0.636   3.649   7.843 -0.1277  0.3280 -0.1827
   53GLU    SC1 2430   0.581   3.770   7.470  0.1466 -0.0978  0.3010
   54LYS     BB 2431   0.844   3.550   8.018  0.0478  0.5753 -0.0505
   54LYS    SC1 2432   0.770   3.617   8.292  0.2075 -0.1540 -0.2094
   54LYS    SC2 2433   0.590   3.476   8.601 -0.0132 -0.1316  0.3341
   55GLU     BB 2434   1.108   3.399   7.925 -0.0685  0.1101  0.3696
   55GLU    SC1 2435   1.308   3.645   7.855 -0.1136  0.0075  0.1286
   56GLU     BB 2436   1.193   3.163   7.698  0.3003  0.2557  0.0243
   56GLU    SC1 2437   1.191   3.073   7.321  0.1573  0.0997 -0.1101
   57PRO     BB 2438   1.267   2.844   7.757 -0.1579  0.0585 -0.0129
   57PRO    SC1 2439   1.538   2.806   7.619 -0.0380  0.4074  0.1157
   58LYS     BB 2440   1.385   2.754   8.021 -0.3112  0.0492 -0.3057
   58LYS    SC1 2441   1.473   3.088   8.081  0.2968 -0.2056 -0.1554
   58LYS    SC2 2442   1.636   3.346   8.037  0.2472 -0.1429 -0.0633
   59GLU     BB 2443   1.250   2.694   8.334  0.2337  0.0583 -0.0704
   59GLU    SC1 2444   1.576   2.585   8.503 -0.0213 -0.1435  0.0902
   60GLU     BB 2445   0.911   2.668   8.335  0.1478 -0.1193 -0.0491
   60GLU    SC1 2446   0.911   2.490   7.974  0.1624  0.1759 -0.0616
   61GLU     BB 2447   0.643   2.637   8.567 -0.1599 -0.2122  0.0871
   61GLU    SC1 2448   0.412   2.881   8.557  0.2527  0.0009 -0.2503
    1LYS     BB 2449   5.243   9.547   6.612  0.1450 -0.0870  0.2316
    1LYS    SC1 2450   5.245   9.823   6.661  0.2055  0.2988 -0.0437
    1LYS    SC2 2451   5.085  10.147   6.692 -0.2749 -0.4005  0.1027
    2LYS     BB 2452   5.146   9.481   6.968 -0.1871 -0.2834  0.0699
    2LYS    SC1 2453   4.828   9.421   6.955 -0.3643 -0.0759 -0.2136
    2LYS    SC2 2454   4.520   9.282   6.893  0.5752 -0.1189  0.0649
    3CYS     BB 2455   5.267   9.218   7.060 -0.2924 -0.2493  0.1034
    3CYS    SC1 2456   5.017   9.263   7.313  0.3865  0.3386  0.3923
    4LEU     BB 2457   5.231   8.924   7.086 -0.1915  0.0247 -0.1989
    4LEU    SC1 2458   5.087   8.839   7.390  0.0010  0.2068 -0.1204
    5PHE     BB 2459   5.477   8.692   6.977  0.0359 -0.2149  0.0277
    5PHE    SC1 2460   5.448   8.379   7.042 -0.0701 -0.0756 -0.4069
    5PHE    SC2 2461   5.627   8.097   6.981  0.0860 -0.0240 -0.1990
    5PHE    SC3 2462   5.704   8.243   7.220  0.0616  0.2390 -0.3480
    6LYS     BB 2463   5.741   8.869   6.970 -0.4067 -0.0956  0.0131
    6LYS    SC1 2464   5.809   8.946   6.663  0.1420 -0.6198  0.0841
    6LYS    SC2 2465   5.907   8.950   6.315  0.2734 -0.3415  0.1061
    7LYS     BB 2466   5.905   9.141   7.086 -0.0006  0.1562 -0.0598
    7LYS    SC1 2467   6.195   9.038   7.050 -0.0508 -0.1457 -0.1367
    7LYS    SC2 2468   6.495   9.151   7.011 -0.1678  0.0721  0.1843
    8LYS     BB 2469   5.688   9.249   7.312 -0.0070  0.3044  0.2677
    8LYS    SC1 2470   5.568   8.950   7.416  0.4502  0.1470 -0.0377
    8LYS    SC2 2471   5.682   8.620   7.479  0.0141 -0.0151 -0.0859
    9ASN     BB 2472   5.671   9.503   7.484  0.1240  0.4623  0.0522
    9ASN    SC1 2473   5.931   9.677   7.461 -0.0322  0.4940  0.2492
   10LYS     BB 2474   5.612   9.559   7.812  0.3094 -0.0797  0.0511
   10LYS    SC1 2475   5.288   9.529   7.926  0.6475 -0.0838  0.3862
   10LYS    SC2 2476   4.965   9.379   7.979  0.1127 -0.0987  0.0146
   11LYS     BB 2477   5.916   9.536   7.973 -0.2326 -0.2613 -0.2372
   11LYS    SC1 2478   5.783   9.738   8.206 -0.2367 -0.0508 -0.0866
   11LYS    SC2 2479   5.609  10.039   8.278  0.1889 -0.3374 -0.1110
   12LYS     BB 2480   6.229   9.623   7.802  0.3041 -0.3880  0.0163
   12LYS    SC1 2481   6.244   9.812   8.089  0.2366  0.0043  0.1435
   12LYS    SC2 2482   6.377   9.853   8.389  0.0879 -0.2260 -0.0980
   13GLY     BB 2483   6.388   9.389   7.911 -0.4915 -0.1504  0.4446
   14LYS     BB 2484   6.178   9.115   8.033  0.0234  0.2120 -0.1422
   14LYS    SC1 2485   5.993   9.204   8.248  0.3760  0.1409  0.1313
   14LYS    SC2 2486   5.998   9.209   8.592  0.0666  0.1656  0.0105
   15GLU     BB 2487   6.257   8.800   8.076  0.0408 -0.2303 -0.0107
   15GLU    SC1 2488   5.964   8.604   7.868 -0.3148 -0.0009  0.3674
   16LYS     BB 2489   6.487   8.652   8.070  0.3107  0.3572 -0.0778
   16LYS    SC1 2490   6.338   8.353   8.014 -0.1219  0.2027  0.1638
   16LYS    SC2 2491   6.007   8.172   8.056 -0.0878 -0.1167  0.0288
   17GLY     BB 2492   6.686   8.585   8.304  0.1174 -0.2410 -0.3330
   18GLY     BB 2493   6.848   8.343   8.119  0.0775  0.2429  0.0846
   19LYS     BB 2494   7.034   8.486   7.883  0.2883  0.1205  0.0223
   19LYS    SC1 2495   6.957   8.768   7.849  0.2483 -0.0086  0.2348
   19LYS    SC2 2496   6.682   8.971   7.817 -0.0322 -0.1307  0.1575
   20ASN     BB 2497   7.323   8.382   8.015 -0.4594 -0.0929 -0.0532
   20ASN    SC1 2498   7.436   8.681   8.047 -0.1219  0.1345 -0.4855
   21ALA     BB 2499   7.314   8.326   8.349  0.1316 -0.1983  0.0644
   21ALA    SC1 2500   7.077   8.436   8.417 -0.0180  0.0167 -0.7037
   22ILE     BB 2501   7.477   8.280   8.598 -0.0732 -0.1885 -0.1330
   22ILE    SC1 2502   7.219   8.319   8.817 -0.0721 -0.0219 -0.1594
   23ASN     BB 2503   7.525   8.025   8.679 -0.2538  0.0088  0.0618
   23ASN    SC1 2504   7.739   7.861   8.384 -0.1403 -0.1893 -0.0258
   24MET     BB 2505   7.384   7.723   8.683  0.0994 -0.3405  0.1729
   24MET    SC1 2506   7.144   7.816   8.884 -0.0519 -0.0821 -0.2136
   25LYS     BB 2507   7.213   7.555   8.452 -0.0117  0.0169 -0.1524
   25LYS    SC1 2508   6.928   7.539   8.599  0.1892 -0.2234  0.0767
   25LYS    SC2 2509   6.747   7.447   8.876  0.0497 -0.0852 -0.3706
   26ASP     BB 2510   7.190   7.222   8.357  0.3290 -0.2099  0.2206
   26ASP    SC1 2511   7.385   7.011   8.181 -0.0464  0.0613 -0.3005
   27VAL     BB 2512   6.930   7.145   8.318 -0.0357  0.0875  0.2326
   27VAL    SC1 2513   6.748   7.177   8.544 -0.3473  0.1624 -0.0220
   28LYS     BB 2514   6.817   7.160   7.994 -0.0184  0.1496 -0.1734
   28LYS    SC1 2515   7.074   7.282   7.921  0.0680 -0.1619  0.2780
   28LYS    SC2 2516   7.351   7.440   8.015 -0.1747 -0.0206 -0.4079
   29ASP     BB 2517   6.603   7.012   7.853 -0.1583 -0.1693  0.0159
   29ASP    SC1 2518   6.673   7.016   7.526  0.3067 -0.3901 -0.2238
   30LEU     BB 2519   6.335   7.113   7.822  0.0849 -0.1060  0.1233
   30LEU    SC1 2520   6.449   7.371   8.071  0.1974  0.1833 -0.1666
   31GLY     BB 2521   6.094   7.206   8.019 -0.1476  0.2122 -0.0420
   32LYS     BB 2522   6.203   7.124   8.298  0.0245 -0.0726 -0.0389
   32LYS    SC1 2523   6.108   7.457   8.318 -0.1607 -0.1828  0.2175
   32LYS    SC2 2524   5.827   7.542   8.104 -0.0111 -0.1464 -0.0899
   33THR     BB 2525   6.392   6.876   8.403  0.0427 -0.0406 -0.0948
   33THR    SC1 2526   6.657   6.797   8.274  0.1018  0.0506 -0.0301
   34MET     BB 2527   6.479   6.786   8.690 -0.2052  0.2729  0.3175
   34MET    SC1 2528   6.671   6.973   8.991  0.0537  0.0503  0.0211
   35LYS     BB 2529   6.547   6.530   8.830 -0.2516  0.0592  0.2571
   35LYS    SC1 2530   6.648   6.566   9.129 -0.1797 -0.0492 -0.0526
   35LYS    SC2 2531   6.436   6.463   9.403  0.1216 -0.1116  0.0558
   36ASP     BB 2532   6.789   6.251   8.840  0.2224  0.1513  0.1877
   36ASP    SC1 2533   6.582   6.015   9.002  0.2074 -0.0096 -0.2342
   37GLN     BB 2534   6.830   6.095   8.562 -0.0046 -0.0293  0.1477
   37GLN    SC1 2535   6.909   6.403   8.362  0.1197  0.2689  0.1723
   38ALA     BB 2536   6.620   5.983   8.406 -0.4294  0.0980 -0.1258
   38ALA    SC1 2537   6.462   5.797   8.520 -0.0157 -0.1104  0.1311
   39LEU     BB 2538   6.618   6.112   8.118 -0.1856  0.1176  0.0064
   39LEU    SC1 2539   6.525   5.829   7.921  0.4721  0.1130 -0.3129
   40LYS     BB 2540   6.330   6.222   7.981  0.2967  0.1457  0.1834
   40LYS    SC1 2541   6.349   6.148   7.739  0.3330 -0.2254 -0.0790
   40LYS    SC2 2542   6.311   6.174   7.398  0.1334  0.0198 -0.2833
   41ASP     BB 2543   6.105   6.362   8.143 -0.0998  0.1857 -0.2243
   41ASP    SC1 2544   5.811   6.168   8.152  0.1419  0.0669  0.0364
   42ASP     BB 2545   5.925   6.686   8.201 -0.2070  0.3523 -0.1421
   42ASP    SC1 2546   5.953   6.803   7.884  0.0819 -0.1220  0.1950
   43ASP     BB 2547   5.824   6.776   8.468  0.2667  0.3753 -0.0274
   43ASP    SC1 2548   6.003   6.872   8.718 -0.0390 -0.2991  0.3234
   44ALA     BB 2549   5.561   6.596   8.459 -0.0750 -0.0286 -0.3066
   44ALA    SC1 2550   5.467   6.752   8.259 -0.2986  0.4705  0.1605
   45GLU     BB 2551   5.304   6.740   8.621  0.1116 -0.0211  0.2157
   45GLU    SC1 2552   5.326   7.120   8.494 -0.0795 -0.0717 -0.3430
   46THR     BB 2553   5.355   6.627   8.860  0.2744  0.0425  0.1436
   46THR    SC1 2554   5.347   6.773   9.128 -0.2287  0.0817  0.1161
   47GLY     BB 2555   5.289   6.350   9.022 -0.3700 -0.0031 -0.0095
   48LEU     BB 2556   5.518   6.074   9.046  0.0736 -0.1297 -0.0526
   48LEU    SC1 2557   5.468   5.855   8.780 -0.1291  0.3690 -0.0913
   49THR     BB 2558   5.764   6.039   9.232 -0.2852  0.2032 -0.2863
   49THR    SC1 2559   6.000   5.919   9.081 -0.2031  0.2124 -0.1668
   50ASP     BB 2560   5.741   5.899   9.532 -0.0977  0.2636 -0.0584
   50ASP    SC1 2561   5.976   5.872   9.752 -0.4007  0.1958  0.1945
   51GLY     BB 2562   5.497   5.672   9.492 -0.2294 -0.4872 -0.1147
   52GLU     BB 2563   5.183   5.671   9.605  0.0004  0.2922 -0.0779
   52GLU    SC1 2564   5.109   5.923   9.871  0.0050  0.2100  0.4286
   53GLU     BB 2565   4.932   5.478   9.593 -0.1952 -0.2259 -0.1601
   53GLU    SC1 2566   4.693   5.554   9.270 -0.1324 -0.1078  0.1566
   54LYS     BB 2567   4.995   5.178   9.701  0.0528  0.1632 -0.1950
   54LYS    SC1 2568   4.685   5.089   9.755 -0.3508 -0.1235 -0.0553
   54LYS    SC2 2569   4.487   5.276   9.542 -0.0015  0.0245 -0.1123
   55GLU     BB 2570   5.104   4.913   9.604 -0.0031  0.0933  0.2513
   55GLU    SC1 2571   4.944   4.541   9.654 -0.0241 -0.1232  0.2437
   56GLU     BB 2572   5.276   4.872   9.357  0.0445 -0.0471  0.0933
   56GLU    SC1 2573   5.390   5.236   9.404 -0.2540  0.0386  0.4900
   57PRO     BB 2574   5.434   4.596   9.161  0.3819  0.1850 -0.0595
   57PRO    SC1 2575   5.313   4.673   8.831 -0.0281 -0.1845  0.1505
   58LYS     BB 2576   5.482   4.322   9.332  0.0259 -0.2250 -0.2593
   58LYS    SC1 2577   5.193   4.270   9.331  0.0861 -0.0133  0.0721
   58LYS    SC2 2578   4.887   4.141   9.208 -0.0584  0.1918  0.0704
   59GLU     BB 2579   5.666   4.241   9.567 -0.1296  0.1326  0.2696
   59GLU    SC1 2580   5.765   4.477   9.871  0.0237 -0.0585 -0.0602
   60GLU     BB 2581   5.645   3.905   9.677 -0.0422  0.0139  0.0527
   60GLU    SC1 2582   5.990   3.775   9.544 -0.1297 -0.0408 -0.2244
   61GLU     BB 2583   5.363   3.801   9.585  0.0958 -0.0375  0.0541
   61GLU    SC1 2584   5.257   3.814   9.227 -0.0964 -0.0045  0.1360
    1LYS     BB 2585   2.965   2.675   0.460  0.0644  0.2819  0.3316
    1LYS    SC1 2586   2.816   2.373   0.391 -0.0528 -0.4299 -0.3013
    1LYS    SC2 2587   2.854   2.061   0.555 -0.1052  0.0191  0.1489
    2LYS     BB 2588   3.049   2.903   0.169  0.1522  0.1228 -0.0870
    2LYS    SC1 2589   2.953   2.777  -0.133  0.0403  0.0797  0.3363
    2LYS    SC2 2590   2.692   2.795  -0.273  0.2667 -0.2708 -0.1521
    3CYS     BB 2591   3.261   3.137   0.148 -0.0359  0.0335 -0.1247
    3CYS    SC1 2592   3.254   3.431   0.064 -0.3080 -0.2222 -0.0233
    4LEU     BB 2593   3.555   3.189   0.318  0.1549 -0.0932 -0.0212
    4LEU    SC1 2594   3.642   3.516   0.165 -0.0150 -0.0705  0.0393
    5PHE     BB 2595   3.635   3.364   0.575 -0.1136 -0.1439 -0.3023
    5PHE    SC1 2596   3.943   3.381   0.452  0.0661  0.0815  0.1185
    5PHE    SC2 2597   3.937   3.272   0.130  0.1727  0.0181  0.1373
    5PHE    SC3 2598   4.065   3.093   0.318  0.0743  0.0363  0.2221
    6LYS     BB 2599   3.480   3.478   0.842 -0.1191  0.1857  0.1794
    6LYS    SC1 2600   3.654   3.446   1.069  0.1220  0.0482  0.2313
    6LYS    SC2 2601   3.613   3.230   1.297  0.1122 -0.2697 -0.0960
    7LYS     BB 2602   3.168   3.606   0.710  0.1363  0.0737 -0.0177
    7LYS    SC1 2603   3.194   3.509   0.397  0.0050  0.2507 -0.0042
    7LYS    SC2 2604   2.942   3.634   0.193  0.2476  0.1371  0.2033
    8LYS     BB 2605   3.000   3.739   1.002 -0.1855 -0.0156  0.0832
    8LYS    SC1 2606   2.850   4.021   0.887 -0.1530  0.2447  0.0816
    8LYS    SC2 2607   2.594   4.303   0.960 -0.1289 -0.2047 -0.2894
    9ASN     BB 2608   3.108   3.888   1.341  0.0620 -0.6550  0.0537
    9ASN    SC1 2609   3.383   3.700   1.268  0.2934 -0.3695 -0.2870
   10LYS     BB 2610   3.058   4.199   1.280 -0.0944 -0.1729  0.3805
   10LYS    SC1 2611   3.346   4.276   1.394 -0.0656  0.0449 -0.0416
   10LYS    SC2 2612   3.624   4.082   1.314 -0.2856 -0.1474  0.2409
   11LYS     BB 2613   2.928   4.304   1.575 -0.1921  0.0465 -0.0303
   11LYS    SC1 2614   3.159   4.307   1.789  0.2698  0.3225 -0.0513
   11LYS    SC2 2615   3.512   4.422   1.745 -0.0004 -0.0540  0.0247
   12LYS     BB 2616   2.733   4.556   1.762  0.2807  0.1551  0.0489
   12LYS    SC1 2617   2.906   4.789   1.824 -0.1515  0.1258 -0.4092
   12LYS    SC2 2618   3.137   5.071   1.790 -0.0809  0.1722  0.1425
   13GLY     BB 2619   2.729   4.523   2.113 -0.2117  0.1363  0.0468
   14LYS     BB 2620   2.893   4.262   2.164  0.2979  0.1423  0.3564
   14LYS    SC1 2621   2.749   4.013   2.258 -0.0743  0.3949 -0.3193
   14LYS    SC2 2622   2.833   3.756   2.467  0.3164  0.2059 -0.0204
   15GLU     BB 2623   2.970   4.322   2.510 -0.1335  0.1650  0.0562
   15GLU    SC1 2624   3.154   4.029   2.605  0.1206  0.2874  0.1833
   16LYS     BB 2625   3.164   4.572   2.558  0.1895 -0.2796 -0.1221
   16LYS    SC1 2626   2.945   4.753   2.425  0.0340  0.0191 -0.4171
   16LYS    SC2 2627   2.670   4.898   2.477  0.0438 -0.1898 -0.4216
   17GLY     BB 2628   3.139   4.721   2.801  0.2958  0.3763 -0.4528
   18GLY     BB 2629   2.872   4.905   2.869  0.1065 -0.0333  0.0865
   19LYS     BB 2630   2.742   5.067   3.090  0.0725  0.0144 -0.1035
   19LYS    SC1 2631   2.700   4.746   3.308  0.2728  0.3717 -0.1493
   19LYS    SC2 2632   2.822   4.476   3.510 -0.2242  0.3705 -0.2135
   20ASN     BB 2633   2.583   5.374   3.133  0.0054 -0.0472  0.4479
   20ASN    SC1 2634   2.581   5.330   3.493  0.0357 -0.4070 -0.2115
   21ALA     BB 2635   2.646   5.607   2.911  0.0171  0.1285  0.1355
   21ALA    SC1 2636   2.910   5.643   2.951  0.1333 -0.0385 -0.3955
   22ILE     BB 2637   2.608   5.702   2.602 -0.0895  0.0791 -0.3099
   22ILE    SC1 2638   2.694   6.010   2.482  0.0943  0.1044 -0.1168
   23ASN     BB 2639   2.312   5.836   2.553 -0.3716 -0.0454 -0.0736
   23ASN    SC1 2640   2.264   6.085   2.380  0.1032  0.1769  0.1537
   24MET     BB 2641   1.993   5.814   2.630  0.2383  0.0441 -0.0782
   24MET    SC1 2642   1.804   6.064   2.454  0.1592 -0.5233  0.0139
   25LYS     BB 2643   1.942   5.846   2.971 -0.0109  0.2019 -0.0736
   25LYS    SC1 2644   2.014   6.094   3.088  0.1200  0.3014 -0.1599
   25LYS    SC2 2645   2.226   6.388   3.167  0.1874  0.0741  0.2695
   26ASP     BB 2646   1.922   5.552   3.042 -0.3111  0.3782  0.1564
   26ASP    SC1 2647   2.132   5.475   3.275 -0.4613  0.2436  0.0553
   27VAL     BB 2648   1.829   5.401   2.734  0.0260 -0.0416 -0.2399
   27VAL    SC1 2649   1.631   5.548   2.577 -0.2382 -0.1694 -0.0339
   28LYS     BB 2650   2.045   5.279   2.467 -0.1233  0.0181 -0.1154
   28LYS    SC1 2651   1.758   5.152   2.366  0.3635 -0.0049  0.0206
   28LYS    SC2 2652   1.544   5.144   2.119 -0.3491  0.0620 -0.0072
   29ASP     BB 2653   2.377   5.307   2.435  0.0279  0.1540  0.0338
   29ASP    SC1 2654   2.498   5.224   2.717 -0.0501  0.2797 -0.2366
   30LEU     BB 2655   2.530   5.452   2.165 -0.2312  0.0495 -0.2947
   30LEU    SC1 2656   2.869   5.548   2.312  0.0415 -0.1080  0.2906
   31GLY     BB 2657   2.506   5.769   2.161 -0.2966  0.4457  0.3405
   32LYS     BB 2658   2.375   5.910   1.829 -0.1127 -0.0341 -0.2753
   32LYS    SC1 2659   2.525   5.734   1.599 -0.1148 -0.0581 -0.0566
   32LYS    SC2 2660   2.585   5.584   1.273 -0.1323  0.2447  0.4386
   33THR     BB 2661   2.092   6.013   1.766  0.0855  0.0750 -0.1449
   33THR    SC1 2662   1.991   6.001   2.054 -0.0169  0.0397 -0.1816
   34MET     BB 2663   2.153   6.302   1.584  0.0822 -0.2568 -0.1905
   34MET    SC1 2664   1.850   6.395   1.869  0.1337 -0.0622  0.0984
   35LYS     BB 2665   1.987   6.405   1.343  0.1045 -0.2885  0.1866
   35LYS    SC1 2666   2.069   6.712   1.314  0.0515 -0.2420 -0.0646
   35LYS    SC2 2667   2.284   6.928   1.099 -0.1922 -0.0045 -0.1959
   36ASP     BB 2668   1.749   6.288   1.193 -0.1919 -0.0788 -0.1169
   36ASP    SC1 2669   1.818   5.948   1.296  0.0072  0.0677 -0.2274
   37GLN     BB 2670   1.404   6.220   1.266 -0.2084 -0.1279 -0.1033
   37GLN    SC1 2671   1.334   5.888   1.360 -0.1749 -0.1516  0.1421
   38ALA     BB 2672   1.090   6.385   1.206 -0.4295 -0.0231 -0.5169
   38ALA    SC1 2673   0.981   6.157   1.300 -0.0165 -0.0111  0.0383
   39LEU     BB 2674   0.908   6.495   0.902  0.0811 -0.0075 -0.0247
   39LEU    SC1 2675   0.643   6.262   0.935  0.1370 -0.3172 -0.0379
   40LYS     BB 2676   1.001   6.578   0.610 -0.0851  0.0247 -0.1351
   40LYS    SC1 2677   0.760   6.630   0.366 -0.2186  0.1206 -0.0111
   40LYS    SC2 2678   0.581   6.469   0.133 -0.1909 -0.0375  0.0671
   41ASP     BB 2679   1.343   6.704   0.558  0.0384  0.1945  0.1787
   41ASP    SC1 2680   1.509   6.821   0.287 -0.0500  0.0315  0.0184
   42ASP     BB 2681   1.326   6.820   0.859  0.0117  0.0379  0.0100
   42ASP    SC1 2682   1.439   6.661   1.135  0.1767  0.0156  0.1392
   43ASP     BB 2683   1.095   6.970   0.995  0.0478  0.0330  0.2734
   43ASP    SC1 2684   0.905   6.998   0.713  0.2574 -0.1045  0.3239
   44ALA     BB 2685   1.009   7.243   1.114 -0.4058  0.0753 -0.3123
   44ALA    SC1 2686   1.128   7.438   0.970 -0.1044  0.0376 -0.1235
   45GLU     BB 2687   1.147   7.292   1.416 -0.0480  0.0256  0.1711
   45GLU    SC1 2688   0.872   7.209   1.657  0.1160 -0.0559  0.1686
   46THR     BB 2689   1.353   7.468   1.401 -0.2804 -0.0603 -0.0304
   46THR    SC1 2690   1.273   7.726   1.258  0.2269 -0.0008 -0.2279
   47GLY     BB 2691   1.592   7.581   1.640 -0.1155 -0.0048 -0.1237
   48LEU     BB 2692   1.632   7.800   1.947 -0.2117  0.0873 -0.0720
   48LEU    SC1 2693   1.966   7.867   2.092 -0.2969 -0.1616  0.0425
   49THR     BB 2694   1.345   8.043   2.088  0.1962 -0.0165  0.1492
   49THR    SC1 2695   1.340   8.257   1.870 -0.0897 -0.1110  0.0585
   50ASP     BB 2696   1.023   7.882   2.148  0.1721  0.3124  0.1667
   50ASP    SC1 2697   0.911   8.115   1.915  0.2845  0.1944  0.0098
   51GLY     BB 2698   0.903   7.826   2.411  0.1983 -0.2123  0.0711
   52GLU     BB 2699   0.632   7.712   2.513  0.0176 -0.1437 -0.1278
   52GLU    SC1 2700   0.885   7.591   2.795  0.1007  0.0103  0.0585
   53GLU     BB 2701   0.294   7.677   2.405 -0.4597  0.1528 -0.0765
   53GLU    SC1 2702   0.094   7.568   2.095  0.0070 -0.1723  0.0237
   54LYS     BB 2703  -0.033   7.770   2.547  0.2647  0.4434  0.0866
   54LYS    SC1 2704  -0.289   7.607   2.394 -0.3444  0.2546  0.1067
   54LYS    SC2 2705  -0.396   7.674   2.099 -0.0238 -0.1857  0.1373
   55GLU     BB 2706  -0.063   8.088   2.613  0.0341 -0.0617  0.2712
   55GLU    SC1 2707   0.205   8.228   2.363 -0.2729 -0.1707 -0.0315
   56GLU     BB 2708  -0.297   8.065   2.851  0.1804 -0.1262 -0.3131
   56GLU    SC1 2709  -0.551   8.007   2.516  0.1753 -0.1866 -0.2599
   57PRO     BB 2710  -0.178   7.888   3.121 -0.0744  0.0624 -0.1382
   57PRO    SC1 2711  -0.223   7.609   3.025 -0.0738  0.0591  0.3270
   58LYS     BB 2712   0.175   7.846   3.161  0.4940  0.0246 -0.1525
   58LYS    SC1 2713   0.235   7.599   2.961 -0.0668 -0.0170  0.1606
   58LYS    SC2 2714   0.455   7.377   2.778  0.0367  0.0290  0.0102
   59GLU     BB 2715   0.307   7.739   3.450 -0.1244  0.0132 -0.0841
   59GLU    SC1 2716   0.249   7.393   3.543  0.1960 -0.1365  0.0931
   60GLU     BB 2717   0.401   7.891   3.677  0.0718  0.0827 -0.2179
   60GLU    SC1 2718   0.321   8.228   3.635  0.3150 -0.0313  0.0513
   61GLU     BB 2719   0.591   7.882   3.955  0.0675 -0.1726  0.3800
   61GLU    SC1 2720   0.563   7.541   3.986 -0.4344 -0.1373 -0.1467
    1LYS     BB 2721  23.292  10.376   9.760 -0.3108  0.2233  0.0429
    1LYS    SC1 2722  23.449  10.594   9.901  0.7503  0.1478 -0.3405
    1LYS    SC2 2723  23.461  10.553  10.295 -0.0693  0.2019  0.1366
    2LYS     BB 2724  23.006  10.410   9.872 -0.2833  0.1236 -0.2334
    2LYS    SC1 2725  22.817  10.451   9.612  0.0580 -0.3819 -0.0510
    2LYS    SC2 2726  22.635  10.652   9.429  0.0780 -0.0488  0.0514
    3CYS     BB 2727  22.898  10.439  10.145  0.0297 -0.2499  0.0806
    3CYS    SC1 2728  23.110  10.419  10.359  0.0623 -0.1142 -0.1131
    4LEU     BB 2729  22.647  10.220  10.177 -0.2332  0.0669 -0.0019
    4LEU    SC1 2730  22.784   9.909  10.042  0.0619 -0.1362 -0.5795
    5PHE     BB 2731  22.315  10.310  10.243  0.3293  0.0404  0.3823
    5PHE    SC1 2732  22.249  10.025  10.008  0.1221  0.0510 -0.2132
    5PHE    SC2 2733  22.292  10.017   9.671  0.0490  0.0663 -0.2231
    5PHE    SC3 2734  22.428   9.807   9.818 -0.1531 -0.1148 -0.2886
    6LYS     BB 2735  22.267  10.448  10.547 -0.2723 -0.2228  0.1843
    6LYS    SC1 2736  22.119  10.288  10.776 -0.2963  0.1180 -0.5532
    6LYS    SC2 2737  21.938  10.116  10.583  0.0165  0.0241 -0.4368
    7LYS     BB 2738  22.349  10.700  10.681  0.1416 -0.2518  0.1123
    7LYS    SC1 2739  22.026  10.748  10.765  0.0993 -0.1035 -0.1029
    7LYS    SC2 2740  21.766  10.671  10.960  0.1196 -0.0757 -0.2878
    8LYS     BB 2741  22.491  10.905  10.501  0.1194  0.0850  0.1392
    8LYS    SC1 2742  22.467  11.108  10.737  0.2588 -0.1383  0.0201
    8LYS    SC2 2743  22.573  11.329  11.016 -0.0451 -0.1247  0.0802
    9ASN     BB 2744  22.768  10.914  10.351  0.3111 -0.0449  0.2351
    9ASN    SC1 2745  23.031  10.736  10.496  0.0370 -0.1669  0.1188
   10LYS     BB 2746  22.889  11.231  10.369 -0.3570 -0.0619  0.2078
   10LYS    SC1 2747  23.170  11.236  10.536 -0.0363 -0.0493  0.1398
   10LYS    SC2 2748  23.464  11.399  10.749 -0.2730  0.1437  0.2449
   11LYS     BB 2749  22.702  11.408  10.561  0.2234 -0.1813  0.1887
   11LYS    SC1 2750  22.492  11.341  10.307  0.0458 -0.4276 -0.3813
   11LYS    SC2 2751  22.393  11.078  10.095  0.2963 -0.0762 -0.1173
   12LYS     BB 2752  22.698  11.718  10.690  0.1539 -0.1101  0.2273
   12LYS    SC1 2753  22.398  11.835  10.580  0.0175  0.1811  0.0253
   12LYS    SC2 2754  22.098  11.804  10.518 -0.0201 -0.0905 -0.2509
   13GLY     BB 2755  22.537  11.882  10.986 -0.2238  0.0324 -0.0219
   14LYS     BB 2756  22.727  12.112  11.083 -0.0744 -0.0902 -0.2522
   14LYS    SC1 2757  22.761  12.121  11.411 -0.2604 -0.2419  0.1961
   14LYS    SC2 2758  22.927  11.902  11.665 -0.0738  0.1940  0.0530
   15GLU     BB 2759  22.776  12.433  11.065  0.0280 -0.2222  0.1433
   15GLU    SC1 2760  22.339  12.441  11.046  0.0229  0.2267 -0.2231
   16LYS     BB 2761  22.957  12.628  11.209 -0.0774 -0.0013 -0.4549
   16LYS    SC1 2762  23.215  12.491  11.010 -0.0725 -0.0905 -0.0154
   16LYS    SC2 2763  23.136  12.197  10.800  0.1614 -0.1976 -0.0088
   17GLY     BB 2764  22.888  12.802  11.450 -0.1737  0.2632 -0.1821
   18GLY     BB 2765  23.156  12.805  11.702  0.1175 -0.0109  0.2070
   19LYS     BB 2766  23.358  13.071  11.788 -0.1280 -0.0445  0.2067
   19LYS    SC1 2767  23.108  13.219  11.872 -0.0931  0.1211  0.0002
   19LYS    SC2 2768  23.000  13.527  11.796  0.3931 -0.0725 -0.2868
   20ASN     BB 2769  23.664  12.997  11.751 -0.4053 -0.1116  0.2875
   20ASN    SC1 2770  23.825  12.703  11.827  0.5227 -0.3077  0.1997
   21ALA     BB 2771  23.905  13.252  11.745  0.0191  0.2708 -0.7338
   21ALA    SC1 2772  23.762  13.477  11.789  0.0622  0.2158 -0.2581
   22ILE     BB 2773  24.051  13.192  12.017  0.2983  0.0525  0.1905
   22ILE    SC1 2774  24.197  12.884  12.000  0.1828  0.0207 -0.5162
   23ASN     BB 2775  23.844  13.365  12.239 -0.1387  0.2025  0.3713
   23ASN    SC1 2776  23.575  13.273  12.099  0.0965  0.1315  0.0069
   24MET     BB 2777  23.787  13.277  12.510 -0.2450 -0.2622  0.0824
   24MET    SC1 2778  24.095  13.071  12.578 -0.2194 -0.2873  0.2558
   25LYS     BB 2779  23.866  13.510  12.716 -0.1209 -0.1290 -0.1768
   25LYS    SC1 2780  24.202  13.433  12.834 -0.1466 -0.3401  0.2287
   25LYS    SC2 2781  24.464  13.409  12.605 -0.3056 -0.4856  0.3183
   26ASP     BB 2782  23.943  13.771  12.553 -0.0153  0.0128 -0.0869
   26ASP    SC1 2783  23.830  14.030  12.725  0.1576 -0.0496  0.0164
   27VAL     BB 2784  23.742  13.885  12.323 -0.1542 -0.0579  0.0481
   27VAL    SC1 2785  23.895  13.760  12.108  0.0818 -0.2056  0.2956
   28LYS     BB 2786  23.474  14.094  12.369 -0.0778 -0.2037 -0.0420
   28LYS    SC1 2787  23.771  14.300  12.352 -0.0162 -0.3018 -0.3313
   28LYS    SC2 2788  23.938  14.587  12.457  0.1296  0.2356 -0.1520
   29ASP     BB 2789  23.134  14.062  12.403 -0.1043 -0.0405  0.2006
   29ASP    SC1 2790  23.119  13.749  12.584 -0.2049  0.2458  0.3362
   30LEU     BB 2791  23.015  14.356  12.231  0.1122 -0.1765 -0.1252
   30LEU    SC1 2792  23.202  14.316  11.905  0.4994 -0.2859 -0.0393
   31GLY     BB 2793  22.735  14.477  12.079 -0.5639 -0.1452 -0.2711
   32LYS     BB 2794  22.634  14.619  12.395 -0.3092  0.2575  0.2171
   32LYS    SC1 2795  22.684  14.380  12.521 -0.1266  0.3681  0.2261
   32LYS    SC2 2796  22.447  14.222  12.703  0.0456  0.0820  0.3560
   33THR     BB 2797  22.365  14.752  12.547 -0.2342  0.0633 -0.2636
   33THR    SC1 2798  22.501  14.963  12.719 -0.0144  0.0873 -0.4618
   34MET     BB 2799  22.027  14.662  12.480  0.0964  0.2771  0.0012
   34MET    SC1 2800  21.968  14.705  12.112  0.0191  0.1468  0.0662
   35LYS     BB 2801  21.845  14.609  12.720 -0.0475 -0.0621  0.2553
   35LYS    SC1 2802  21.659  14.853  12.755  0.0512  0.4186  0.2007
   35LYS    SC2 2803  21.570  15.136  12.802  0.0217  0.0873 -0.1313
   36ASP     BB 2804  21.612  14.375  12.652 -0.1236  0.2143 -0.0085
   36ASP    SC1 2805  21.811  14.307  12.359  0.0229  0.0060 -0.1207
   37GLN     BB 2806  21.359  14.394  12.458  0.0197 -0.1912 -0.0489
   37GLN    SC1 2807  21.311  14.758  12.545 -0.0223  0.1488  0.1954
   38ALA     BB 2808  21.274  14.127  12.320  0.1134  0.0438 -0.2053
   38ALA    SC1 2809  21.060  14.216  12.179  0.3647  0.4879 -0.3227
   39LEU     BB 2810  21.451  14.062  12.047  0.3794 -0.2793  0.1310
   39LEU    SC1 2811  21.243  14.206  11.828  0.3526 -0.2562 -0.1646
   40LYS     BB 2812  21.604  13.816  11.916  0.1218 -0.0124 -0.1142
   40LYS    SC1 2813  21.392  13.628  12.067 -0.0276 -0.4421 -0.1813
   40LYS    SC2 2814  21.243  13.641  12.402  0.0764  0.1005  0.0197
   41ASP     BB 2815  21.822  13.749  11.654  0.1469  0.0214 -0.2491
   41ASP    SC1 2816  21.665  13.747  11.350 -0.1454 -0.2340 -0.2811
   42ASP     BB 2817  22.047  13.558  11.736  0.1139 -0.1563 -0.2532
   42ASP    SC1 2818  21.957  13.221  11.676 -0.2891 -0.1342  0.1025
   43ASP     BB 2819  22.347  13.612  11.735 -0.2778  0.1136  0.0287
   43ASP    SC1 2820  22.510  13.577  12.029 -0.2221 -0.0154  0.2173
   44ALA     BB 2821  22.558  13.675  11.511  0.1537 -0.1840  0.2091
   44ALA    SC1 2822  22.662  13.456  11.392  0.3468  0.1121 -0.1905
   45GLU     BB 2823  22.590  14.040  11.433 -0.1078 -0.1231 -0.4657
   45GLU    SC1 2824  22.430  14.050  11.140  0.0428  0.0716  0.0172
   46THR     BB 2825  22.814  14.270  11.543  0.2351  0.1912  0.0440
   46THR    SC1 2826  22.660  14.530  11.584  0.1398  0.2151 -0.4077
   47GLY     BB 2827  23.066  14.426  11.438  0.0301 -0.2168  0.0110
   48LEU     BB 2828  23.338  14.224  11.251  0.0143 -0.2568 -0.0385
   48LEU    SC1 2829  23.273  14.025  11.577  0.1145  0.4437  0.2724
   49THR     BB 2830  23.341  14.296  10.858  0.2388  0.0007 -0.0698
   49THR    SC1 2831  23.057  14.320  10.749  0.1347  0.0861  0.2109
   50ASP     BB 2832  23.479  14.536  10.755  0.1012  0.0132  0.0094
   50ASP    SC1 2833  23.212  14.740  10.655  0.0290 -0.1252  0.4048
   51GLY     BB 2834  23.687  14.650  10.608  0.0366  0.5951 -0.0775
   52GLU     BB 2835  23.980  14.485  10.594  0.2549  0.0260  0.2499
   52GLU    SC1 2836  23.990  14.393  10.236  0.0434  0.0706 -0.4411
   53GLU     BB 2837  24.264  14.448  10.737  0.0497 -0.0892  0.3395
   53GLU    SC1 2838  24.343  14.464  11.117  0.0298 -0.4395 -0.0693
   54LYS     BB 2839  24.538  14.485  10.630  0.2415  0.0325  0.1592
   54LYS    SC1 2840  24.590  14.189  10.537 -0.1402 -0.0801 -0.1336
   54LYS    SC2 2841  24.622  13.795  10.601 -0.0598 -0.0604  0.4487
   55GLU     BB 2842  24.732  14.669  10.814 -0.1602  0.1175  0.0873
   55GLU    SC1 2843  24.980  14.384  10.869 -0.4092  0.1088 -0.0056
   56GLU     BB 2844  24.718  14.937  10.646  0.0621  0.0781 -0.0680
   56GLU    SC1 2845  24.675  14.913  10.280 -0.2564  0.0018 -0.1402
   57PRO     BB 2846  25.019  15.080  10.758 -0.0977 -0.0188 -0.1461
   57PRO    SC1 2847  24.972  15.367  10.619 -0.3103 -0.0773  0.2523
   58LYS     BB 2848  25.350  15.097  10.720 -0.2281 -0.1956  0.0930
   58LYS    SC1 2849  25.559  15.325  10.781  0.3239 -0.3222 -0.0605
   58LYS    SC2 2850  25.703  15.567  10.975  0.0168  0.2084 -0.0944
   59GLU     BB 2851  25.548  14.792  10.751  0.0356 -0.1655 -0.0580
   59GLU    SC1 2852  25.636  14.755  10.360  0.0528 -0.1306  0.2261
   60GLU     BB 2853  25.464  14.653  10.977 -0.1849  0.0088  0.0562
   60GLU    SC1 2854  25.161  14.805  11.098 -0.1733 -0.1120  0.1313
   61GLU     BB 2855  25.711  14.597  11.236  0.0968 -0.1096  0.1957
   61GLU    SC1 2856  26.074  14.748  11.214  0.0927  0.3694  0.0357
    1LYS     BB 2857  13.420  16.361   4.458 -0.1382  0.0569  0.0349
    1LYS    SC1 2858  13.688  16.459   4.487 -0.0353  0.4503 -0.0980
    1LYS    SC2 2859  14.066  16.510   4.459  0.3536  0.0209 -0.1473
    2LYS     BB 2860  13.386  16.188   4.188  0.0049 -0.0024  0.3020
    2LYS    SC1 2861  13.448  15.887   4.214  0.3533  0.2884 -0.0331
    2LYS    SC2 2862  13.390  15.501   4.213  0.3207  0.0406 -0.0263
    3CYS     BB 2863  13.387  16.313   3.914 -0.0499  0.0554  0.2783
    3CYS    SC1 2864  13.104  16.449   3.781 -0.1489  0.4063  0.2288
    4LEU     BB 2865  13.466  16.241   3.618 -0.0645 -0.1845 -0.0086
    4LEU    SC1 2866  13.740  16.090   3.799  0.4170 -0.1492 -0.2981
    5PHE     BB 2867  13.705  16.364   3.439 -0.2347 -0.0126 -0.1321
    5PHE    SC1 2868  13.512  16.531   3.222  0.0544 -0.0360 -0.0913
    5PHE    SC2 2869  13.507  16.842   3.360 -0.0391  0.0384 -0.2605
    5PHE    SC3 2870  13.247  16.727   3.302 -0.0038 -0.0570 -0.2310
    6LYS     BB 2871  13.809  16.655   3.553  0.1876 -0.0293  0.1847
    6LYS    SC1 2872  13.518  16.667   3.701  0.1320 -0.0573  0.2533
    6LYS    SC2 2873  13.177  16.812   3.709 -0.2372  0.0494 -0.0305
    7LYS     BB 2874  14.090  16.845   3.591  0.1520  0.0223  0.0507
    7LYS    SC1 2875  13.981  17.008   3.845  0.0575 -0.2085  0.1057
    7LYS    SC2 2876  13.990  17.349   3.756  0.0472  0.3164  0.0255
    8LYS     BB 2877  14.382  16.745   3.479 -0.2039  0.2690 -0.2007
    8LYS    SC1 2878  14.508  16.668   3.755 -0.2916 -0.0533  0.1145
    8LYS    SC2 2879  14.539  16.385   3.933 -0.2257  0.2806 -0.0609
    9ASN     BB 2880  14.549  16.815   3.219 -0.1756 -0.1831  0.2325
    9ASN    SC1 2881  14.879  16.712   3.212  0.1741 -0.0241 -0.1029
   10LYS     BB 2882  14.441  17.048   2.996  0.0179 -0.2814 -0.1746
   10LYS    SC1 2883  14.538  16.931   2.772 -0.1775 -0.1684  0.0253
   10LYS    SC2 2884  14.333  16.894   2.456  0.0038  0.0857 -0.0062
   11LYS     BB 2885  14.446  17.394   3.002  0.0773 -0.1805  0.2198
   11LYS    SC1 2886  14.127  17.379   3.014 -0.3727  0.0048  0.2949
   11LYS    SC2 2887  13.840  17.418   2.884  0.0562 -0.2673 -0.1967
   12LYS     BB 2888  14.708  17.544   3.090  0.2014 -0.1859 -0.2931
   12LYS    SC1 2889  14.848  17.701   2.815  0.2709 -0.3873  0.0691
   12LYS    SC2 2890  15.146  17.734   2.619 -0.0468 -0.0529  0.1402
   13GLY     BB 2891  14.861  17.572   3.315  0.0205  0.0152  0.2231
   14LYS     BB 2892  14.855  17.481   3.630 -0.0455 -0.2660 -0.1018
   14LYS    SC1 2893  15.068  17.730   3.632  0.0130 -0.4271 -0.0481
   14LYS    SC2 2894  15.140  18.109   3.545 -0.1504  0.1789 -0.2550
   15GLU     BB 2895  14.517  17.579   3.620  0.0820  0.1611  0.3355
   15GLU    SC1 2896  14.303  17.678   3.904  0.3035 -0.0465  0.0471
   16LYS     BB 2897  14.255  17.515   3.404  0.0203  0.1244 -0.2306
   16LYS    SC1 2898  14.347  17.816   3.290 -0.4193 -0.0531 -0.0978
   16LYS    SC2 2899  14.245  18.152   3.253  0.0630 -0.0811  0.0493
   17GLY     BB 2900  14.215  17.192   3.379 -0.3362  0.2576  0.1894
   18GLY     BB 2901  13.918  17.170   3.333  0.2561  0.2621  0.2245
   19LYS     BB 2902  13.769  17.463   3.303  0.0627  0.1644 -0.2291
   19LYS    SC1 2903  13.637  17.577   3.622  0.0403  0.0666 -0.2504
   19LYS    SC2 2904  13.358  17.604   3.832  0.1630 -0.0585 -0.1334
   20ASN     BB 2905  13.470  17.385   3.194  0.1288  0.0709 -0.0604
   20ASN    SC1 2906  13.215  17.573   3.354  0.0002  0.4801  0.1637
   21ALA     BB 2907  13.316  17.106   3.119  0.0321 -0.1649  0.0965
   21ALA    SC1 2908  13.059  17.049   3.180 -0.2487  0.1348 -0.6767
   22ILE     BB 2909  13.314  16.817   2.912  0.1749  0.0466 -0.0291
   22ILE    SC1 2910  13.181  16.810   2.598  0.1365 -0.0187 -0.0118
   23ASN     BB 2911  13.007  16.598   2.959 -0.2321 -0.0629 -0.1589
   23ASN    SC1 2912  13.281  16.355   2.883  0.1964  0.2140 -0.1348
   24MET     BB 2913  12.691  16.607   3.079  0.2732 -0.1561  0.0047
   24MET    SC1 2914  12.806  16.796   3.350  0.0632 -0.1975  0.1760
   25LYS     BB 2915  12.578  16.352   3.037 -0.0865  0.0146 -0.1279
   25LYS    SC1 2916  12.309  16.329   3.151 -0.1123 -0.3009  0.1243
   25LYS    SC2 2917  11.979  16.234   3.330 -0.2160 -0.2274  0.1346
   26ASP     BB 2918  12.672  16.044   3.090 -0.0764  0.0994  0.0615
   26ASP    SC1 2919  12.963  16.044   3.006 -0.1211  0.1649 -0.4527
   27VAL     BB 2920  12.622  15.742   2.883 -0.2128 -0.2449  0.4729
   27VAL    SC1 2921  12.781  15.596   3.081 -0.0366 -0.1321  0.4175
   28LYS     BB 2922  12.847  15.743   2.655 -0.0956  0.0899 -0.0359
   28LYS    SC1 2923  12.892  15.433   2.679  0.0619 -0.2651  0.1588
   28LYS    SC2 2924  13.066  15.137   2.717  0.0447 -0.2348 -0.2240
   29ASP     BB 2925  12.790  15.933   2.412  0.0646  0.0488 -0.0147
   29ASP    SC1 2926  12.618  16.141   2.609  0.6440  0.2746  0.0144
   30LEU     BB 2927  12.963  16.116   2.241 -0.0217 -0.1400  0.1398
   30LEU    SC1 2928  12.983  15.915   1.970  0.3999 -0.3890  0.1435
   31GLY     BB 2929  12.730  16.264   2.068 -0.2845  0.0121  0.0761
   32LYS     BB 2930  12.699  16.627   1.981  0.0711 -0.0932 -0.0607
   32LYS    SC1 2931  12.899  16.647   1.721  0.2705  0.4291  0.0647
   32LYS    SC2 2932  12.966  16.289   1.696  0.2033  0.2448  0.2388
   33THR     BB 2933  12.745  16.913   2.130 -0.0333  0.1217 -0.0034
   33THR    SC1 2934  12.943  17.060   1.950  0.0436 -0.0797 -0.0871
   34MET     BB 2935  12.510  17.021   2.307 -0.0611 -0.1906  0.0925
   34MET    SC1 2936  12.320  16.860   2.565  0.0924  0.2133  0.1175
   35LYS     BB 2937  12.334  17.330   2.228 -0.0424 -0.3103 -0.0294
   35LYS    SC1 2938  12.049  17.279   2.311 -0.1590  0.0875 -0.1882
   35LYS    SC2 2939  11.959  17.185   2.655  0.0332 -0.1433 -0.0500
   36ASP     BB 2940  12.475  17.577   2.109 -0.1929  0.0918 -0.0487
   36ASP    SC1 2941  12.838  17.466   2.067 -0.0942 -0.1796  0.0479
   37GLN     BB 2942  12.549  17.789   2.327 -0.2600 -0.4085  0.1105
   37GLN    SC1 2943  12.875  17.952   2.154  0.2728 -0.2124  0.0901
   38ALA     BB 2944  12.414  17.967   2.558  0.0326 -0.1646 -0.0174
   38ALA    SC1 2945  12.166  18.001   2.456 -0.0731 -0.3809  0.1572
   39LEU     BB 2946  12.626  17.998   2.813 -0.0486  0.0350  0.0442
   39LEU    SC1 2947  12.698  17.728   3.028  0.2290 -0.1479  0.2394
   40LYS     BB 2948  12.782  18.297   2.960 -0.0516 -0.0420  0.0925
   40LYS    SC1 2949  12.778  18.190   3.262  0.0860 -0.0428  0.1226
   40LYS    SC2 2950  12.840  18.315   3.583  0.0875 -0.0354 -0.3258
   41ASP     BB 2951  12.886  18.602   2.822 -0.0222 -0.1148  0.0737
   41ASP    SC1 2952  12.611  18.767   2.850  0.1852  0.1339 -0.1983
   42ASP     BB 2953  13.031  18.616   2.531  0.1820  0.3167 -0.0843
   42ASP    SC1 2954  12.823  18.682   2.260 -0.1418 -0.0024  0.0596
   43ASP     BB 2955  13.295  18.768   2.453 -0.0931 -0.0402 -0.0180
   43ASP    SC1 2956  13.522  18.481   2.481 -0.2088 -0.0521  0.0093
   44ALA     BB 2957  13.363  18.933   2.676 -0.3204 -0.0042  0.0540
   44ALA    SC1 2958  13.330  19.186   2.591  0.3307  0.1619  0.2358
   45GLU     BB 2959  13.222  18.923   2.954 -0.0405  0.1768  0.0733
   45GLU    SC1 2960  13.403  19.201   3.165 -0.1568  0.0290  0.1387
   46THR     BB 2961  13.231  18.746   3.245 -0.0995 -0.1403  0.3498
   46THR    SC1 2962  13.522  18.818   3.304 -0.0925  0.0109  0.1417
   47GLY     BB 2963  12.952  18.607   3.306 -0.3224 -0.0053  0.2254
   48LEU     BB 2964  12.677  18.703   3.369 -0.1284  0.1921  0.2856
   48LEU    SC1 2965  12.717  18.786   3.709  0.2290  0.1977 -0.0902
   49THR     BB 2966  12.464  18.908   3.300 -0.1848 -0.1218  0.2758
   49THR    SC1 2967  12.175  18.813   3.319 -0.2640  0.1227  0.3426
   50ASP     BB 2968  12.504  19.121   3.513  0.0289  0.1829  0.0192
   50ASP    SC1 2969  12.656  19.417   3.361 -0.5590  0.1341  0.0198
   51GLY     BB 2970  12.395  19.045   3.849 -0.0503  0.2756 -0.2278
   52GLU     BB 2971  12.211  18.785   3.924  0.1990 -0.2233 -0.0534
   52GLU    SC1 2972  11.928  18.966   4.059 -0.0248  0.2027  0.0869
   53GLU     BB 2973  12.358  18.535   3.996 -0.1044 -0.1418 -0.0523
   53GLU    SC1 2974  12.342  18.422   3.627 -0.3297  0.2443  0.1897
   54LYS     BB 2975  12.681  18.415   4.012 -0.1246 -0.1462  0.2491
   54LYS    SC1 2976  12.887  18.655   4.072 -0.3215  0.0493 -0.1496
   54LYS    SC2 2977  13.076  18.874   4.278 -0.0667  0.3857  0.1923
   55GLU     BB 2978  12.788  18.120   4.128 -0.1032 -0.0488 -0.0619
   55GLU    SC1 2979  13.099  18.046   3.950  0.0370 -0.0905  0.1580
   56GLU     BB 2980  12.583  17.967   4.277  0.4454 -0.1625  0.1176
   56GLU    SC1 2981  12.467  18.300   4.469 -0.0621  0.0172  0.4025
   57PRO     BB 2982  12.463  17.651   4.407  0.2939  0.1189  0.2692
   57PRO    SC1 2983  12.378  17.555   4.114  0.1891 -0.0095 -0.2443
   58LYS     BB 2984  12.625  17.505   4.588 -0.2051 -0.0568 -0.1351
   58LYS    SC1 2985  12.910  17.350   4.513  0.1408 -0.2507  0.1463
   58LYS    SC2 2986  13.212  17.156   4.394 -0.0785 -0.2833 -0.1528
   59GLU     BB 2987  12.573  17.397   4.930 -0.2500 -0.2866 -0.0253
   59GLU    SC1 2988  12.532  17.757   5.210  0.3371  0.0142 -0.1245
   60GLU     BB 2989  12.375  17.119   4.857  0.2059 -0.1915  0.3063
   60GLU    SC1 2990  12.695  16.946   4.766 -0.0611 -0.0212 -0.0775
   61GLU     BB 2991  12.037  17.143   4.791  0.1395 -0.1218 -0.1720
   61GLU    SC1 2992  12.106  17.346   4.470  0.1366 -0.0983 -0.3274
    1LYS     BB 2993  20.931  14.223   8.242 -0.2148  0.2766 -0.0651
    1LYS    SC1 2994  20.769  14.015   8.436 -0.0581 -0.0616  0.2452
    1LYS    SC2 2995  20.741  13.699   8.632 -0.1083 -0.0102  0.0418
    2LYS     BB 2996  20.854  14.473   8.095 -0.2725  0.4178  0.1382
    2LYS    SC1 2997  20.538  14.512   8.156 -0.3028 -0.1617  0.2966
    2LYS    SC2 2998  20.309  14.608   8.382  0.1207  0.1111 -0.0590
    3CYS     BB 2999  21.038  14.489   7.820 -0.0571 -0.1902 -0.2700
    3CYS    SC1 3000  21.366  14.425   7.762  0.6074  0.4552  0.1046
    4LEU     BB 3001  20.855  14.510   7.602  0.2422  0.0832  0.2485
    4LEU    SC1 3002  20.538  14.413   7.748  0.0283 -0.3499 -0.0318
    5PHE     BB 3003  20.913  14.313   7.307 -0.2582 -0.0949 -0.2125
    5PHE    SC1 3004  20.625  14.194   7.286  0.1939  0.4397  0.0435
    5PHE    SC2 3005  20.302  14.244   7.382  0.1353 -0.0839  0.1512
    5PHE    SC3 3006  20.411  14.446   7.205 -0.2091  0.1640  0.2110
    6LYS     BB 3007  21.217  14.305   7.182  0.1117 -0.1047 -0.1157
    6LYS    SC1 3008  21.120  14.519   6.949 -0.1622 -0.3120  0.1533
    6LYS    SC2 3009  21.042  14.582   6.625  0.2569 -0.1717 -0.0972
    7LYS     BB 3010  21.513  14.307   7.405  0.2540 -0.2279  0.3496
    7LYS    SC1 3011  21.768  14.325   7.201 -0.1038 -0.2158  0.0243
    7LYS    SC2 3012  21.892  14.425   6.916  0.0093  0.0286 -0.0699
    8LYS     BB 3013  21.632  13.980   7.511 -0.2390  0.0110 -0.3881
    8LYS    SC1 3014  21.489  13.740   7.406 -0.3293 -0.2653  0.1509
    8LYS    SC2 3015  21.692  13.481   7.494 -0.3584 -0.1706  0.0868
    9ASN     BB 3016  21.554  13.906   7.810  0.0926  0.1357  0.2247
    9ASN    SC1 3017  21.567  13.589   7.886  0.2084  0.1361 -0.0353
   10LYS     BB 3018  21.654  14.171   7.982  0.0339  0.2494 -0.0023
   10LYS    SC1 3019  21.740  14.397   7.789 -0.1727  0.5275 -0.2584
   10LYS    SC2 3020  21.823  14.673   7.580  0.2783  0.1338  0.1601
   11LYS     BB 3021  21.424  14.261   8.183  0.0220  0.0469 -0.1198
   11LYS    SC1 3022  21.596  14.068   8.416  0.0625  0.2350  0.0055
   11LYS    SC2 3023  21.733  13.964   8.713  0.1233 -0.2431 -0.0713
   12LYS     BB 3024  21.352  14.564   8.199  0.0001 -0.1819  0.1322
   12LYS    SC1 3025  21.569  14.643   8.380 -0.3339  0.0548  0.4365
   12LYS    SC2 3026  21.536  14.830   8.701  0.4534 -0.0351  0.1448
   13GLY     BB 3027  21.147  14.708   8.448  0.1553  0.2231 -0.0572
   14LYS     BB 3028  21.125  15.073   8.540 -0.1666  0.1699 -0.0493
   14LYS    SC1 3029  21.052  15.169   8.232 -0.2280  0.1749 -0.1261
   14LYS    SC2 3030  21.001  14.923   8.020  0.1196  0.0482  0.2578
   15GLU     BB 3031  21.212  15.285   8.796  0.1009  0.2631 -0.0003
   15GLU    SC1 3032  21.429  15.105   9.065 -0.0211  0.1503  0.3010
   16LYS     BB 3033  21.069  15.546   8.714  0.1461 -0.2602  0.3233
   16LYS    SC1 3034  20.837  15.552   8.983  0.2033  0.0945 -0.3609
   16LYS    SC2 3035  20.497  15.466   9.060 -0.2188  0.3251 -0.4553
   17GLY     BB 3036  20.960  15.712   8.400 -0.1839  0.1015  0.1677
   18GLY     BB 3037  21.005  15.665   8.109  0.1091 -0.0169  0.3570
   19LYS     BB 3038  21.264  15.802   7.986 -0.0408 -0.3177  0.0980
   19LYS    SC1 3039  21.282  16.020   8.213  0.1753 -0.0367  0.1501
   19LYS    SC2 3040  21.244  15.954   8.587 -0.1564 -0.0657 -0.2001
   20ASN     BB 3041  21.331  15.734   7.617  0.0980  0.2542 -0.1378
   20ASN    SC1 3042  21.085  15.540   7.484 -0.3118 -0.2400  0.3582
   21ALA     BB 3043  21.352  16.038   7.518 -0.1286 -0.1091  0.0751
   21ALA    SC1 3044  21.580  16.081   7.379 -0.2793  0.2101 -0.0838
   22ILE     BB 3045  21.144  16.139   7.362  0.0168  0.3820 -0.0063
   22ILE    SC1 3046  21.295  16.288   7.095  0.1843 -0.2158 -0.2626
   23ASN     BB 3047  20.876  15.894   7.289 -0.1309  0.0514 -0.4964
   23ASN    SC1 3048  20.970  15.975   6.966 -0.0219  0.3819 -0.1494
   24MET     BB 3049  20.633  15.985   7.457  0.2062  0.2410 -0.2986
   24MET    SC1 3050  20.348  16.128   7.286 -0.0217  0.1853 -0.1327
   25LYS     BB 3051  20.493  15.853   7.742 -0.2049  0.2513 -0.2177
   25LYS    SC1 3052  20.342  15.654   7.556  0.0598 -0.2773  0.2644
   25LYS    SC2 3053  20.174  15.616   7.280  0.4094  0.1922  0.3729
   26ASP     BB 3054  20.602  16.038   7.983  0.1194  0.0365  0.1599
   26ASP    SC1 3055  20.924  16.116   7.839 -0.1891 -0.2958  0.2298
   27VAL     BB 3056  20.421  16.153   8.203  0.2786  0.2190 -0.1165
   27VAL    SC1 3057  20.524  16.143   8.476  0.1405  0.2806 -0.0609
   28LYS     BB 3058  20.208  16.407   8.163 -0.0614 -0.3887  0.0815
   28LYS    SC1 3059  20.025  16.346   8.414 -0.1740  0.0019 -0.1123
   28LYS    SC2 3060  19.913  16.229   8.710 -0.2911 -0.2235  0.1942
   29ASP     BB 3061  20.261  16.700   8.080  0.0387 -0.0047  0.1596
   29ASP    SC1 3062  20.612  16.825   8.018  0.1410  0.5257 -0.2244
   30LEU     BB 3063  20.011  16.958   8.040  0.2612 -0.1580  0.0559
   30LEU    SC1 3064  19.969  17.289   8.177 -0.0773 -0.1365  0.1042
   31GLY     BB 3065  19.908  16.932   7.730 -0.3076  0.1729  0.1822
   32LYS     BB 3066  19.587  16.878   7.578 -0.1180 -0.1146  0.3913
   32LYS    SC1 3067  19.656  16.799   7.277  0.2218  0.2616  0.1765
   32LYS    SC2 3068  19.872  16.649   7.092 -0.0112 -0.2345 -0.2314
   33THR     BB 3069  19.314  17.050   7.546 -0.0902  0.1527  0.0389
   33THR    SC1 3070  19.056  16.892   7.584  0.0286 -0.1847 -0.4551
   34MET     BB 3071  19.216  17.352   7.569 -0.0545  0.0643  0.1187
   34MET    SC1 3072  19.344  17.607   7.289  0.0117 -0.1045  0.2970
   35LYS     BB 3073  19.035  17.346   7.883 -0.1964 -0.1968 -0.1760
   35LYS    SC1 3074  18.717  17.352   7.963  0.0505 -0.0073 -0.1446
   35LYS    SC2 3075  18.372  17.326   7.889 -0.1722 -0.5235 -0.2852
   36ASP     BB 3076  19.099  17.167   8.105  0.1287  0.0769 -0.0669
   36ASP    SC1 3077  19.299  16.928   7.960  0.1490  0.0711 -0.2153
   37GLN     BB 3078  19.011  16.961   8.342 -0.0500 -0.0447  0.0539
   37GLN    SC1 3079  18.636  16.997   8.258  0.1840  0.0419  0.1703
   38ALA     BB 3080  19.236  16.969   8.626  0.1454  0.1481 -0.0709
   38ALA    SC1 3081  19.403  16.763   8.674  0.4935  0.3904 -0.1981
   39LEU     BB 3082  19.379  17.129   8.818  0.1324  0.2250  0.1173
   39LEU    SC1 3083  19.618  16.867   8.992  0.0485 -0.0238  0.0447
   40LYS     BB 3084  19.309  17.429   8.907 -0.1102 -0.1181 -0.0652
   40LYS    SC1 3085  19.639  17.489   9.038 -0.1039  0.2647 -0.0575
   40LYS    SC2 3086  19.986  17.561   9.004 -0.1870 -0.2187 -0.0437
   41ASP     BB 3087  19.073  17.716   8.858  0.2454 -0.0096  0.1214
   41ASP    SC1 3088  19.240  17.796   8.582  0.4342  0.0559  0.1250
   42ASP     BB 3089  18.990  17.885   9.094  0.1860 -0.3226  0.0933
   42ASP    SC1 3090  19.274  18.035   9.224 -0.3186  0.0036 -0.0146
   43ASP     BB 3091  18.802  17.896   9.351  0.1219 -0.0700  0.0128
   43ASP    SC1 3092  18.640  18.150   9.606 -0.1201  0.1357  0.5188
   44ALA     BB 3093  18.920  17.703   9.562  0.2835  0.0548  0.1452
   44ALA    SC1 3094  19.106  17.879   9.647  0.0608  0.3323  0.0733
   45GLU     BB 3095  18.911  17.368   9.567  0.2456  0.1089  0.0595
   45GLU    SC1 3096  18.946  17.376   9.240  0.3034  0.1962  0.0454
   46THR     BB 3097  18.653  17.229   9.679  0.1801 -0.0636 -0.1383
   46THR    SC1 3098  18.601  17.009   9.884  0.1449  0.0853  0.0157
   47GLY     BB 3099  18.310  17.281   9.584 -0.0747  0.0814 -0.0070
   48LEU     BB 3100  18.184  16.960   9.569 -0.0055 -0.2583 -0.0795
   48LEU    SC1 3101  17.962  16.851   9.856 -0.1209 -0.0773 -0.2448
   49THR     BB 3102  18.035  16.949   9.284  0.0889  0.0131 -0.0365
   49THR    SC1 3103  17.804  17.123   9.379  0.2943  0.0332  0.4599
   50ASP     BB 3104  18.073  17.077   8.979  0.2892  0.1809  0.2257
   50ASP    SC1 3105  18.122  17.366   9.174 -0.1901  0.0991 -0.2205
   51GLY     BB 3106  18.185  16.872   8.823 -0.3283  0.0971 -0.0129
   52GLU     BB 3107  18.184  16.940   8.478  0.0838 -0.1781 -0.2590
   52GLU    SC1 3108  18.094  16.619   8.429  0.1395 -0.0164  0.1711
   53GLU     BB 3109  18.168  17.171   8.267 -0.2903 -0.2518 -0.1376
   53GLU    SC1 3110  18.438  17.419   8.389  0.1632 -0.0345 -0.1034
   54LYS     BB 3111  17.872  17.302   8.344  0.2025  0.0835 -0.0612
   54LYS    SC1 3112  17.729  17.166   8.623  0.0627  0.4169  0.0672
   54LYS    SC2 3113  17.743  16.845   8.670 -0.0099  0.1611 -0.2959
   55GLU     BB 3114  17.588  17.387   8.180  0.2549 -0.1689 -0.4186
   55GLU    SC1 3115  17.620  17.452   7.761 -0.0298  0.1940  0.1260
   56GLU     BB 3116  17.340  17.309   8.355  0.2845  0.0567  0.3670
   56GLU    SC1 3117  17.161  17.625   8.336  0.2751 -0.0961  0.0068
   57PRO     BB 3118  17.288  17.028   8.568 -0.3065 -0.2953  0.3653
   57PRO    SC1 3119  17.354  17.225   8.789  0.2886  0.1210  0.4763
   58LYS     BB 3120  17.258  16.730   8.368  0.1853  0.2174 -0.0116
   58LYS    SC1 3121  17.574  16.751   8.268 -0.1536 -0.0722 -0.6113
   58LYS    SC2 3122  17.845  16.815   8.116  0.0004 -0.1253 -0.1856
   59GLU     BB 3123  17.017  16.703   8.195  0.0174  0.1287  0.2291
   59GLU    SC1 3124  17.233  16.566   7.867 -0.0291  0.0297  0.3014
   60GLU     BB 3125  16.767  16.514   8.335 -0.2157  0.0223 -0.0041
   60GLU    SC1 3126  16.767  16.806   8.615 -0.2321 -0.1803  0.0565
   61GLU     BB 3127  16.615  16.235   8.300 -0.3355 -0.0752  0.2745
   61GLU    SC1 3128  16.382  16.355   8.029 -0.0785  0.2831 -0.2228
    1LYS     BB 3129  24.599  11.176  21.682 -0.2659 -0.0987 -0.1792
    1LYS    SC1 3130  24.413  11.239  21.429 -0.0194  0.0262 -0.2856
    1LYS    SC2 3131  24.125  11.489  21.437  0.0812 -0.2972 -0.0179
    2LYS     BB 3132  24.571  10.831  21.615  0.0382  0.2240 -0.0628
    2LYS    SC1 3133  24.676  10.833  21.311 -0.1293  0.3211  0.1533
    2LYS    SC2 3134  24.614  10.501  21.193 -0.1009 -0.4438 -0.3071
    3CYS     BB 3135  24.787  10.673  21.803  0.1183  0.0323 -0.0484
    3CYS    SC1 3136  24.982  10.747  21.538  0.0757 -0.1367  0.0187
    4LEU     BB 3137  24.920  10.747  22.085 -0.2062  0.2323  0.1437
    4LEU    SC1 3138  25.277  10.773  22.100  0.3355  0.1633  0.0563
    5PHE     BB 3139  24.767  11.032  22.119 -0.0087  0.1769 -0.0265
    5PHE    SC1 3140  25.051  11.098  22.294  0.0363  0.3291 -0.0302
    5PHE    SC2 3141  25.090  11.436  22.294  0.0391  0.3293 -0.1474
    5PHE    SC3 3142  25.291  11.288  22.146 -0.1525  0.3000 -0.3848
    6LYS     BB 3143  24.446  10.960  22.170 -0.2047 -0.1219 -0.3432
    6LYS    SC1 3144  24.413  10.661  22.080 -0.1414  0.0285 -0.0376
    6LYS    SC2 3145  24.597  10.335  22.140 -0.0319 -0.1425  0.2234
    7LYS     BB 3146  24.299  11.167  22.369 -0.2329 -0.2882  0.5226
    7LYS    SC1 3147  23.944  11.144  22.316  0.1019  0.2688  0.0306
    7LYS    SC2 3148  23.625  11.058  22.126  0.0474 -0.0080 -0.1855
    8LYS     BB 3149  24.479  11.274  22.586  0.0900  0.0910 -0.2000
    8LYS    SC1 3150  24.247  11.498  22.624  0.3677 -0.1248 -0.0832
    8LYS    SC2 3151  24.270  11.857  22.589 -0.2675  0.3409  0.0732
    9ASN     BB 3152  24.730  11.060  22.645 -0.0455  0.0397  0.0492
    9ASN    SC1 3153  24.903  11.314  22.712 -0.0168 -0.4729  0.2979
   10LYS     BB 3154  24.770  10.837  22.938  0.2840 -0.0098 -0.0200
   10LYS    SC1 3155  25.052  10.697  22.921  0.1792 -0.1199 -0.1265
   10LYS    SC2 3156  25.240  10.426  23.151 -0.0700 -0.4818  0.1742
   11LYS     BB 3157  24.522  10.609  23.109  0.1104 -0.3017  0.3622
   11LYS    SC1 3158  24.678  10.440  23.322 -0.0102  0.1046  0.1411
   11LYS    SC2 3159  24.911  10.213  23.437 -0.0920 -0.1038 -0.1793
   12LYS     BB 3160  24.210  10.660  23.177 -0.0292  0.1210 -0.0747
   12LYS    SC1 3161  24.161  10.496  23.450  0.3199  0.0371  0.2373
   12LYS    SC2 3162  24.136  10.473  23.808 -0.4381  0.0734  0.2060
   13GLY     BB 3163  23.999  10.861  23.217  0.0156 -0.1202  0.2947
   14LYS     BB 3164  24.117  11.139  23.268  0.2703 -0.1550 -0.6808
   14LYS    SC1 3165  24.026  11.231  23.558  0.0361  0.2256 -0.2739
   14LYS    SC2 3166  24.250  11.166  23.786  0.0983  0.0579  0.0354
   15GLU     BB 3167  24.094  11.401  23.068 -0.3046  0.0546 -0.1497
   15GLU    SC1 3168  23.975  11.140  22.771  0.0834 -0.0817  0.0938
   16LYS     BB 3169  24.205  11.669  23.026 -0.2505 -0.1157 -0.1472
   16LYS    SC1 3170  24.433  11.748  23.229 -0.4388  0.1725 -0.3483
   16LYS    SC2 3171  24.753  11.691  23.344 -0.0313 -0.0431 -0.2985
   17GLY     BB 3172  23.969  11.924  22.901  0.1996 -0.0418  0.1107
   18GLY     BB 3173  23.893  12.245  23.004  0.0730  0.0502 -0.0598
   19LYS     BB 3174  23.613  12.447  23.108  0.1437 -0.2027  0.0434
   19LYS    SC1 3175  23.413  12.189  23.109 -0.0267 -0.0373 -0.0662
   19LYS    SC2 3176  23.160  11.965  23.278  0.0003  0.0649  0.1772
   20ASN     BB 3177  23.418  12.607  22.863 -0.0310  0.1455 -0.1202
   20ASN    SC1 3178  23.209  12.815  23.127  0.0475  0.0287 -0.3254
   21ALA     BB 3179  23.549  12.746  22.589  0.1515 -0.0474  0.0038
   21ALA    SC1 3180  23.546  12.506  22.465 -0.0454 -0.1235  0.1496
   22ILE     BB 3181  23.921  12.794  22.555 -0.3266  0.2367  0.1798
   22ILE    SC1 3182  23.907  12.612  22.843  0.0891 -0.0646  0.0209
   23ASN     BB 3183  24.092  12.992  22.394  0.1083 -0.1786  0.4749
   23ASN    SC1 3184  24.078  12.878  22.062 -0.1140 -0.1033 -0.3469
   24MET     BB 3185  24.191  13.368  22.320  0.2961 -0.0285 -0.1513
   24MET    SC1 3186  24.225  13.240  21.944 -0.1255 -0.0912 -0.0389
   25LYS     BB 3187  24.018  13.619  22.472  0.0565  0.1198  0.1903
   25LYS    SC1 3188  24.049  13.488  22.750  0.0905  0.1105  0.1625
   25LYS    SC2 3189  24.186  13.635  23.021  0.1591 -0.0826  0.1684
   26ASP     BB 3190  23.788  13.639  22.318  0.1732 -0.2228  0.0106
   26ASP    SC1 3191  23.793  13.941  22.187 -0.0263  0.1067 -0.0940
   27VAL     BB 3192  23.798  13.469  22.047 -0.0332  0.1172  0.0868
   27VAL    SC1 3193  23.794  13.225  22.207 -0.1673  0.0745  0.0190
   28LYS     BB 3194  23.605  13.350  21.835 -0.1455  0.0438 -0.2009
   28LYS    SC1 3195  23.748  13.044  21.796 -0.3392 -0.3978  0.2759
   28LYS    SC2 3196  23.809  12.702  21.764  0.2254  0.1874 -0.2352
   29ASP     BB 3197  23.292  13.332  21.781  0.2044 -0.1447 -0.1027
   29ASP    SC1 3198  23.297  13.623  21.667 -0.0860  0.1258 -0.2718
   30LEU     BB 3199  22.993  13.212  21.817 -0.2961  0.1183  0.0648
   30LEU    SC1 3200  22.727  13.215  21.566 -0.0643 -0.0345 -0.0072
   31GLY     BB 3201  22.898  12.910  21.838 -0.0170 -0.1142 -0.5005
   32LYS     BB 3202  23.113  12.689  21.936 -0.2381 -0.2541  0.1270
   32LYS    SC1 3203  22.864  12.540  22.002 -0.0996  0.4373 -0.2137
   32LYS    SC2 3204  22.875  12.207  22.088  0.1764  0.3165  0.0760
   33THR     BB 3205  23.199  12.577  22.274 -0.1186  0.2486  0.0037
   33THR    SC1 3206  23.305  12.305  22.184 -0.0040  0.2459  0.1425
   34MET     BB 3207  22.941  12.635  22.445 -0.1234  0.0025 -0.0614
   34MET    SC1 3208  22.724  12.358  22.548 -0.1380 -0.1114  0.0302
   35LYS     BB 3209  22.972  12.824  22.708 -0.3819  0.1646 -0.2111
   35LYS    SC1 3210  22.743  12.793  22.950  0.2247 -0.2104 -0.1051
   35LYS    SC2 3211  22.513  12.956  23.104 -0.2051  0.0698  0.1158
   36ASP     BB 3212  22.908  13.126  22.666 -0.0073  0.0995 -0.2417
   36ASP    SC1 3213  22.649  13.274  22.768  0.1744  0.2090  0.2838
   37GLN     BB 3214  23.136  13.384  22.695 -0.1002  0.1569 -0.3014
   37GLN    SC1 3215  22.984  13.762  22.649  0.1383 -0.1356 -0.0560
   38ALA     BB 3216  23.322  13.494  22.895  0.0337  0.2258  0.2613
   38ALA    SC1 3217  23.512  13.553  22.713 -0.0674  0.2506  0.1626
   39LEU     BB 3218  23.431  13.403  23.121  0.1106 -0.0559  0.0852
   39LEU    SC1 3219  23.790  13.364  23.106  0.0535  0.2224  0.1176
   40LYS     BB 3220  23.475  13.181  23.390  0.2540 -0.3007 -0.0783
   40LYS    SC1 3221  23.637  13.356  23.544 -0.4394  0.0149  0.0142
   40LYS    SC2 3222  23.821  13.442  23.809  0.0392 -0.2098 -0.2454
   41ASP     BB 3223  23.217  13.018  23.554  0.0575 -0.1542 -0.1316
   41ASP    SC1 3224  23.450  12.784  23.728  0.4937 -0.2474 -0.0300
   42ASP     BB 3225  22.913  12.886  23.509  0.0561 -0.4499  0.0953
   42ASP    SC1 3226  22.654  13.116  23.534 -0.1233  0.2190 -0.0425
   43ASP     BB 3227  22.744  12.660  23.402 -0.1944 -0.3964 -0.2011
   43ASP    SC1 3228  22.785  12.340  23.363  0.0936 -0.0627 -0.2367
   44ALA     BB 3229  22.375  12.530  23.399 -0.0436 -0.1161  0.1570
   44ALA    SC1 3230  22.222  12.660  23.218 -0.0216 -0.3032  0.0009
   45GLU     BB 3231  22.360  12.288  23.627 -0.1470  0.1261 -0.0863
   45GLU    SC1 3232  22.205  11.904  23.567 -0.0054 -0.0398  0.1239
   46THR     BB 3233  22.241  12.286  23.975  0.0844  0.0216  0.2610
   46THR    SC1 3234  22.005  12.475  24.013  0.0069 -0.0892  0.3345
   47GLY     BB 3235  22.216  12.004  24.175  0.2516  0.0429 -0.1701
   48LEU     BB 3236  22.442  11.829  24.028 -0.1363  0.0823  0.3886
   48LEU    SC1 3237  22.645  12.064  24.038  0.0192 -0.3330  0.4413
   49THR     BB 3238  22.431  11.526  24.016  0.0619 -0.0844 -0.1782
   49THR    SC1 3239  22.714  11.413  24.029  0.1508  0.1472 -0.0373
   50ASP     BB 3240  22.319  11.316  24.273 -0.2452 -0.2381 -0.0034
   50ASP    SC1 3241  21.986  11.384  24.252  0.0595 -0.1629 -0.3571
   51GLY     BB 3242  22.435  11.238  24.541 -0.1421 -0.3426 -0.1619
   52GLU     BB 3243  22.671  11.030  24.444  0.0767  0.1758 -0.0150
   52GLU    SC1 3244  22.450  10.772  24.658 -0.1147  0.1820  0.1672
   53GLU     BB 3245  22.895  11.104  24.278  0.1913  0.0754  0.0197
   53GLU    SC1 3246  22.909  11.495  24.409 -0.0051 -0.0919 -0.0984
   54LYS     BB 3247  23.046  10.864  24.096  0.0826 -0.2770  0.1452
   54LYS    SC1 3248  22.892  10.715  23.947 -0.2809  0.0621 -0.0995
   54LYS    SC2 3249  22.603  10.541  23.787  0.0665 -0.1699  0.2063
   55GLU     BB 3250  23.332  10.744  24.190  0.0189  0.0866  0.0644
   55GLU    SC1 3251  23.251  10.411  24.005  0.5923 -0.0945  0.0233
   56GLU     BB 3252  23.540  10.708  24.482 -0.1039 -0.0007  0.0481
   56GLU    SC1 3253  23.336  10.721  24.831 -0.2185  0.2102 -0.0497
   57PRO     BB 3254  23.806  10.581  24.641  0.0136  0.0399 -0.0470
   57PRO    SC1 3255  23.635  10.307  24.617  0.1087 -0.4353 -0.0103
   58LYS     BB 3256  23.846  10.440  24.947 -0.0324  0.0169 -0.1836
   58LYS    SC1 3257  23.978  10.716  25.031 -0.0797  0.0497  0.1219
   58LYS    SC2 3258  23.975  11.005  25.238 -0.2047  0.0678 -0.1781
   59GLU     BB 3259  24.066  10.218  24.962 -0.1007 -0.1487  0.0342
   59GLU    SC1 3260  23.796   9.964  25.128 -0.0938 -0.0497  0.3040
   60GLU     BB 3261  24.351  10.332  25.014 -0.3662 -0.0128 -0.2555
   60GLU    SC1 3262  24.424  10.344  25.415 -0.2545 -0.1245 -0.0104
   61GLU     BB 3263  24.597  10.490  24.860 -0.0067 -0.1050  0.2419
   61GLU    SC1 3264  24.722  10.802  24.823 -0.0027  0.0734  0.0238
    1LYS     BB 3265   3.529  13.928  12.630 -0.2080  0.1013 -0.0402
    1LYS    SC1 3266   3.821  13.761  12.609  0.0191 -0.1522 -0.3279
    1LYS    SC2 3267   4.179  13.750  12.429  0.1853  0.0005  0.1429
    2LYS     BB 3268   3.560  14.184  12.822  0.0162  0.0166 -0.3816
    2LYS    SC1 3269   3.594  14.063  13.150  0.0624  0.0649 -0.2720
    2LYS    SC2 3270   3.849  13.952  13.408  0.0392 -0.2161  0.0683
    3CYS     BB 3271   3.372  14.466  12.783 -0.0182 -0.3306  0.2213
    3CYS    SC1 3272   3.223  14.462  12.495  0.0632  0.1986  0.1378
    4LEU     BB 3273   3.632  14.659  12.723  0.1326 -0.2009  0.0869
    4LEU    SC1 3274   3.788  14.596  13.057 -0.0143  0.3584 -0.1021
    5PHE     BB 3275   3.903  14.733  12.601 -0.4979  0.1704 -0.1420
    5PHE    SC1 3276   3.896  14.652  12.321 -0.3293 -0.0871  0.1776
    5PHE    SC2 3277   3.918  14.362  12.145 -0.1960 -0.1513  0.2982
    5PHE    SC3 3278   4.158  14.438  12.288 -0.1121  0.2011 -0.0138
    6LYS     BB 3279   4.201  14.591  12.700 -0.1094  0.1063  0.0216
    6LYS    SC1 3280   4.261  14.649  13.015  0.1017  0.2489 -0.4487
    6LYS    SC2 3281   4.427  14.905  12.993  0.1167 -0.2081 -0.0822
    7LYS     BB 3282   4.470  14.698  12.517  0.0392  0.0074 -0.0712
    7LYS    SC1 3283   4.272  14.859  12.352 -0.1323  0.2398 -0.0957
    7LYS    SC2 3284   3.982  15.096  12.325 -0.2778 -0.1000  0.1811
    8LYS     BB 3285   4.729  14.529  12.553  0.1873  0.2382 -0.0056
    8LYS    SC1 3286   4.768  14.285  12.369  0.2162 -0.1044 -0.0200
    8LYS    SC2 3287   4.868  14.098  12.189  0.0890 -0.1930  0.0372
    9ASN     BB 3288   4.701  14.432  12.883 -0.1108 -0.0966  0.2784
    9ASN    SC1 3289   5.055  14.471  12.909  0.2553 -0.2529 -0.5260
   10LYS     BB 3290   4.585  14.146  13.063  0.0361  0.0940 -0.1662
   10LYS    SC1 3291   4.696  13.933  12.932 -0.3636 -0.0352  0.1666
   10LYS    SC2 3292   4.968  13.703  12.777 -0.2301  0.2933 -0.0064
   11LYS     BB 3293   4.707  14.126  13.440 -0.1913 -0.3181  0.1192
   11LYS    SC1 3294   4.660  13.854  13.425 -0.1559 -0.0299  0.3898
   11LYS    SC2 3295   4.770  13.525  13.581  0.0795 -0.3979  0.2562
   12LYS     BB 3296   4.662  14.345  13.699 -0.1240  0.1066 -0.0383
   12LYS    SC1 3297   4.428  14.276  13.875  0.0447 -0.3019 -0.0031
   12LYS    SC2 3298   4.075  14.374  13.897 -0.0275 -0.1133  0.3299
   13GLY     BB 3299   4.820  14.632  13.787 -0.2168 -0.1334  0.1748
   14LYS     BB 3300   5.076  14.753  13.996 -0.1146  0.1759 -0.1110
   14LYS    SC1 3301   5.258  14.819  13.775 -0.2223  0.1424 -0.1642
   14LYS    SC2 3302   5.415  14.766  13.466 -0.3058 -0.3160  0.1552
   15GLU     BB 3303   5.102  14.858  14.272  0.0100  0.0840 -0.1553
   15GLU    SC1 3304   5.424  14.865  14.469 -0.0346  0.0362 -0.0716
   16LYS     BB 3305   4.938  14.978  14.530  0.0256 -0.0215  0.0541
   16LYS    SC1 3306   5.111  15.243  14.569 -0.1089 -0.0528  0.1615
   16LYS    SC2 3307   5.094  15.418  14.860  0.1410  0.2504 -0.0149
   17GLY     BB 3308   4.949  14.846  14.798 -0.0814 -0.3041  0.1774
   18GLY     BB 3309   4.919  15.086  15.033 -0.2094  0.3070 -0.2229
   19LYS     BB 3310   4.813  15.028  15.329  0.3934 -0.1329  0.1009
   19LYS    SC1 3311   4.612  14.855  15.214 -0.0537 -0.0507 -0.0263
   19LYS    SC2 3312   4.392  15.008  15.043 -0.0191 -0.1644  0.1921
   20ASN     BB 3313   4.951  14.811  15.525  0.2478 -0.0934 -0.2828
   20ASN    SC1 3314   4.761  14.921  15.769 -0.0091 -0.2467  0.0226
   21ALA     BB 3315   5.265  14.794  15.557  0.1161 -0.1801 -0.0423
   21ALA    SC1 3316   5.291  14.569  15.704  0.1438 -0.1519 -0.0036
   22ILE     BB 3317   5.509  14.805  15.344  0.0842  0.1739  0.1562
   22ILE    SC1 3318   5.751  14.570  15.388  0.2956  0.3589  0.0048
   23ASN     BB 3319   5.725  15.069  15.272 -0.2023  0.0251  0.0006
   23ASN    SC1 3320   5.724  15.217  15.608  0.3317  0.2193  0.1506
   24MET     BB 3321   5.671  15.324  15.127 -0.2302 -0.1173 -0.1861
   24MET    SC1 3322   5.927  15.557  14.924 -0.1248 -0.3641  0.1519
   25LYS     BB 3323   5.477  15.531  15.182  0.0554  0.0516  0.2848
   25LYS    SC1 3324   5.549  15.847  15.157 -0.2217  0.2303  0.1551
   25LYS    SC2 3325   5.660  16.117  15.342 -0.1777  0.1036  0.0368
   26ASP     BB 3326   5.374  15.513  15.488  0.0083  0.0115 -0.0513
   26ASP    SC1 3327   5.247  15.206  15.388  0.0710  0.2122  0.3186
   27VAL     BB 3328   5.104  15.625  15.720 -0.1893 -0.3907  0.0151
   27VAL    SC1 3329   4.905  15.802  15.600 -0.0967 -0.3119 -0.0239
   28LYS     BB 3330   5.081  15.640  16.076  0.0079  0.0387 -0.0743
   28LYS    SC1 3331   4.780  15.727  16.106  0.1203  0.1313  0.1001
   28LYS    SC2 3332   4.497  15.915  16.230  0.1192 -0.1676  0.0534
   29ASP     BB 3333   5.229  15.430  16.266 -0.1501 -0.4149  0.0644
   29ASP    SC1 3334   5.480  15.680  16.254 -0.0662 -0.3141  0.0686
   30LEU     BB 3335   5.210  15.491  16.573  0.3157 -0.1627  0.0342
   30LEU    SC1 3336   5.411  15.288  16.722  0.2611  0.5729  0.0508
   31GLY     BB 3337   5.105  15.808  16.702 -0.4020  0.2663  0.0181
   32LYS     BB 3338   4.865  15.850  16.884  0.0032  0.1573 -0.3586
   32LYS    SC1 3339   4.942  16.025  17.124  0.1759  0.0305 -0.2561
   32LYS    SC2 3340   4.953  16.246  17.408  0.1304  0.3423  0.3734
   33THR     BB 3341   4.720  16.088  16.670 -0.3224  0.2216  0.1120
   33THR    SC1 3342   4.459  16.247  16.669 -0.3426  0.1886  0.1130
   34MET     BB 3343   5.022  16.215  16.555 -0.2010  0.2167  0.0458
   34MET    SC1 3344   5.089  16.075  16.270  0.2181 -0.1004 -0.1362
   35LYS     BB 3345   5.140  16.534  16.591 -0.2097  0.1985  0.0719
   35LYS    SC1 3346   5.108  16.768  16.365  0.0666  0.0661 -0.1183
   35LYS    SC2 3347   5.214  17.092  16.349  0.0843  0.1769  0.0588
   36ASP     BB 3348   5.453  16.607  16.682 -0.3373 -0.1812 -0.3295
   36ASP    SC1 3349   5.682  16.449  16.538  0.0110  0.3476 -0.1926
   37GLN     BB 3350   5.669  16.524  16.992  0.3091 -0.3297  0.1202
   37GLN    SC1 3351   5.851  16.229  16.967 -0.1196 -0.1571 -0.1142
   38ALA     BB 3352   5.670  16.728  17.279 -0.1600 -0.2539  0.2370
   38ALA    SC1 3353   5.578  16.943  17.144 -0.0663 -0.0348  0.5123
   39LEU     BB 3354   5.553  16.859  17.541 -0.1838 -0.1554  0.1637
   39LEU    SC1 3355   5.577  16.607  17.781 -0.2196 -0.3752 -0.2304
   40LYS     BB 3356   5.317  17.024  17.466  0.2756  0.1586  0.2188
   40LYS    SC1 3357   5.362  17.228  17.288  0.1489  0.1380 -0.1488
   40LYS    SC2 3358   5.252  17.558  17.316 -0.1391 -0.0542 -0.1147
   41ASP     BB 3359   5.202  17.162  17.749 -0.0459  0.0330 -0.0219
   41ASP    SC1 3360   5.428  17.428  17.732  0.4762  0.1712 -0.3775
   42ASP     BB 3361   5.184  16.918  17.900 -0.0805  0.1333  0.2824
   42ASP    SC1 3362   5.126  17.025  18.218 -0.5461  0.0084 -0.1630
   43ASP     BB 3363   5.159  16.594  17.779 -0.0854 -0.3182  0.3014
   43ASP    SC1 3364   5.029  16.674  17.458  0.0678  0.2056  0.1950
   44ALA     BB 3365   5.300  16.253  17.848 -0.0632 -0.1710  0.1854
   44ALA    SC1 3366   5.554  16.192  17.781 -0.1298 -0.1417 -0.1055
   45GLU     BB 3367   5.136  16.050  17.895 -0.0542 -0.2230 -0.5123
   45GLU    SC1 3368   5.261  15.918  17.550 -0.2326  0.0298  0.1668
   46THR     BB 3369   5.185  15.692  17.987 -0.0705 -0.5585 -0.2111
   46THR    SC1 3370   5.483  15.741  17.938 -0.1399 -0.0140 -0.1579
   47GLY     BB 3371   5.088  15.356  18.071  0.0952 -0.0018 -0.0838
   48LEU     BB 3372   5.135  15.341  18.377  0.3211  0.0883  0.2363
   48LEU    SC1 3373   5.465  15.327  18.262 -0.2367  0.3529  0.0629
   49THR     BB 3374   5.014  15.508  18.638 -0.0294 -0.0121  0.0564
   49THR    SC1 3375   5.036  15.352  18.899 -0.0030 -0.0128  0.0539
   50ASP     BB 3376   5.033  15.856  18.649 -0.0255 -0.0543  0.4231
   50ASP    SC1 3377   5.065  15.951  18.354  0.2200  0.1191  0.0878
   51GLY     BB 3378   4.692  16.005  18.585 -0.2079  0.0078  0.1509
   52GLU     BB 3379   4.455  15.748  18.616  0.0282  0.1010  0.1047
   52GLU    SC1 3380   4.524  15.755  18.949  0.1654  0.3199 -0.1517
   53GLU     BB 3381   4.196  15.757  18.407 -0.2763 -0.3631  0.1872
   53GLU    SC1 3382   3.896  15.514  18.471  0.1142 -0.3036 -0.3762
   54LYS     BB 3383   4.192  16.010  18.215 -0.3537 -0.2090 -0.1086
   54LYS    SC1 3384   4.398  16.186  18.370 -0.1514 -0.1907 -0.0112
   54LYS    SC2 3385   4.401  16.560  18.415 -0.2073  0.6671 -0.4432
   55GLU     BB 3386   4.229  16.077  17.880  0.3156  0.3106  0.6691
   55GLU    SC1 3387   4.221  16.474  17.963 -0.1280 -0.2428  0.2925
   56GLU     BB 3388   4.010  15.969  17.665  0.1265  0.0213  0.1406
   56GLU    SC1 3389   4.251  15.766  17.503 -0.1750  0.1431 -0.1832
   57PRO     BB 3390   3.877  16.201  17.473  0.1098  0.0247 -0.0443
   57PRO    SC1 3391   4.176  16.297  17.447  0.1189 -0.0313  0.1388
   58LYS     BB 3392   3.690  16.429  17.591 -0.1535 -0.3328 -0.3862
   58LYS    SC1 3393   3.829  16.727  17.742  0.1128  0.1246 -0.0742
   58LYS    SC2 3394   3.922  17.077  17.789  0.0448 -0.1626 -0.2869
   59GLU     BB 3395   3.464  16.506  17.816  0.0576  0.2146  0.1520
   59GLU    SC1 3396   3.280  16.758  17.594 -0.2138  0.0119  0.0561
   60GLU     BB 3397   3.321  16.324  18.046  0.1255 -0.1358 -0.0046
   60GLU    SC1 3398   3.048  16.160  17.837 -0.0292  0.1567 -0.2511
   61GLU     BB 3399   3.476  16.360  18.396 -0.2341 -0.1862  0.0449
   61GLU    SC1 3400   3.361  16.664  18.583 -0.2362 -0.2932 -0.3350
    1LYS     BB 3401  -1.704   6.068   8.490 -0.1266 -0.3207  0.0293
    1LYS    SC1 3402  -1.459   5.889   8.580 -0.0546 -0.1967 -0.0919
    1LYS    SC2 3403  -1.264   5.651   8.695 -0.0598  0.1665 -0.0256
    2LYS     BB 3404  -1.935   5.807   8.506  0.2139 -0.2308 -0.0999
    2LYS    SC1 3405  -2.138   5.861   8.334 -0.2821 -0.0180  0.2154
    2LYS    SC2 3406  -2.267   5.893   8.030  0.1957 -0.0877 -0.2216
    3CYS     BB 3407  -1.960   5.623   8.761 -0.0646  0.0360  0.0800
    3CYS    SC1 3408  -2.139   5.786   9.009  0.2463  0.0157 -0.2121
    4LEU     BB 3409  -1.719   5.691   8.940 -0.1218  0.0098 -0.1662
    4LEU    SC1 3410  -1.595   5.350   8.985  0.1071  0.0808  0.3561
    5PHE     BB 3411  -1.782   5.870   9.245 -0.0441  0.0904  0.3205
    5PHE    SC1 3412  -1.985   5.659   9.324 -0.2613 -0.0749  0.0283
    5PHE    SC2 3413  -2.172   5.407   9.455 -0.0564 -0.0916  0.2972
    5PHE    SC3 3414  -2.235   5.672   9.553 -0.1110 -0.0657  0.1935
    6LYS     BB 3415  -1.973   6.173   9.300 -0.0661 -0.1090 -0.1753
    6LYS    SC1 3416  -1.850   6.284   9.604 -0.1459 -0.1977 -0.0659
    6LYS    SC2 3417  -1.754   6.561   9.795 -0.0488 -0.1659  0.1430
    7LYS     BB 3418  -2.274   6.186   9.157  0.1030 -0.0241  0.1942
    7LYS    SC1 3419  -2.359   5.955   9.339 -0.0142  0.0195 -0.1935
    7LYS    SC2 3420  -2.691   5.887   9.495 -0.0550 -0.3448  0.2252
    8LYS     BB 3421  -2.313   6.110   8.824 -0.0024 -0.1950  0.1180
    8LYS    SC1 3422  -2.404   5.800   8.748 -0.3138 -0.1301  0.1163
    8LYS    SC2 3423  -2.354   5.497   8.535 -0.0941 -0.0341  0.3631
    9ASN     BB 3424  -2.314   6.382   8.604 -0.2013  0.0776 -0.2363
    9ASN    SC1 3425  -2.253   6.240   8.310  0.0365  0.0547 -0.1072
   10LYS     BB 3426  -2.557   6.608   8.583 -0.1441 -0.1740  0.1544
   10LYS    SC1 3427  -2.394   6.717   8.345 -0.4335 -0.6407 -0.2609
   10LYS    SC2 3428  -2.226   6.601   8.086 -0.0927 -0.2180 -0.1970
   11LYS     BB 3429  -2.720   6.802   8.874  0.0570 -0.2761  0.6326
   11LYS    SC1 3430  -3.009   6.828   8.738  0.1357  0.0186 -0.1760
   11LYS    SC2 3431  -3.351   6.723   8.699 -0.4408  0.2057 -0.2007
   12LYS     BB 3432  -2.663   6.886   9.159  0.0234 -0.0522 -0.0438
   12LYS    SC1 3433  -2.954   7.059   9.195 -0.1431 -0.0734  0.2288
   12LYS    SC2 3434  -3.049   7.374   9.277 -0.2189 -0.0918  0.3978
   13GLY     BB 3435  -2.328   6.975   9.170  0.2059 -0.1175 -0.1458
   14LYS     BB 3436  -2.189   7.291   9.124  0.2595  0.1898 -0.0060
   14LYS    SC1 3437  -2.234   7.307   9.426 -0.1902 -0.0028  0.2724
   14LYS    SC2 3438  -2.359   7.551   9.565  0.0673 -0.0558  0.2332
   15GLU     BB 3439  -1.923   7.289   8.991  0.0280  0.3679 -0.0884
   15GLU    SC1 3440  -1.697   7.322   9.299 -0.3890 -0.1993 -0.0096
   16LYS     BB 3441  -1.817   7.218   8.651  0.0675  0.2037 -0.0698
   16LYS    SC1 3442  -2.082   7.387   8.576 -0.1834 -0.2405  0.0905
   16LYS    SC2 3443  -2.184   7.664   8.418  0.2398  0.1129  0.1100
   17GLY     BB 3444  -1.759   6.881   8.680 -0.4833  0.0772 -0.0436
   18GLY     BB 3445  -1.515   6.684   8.848  0.0431  0.3496 -0.3964
   19LYS     BB 3446  -1.229   6.732   9.022 -0.0841 -0.2125  0.1750
   19LYS    SC1 3447  -1.233   6.521   9.315  0.3015  0.0243  0.4987
   19LYS    SC2 3448  -1.387   6.285   9.444 -0.2597 -0.1076 -0.2448
   20ASN     BB 3449  -0.996   6.964   8.879 -0.0134  0.2591  0.0424
   20ASN    SC1 3450  -0.921   6.756   8.629  0.1788  0.0727  0.4303
   21ALA     BB 3451  -0.839   7.211   9.046 -0.1210  0.0339 -0.2152
   21ALA    SC1 3452  -0.629   7.292   8.897  0.0720  0.3422  0.2050
   22ILE     BB 3453  -0.887   7.465   9.279 -0.0098  0.1687 -0.0063
   22ILE    SC1 3454  -1.149   7.603   9.111  0.0346  0.1455 -0.0953
   23ASN     BB 3455  -0.794   7.402   9.564  0.0846 -0.0787 -0.4755
   23ASN    SC1 3456  -1.079   7.295   9.761 -0.0478 -0.2139 -0.0972
   24MET     BB 3457  -0.493   7.206   9.628  0.2281  0.0780  0.0167
   24MET    SC1 3458  -0.373   7.159   9.237  0.2802 -0.0338 -0.1630
   25LYS     BB 3459  -0.320   7.054   9.854  0.0169  0.2450 -0.2713
   25LYS    SC1 3460  -0.485   7.031  10.128 -0.1519 -0.1472  0.2289
   25LYS    SC2 3461  -0.589   6.793  10.330 -0.1684 -0.0308  0.0875
   26ASP     BB 3462  -0.162   6.790   9.890  0.1753  0.0063  0.0956
   26ASP    SC1 3463  -0.148   6.729  10.238 -0.4306  0.0995 -0.0891
   27VAL     BB 3464   0.059   6.618   9.747 -0.0261  0.1941  0.2932
   27VAL    SC1 3465   0.192   6.378   9.848  0.3541  0.1376 -0.2952
   28LYS     BB 3466   0.215   6.654   9.469 -0.1197  0.4339  0.2908
   28LYS    SC1 3467   0.359   6.433   9.323 -0.1239  0.1124 -0.0878
   28LYS    SC2 3468   0.577   6.274   9.048 -0.2172  0.0658  0.4406
   29ASP     BB 3469   0.357   6.947   9.475 -0.0744 -0.1551  0.1900
   29ASP    SC1 3470   0.036   7.057   9.543 -0.1710  0.1355 -0.0235
   30LEU     BB 3471   0.550   7.086   9.682 -0.1626  0.0452 -0.1759
   30LEU    SC1 3472   0.867   6.937   9.733 -0.2084  0.1414 -0.0546
   31GLY     BB 3473   0.666   7.357   9.814  0.0101  0.3281  0.2940
   32LYS     BB 3474   0.394   7.531   9.923  0.1071  0.0550  0.0636
   32LYS    SC1 3475   0.485   7.811  10.008  0.2761 -0.1581  0.0704
   32LYS    SC2 3476   0.387   7.773  10.370 -0.1504 -0.1910 -0.4150
   33THR     BB 3477   0.139   7.284   9.959 -0.0076  0.2026  0.3437
   33THR    SC1 3478  -0.046   7.189  10.182 -0.0062 -0.0592  0.2375
   34MET     BB 3479  -0.099   7.470   9.827 -0.0501  0.0896  0.2199
   34MET    SC1 3480  -0.031   7.727  10.124 -0.0248 -0.0966 -0.0573
   35LYS     BB 3481  -0.141   7.518   9.464 -0.1585  0.0730  0.0115
   35LYS    SC1 3482  -0.436   7.602   9.452 -0.6610  0.0310 -0.2276
   35LYS    SC2 3483  -0.605   7.861   9.358  0.0551  0.0285 -0.0295
   36ASP     BB 3484   0.002   7.640   9.281 -0.2259  0.1380 -0.0610
   36ASP    SC1 3485  -0.164   7.930   9.273  0.2957 -0.0069 -0.0716
   37GLN     BB 3486   0.338   7.739   9.202 -0.1215  0.0293 -0.1620
   37GLN    SC1 3487   0.512   8.092   9.207  0.1263 -0.2735  0.0139
   38ALA     BB 3488   0.517   7.734   8.879  0.0836  0.1603  0.0176
   38ALA    SC1 3489   0.674   7.953   8.866  0.0717  0.1807  0.1917
   39LEU     BB 3490   0.362   7.613   8.667 -0.0075 -0.1122 -0.1604
   39LEU    SC1 3491   0.050   7.505   8.792  0.2516  0.1446 -0.2106
   40LYS     BB 3492   0.410   7.289   8.506  0.2370  0.1685 -0.0713
   40LYS    SC1 3493   0.652   7.270   8.748 -0.0585 -0.1525 -0.0092
   40LYS    SC2 3494   0.974   7.163   8.764  0.1815 -0.0998  0.0233
   41ASP     BB 3495   0.664   7.441   8.273  0.2029  0.0586  0.1087
   41ASP    SC1 3496   0.573   7.778   8.205 -0.2305  0.3191 -0.0596
   42ASP     BB 3497   0.890   7.204   8.198 -0.1363 -0.2786 -0.0592
   42ASP    SC1 3498   0.764   7.073   7.912 -0.0337  0.0178 -0.5616
   43ASP     BB 3499   1.145   7.122   8.339 -0.1326  0.0500  0.1758
   43ASP    SC1 3500   1.302   7.382   8.538  0.5185 -0.2327 -0.0168
   44ALA     BB 3501   1.458   7.090   8.201 -0.2369 -0.1765 -0.2687
   44ALA    SC1 3502   1.424   6.830   8.265 -0.3164 -0.1101 -0.0308
   45GLU     BB 3503   1.704   7.182   8.420 -0.0264  0.1066  0.2115
   45GLU    SC1 3504   1.879   6.851   8.396 -0.1600 -0.0780 -0.1453
   46THR     BB 3505   1.888   7.402   8.281 -0.2449  0.2406  0.2072
   46THR    SC1 3506   2.129   7.266   8.409 -0.1925  0.0720 -0.0631
   47GLY     BB 3507   2.011   7.746   8.316 -0.1122  0.2148  0.2127
   48LEU     BB 3508   2.307   7.863   8.423 -0.0437 -0.1425 -0.1498
   48LEU    SC1 3509   2.321   8.194   8.401  0.2250  0.0007  0.2258
   49THR     BB 3510   2.392   7.744   8.711 -0.2856 -0.0079  0.1681
   49THR    SC1 3511   2.148   7.562   8.724 -0.1757 -0.1682  0.0231
   50ASP     BB 3512   2.579   7.466   8.797  0.1362 -0.1477  0.2232
   50ASP    SC1 3513   2.833   7.606   8.741 -0.0298 -0.0997  0.0436
   51GLY     BB 3514   2.489   7.320   9.057  0.1001  0.1141 -0.0129
   52GLU     BB 3515   2.234   7.343   9.276  0.4580 -0.0038 -0.0515
   52GLU    SC1 3516   2.326   7.186   9.625  0.1946  0.2757 -0.1856
   53GLU     BB 3517   1.992   7.458   9.168  0.0427 -0.0518 -0.0064
   53GLU    SC1 3518   2.018   7.866   9.204  0.0966 -0.2188  0.1190
   54LYS     BB 3519   1.679   7.442   9.317  0.0392 -0.1349 -0.2828
   54LYS    SC1 3520   1.551   7.681   9.406  0.1317  0.3321 -0.1417
   54LYS    SC2 3521   1.253   7.797   9.539  0.1408 -0.0284  0.0466
   55GLU     BB 3522   1.410   7.259   9.435 -0.0868  0.0541 -0.2621
   55GLU    SC1 3523   1.027   7.411   9.541 -0.1365  0.0035  0.2863
   56GLU     BB 3524   1.358   7.028   9.622 -0.2667  0.1667  0.3042
   56GLU    SC1 3525   1.535   7.012   9.896  0.0083 -0.0141  0.1139
   57PRO     BB 3526   1.265   6.716   9.607  0.2996 -0.1196 -0.0213
   57PRO    SC1 3527   1.087   6.465   9.585  0.2684  0.1144 -0.3603
   58LYS     BB 3528   1.421   6.613   9.309  0.0385  0.1608  0.0427
   58LYS    SC1 3529   1.478   6.905   9.183 -0.0248 -0.0643 -0.0935
   58LYS    SC2 3530   1.643   7.105   9.001 -0.0731  0.2427 -0.1849
   59GLU     BB 3531   1.340   6.258   9.240  0.1829  0.0176  0.2521
   59GLU    SC1 3532   1.024   6.175   9.129  0.0169 -0.0202  0.2038
   60GLU     BB 3533   1.682   6.198   9.254 -0.3065 -0.3822 -0.2097
   60GLU    SC1 3534   1.676   5.874   9.058  0.1639  0.3525  0.4337
   61GLU     BB 3535   1.933   6.456   9.413  0.1541 -0.1977 -0.0113
   61GLU    SC1 3536   1.951   6.336   9.796  0.0744  0.1094  0.1313
    1LYS     BB 3537   1.757  25.194  17.787  0.0563 -0.0289 -0.2931
    1LYS    SC1 3538   1.716  25.480  17.886  0.2998 -0.2396 -0.3940
    1LYS    SC2 3539   1.591  25.785  17.977 -0.3316  0.0824 -0.0857
    2LYS     BB 3540   2.032  25.145  17.589  0.0641  0.1919 -0.3598
    2LYS    SC1 3541   2.037  24.878  17.460 -0.4652 -0.2318  0.3615
    2LYS    SC2 3542   2.118  24.511  17.584 -0.0008 -0.0424 -0.0773
    3CYS     BB 3543   2.160  25.240  17.254 -0.0623  0.2639  0.1518
    3CYS    SC1 3544   2.274  24.932  17.113 -0.3632  0.0582 -0.2634
    4LEU     BB 3545   2.406  25.461  17.321  0.0043 -0.0137  0.0464
    4LEU    SC1 3546   2.768  25.461  17.348  0.1149 -0.0038  0.1122
    5PHE     BB 3547   2.401  25.822  17.286 -0.2001 -0.0996  0.0154
    5PHE    SC1 3548   2.646  25.930  17.380 -0.1981  0.0375 -0.0929
    5PHE    SC2 3549   2.979  25.916  17.448 -0.1238 -0.0128 -0.4505
    5PHE    SC3 3550   2.809  25.770  17.632 -0.0343  0.6697  0.2237
    6LYS     BB 3551   2.150  26.006  17.399 -0.2050  0.2362  0.0965
    6LYS    SC1 3552   2.097  26.166  17.122 -0.1192 -0.0559  0.1482
    6LYS    SC2 3553   1.945  26.072  16.868  0.0652 -0.1730 -0.1373
    7LYS     BB 3554   2.275  26.198  17.587 -0.0739  0.0386 -0.0795
    7LYS    SC1 3555   2.442  25.975  17.757  0.3803 -0.5134  0.0285
    7LYS    SC2 3556   2.496  25.621  17.769  0.4849 -0.1727  0.0885
    8LYS     BB 3557   2.206  26.504  17.620  0.2149 -0.1111 -0.0074
    8LYS    SC1 3558   2.145  26.541  17.302  0.2018 -0.0664  0.2254
    8LYS    SC2 3559   1.892  26.638  17.054  0.0855 -0.1313 -0.4385
    9ASN     BB 3560   2.501  26.696  17.696 -0.0805 -0.1568  0.1657
    9ASN    SC1 3561   2.691  26.713  17.414  0.2970  0.0073 -0.0948
   10LYS     BB 3562   2.668  26.831  17.929  0.0900 -0.1405  0.0713
   10LYS    SC1 3563   2.688  27.167  17.928  0.2781 -0.0185  0.3138
   10LYS    SC2 3564   2.484  27.445  17.996  0.2283 -0.2394  0.2462
   11LYS     BB 3565   2.841  26.679  18.080 -0.0759 -0.0569  0.2590
   11LYS    SC1 3566   3.083  26.867  18.026 -0.0595  0.0473 -0.1213
   11LYS    SC2 3567   3.435  26.901  17.932  0.1841 -0.4659 -0.0158
   12LYS     BB 3568   2.814  26.524  18.368  0.1051 -0.0646 -0.0097
   12LYS    SC1 3569   2.867  26.729  18.576  0.1422 -0.2974 -0.3684
   12LYS    SC2 3570   3.093  26.931  18.681  0.0225  0.0753  0.0992
   13GLY     BB 3571   2.507  26.469  18.537  0.0175  0.4971  0.2839
   14LYS     BB 3572   2.375  26.184  18.688 -0.2000  0.1893 -0.2748
   14LYS    SC1 3573   2.132  26.283  18.750  0.2206  0.1294  0.0085
   14LYS    SC2 3574   1.916  26.103  18.601 -0.0138 -0.1005  0.1033
   15GLU     BB 3575   2.502  25.869  18.711  0.1202 -0.0508 -0.0084
   15GLU    SC1 3576   2.510  25.670  19.036  0.0219 -0.0742  0.1297
   16LYS     BB 3577   2.770  25.823  18.522  0.4444 -0.0420  0.2532
   16LYS    SC1 3578   2.996  25.746  18.712 -0.0099  0.3301 -0.0279
   16LYS    SC2 3579   3.289  25.613  18.644  0.1025 -0.5025  0.2888
   17GLY     BB 3580   2.828  25.642  18.266  0.2607 -0.0590 -0.2105
   18GLY     BB 3581   2.597  25.368  18.225 -0.0947  0.1643 -0.1063
   19LYS     BB 3582   2.593  24.998  18.318  0.3914  0.0707 -0.2883
   19LYS    SC1 3583   2.312  24.984  18.545  0.0466  0.1839  0.2342
   19LYS    SC2 3584   2.015  25.079  18.744 -0.1286 -0.3265 -0.0073
   20ASN     BB 3585   2.862  24.904  18.424 -0.1913  0.1659 -0.2212
   20ASN    SC1 3586   2.935  24.918  18.772 -0.2684 -0.3761  0.0460
   21ALA     BB 3587   2.925  24.670  18.270  0.2729  0.2796 -0.3183
   21ALA    SC1 3588   2.722  24.682  18.093 -0.0504  0.3707  0.0451
   22ILE     BB 3589   3.229  24.451  18.208 -0.1031  0.0960  0.3055
   22ILE    SC1 3590   3.190  24.113  18.229  0.0654  0.0384 -0.1803
   23ASN     BB 3591   3.366  24.497  17.916 -0.3326 -0.0879  0.0709
   23ASN    SC1 3592   3.419  24.167  17.791 -0.3272 -0.2836  0.1077
   24MET     BB 3593   3.356  24.757  17.739  0.3420 -0.1953  0.1806
   24MET    SC1 3594   3.133  24.932  18.003  0.2490 -0.0593 -0.4302
   25LYS     BB 3595   3.597  24.793  17.560 -0.1511 -0.0113  0.1543
   25LYS    SC1 3596   3.689  24.452  17.508  0.7759 -0.3850 -0.1215
   25LYS    SC2 3597   3.675  24.122  17.402 -0.1093 -0.2618  0.2877
   26ASP     BB 3598   3.768  25.038  17.508  0.0191  0.0646 -0.2968
   26ASP    SC1 3599   3.522  25.229  17.462 -0.0180 -0.2796 -0.1979
   27VAL     BB 3600   3.864  25.083  17.199  0.1265  0.1609  0.1599
   27VAL    SC1 3601   3.962  24.813  17.147 -0.2381  0.0119  0.2135
   28LYS     BB 3602   3.729  25.262  17.022 -0.1244  0.0243 -0.2316
   28LYS    SC1 3603   3.679  25.075  16.809 -0.2348  0.1397  0.2964
   28LYS    SC2 3604   3.727  24.940  16.442  0.3313 -0.1474 -0.2344
   29ASP     BB 3605   3.548  25.560  17.032  0.0735  0.0622  0.0183
   29ASP    SC1 3606   3.785  25.782  17.013 -0.1299 -0.2205  0.2662
   30LEU     BB 3607   3.273  25.642  16.836 -0.1595 -0.0677  0.0295
   30LEU    SC1 3608   3.073  25.831  17.074  0.0773 -0.0312 -0.0270
   31GLY     BB 3609   3.276  25.742  16.511 -0.1297 -0.0036  0.1057
   32LYS     BB 3610   3.014  25.579  16.368  0.0899 -0.0709  0.0081
   32LYS    SC1 3611   2.980  25.865  16.221  0.2406 -0.1370 -0.0804
   32LYS    SC2 3612   3.021  26.203  16.196  0.0114 -0.2200  0.1787
   33THR     BB 3613   2.970  25.319  16.170  0.0736 -0.0901 -0.0627
   33THR    SC1 3614   3.219  25.163  16.253 -0.0564 -0.3562 -0.1613
   34MET     BB 3615   2.738  25.182  15.957  0.0554 -0.2640  0.0201
   34MET    SC1 3616   2.484  25.334  16.244  0.0201 -0.0264  0.1035
   35LYS     BB 3617   2.577  25.298  15.681 -0.0252 -0.1227 -0.2940
   35LYS    SC1 3618   2.794  25.346  15.468  0.0477  0.4914 -0.0281
   35LYS    SC2 3619   2.980  25.497  15.169 -0.0788 -0.0929  0.3319
   36ASP     BB 3620   2.400  25.540  15.803  0.0051  0.4255  0.0898
   36ASP    SC1 3621   2.668  25.690  15.946 -0.4268  0.0153  0.1194
   37GLN     BB 3622   2.075  25.407  15.761  0.1005  0.1454 -0.4090
   37GLN    SC1 3623   1.936  25.774  15.657  0.0185  0.1000  0.3112
   38ALA     BB 3624   1.946  25.096  15.908  0.2560 -0.2027  0.1157
   38ALA    SC1 3625   1.814  24.991  15.697 -0.1779 -0.1808  0.3636
   39LEU     BB 3626   1.970  24.838  16.099  0.2106 -0.0645 -0.0056
   39LEU    SC1 3627   1.795  24.864  16.420  0.0643  0.2265 -0.2419
   40LYS     BB 3628   2.123  24.596  15.958 -0.1510 -0.0877  0.3752
   40LYS    SC1 3629   1.920  24.567  15.700 -0.0959 -0.3224 -0.1422
   40LYS    SC2 3630   1.963  24.479  15.322  0.2153 -0.2312 -0.2578
   41ASP     BB 3631   2.389  24.615  15.866 -0.0602 -0.2827 -0.1643
   41ASP    SC1 3632   2.370  24.533  15.527  0.1678  0.2122  0.2427
   42ASP     BB 3633   2.597  24.719  16.041  0.1259 -0.2879  0.1251
   42ASP    SC1 3634   2.389  24.893  16.269 -0.2539  0.0518  0.4564
   43ASP     BB 3635   2.744  24.491  16.215 -0.1630 -0.0445 -0.1642
   43ASP    SC1 3636   2.620  24.494  16.524  0.2803 -0.1538 -0.3252
   44ALA     BB 3637   3.013  24.455  16.314 -0.0497  0.4628  0.1696
   44ALA    SC1 3638   3.096  24.452  16.570  0.1680 -0.4166  0.1224
   45GLU     BB 3639   3.321  24.400  16.218 -0.0951  0.2772 -0.1346
   45GLU    SC1 3640   3.441  24.735  16.108  0.0678 -0.1041 -0.1469
   46THR     BB 3641   3.433  24.102  16.247 -0.0014 -0.4266 -0.0547
   46THR    SC1 3642   3.191  24.018  16.411 -0.1601 -0.4204 -0.2808
   47GLY     BB 3643   3.391  24.004  15.976 -0.2110 -0.1755  0.2312
   48LEU     BB 3644   3.498  23.751  15.813  0.0634 -0.0263  0.2089
   48LEU    SC1 3645   3.397  23.810  15.455  0.2353  0.1137  0.0040
   49THR     BB 3646   3.677  23.448  15.880 -0.1257 -0.0155  0.1065
   49THR    SC1 3647   3.465  23.320  15.702 -0.2690 -0.1684  0.3792
   50ASP     BB 3648   3.743  23.262  16.068 -0.1338 -0.3638  0.0230
   50ASP    SC1 3649   3.889  22.931  16.122 -0.0350  0.2525  0.1999
   51GLY     BB 3650   3.682  23.352  16.376  0.1939 -0.1812  0.0515
   52GLU     BB 3651   3.365  23.416  16.538 -0.4358  0.0684 -0.2519
   52GLU    SC1 3652   3.532  23.775  16.624  0.2800  0.1858  0.0985
   53GLU     BB 3653   3.237  23.206  16.753  0.0941  0.3595  0.1780
   53GLU    SC1 3654   2.855  23.296  16.711  0.2994 -0.3066 -0.1015
   54LYS     BB 3655   3.172  22.901  16.806 -0.2550  0.2563 -0.0001
   54LYS    SC1 3656   3.161  22.757  17.062  0.1099  0.0770 -0.0414
   54LYS    SC2 3657   2.938  22.628  17.275  0.0991  0.0888  0.0534
   55GLU     BB 3658   2.902  22.791  16.672 -0.5671 -0.2789  0.3296
   55GLU    SC1 3659   2.895  22.397  16.806 -0.0992 -0.0229  0.0299
   56GLU     BB 3660   2.639  22.809  16.895  0.0056  0.0232  0.2281
   56GLU    SC1 3661   2.816  23.024  17.182  0.0429  0.0449  0.1842
   57PRO     BB 3662   2.441  22.588  16.954  0.4010  0.0700 -0.3422
   57PRO    SC1 3663   2.441  22.479  16.632  0.2111 -0.1893  0.1847
   58LYS     BB 3664   2.570  22.368  17.185  0.1664 -0.1303  0.2249
   58LYS    SC1 3665   2.526  22.139  16.904 -0.3307  0.1455  0.0741
   58LYS    SC2 3666   2.262  21.892  16.837 -0.4790 -0.2810  0.2057
   59GLU     BB 3667   2.491  22.202  17.405 -0.2410  0.4602  0.1859
   59GLU    SC1 3668   2.457  21.840  17.275 -0.0080 -0.0025  0.0224
   60GLU     BB 3669   2.262  22.310  17.647 -0.0473  0.0465  0.2354
   60GLU    SC1 3670   2.486  22.480  17.939  0.1629  0.2491 -0.2953
   61GLU     BB 3671   2.003  22.530  17.629 -0.1087 -0.2584  0.2486
   61GLU    SC1 3672   2.095  22.700  17.282 -0.1294  0.2573 -0.0074
    1LYS     BB 3673   0.512   1.397   8.855  0.2498  0.0415 -0.1116
    1LYS    SC1 3674   0.645   1.107   9.020  0.3922 -0.1015 -0.2517
    1LYS    SC2 3675   0.923   1.063   9.243  0.0254  0.0743 -0.0214
    2LYS     BB 3676   0.658   1.614   8.667  0.3012  0.0855 -0.0948
    2LYS    SC1 3677   0.818   1.869   8.764 -0.2491  0.1674 -0.1702
    2LYS    SC2 3678   0.893   2.134   8.969 -0.2623 -0.2392 -0.0540
    3CYS     BB 3679   0.710   1.570   8.333 -0.0279 -0.1520 -0.1084
    3CYS    SC1 3680   0.514   1.298   8.355 -0.1247  0.0610  0.5052
    4LEU     BB 3681   1.029   1.552   8.174 -0.2372  0.1035 -0.1009
    4LEU    SC1 3682   1.137   1.393   8.443 -0.1688  0.2143  0.1490
    5PHE     BB 3683   1.144   1.293   7.973  0.0046 -0.1169 -0.1446
    5PHE    SC1 3684   0.827   1.174   8.053 -0.0213 -0.2432 -0.1632
    5PHE    SC2 3685   0.623   1.165   7.781  0.3668  0.2922 -0.4925
    5PHE    SC3 3686   0.556   1.366   7.978  0.1036 -0.0758 -0.1923
    6LYS     BB 3687   1.350   1.334   7.728  0.0046  0.1741  0.1830
    6LYS    SC1 3688   1.316   1.037   7.688  0.1440  0.1497 -0.0026
    6LYS    SC2 3689   1.251   0.839   7.434  0.3898  0.0305 -0.4676
    7LYS     BB 3690   1.674   1.293   7.707  0.0146  0.2712 -0.0168
    7LYS    SC1 3691   1.744   1.021   7.763  0.3365 -0.0309 -0.1549
    7LYS    SC2 3692   1.935   0.710   7.826 -0.2612  0.3616 -0.1769
    8LYS     BB 3693   1.859   1.633   7.731 -0.0905 -0.2629 -0.2451
    8LYS    SC1 3694   1.959   1.714   8.020  0.0462  0.0187 -0.0618
    8LYS    SC2 3695   2.109   1.950   8.239 -0.0948 -0.3028 -0.1351
    9ASN     BB 3696   1.959   1.872   7.474  0.0058  0.1073  0.2906
    9ASN    SC1 3697   1.998   1.684   7.205  0.0451 -0.4924 -0.1177
   10LYS     BB 3698   2.215   2.095   7.404  0.2304 -0.3376 -0.4022
   10LYS    SC1 3699   2.468   1.922   7.451  0.4248 -0.2037 -0.0774
   10LYS    SC2 3700   2.769   1.782   7.517 -0.1364 -0.3042  0.1511
   11LYS     BB 3701   2.197   2.297   7.150 -0.0181  0.3229  0.0206
   11LYS    SC1 3702   2.346   2.170   6.910  0.1482 -0.2869  0.1368
   11LYS    SC2 3703   2.371   1.992   6.601  0.0415  0.1891 -0.2794
   12LYS     BB 3704   2.312   2.636   7.073  0.2220  0.1822  0.1143
   12LYS    SC1 3705   2.365   2.774   6.808  0.2993  0.1581 -0.1140
   12LYS    SC2 3706   2.353   3.125   6.795 -0.0192  0.0212  0.0901
   13GLY     BB 3707   2.636   2.683   7.137  0.1544  0.0803  0.0208
   14LYS     BB 3708   2.834   2.919   6.931  0.1020  0.3723 -0.0365
   14LYS    SC1 3709   2.956   3.011   7.180  0.1323  0.0666 -0.3376
   14LYS    SC2 3710   3.211   3.230   7.024  0.4037 -0.2586 -0.0839
   15GLU     BB 3711   2.761   2.915   6.606 -0.0363  0.0138  0.0074
   15GLU    SC1 3712   2.991   2.690   6.342 -0.3682 -0.3165  0.0900
   16LYS     BB 3713   2.743   3.210   6.489 -0.0033 -0.0833  0.0990
   16LYS    SC1 3714   3.005   3.149   6.266  0.1919 -0.1318  0.1971
   16LYS    SC2 3715   3.337   3.033   6.275 -0.2875  0.0959  0.4053
   17GLY     BB 3716   2.989   3.336   6.609  0.1235  0.1134  0.1766
   18GLY     BB 3717   3.047   3.657   6.467  0.0848 -0.2580  0.1561
   19LYS     BB 3718   3.265   3.947   6.608 -0.0824  0.1580 -0.2088
   19LYS    SC1 3719   3.386   3.913   6.318  0.0274  0.0767  0.3321
   19LYS    SC2 3720   3.403   3.837   5.963 -0.1899  0.1063 -0.0349
   20ASN     BB 3721   3.203   4.237   6.662 -0.0546 -0.3296  0.1162
   20ASN    SC1 3722   3.486   4.489   6.704 -0.3668  0.3395  0.0993
   21ALA     BB 3723   3.149   4.332   6.969 -0.0297  0.3375 -0.1749
   21ALA    SC1 3724   2.954   4.145   6.957 -0.1863  0.4670  0.2061
   22ILE     BB 3725   3.241   4.654   7.050  0.0081  0.0641 -0.0292
   22ILE    SC1 3726   3.504   4.566   7.249 -0.0510  0.0338  0.0360
   23ASN     BB 3727   3.321   4.927   6.844  0.0230 -0.0231  0.0920
   23ASN    SC1 3728   3.294   5.140   7.080  0.1387  0.0021 -0.0597
   24MET     BB 3729   3.553   4.923   6.623 -0.0263 -0.2263 -0.0148
   24MET    SC1 3730   3.836   5.183   6.739 -0.0817 -0.0373 -0.0280
   25LYS     BB 3731   3.401   5.126   6.413  0.0033  0.0893 -0.1305
   25LYS    SC1 3732   3.441   4.976   6.139  0.0231 -0.1050  0.1733
   25LYS    SC2 3733   3.297   4.762   5.996  0.3413 -0.0889 -0.0636
   26ASP     BB 3734   3.085   4.971   6.376 -0.0291  0.0575  0.0584
   26ASP    SC1 3735   3.193   4.662   6.427 -0.2802  0.2888  0.0144
   27VAL     BB 3736   2.808   5.080   6.207  0.0611  0.2876  0.1272
   27VAL    SC1 3737   2.923   5.168   5.953  0.1840  0.2417  0.1664
   28LYS     BB 3738   2.549   4.965   6.299 -0.2085 -0.2304 -0.0861
   28LYS    SC1 3739   2.613   4.875   6.569  0.0907  0.3399 -0.4719
   28LYS    SC2 3740   2.910   4.689   6.727  0.2500  0.1330 -0.0832
   29ASP     BB 3741   2.383   4.707   6.214 -0.0892 -0.1816  0.2024
   29ASP    SC1 3742   2.297   4.525   6.452  0.1130  0.0089 -0.3424
   30LEU     BB 3743   2.230   4.625   5.943 -0.2237 -0.0877  0.2363
   30LEU    SC1 3744   2.466   4.473   5.716 -0.2435 -0.3148 -0.0962
   31GLY     BB 3745   2.021   4.454   5.854  0.2411  0.1946 -0.3801
   32LYS     BB 3746   1.732   4.513   5.792  0.1965 -0.0499 -0.0642
   32LYS    SC1 3747   1.814   4.822   5.891 -0.2016  0.1483  0.2328
   32LYS    SC2 3748   2.054   5.019   6.086  0.0498 -0.3876  0.5018
   33THR     BB 3749   1.557   4.328   5.580  0.1056 -0.1530  0.0936
   33THR    SC1 3750   1.691   4.365   5.308  0.4593 -0.2355  0.2516
   34MET     BB 3751   1.529   4.028   5.741  0.0794  0.1429  0.2217
   34MET    SC1 3752   1.913   3.950   5.817 -0.2057  0.1679  0.4224
   35LYS     BB 3753   1.415   4.072   6.074 -0.0600  0.0743  0.1682
   35LYS    SC1 3754   1.354   4.398   5.984 -0.2124  0.0721 -0.0248
   35LYS    SC2 3755   1.005   4.596   5.890 -0.2683 -0.0779  0.2149
   36ASP     BB 3756   1.148   3.949   6.220  0.0953 -0.4190 -0.0708
   36ASP    SC1 3757   0.862   3.940   6.083  0.0261  0.1026 -0.0025
   37GLN     BB 3758   1.243   3.694   6.369 -0.0231  0.0310 -0.4289
   37GLN    SC1 3759   1.537   3.657   6.592  0.3980 -0.0890 -0.1639
   38ALA     BB 3760   1.208   3.484   6.135  0.0293 -0.2874  0.0725
   38ALA    SC1 3761   1.104   3.283   6.281  0.1289 -0.4245 -0.0427
   39LEU     BB 3762   1.335   3.202   5.971 -0.0679 -0.1609  0.0766
   39LEU    SC1 3763   1.019   3.041   5.986 -0.1206 -0.0342 -0.0698
   40LYS     BB 3764   1.659   3.140   6.030 -0.2316  0.0469  0.1156
   40LYS    SC1 3765   1.764   2.852   6.124  0.2503 -0.3189  0.2440
   40LYS    SC2 3766   1.886   2.580   6.304  0.0268 -0.1081 -0.3223
   41ASP     BB 3767   1.928   3.346   5.938  0.1427  0.4263  0.1500
   41ASP    SC1 3768   1.962   3.458   5.616 -0.2178 -0.0986  0.0786
   42ASP     BB 3769   2.242   3.195   5.967 -0.0978  0.1607  0.0560
   42ASP    SC1 3770   2.319   3.326   6.262 -0.1289 -0.1311  0.3128
   43ASP     BB 3771   2.424   3.123   5.668  0.2041 -0.0563 -0.3947
   43ASP    SC1 3772   2.520   2.774   5.701  0.0596 -0.0088 -0.4875
   44ALA     BB 3773   2.620   3.236   5.472 -0.0078  0.2502 -0.1323
   44ALA    SC1 3774   2.645   3.475   5.595  0.1510  0.0517  0.2415
   45GLU     BB 3775   2.986   3.255   5.603 -0.1622 -0.0087 -0.1458
   45GLU    SC1 3776   3.098   3.635   5.613  0.0050 -0.2758  0.3276
   46THR     BB 3777   3.249   3.080   5.519  0.1598 -0.1549 -0.1507
   46THR    SC1 3778   3.341   2.985   5.794 -0.1750  0.1566  0.0800
   47GLY     BB 3779   3.303   2.821   5.294 -0.0873  0.1507 -0.2965
   48LEU     BB 3780   3.138   2.577   5.132 -0.2240  0.0298 -0.2056
   48LEU    SC1 3781   3.395   2.420   4.897 -0.1019  0.1371  0.2195
   49THR     BB 3782   2.854   2.456   5.259  0.2500  0.0343 -0.3656
   49THR    SC1 3783   2.659   2.520   5.034 -0.1909  0.0048 -0.0058
   50ASP     BB 3784   2.804   2.445   5.569  0.1065  0.3017 -0.1656
   50ASP    SC1 3785   3.141   2.485   5.632  0.0811 -0.1742 -0.0748
   51GLY     BB 3786   2.708   2.215   5.773 -0.2142 -0.1892 -0.0774
   52GLU     BB 3787   2.322   2.216   5.749 -0.2070 -0.2034 -0.3112
   52GLU    SC1 3788   2.349   2.299   5.314  0.0158  0.3716 -0.1658
   53GLU     BB 3789   2.233   1.911   5.816 -0.1100 -0.1647 -0.1634
   53GLU    SC1 3790   2.013   1.781   6.131 -0.1635 -0.1459  0.1932
   54LYS     BB 3791   2.575   1.760   5.781 -0.3533 -0.1202  0.2709
   54LYS    SC1 3792   2.619   1.903   5.503  0.1000  0.0835 -0.0451
   54LYS    SC2 3793   2.659   1.980   5.168  0.2137  0.1868 -0.1213
   55GLU     BB 3794   2.790   1.569   5.919  0.1662 -0.0945 -0.1876
   55GLU    SC1 3795   3.111   1.743   5.904 -0.1298  0.0662 -0.3701
   56GLU     BB 3796   2.643   1.266   5.883 -0.3591  0.0498 -0.0491
   56GLU    SC1 3797   2.639   1.139   6.219 -0.0610  0.0791  0.0492
   57PRO     BB 3798   2.437   1.219   5.648 -0.3596  0.1584  0.0409
   57PRO    SC1 3799   2.540   1.451   5.420  0.0258  0.0638 -0.0278
   58LYS     BB 3800   2.174   1.381   5.766 -0.0496 -0.0510  0.0324
   58LYS    SC1 3801   2.041   1.513   5.542 -0.0727  0.0343 -0.0074
   58LYS    SC2 3802   1.808   1.313   5.367 -0.3752  0.3642  0.1589
   59GLU     BB 3803   1.846   1.250   5.835  0.0842  0.1447  0.0926
   59GLU    SC1 3804   1.489   1.383   5.813 -0.1198  0.2613  0.1455
   60GLU     BB 3805   1.930   0.949   5.797  0.2326  0.0201  0.0206
   60GLU    SC1 3806   2.102   0.959   5.476 -0.0074 -0.0935  0.2091
   61GLU     BB 3807   1.897   0.649   5.983  0.0359  0.2267  0.0812
   61GLU    SC1 3808   1.799   0.259   5.950  0.3157  0.0785  0.1665
    1LYS     BB 3809  14.837  20.215   8.303  0.2745  0.0034  0.0969
    1LYS    SC1 3810  15.128  20.204   8.203 -0.1720 -0.1498  0.1201
    1LYS    SC2 3811  15.507  20.374   8.201  0.3496  0.3106 -0.0228
    2LYS     BB 3812  14.740  20.346   7.980 -0.0609 -0.3245  0.2788
    2LYS    SC1 3813  14.709  20.659   7.973 -0.2274 -0.1833  0.1516
    2LYS    SC2 3814  14.672  21.021   7.993  0.0676 -0.0344 -0.1886
    3CYS     BB 3815  14.656  20.188   7.731 -0.3011  0.1649 -0.3400
    3CYS    SC1 3816  14.455  20.455   7.645 -0.5937 -0.3021 -0.1255
    4LEU     BB 3817  14.642  20.154   7.420  0.1845 -0.0582  0.1711
    4LEU    SC1 3818  14.413  20.352   7.273 -0.2207  0.1921  0.2401
    5PHE     BB 3819  14.858  20.188   7.182  0.1050 -0.0531 -0.2604
    5PHE    SC1 3820  14.918  19.919   7.147  0.0666  0.0266 -0.2906
    5PHE    SC2 3821  14.804  19.718   6.897 -0.2051 -0.2115  0.0165
    5PHE    SC3 3822  14.654  19.704   7.145 -0.2444  0.3915  0.0399
    6LYS     BB 3823  14.906  20.495   7.029 -0.2365 -0.0675 -0.1400
    6LYS    SC1 3824  14.640  20.664   7.009 -0.0351 -0.2104  0.1470
    6LYS    SC2 3825  14.311  20.657   6.881  0.4761  0.0474 -0.0781
    7LYS     BB 3826  15.077  20.607   6.815  0.0337 -0.1583 -0.1982
    7LYS    SC1 3827  14.883  20.625   6.575  0.2949 -0.0987 -0.1704
    7LYS    SC2 3828  14.758  20.574   6.244 -0.1209 -0.2346  0.1048
    8LYS     BB 3829  15.271  20.479   6.614  0.1939 -0.0351  0.1779
    8LYS    SC1 3830  15.427  20.744   6.522  0.1593  0.1225  0.3765
    8LYS    SC2 3831  15.515  21.020   6.286  0.1152 -0.2871 -0.1185
    9ASN     BB 3832  15.358  20.176   6.497  0.0264 -0.0103 -0.0378
    9ASN    SC1 3833  15.399  20.150   6.198 -0.1517  0.3302  0.2297
   10LYS     BB 3834  15.469  19.930   6.676  0.0173 -0.3823 -0.0701
   10LYS    SC1 3835  15.351  19.716   6.462  0.0551 -0.3195 -0.0305
   10LYS    SC2 3836  15.362  19.438   6.237  0.1699  0.3517 -0.2114
   11LYS     BB 3837  15.698  19.819   6.904  0.2354  0.0423 -0.0705
   11LYS    SC1 3838  16.000  19.976   6.886  0.5286 -0.1826  0.1307
   11LYS    SC2 3839  16.199  20.249   6.734 -0.0860  0.3576 -0.1626
   12LYS     BB 3840  15.692  19.650   7.210 -0.3037 -0.1721  0.0391
   12LYS    SC1 3841  15.896  19.754   7.469  0.2148 -0.2623  0.4007
   12LYS    SC2 3842  15.706  19.798   7.771 -0.4048  0.1068  0.3190
   13GLY     BB 3843  15.715  19.364   7.072 -0.3976 -0.2164  0.1248
   14LYS     BB 3844  15.481  19.188   7.122 -0.0018 -0.0564  0.1516
   14LYS    SC1 3845  15.620  18.907   7.003  0.4120 -0.0558 -0.4297
   14LYS    SC2 3846  15.844  18.645   7.013  0.2272  0.2179  0.0618
   15GLU     BB 3847  15.410  19.039   7.420  0.1394 -0.1210 -0.2415
   15GLU    SC1 3848  15.483  19.073   7.845 -0.1480 -0.2464  0.0201
   16LYS     BB 3849  15.682  18.832   7.465 -0.1387  0.0156  0.3441
   16LYS    SC1 3850  15.580  18.629   7.649 -0.0428 -0.0111 -0.0148
   16LYS    SC2 3851  15.578  18.644   7.995  0.0485  0.0169 -0.1549
   17GLY     BB 3852  15.976  18.885   7.596  0.4139 -0.3257  0.0242
   18GLY     BB 3853  16.097  18.618   7.504 -0.0575  0.0880 -0.3003
   19LYS     BB 3854  16.274  18.519   7.263  0.1941 -0.1354  0.0139
   19LYS    SC1 3855  16.495  18.276   7.343 -0.0411 -0.2316  0.1690
   19LYS    SC2 3856  16.611  17.962   7.248  0.0026 -0.2232  0.2181
   20ASN     BB 3857  16.441  18.700   7.169 -0.2843  0.0716  0.2324
   20ASN    SC1 3858  16.247  18.654   6.834 -0.2079  0.0820 -0.1910
   21ALA     BB 3859  16.743  18.704   7.308  0.4004  0.1097 -0.4299
   21ALA    SC1 3860  16.892  18.518   7.180  0.3480 -0.0848 -0.2147
   22ILE     BB 3861  16.851  18.709   7.620 -0.0390  0.1812  0.1783
   22ILE    SC1 3862  17.038  18.983   7.541  0.0107  0.0995  0.0077
   23ASN     BB 3863  16.722  18.859   7.887  0.0107 -0.0557 -0.0041
   23ASN    SC1 3864  16.571  18.643   8.044  0.0695  0.1206 -0.1087
   24MET     BB 3865  16.743  19.192   7.983 -0.0254 -0.1640  0.1265
   24MET    SC1 3866  17.064  19.224   7.903  0.0084 -0.0556 -0.2348
   25LYS     BB 3867  16.675  19.514   7.846 -0.2577  0.1325 -0.2152
   25LYS    SC1 3868  16.861  19.516   7.593  0.0766  0.5859 -0.0742
   25LYS    SC2 3869  16.953  19.777   7.426 -0.2611 -0.2462  0.2758
   26ASP     BB 3870  16.868  19.703   8.018  0.1521 -0.2427 -0.0211
   26ASP    SC1 3871  16.959  20.016   7.824 -0.2257  0.0496 -0.1604
   27VAL     BB 3872  16.768  19.886   8.303  0.0704  0.1157 -0.0125
   27VAL    SC1 3873  17.025  19.902   8.440  0.1006 -0.0959 -0.0400
   28LYS     BB 3874  16.545  19.932   8.516  0.2542 -0.0390 -0.4843
   28LYS    SC1 3875  16.584  20.307   8.500 -0.2440  0.2488 -0.3027
   28LYS    SC2 3876  16.692  20.594   8.641  0.2777  0.4306  0.5509
   29ASP     BB 3877  16.583  19.738   8.728 -0.2140 -0.0311 -0.2625
   29ASP    SC1 3878  16.248  19.577   8.673 -0.1405  0.1171  0.1841
   30LEU     BB 3879  16.792  19.437   8.759 -0.2475  0.0650 -0.0333
   30LEU    SC1 3880  16.875  19.421   8.398  0.2415 -0.3055  0.0680
   31GLY     BB 3881  16.760  19.272   9.029  0.3442  0.3146  0.0740
   32LYS     BB 3882  16.969  19.269   9.256 -0.1735 -0.0370  0.1698
   32LYS    SC1 3883  16.852  19.068   9.460 -0.2644 -0.1566 -0.0707
   32LYS    SC2 3884  16.783  18.737   9.439 -0.0249 -0.1116 -0.1286
   33THR     BB 3885  17.198  19.493   9.359  0.1423  0.0825 -0.0617
   33THR    SC1 3886  17.392  19.513   9.125  0.1073 -0.0690 -0.1054
   34MET     BB 3887  17.189  19.794   9.465 -0.1152  0.5204 -0.1235
   34MET    SC1 3888  17.526  19.903   9.564 -0.1394  0.0507  0.0260
   35LYS     BB 3889  16.973  20.015   9.517 -0.0261 -0.0480 -0.0920
   35LYS    SC1 3890  17.071  20.330   9.599 -0.0935 -0.2142 -0.0417
   35LYS    SC2 3891  17.177  20.671   9.523 -0.1296  0.0345  0.2170
   36ASP     BB 3892  16.840  19.925   9.829 -0.1907  0.2817  0.0084
   36ASP    SC1 3893  17.191  19.975   9.903 -0.0206  0.1275  0.0200
   37GLN     BB 3894  16.869  19.644  10.011 -0.2751 -0.0392 -0.0688
   37GLN    SC1 3895  17.209  19.477   9.886  0.1422 -0.0466 -0.4971
   38ALA     BB 3896  16.651  19.412  10.060 -0.5023 -0.1200 -0.0489
   38ALA    SC1 3897  16.642  19.342  10.321  0.0233  0.2419  0.0831
   39LEU     BB 3898  16.460  19.293   9.811  0.0823 -0.0673  0.4238
   39LEU    SC1 3899  16.531  18.968   9.810 -0.1178 -0.0017  0.3453
   40LYS     BB 3900  16.297  19.480   9.550 -0.0063  0.2860 -0.0582
   40LYS    SC1 3901  16.066  19.185   9.571 -0.1938 -0.2755 -0.0777
   40LYS    SC2 3902  15.854  18.938   9.663 -0.2580 -0.2716 -0.1035
   41ASP     BB 3903  16.517  19.668   9.508 -0.3001 -0.0007 -0.1372
   41ASP    SC1 3904  16.788  19.539   9.569 -0.1164  0.0405  0.0773
   42ASP     BB 3905  16.418  19.976   9.612 -0.1767  0.0229 -0.0051
   42ASP    SC1 3906  16.566  20.129   9.360 -0.4255  0.2198  0.5720
   43ASP     BB 3907  16.126  19.991   9.740  0.0328 -0.0466 -0.1154
   43ASP    SC1 3908  16.053  19.709   9.859 -0.2543 -0.0365 -0.3284
   44ALA     BB 3909  16.178  20.110  10.030 -0.1356  0.2386 -0.2302
   44ALA    SC1 3910  15.949  20.054  10.163 -0.0559  0.0383 -0.1740
   45GLU     BB 3911  16.448  20.128  10.144 -0.1188  0.1622  0.0144
   45GLU    SC1 3912  16.493  19.841  10.362  0.1838  0.0997 -0.1883
   46THR     BB 3913  16.569  20.397  10.054  0.2265  0.0020  0.1013
   46THR    SC1 3914  16.637  20.321   9.766 -0.2941  0.2382 -0.0976
   47GLY     BB 3915  16.444  20.705   9.970 -0.2334  0.1297  0.5935
   48LEU     BB 3916  16.264  20.962  10.106 -0.0326  0.0272 -0.0031
   48LEU    SC1 3917  16.281  21.279   9.918 -0.0686  0.1561 -0.2465
   49THR     BB 3918  16.168  20.875  10.426 -0.2427  0.1060  0.1102
   49THR    SC1 3919  15.900  21.020  10.443 -0.3476 -0.0731  0.0166
   50ASP     BB 3920  16.361  20.811  10.734 -0.1478 -0.1486 -0.0525
   50ASP    SC1 3921  16.261  20.497  10.807  0.0084 -0.1400 -0.0408
   51GLY     BB 3922  16.625  20.916  10.550 -0.2413  0.1329  0.2026
   52GLU     BB 3923  16.939  20.840  10.665 -0.0223  0.0395  0.1900
   52GLU    SC1 3924  17.128  21.072  10.890  0.1026  0.0249  0.2047
   53GLU     BB 3925  16.965  20.578  10.898 -0.1581 -0.1374 -0.0543
   53GLU    SC1 3926  17.052  20.267  10.774  0.2697  0.1749 -0.0322
   54LYS     BB 3927  16.691  20.474  11.062 -0.1599  0.2967 -0.1842
   54LYS    SC1 3928  16.771  20.232  11.236 -0.2605 -0.3124 -0.0167
   54LYS    SC2 3929  16.847  19.931  11.061  0.0227 -0.0409  0.0031
   55GLU     BB 3930  16.532  20.633  11.276 -0.3103 -0.0487 -0.1302
   55GLU    SC1 3931  16.498  20.462  11.628 -0.0342  0.0761 -0.1957
   56GLU     BB 3932  16.229  20.711  11.199 -0.2770  0.1960 -0.1820
   56GLU    SC1 3933  16.328  21.098  11.168 -0.1383  0.3030 -0.2961
   57PRO     BB 3934  15.990  20.497  11.323  0.1532 -0.0771 -0.1065
   57PRO    SC1 3935  16.067  20.188  11.396 -0.2096  0.3090  0.0731
   58LYS     BB 3936  15.880  20.356  11.022 -0.0221 -0.1002  0.2254
   58LYS    SC1 3937  16.029  20.086  10.962 -0.2209 -0.2905  0.2359
   58LYS    SC2 3938  15.906  19.826  11.166  0.0646 -0.2349  0.0602
   59GLU     BB 3939  15.594  20.251  10.937  0.0045  0.1544 -0.3419
   59GLU    SC1 3940  15.649  19.884  10.761 -0.1870  0.0846 -0.1478
   60GLU     BB 3941  15.352  20.464  10.953  0.2533 -0.1886 -0.0031
   60GLU    SC1 3942  15.372  20.774  10.733  0.0061  0.0219 -0.1159
   61GLU     BB 3943  15.229  20.642  11.217 -0.0939  0.1053 -0.0004
   61GLU    SC1 3944  15.177  20.340  11.369  0.0432  0.2117  0.0540
    1LYS     BB 3945   4.340  24.258  14.169  0.0009 -0.0160  0.0406
    1LYS    SC1 3946   4.134  24.135  14.409  0.1493 -0.0639 -0.2413
    1LYS    SC2 3947   3.993  24.060  14.725 -0.1718  0.2355 -0.1585
    2LYS     BB 3948   4.093  24.294  13.886 -0.0853  0.0665  0.0245
    2LYS    SC1 3949   4.186  24.041  13.779 -0.0476  0.2095 -0.0078
    2LYS    SC2 3950   4.304  23.713  13.702  0.2777 -0.0080 -0.0378
    3CYS     BB 3951   4.243  24.480  13.615  0.0943  0.0432 -0.0411
    3CYS    SC1 3952   3.959  24.614  13.583 -0.2758 -0.3404 -0.1406
    4LEU     BB 3953   4.389  24.785  13.669  0.1474  0.0695  0.0627
    4LEU    SC1 3954   4.090  25.008  13.730  0.2443  0.0391 -0.0416
    5PHE     BB 3955   4.563  25.028  13.457 -0.0643 -0.0581 -0.1918
    5PHE    SC1 3956   4.406  25.303  13.536  0.1288  0.2861 -0.1826
    5PHE    SC2 3957   4.429  25.441  13.226 -0.1832  0.6531 -0.0498
    5PHE    SC3 3958   4.173  25.321  13.289  0.1176 -0.1286 -0.2090
    6LYS     BB 3959   4.395  25.018  13.098  0.0533  0.2206 -0.3808
    6LYS    SC1 3960   4.256  24.749  13.186 -0.0043  0.0021  0.0375
    6LYS    SC2 3961   4.178  24.463  12.994  0.3005 -0.0443 -0.3734
    7LYS     BB 3962   4.188  25.173  12.867 -0.0295  0.3243  0.2385
    7LYS    SC1 3963   3.969  25.009  12.664  0.0839  0.0883  0.1431
    7LYS    SC2 3964   3.946  24.809  12.352  0.1378 -0.0790 -0.0027
    8LYS     BB 3965   4.265  25.425  12.628 -0.1574  0.0022  0.1379
    8LYS    SC1 3966   4.158  25.672  12.459  0.1938  0.1699  0.0982
    8LYS    SC2 3967   4.145  25.922  12.185  0.1008 -0.0893 -0.2660
    9ASN     BB 3968   4.285  25.206  12.379 -0.0335 -0.1736  0.4019
    9ASN    SC1 3969   3.979  25.336  12.187 -0.1216 -0.3507  0.0422
   10LYS     BB 3970   4.448  24.983  12.276  0.1738 -0.1976  0.0017
   10LYS    SC1 3971   4.735  25.048  12.135 -0.0836 -0.3316  0.3595
   10LYS    SC2 3972   5.104  25.156  12.224  0.0280  0.3060  0.3085
   11LYS     BB 3973   4.647  24.662  12.362 -0.1686 -0.0472  0.2493
   11LYS    SC1 3974   4.741  24.490  12.111 -0.1959  0.3324  0.1431
   11LYS    SC2 3975   4.798  24.470  11.748 -0.1258 -0.2890 -0.1766
   12LYS     BB 3976   4.951  24.802  12.465 -0.1479  0.3793  0.1794
   12LYS    SC1 3977   5.010  24.460  12.446 -0.3612  0.1620  0.2615
   12LYS    SC2 3978   5.006  24.099  12.467 -0.2234 -0.2966  0.3999
   13GLY     BB 3979   5.010  25.060  12.648 -0.2696  0.2520 -0.0001
   14LYS     BB 3980   5.179  25.343  12.630 -0.2001 -0.0515 -0.0746
   14LYS    SC1 3981   4.994  25.457  12.848 -0.3624  0.0433 -0.2187
   14LYS    SC2 3982   4.678  25.304  12.933  0.2067 -0.2658 -0.1958
   15GLU     BB 3983   5.482  25.285  12.609  0.3820  0.0055 -0.1665
   15GLU    SC1 3984   5.493  25.525  12.281  0.1635  0.0647  0.1388
   16LYS     BB 3985   5.720  25.063  12.682  0.1269  0.0262 -0.0506
   16LYS    SC1 3986   5.940  25.038  12.467 -0.1190  0.0938 -0.1967
   16LYS    SC2 3987   6.280  25.039  12.295 -0.0756 -0.0421  0.2939
   17GLY     BB 3988   5.721  24.711  12.654 -0.2935  0.0760  0.0329
   18GLY     BB 3989   6.074  24.654  12.636 -0.3667 -0.2245  0.4193
   19LYS     BB 3990   6.282  24.443  12.745 -0.0954 -0.1425 -0.1539
   19LYS    SC1 3991   6.293  24.235  12.474 -0.2457  0.0874 -0.0664
   19LYS    SC2 3992   6.192  24.272  12.166 -0.0170  0.2623  0.0772
   20ASN     BB 3993   6.429  24.389  13.013  0.1475 -0.1511  0.2486
   20ASN    SC1 3994   6.724  24.456  12.838 -0.1339  0.0548  0.2560
   21ALA     BB 3995   6.249  24.556  13.272 -0.1035 -0.3181  0.2404
   21ALA    SC1 3996   6.436  24.733  13.353 -0.3436 -0.1937  0.5393
   22ILE     BB 3997   5.956  24.684  13.126 -0.2304 -0.0331  0.0979
   22ILE    SC1 3998   5.862  24.438  12.909 -0.1655  0.0243  0.0038
   23ASN     BB 3999   5.727  24.813  13.205 -0.0035 -0.0214 -0.2358
   23ASN    SC1 4000   5.791  25.102  13.149 -0.0282 -0.0894  0.1084
   24MET     BB 4001   5.392  24.857  13.373 -0.1862 -0.2949  0.2213
   24MET    SC1 4002   5.129  24.633  13.297  0.1421  0.1523 -0.1499
   25LYS     BB 4003   5.474  24.699  13.639  0.1182 -0.5488  0.3961
   25LYS    SC1 4004   5.338  24.743  13.893  0.1200 -0.2705 -0.1170
   25LYS    SC2 4005   5.150  24.507  14.088 -0.0601  0.0097 -0.0656
   26ASP     BB 4006   5.593  24.362  13.689  0.4653  0.4209 -0.4698
   26ASP    SC1 4007   5.900  24.452  13.569 -0.0737 -0.1568  0.3956
   27VAL     BB 4008   5.509  24.262  13.974 -0.1786  0.1299 -0.0857
   27VAL    SC1 4009   5.584  24.005  14.089 -0.4181  0.1436  0.1098
   28LYS     BB 4010   5.622  24.464  14.282  0.0262 -0.0990  0.2333
   28LYS    SC1 4011   5.833  24.246  14.405 -0.0829 -0.0873 -0.3960
   28LYS    SC2 4012   5.732  23.953  14.545  0.0149  0.1352 -0.0978
   29ASP     BB 4013   5.472  24.758  14.353  0.0426  0.0126  0.1153
   29ASP    SC1 4014   5.169  24.663  14.521 -0.3794 -0.0530 -0.0159
   30LEU     BB 4015   5.514  25.050  14.487  0.0029 -0.2438 -0.1858
   30LEU    SC1 4016   5.803  25.165  14.309 -0.0188 -0.2524  0.1426
   31GLY     BB 4017   5.483  25.394  14.419 -0.2072 -0.1417 -0.1572
   32LYS     BB 4018   5.334  25.536  14.633  0.4126 -0.1196 -0.1587
   32LYS    SC1 4019   5.449  25.324  14.868 -0.0705 -0.0742  0.0125
   32LYS    SC2 4020   5.305  25.203  15.132  0.2549  0.4097  0.2013
   33THR     BB 4021   5.550  25.761  14.721  0.3587 -0.0596  0.3626
   33THR    SC1 4022   5.830  25.646  14.756  0.2822 -0.2810  0.2610
   34MET     BB 4023   5.460  26.007  14.980 -0.0674 -0.3826 -0.0828
   34MET    SC1 4024   5.367  26.211  14.654  0.0522  0.3871  0.1314
   35LYS     BB 4025   5.228  25.955  15.243 -0.0103 -0.0114  0.0147
   35LYS    SC1 4026   4.986  26.013  15.106  0.4596 -0.0673 -0.1623
   35LYS    SC2 4027   4.728  26.277  15.138  0.1509  0.0728 -0.1961
   36ASP     BB 4028   5.296  25.902  15.560 -0.4478  0.4238 -0.0273
   36ASP    SC1 4029   5.407  26.194  15.613 -0.0460  0.1989  0.3350
   37GLN     BB 4030   5.493  25.653  15.651  0.0353  0.0089 -0.3643
   37GLN    SC1 4031   5.596  25.874  15.949 -0.1217 -0.1542 -0.0068
   38ALA     BB 4032   5.522  25.310  15.590  0.0610  0.3224 -0.2218
   38ALA    SC1 4033   5.789  25.310  15.632  0.0097  0.0539  0.1541
   39LEU     BB 4034   5.345  25.089  15.610  0.1583 -0.1686 -0.0699
   39LEU    SC1 4035   5.473  25.035  15.948 -0.0499 -0.0036 -0.0268
   40LYS     BB 4036   5.308  24.788  15.396  0.1685 -0.0598 -0.0202
   40LYS    SC1 4037   5.112  24.832  15.215  0.3144  0.1751  0.4056
   40LYS    SC2 4038   4.800  24.727  15.354 -0.2019  0.1252 -0.1213
   41ASP     BB 4039   5.313  24.491  15.344 -0.0541  0.0158 -0.0971
   41ASP    SC1 4040   5.131  24.484  15.656 -0.1098 -0.1881 -0.0681
   42ASP     BB 4041   5.401  24.269  15.179  0.0848  0.1028  0.3692
   42ASP    SC1 4042   5.707  24.248  15.309  0.1252  0.0421 -0.2750
   43ASP     BB 4043   5.292  24.027  15.034  0.0921  0.1234 -0.1080
   43ASP    SC1 4044   4.984  24.021  14.865  0.1850 -0.1277  0.3257
   44ALA     BB 4045   5.325  23.668  15.060  0.1037 -0.1494 -0.1805
   44ALA    SC1 4046   5.311  23.522  15.287  0.0676 -0.0765 -0.1353
   45GLU     BB 4047   5.012  23.551  14.984  0.4679  0.1283 -0.2463
   45GLU    SC1 4048   5.202  23.217  14.975  0.1923 -0.1451 -0.3112
   46THR     BB 4049   4.762  23.636  14.791  0.0190 -0.0632  0.0135
   46THR    SC1 4050   4.838  23.752  14.519 -0.1269 -0.0738 -0.0326
   47GLY     BB 4051   4.561  23.733  15.035  0.1858  0.2211  0.2958
   48LEU     BB 4052   4.521  23.793  15.313 -0.0044  0.1438  0.0145
   48LEU    SC1 4053   4.547  23.599  15.643  0.0534  0.5251 -0.0312
   49THR     BB 4054   4.341  24.002  15.495 -0.0584 -0.1901  0.2403
   49THR    SC1 4055   4.544  24.019  15.722  0.3196 -0.2313 -0.0841
   50ASP     BB 4056   4.238  24.299  15.386 -0.0403 -0.1732 -0.2998
   50ASP    SC1 4057   4.096  24.272  15.061  0.0103  0.0941  0.1868
   51GLY     BB 4058   4.391  24.602  15.392  0.1437  0.1109  0.3422
   52GLU     BB 4059   4.388  24.920  15.440 -0.0198 -0.2210  0.1255
   52GLU    SC1 4060   4.400  24.907  15.802  0.0764  0.2301 -0.0989
   53GLU     BB 4061   4.343  25.095  15.231  0.2387 -0.1316  0.3107
   53GLU    SC1 4062   4.663  25.164  14.966  0.2008  0.2530 -0.0588
   54LYS     BB 4063   4.176  25.360  15.192 -0.1334  0.0163  0.0217
   54LYS    SC1 4064   4.073  25.325  14.897  0.1691 -0.2057 -0.2370
   54LYS    SC2 4065   3.973  25.463  14.599  0.0463 -0.0341 -0.2237
   55GLU     BB 4066   4.227  25.672  15.303 -0.3276 -0.0050 -0.0809
   55GLU    SC1 4067   4.113  25.679  15.656  0.2188 -0.1125  0.5432
   56GLU     BB 4068   3.980  25.862  15.182  0.1991 -0.1429  0.1131
   56GLU    SC1 4069   4.124  25.878  14.839  0.0626 -0.0548  0.1830
   57PRO     BB 4070   3.848  25.992  15.401  0.4190  0.2587  0.3445
   57PRO    SC1 4071   3.972  26.301  15.452  0.0514  0.2289 -0.0505
   58LYS     BB 4072   3.536  25.950  15.494  0.1013  0.3246 -0.0635
   58LYS    SC1 4073   3.687  26.058  15.779  0.1809  0.5226 -0.2158
   58LYS    SC2 4074   4.027  26.100  15.884  0.3724 -0.1205  0.0782
   59GLU     BB 4075   3.329  25.740  15.332  0.0568 -0.1126  0.3613
   59GLU    SC1 4076   3.094  26.095  15.229 -0.0974 -0.1749 -0.0151
   60GLU     BB 4077   3.400  25.453  15.338 -0.0258  0.3085 -0.0647
   60GLU    SC1 4078   3.561  25.425  15.703  0.0432 -0.4850 -0.0232
   61GLU     BB 4079   3.280  25.169  15.288 -0.2861  0.1643  0.0900
   61GLU    SC1 4080   3.277  25.228  14.899  0.2825 -0.1639  0.3750
    1LYS     BB 4081  11.551  17.457   7.486  0.2147  0.2726 -0.1510
    1LYS    SC1 4082  11.321  17.609   7.327 -0.1939  0.2584  0.0921
    1LYS    SC2 4083  10.968  17.652   7.225 -0.0836  0.1582 -0.0187
    2LYS     BB 4084  11.525  17.477   7.792 -0.4098  0.2124 -0.2063
    2LYS    SC1 4085  11.475  17.758   7.907  0.0023  0.1157  0.0574
    2LYS    SC2 4086  11.395  18.081   7.892  0.0684  0.0747 -0.0575
    3CYS     BB 4087  11.572  17.275   8.062 -0.3252 -0.1111 -0.0836
    3CYS    SC1 4088  11.771  17.330   8.347  0.3651 -0.1050  0.1628
    4LEU     BB 4089  11.661  16.981   8.065 -0.2416 -0.1354  0.5147
    4LEU    SC1 4090  12.053  17.073   8.090  0.1812 -0.2496  0.5156
    5PHE     BB 4091  11.478  16.696   8.034 -0.1550 -0.0738  0.2989
    5PHE    SC1 4092  11.705  16.499   8.004 -0.1228 -0.2420  0.1877
    5PHE    SC2 4093  11.976  16.398   8.182 -0.0440 -0.1611  0.1147
    5PHE    SC3 4094  11.870  16.658   8.255 -0.0426 -0.1501  0.0779
    6LYS     BB 4095  11.460  16.572   8.375 -0.3335  0.0643  0.1695
    6LYS    SC1 4096  11.618  16.848   8.457  0.2155  0.0864 -0.3644
    6LYS    SC2 4097  11.633  17.088   8.662 -0.2592  0.0171 -0.2515
    7LYS     BB 4098  11.660  16.329   8.447  0.1662 -0.2801 -0.0325
    7LYS    SC1 4099  11.480  16.207   8.661  0.3718 -0.0650  0.2591
    7LYS    SC2 4100  11.264  16.286   8.904 -0.2393 -0.1449 -0.0769
    8LYS     BB 4101  11.950  16.238   8.547  0.1699 -0.0014 -0.1368
    8LYS    SC1 4102  11.932  16.252   8.848  0.1535  0.3090  0.1484
    8LYS    SC2 4103  11.873  16.340   9.183 -0.1848  0.0506 -0.1792
    9ASN     BB 4104  12.080  15.951   8.490 -0.1076  0.0240 -0.1041
    9ASN    SC1 4105  12.183  15.823   8.796  0.1290 -0.1187 -0.2284
   10LYS     BB 4106  12.100  15.782   8.263  0.1459  0.2218  0.1052
   10LYS    SC1 4107  11.955  15.542   8.367 -0.0965  0.0605  0.1765
   10LYS    SC2 4108  11.880  15.522   8.729  0.0262 -0.3717  0.2417
   11LYS     BB 4109  12.104  15.845   7.939 -0.0399  0.0827  0.1201
   11LYS    SC1 4110  11.900  15.662   7.839  0.0253  0.2286  0.3510
   11LYS    SC2 4111  12.032  15.362   7.919 -0.2598 -0.0467  0.0029
   12LYS     BB 4112  11.921  16.122   7.861  0.1830  0.1843 -0.0610
   12LYS    SC1 4113  11.674  15.983   8.095  0.0286 -0.3332 -0.0001
   12LYS    SC2 4114  11.371  16.199   8.073  0.2519  0.0586  0.3193
   13GLY     BB 4115  12.040  16.386   7.623  0.5041 -0.2007 -0.2042
   14LYS     BB 4116  11.941  16.342   7.282  0.1737 -0.2070 -0.0661
   14LYS    SC1 4117  11.786  16.603   7.344 -0.3276  0.0810  0.1142
   14LYS    SC2 4118  11.735  16.735   7.644  0.0769  0.1598 -0.2058
   15GLU     BB 4119  12.020  16.080   7.048 -0.1193 -0.2227 -0.0451
   15GLU    SC1 4120  11.650  15.903   6.960  0.0298 -0.0038 -0.3791
   16LYS     BB 4121  12.310  15.834   7.129  0.0073 -0.1536 -0.1167
   16LYS    SC1 4122  12.459  16.088   6.994 -0.0373  0.1431 -0.0206
   16LYS    SC2 4123  12.635  16.372   6.961 -0.0230 -0.1954  0.0649
   17GLY     BB 4124  12.435  15.614   6.908  0.1111  0.0716  0.0323
   18GLY     BB 4125  12.769  15.546   6.901 -0.0217 -0.0346  0.9105
   19LYS     BB 4126  12.932  15.608   7.200  0.0432 -0.2450 -0.2634
   19LYS    SC1 4127  12.677  15.598   7.349  0.0319  0.1088  0.0480
   19LYS    SC2 4128  12.591  15.885   7.590  0.0570 -0.1583  0.0726
   20ASN     BB 4129  13.005  15.938   7.227 -0.2787  0.2594  0.1683
   20ASN    SC1 4130  13.064  16.113   6.919  0.1042 -0.1932 -0.2616
   21ALA     BB 4131  13.306  15.827   7.372  0.1446 -0.2114  0.1739
   21ALA    SC1 4132  13.354  16.088   7.419 -0.0044 -0.1888  0.2086
   22ILE     BB 4133  13.525  15.663   7.179 -0.0097 -0.1238 -0.4501
   22ILE    SC1 4134  13.321  15.420   7.053  0.1777 -0.3398 -0.3424
   23ASN     BB 4135  13.845  15.721   7.132  0.2907  0.2859  0.2138
   23ASN    SC1 4136  13.993  15.663   7.430 -0.1257 -0.3386 -0.1193
   24MET     BB 4137  14.045  15.523   6.969  0.2276 -0.1795 -0.1166
   24MET    SC1 4138  13.861  15.188   6.859 -0.1068  0.0919 -0.1653
   25LYS     BB 4139  14.182  15.559   6.682 -0.0421 -0.0371  0.0759
   25LYS    SC1 4140  14.278  15.266   6.710 -0.0907  0.1858 -0.2780
   25LYS    SC2 4141  14.243  14.900   6.576  0.0316 -0.2206  0.1333
   26ASP     BB 4142  13.908  15.590   6.470 -0.0291  0.0833 -0.0671
   26ASP    SC1 4143  13.944  15.697   6.162  0.1392  0.0265 -0.2199
   27VAL     BB 4144  13.615  15.792   6.462  0.3132  0.5325 -0.0881
   27VAL    SC1 4145  13.667  15.878   6.736 -0.1178 -0.0437  0.1962
   28LYS     BB 4146  13.389  15.733   6.248 -0.1562  0.1062 -0.1038
   28LYS    SC1 4147  13.320  16.007   6.041  0.0427  0.1325  0.1920
   28LYS    SC2 4148  13.327  16.267   5.819 -0.1166  0.4792 -0.1398
   29ASP     BB 4149  13.233  15.475   6.167 -0.0327 -0.1799 -0.1080
   29ASP    SC1 4150  12.958  15.497   6.340 -0.3577 -0.1723 -0.1618
   30LEU     BB 4151  13.118  15.476   5.853 -0.2589  0.1257 -0.0589
   30LEU    SC1 4152  13.067  15.162   5.787 -0.1784  0.2367  0.0908
   31GLY     BB 4153  13.081  15.845   5.766  0.3005 -0.2180  0.2961
   32LYS     BB 4154  12.826  15.885   5.595  0.0243 -0.4073 -0.0530
   32LYS    SC1 4155  12.873  15.859   5.309 -0.2393 -0.4061  0.3769
   32LYS    SC2 4156  13.052  15.870   5.037 -0.0686 -0.0796 -0.1039
   33THR     BB 4157  12.528  15.925   5.649 -0.0569 -0.0603 -0.0981
   33THR    SC1 4158  12.336  15.832   5.430 -0.0300  0.0924 -0.1888
   34MET     BB 4159  12.402  16.121   5.862  0.2202  0.0070 -0.2882
   34MET    SC1 4160  12.459  15.974   6.179 -0.0094  0.1644  0.0489
   35LYS     BB 4161  12.077  16.050   5.898  0.4161  0.0562  0.0219
   35LYS    SC1 4162  11.979  15.937   6.137  0.0441 -0.1266 -0.0041
   35LYS    SC2 4163  11.743  15.655   6.051  0.1797 -0.1101 -0.0827
   36ASP     BB 4164  11.910  15.904   5.649 -0.0073 -0.1659 -0.1868
   36ASP    SC1 4165  11.755  16.134   5.448 -0.0089 -0.1119  0.2863
   37GLN     BB 4166  11.683  15.674   5.589 -0.0969 -0.3434  0.2350
   37GLN    SC1 4167  11.782  15.321   5.700  0.0872 -0.0878  0.0062
   38ALA     BB 4168  11.389  15.816   5.510  0.1990 -0.3022 -0.1956
   38ALA    SC1 4169  11.229  15.808   5.727  0.1270  0.0952 -0.2271
   39LEU     BB 4170  11.157  15.712   5.300  0.0665 -0.0336 -0.4697
   39LEU    SC1 4171  10.941  15.655   5.591 -0.2378 -0.0704 -0.2532
   40LYS     BB 4172  11.151  15.389   5.198 -0.2367  0.6259 -0.2169
   40LYS    SC1 4173  10.819  15.404   5.256 -0.1082  0.0875  0.2937
   40LYS    SC2 4174  10.581  15.147   5.212  0.2679 -0.1330 -0.3088
   41ASP     BB 4175  11.397  15.396   4.988 -0.0348 -0.1434  0.0221
   41ASP    SC1 4176  11.622  15.326   5.227 -0.1327  0.3376 -0.2207
   42ASP     BB 4177  11.440  15.581   4.721  0.0982  0.1784 -0.1882
   42ASP    SC1 4178  11.316  15.300   4.573  0.0273 -0.0646  0.6170
   43ASP     BB 4179  11.690  15.820   4.600  0.1057 -0.0008 -0.3042
   43ASP    SC1 4180  11.920  15.621   4.554  0.2341  0.1006  0.0577
   44ALA     BB 4181  11.795  16.111   4.717 -0.0797  0.2921  0.1917
   44ALA    SC1 4182  12.027  16.065   4.587 -0.2543 -0.1889  0.0258
   45GLU     BB 4183  11.767  16.235   4.983  0.0768  0.0273  0.1289
   45GLU    SC1 4184  12.125  16.378   4.943  0.2816 -0.1433 -0.1821
   46THR     BB 4185  11.568  16.446   5.114  0.0947  0.4378 -0.5727
   46THR    SC1 4186  11.783  16.559   5.299 -0.2885  0.2165  0.0368
   47GLY     BB 4187  11.313  16.218   5.207  0.1805 -0.4451 -0.0621
   48LEU     BB 4188  11.002  16.312   5.166  0.3069 -0.0802  0.0421
   48LEU    SC1 4189  10.896  15.987   5.120 -0.1318 -0.1218  0.0367
   49THR     BB 4190  10.720  16.446   5.301 -0.0249  0.0032 -0.2504
   49THR    SC1 4191  10.591  16.678   5.451 -0.1725 -0.0673 -0.2657
   50ASP     BB 4192  10.556  16.582   5.020  0.2557 -0.3287  0.0876
   50ASP    SC1 4193  10.802  16.699   4.846  0.0525  0.1493 -0.2037
   51GLY     BB 4194  10.322  16.552   4.806  0.3595 -0.2654  0.2343
   52GLU     BB 4195  10.186  16.267   4.752  0.5095 -0.0001  0.1219
   52GLU    SC1 4196   9.854  16.279   4.548  0.0843  0.1532  0.4114
   53GLU     BB 4197  10.143  16.029   4.946 -0.0317  0.2730 -0.0243
   53GLU    SC1 4198  10.142  16.317   5.222 -0.1897 -0.0342 -0.0111
   54LYS     BB 4199   9.943  15.815   4.832 -0.1583 -0.0348 -0.0314
   54LYS    SC1 4200   9.778  15.614   5.036 -0.0719 -0.3009 -0.0729
   54LYS    SC2 4201   9.479  15.470   4.929 -0.0103  0.2727  0.2885
   55GLU     BB 4202   9.871  15.741   4.524  0.0481  0.1903 -0.1437
   55GLU    SC1 4203   9.721  15.403   4.551 -0.0765  0.4438 -0.3116
   56GLU     BB 4204   9.928  15.857   4.188 -0.0675 -0.1551 -0.1173
   56GLU    SC1 4205   9.665  15.657   4.095 -0.1407 -0.1273  0.1361
   57PRO     BB 4206  10.212  16.096   4.144  0.1056 -0.0390  0.2690
   57PRO    SC1 4207  10.427  16.178   4.360 -0.0348 -0.2361  0.1233
   58LYS     BB 4208  10.114  16.336   3.897  0.0794 -0.1655 -0.0875
   58LYS    SC1 4209  10.269  16.617   3.971  0.2944 -0.2858  0.3224
   58LYS    SC2 4210  10.122  16.912   3.979  0.0162 -0.2310 -0.1918
   59GLU     BB 4211  10.018  16.412   3.582 -0.2868 -0.3932 -0.3299
   59GLU    SC1 4212   9.701  16.265   3.543  0.1040 -0.0125  0.0842
   60GLU     BB 4213  10.209  16.680   3.505  0.0411 -0.0985 -0.1133
   60GLU    SC1 4214  10.491  16.383   3.465 -0.0635 -0.2088  0.0636
   61GLU     BB 4215  10.252  16.949   3.560 -0.1388 -0.2475  0.2972
   61GLU    SC1 4216  10.428  17.226   3.752  0.0007 -0.0224 -0.2383
    1LYS     BB 4217   2.449  25.369  21.725 -0.2145 -0.2800  0.0493
    1LYS    SC1 4218   2.242  25.150  21.584 -0.0334  0.1520 -0.0179
    1LYS    SC2 4219   2.164  24.847  21.448 -0.1327  0.0345 -0.0182
    2LYS     BB 4220   2.246  25.586  21.671  0.0658  0.3964 -0.0771
    2LYS    SC1 4221   2.205  25.906  21.564  0.1530  0.0731  0.0937
    2LYS    SC2 4222   2.246  26.200  21.377 -0.0842 -0.0447 -0.0412
    3CYS     BB 4223   2.025  25.650  21.943 -0.0330 -0.1620  0.0636
    3CYS    SC1 4224   1.777  25.428  21.913  0.5433 -0.2943  0.3365
    4LEU     BB 4225   1.757  25.862  21.807 -0.1610  0.1877 -0.0523
    4LEU    SC1 4226   1.652  25.589  21.580 -0.2759  0.4293 -0.4092
    5PHE     BB 4227   1.570  26.046  22.001 -0.2179  0.1173  0.1551
    5PHE    SC1 4228   1.400  26.252  21.857 -0.0499 -0.0575  0.2799
    5PHE    SC2 4229   1.521  26.560  21.777 -0.3076  0.0488  0.2867
    5PHE    SC3 4230   1.446  26.394  21.551  0.2605 -0.1950  0.2596
    6LYS     BB 4231   1.707  26.354  22.152 -0.0502 -0.2644 -0.0049
    6LYS    SC1 4232   1.538  26.432  22.418  0.1177  0.3127  0.2281
    6LYS    SC2 4233   1.475  26.567  22.746 -0.0895 -0.4757 -0.2422
    7LYS     BB 4234   1.911  26.579  22.106  0.2264 -0.0717  0.0591
    7LYS    SC1 4235   1.751  26.818  21.981 -0.0003  0.0417 -0.1772
    7LYS    SC2 4236   1.445  27.057  21.927  0.3701 -0.2388  0.1537
    8LYS     BB 4237   2.288  26.639  22.075  0.2029  0.0296  0.3553
    8LYS    SC1 4238   2.241  26.924  21.891  0.1553 -0.0220 -0.3819
    8LYS    SC2 4239   2.368  27.063  21.568  0.1212  0.1591  0.0920
    9ASN     BB 4240   2.535  26.455  22.121 -0.1766 -0.0076 -0.0378
    9ASN    SC1 4241   2.552  26.179  22.360 -0.4430 -0.1041 -0.2489
   10LYS     BB 4242   2.787  26.330  21.947  0.0917 -0.0337 -0.0648
   10LYS    SC1 4243   3.006  26.458  21.741  0.3042 -0.1334 -0.0932
   10LYS    SC2 4244   2.955  26.684  21.425  0.2247  0.5349 -0.1337
   11LYS     BB 4245   3.053  26.249  22.170 -0.1138 -0.1161 -0.0158
   11LYS    SC1 4246   2.931  25.939  22.151  0.0185 -0.2051 -0.3423
   11LYS    SC2 4247   2.742  25.744  22.370 -0.2688  0.5764  0.0609
   12LYS     BB 4248   3.388  26.177  22.114 -0.1858  0.1738 -0.1210
   12LYS    SC1 4249   3.482  26.447  22.225  0.0594 -0.0012 -0.0022
   12LYS    SC2 4250   3.338  26.662  22.478  0.1272 -0.0713 -0.0836
   13GLY     BB 4251   3.399  25.848  22.188 -0.2139  0.0196 -0.0645
   14LYS     BB 4252   3.225  25.706  22.384 -0.0996 -0.2056 -0.0145
   14LYS    SC1 4253   3.180  25.379  22.301 -0.0649 -0.3792 -0.0049
   14LYS    SC2 4254   3.096  25.156  22.041 -0.2199  0.2848  0.3024
   15GLU     BB 4255   3.290  25.866  22.689 -0.1866  0.0548  0.1680
   15GLU    SC1 4256   3.297  26.237  22.642  0.0427 -0.0072  0.0915
   16LYS     BB 4257   3.308  25.754  22.977 -0.0128 -0.4682 -0.1103
   16LYS    SC1 4258   3.569  25.538  22.978  0.2125  0.2487 -0.1292
   16LYS    SC2 4259   3.929  25.537  22.912  0.0743 -0.1618 -0.1767
   17GLY     BB 4260   3.443  26.038  23.079 -0.3710  0.0071  0.0459
   18GLY     BB 4261   3.634  26.132  23.355 -0.2578  0.0035 -0.1255
   19LYS     BB 4262   3.799  26.049  23.692 -0.1704  0.2560 -0.0616
   19LYS    SC1 4263   3.921  25.747  23.771 -0.0255 -0.0405 -0.0192
   19LYS    SC2 4264   4.038  25.423  23.693 -0.0980 -0.0611 -0.1099
   20ASN     BB 4265   3.770  26.102  24.047 -0.3005  0.1394  0.0501
   20ASN    SC1 4266   3.782  26.420  24.168  0.4039  0.1605 -0.0534
   21ALA     BB 4267   3.652  25.831  24.131 -0.0913 -0.0106 -0.0425
   21ALA    SC1 4268   3.821  25.648  24.235 -0.4600 -0.3228  0.0297
   22ILE     BB 4269   3.426  25.742  23.892 -0.0492 -0.2535 -0.2861
   22ILE    SC1 4270   3.379  25.426  24.013 -0.1130 -0.1463 -0.0233
   23ASN     BB 4271   3.113  25.838  23.913 -0.0033 -0.1754  0.2285
   23ASN    SC1 4272   2.975  26.126  23.714 -0.1620  0.1932 -0.0689
   24MET     BB 4273   2.933  25.571  23.899 -0.0899 -0.1454  0.0228
   24MET    SC1 4274   3.234  25.434  23.541 -0.0274  0.1460 -0.0809
   25LYS     BB 4275   2.799  25.508  24.176  0.0124  0.0499 -0.0893
   25LYS    SC1 4276   2.943  25.247  24.234  0.0556  0.0926 -0.2851
   25LYS    SC2 4277   3.010  24.916  24.275  0.0068  0.0480 -0.1482
   26ASP     BB 4278   2.496  25.477  24.186  0.1556 -0.1089  0.0162
   26ASP    SC1 4279   2.410  25.771  24.257 -0.1239  0.1123 -0.3643
   27VAL     BB 4280   2.275  25.397  23.986 -0.2483 -0.0624 -0.1119
   27VAL    SC1 4281   2.187  25.205  24.187  0.0884  0.0174  0.1190
   28LYS     BB 4282   2.171  25.673  23.851 -0.2586 -0.0158  0.3181
   28LYS    SC1 4283   1.946  25.806  23.959 -0.1524 -0.0551 -0.1055
   28LYS    SC2 4284   1.686  26.014  24.028  0.0511  0.0974  0.1411
   29ASP     BB 4285   2.202  25.803  23.563  0.1413 -0.0174  0.3198
   29ASP    SC1 4286   1.920  26.014  23.461 -0.1240  0.0003 -0.5348
   30LEU     BB 4287   2.425  25.704  23.359 -0.0451  0.0883  0.3341
   30LEU    SC1 4288   2.443  25.917  23.071  0.2449 -0.2929  0.2078
   31GLY     BB 4289   2.397  25.376  23.276  0.0725 -0.0802 -0.1193
   32LYS     BB 4290   2.239  25.254  23.555  0.0202  0.3081  0.1100
   32LYS    SC1 4291   2.034  25.395  23.493  0.2663 -0.0353  0.1537
   32LYS    SC2 4292   1.791  25.435  23.245  0.2120  0.1086 -0.0635
   33THR     BB 4293   2.413  25.052  23.679  0.0656 -0.0922 -0.1266
   33THR    SC1 4294   2.642  25.169  23.844 -0.1646  0.1287  0.0435
   34MET     BB 4295   2.426  24.772  23.548  0.3365  0.0367 -0.1693
   34MET    SC1 4296   2.612  24.851  23.247  0.0633  0.1987 -0.5185
   35LYS     BB 4297   2.186  24.550  23.463  0.0612  0.1123  0.1148
   35LYS    SC1 4298   2.338  24.315  23.403 -0.1705  0.3027 -0.2525
   35LYS    SC2 4299   2.591  24.070  23.444 -0.0350  0.1205 -0.0977
   36ASP     BB 4300   1.902  24.583  23.227  0.2561  0.2725 -0.0066
   36ASP    SC1 4301   1.943  24.820  22.987 -0.5684 -0.2073  0.0856
   37GLN     BB 4302   1.719  24.325  23.130  0.0484 -0.0025 -0.0356
   37GLN    SC1 4303   1.992  24.099  23.228 -0.0521  0.1977  0.1647
   38ALA     BB 4304   1.466  24.557  23.068  0.1695 -0.1306  0.0618
   38ALA    SC1 4305   1.521  24.686  23.299  0.0643  0.3717 -0.1804
   39LEU     BB 4306   1.149  24.436  23.161  0.2090  0.0236  0.0070
   39LEU    SC1 4307   1.302  24.432  23.464  0.1611  0.0855  0.1334
   40LYS     BB 4308   0.940  24.218  23.173 -0.2450  0.1336 -0.1813
   40LYS    SC1 4309   1.044  24.024  23.398  0.2756  0.0119 -0.1886
   40LYS    SC2 4310   0.793  23.824  23.516  0.0744  0.2704  0.2534
   41ASP     BB 4311   0.623  24.217  23.288  0.2946  0.1395  0.0501
   41ASP    SC1 4312   0.554  24.245  22.931 -0.1043  0.0036 -0.0976
   42ASP     BB 4313   0.447  24.445  23.359 -0.0573 -0.1218  0.2253
   42ASP    SC1 4314   0.313  24.377  23.643 -0.3917  0.2039 -0.2562
   43ASP     BB 4315   0.371  24.679  23.110 -0.0833  0.0738  0.4630
   43ASP    SC1 4316   0.564  24.920  22.993  0.1950 -0.0150  0.0596
   44ALA     BB 4317   0.041  24.580  23.010 -0.2185  0.1945  0.1282
   44ALA    SC1 4318   0.075  24.729  22.788  0.3377  0.1138  0.1452
   45GLU     BB 4319  -0.029  24.321  22.841  0.1614  0.0713  0.1367
   45GLU    SC1 4320  -0.412  24.227  22.904  0.4321  0.0687 -0.2128
   46THR     BB 4321   0.236  24.171  22.606  0.0879 -0.0426  0.1511
   46THR    SC1 4322   0.010  24.005  22.484  0.0483  0.2070 -0.1264
   47GLY     BB 4323   0.402  24.236  22.318 -0.1273 -0.2168 -0.0357
   48LEU     BB 4324   0.553  23.987  22.185  0.3727  0.1236 -0.1020
   48LEU    SC1 4325   0.886  24.144  22.227  0.0097 -0.0911 -0.0438
   49THR     BB 4326   0.317  23.766  22.295  0.1409 -0.3074 -0.1465
   49THR    SC1 4327   0.201  23.706  22.019 -0.2984 -0.0402 -0.0312
   50ASP     BB 4328   0.312  23.436  22.430 -0.3130 -0.2537 -0.0740
   50ASP    SC1 4329   0.555  23.459  22.681 -0.2606  0.0780  0.0920
   51GLY     BB 4330   0.024  23.348  22.632  0.3073 -0.2219 -0.0824
   52GLU     BB 4331  -0.095  23.090  22.460 -0.0727 -0.0809 -0.1454
   52GLU    SC1 4332  -0.425  23.262  22.561 -0.0767  0.1456 -0.1921
   53GLU     BB 4333   0.112  22.930  22.231 -0.0153 -0.1969  0.2357
   53GLU    SC1 4334   0.121  23.266  22.018 -0.1147  0.1087 -0.1824
   54LYS     BB 4335   0.017  22.604  22.156  0.2022 -0.3337 -0.1444
   54LYS    SC1 4336  -0.192  22.644  21.922  0.1946 -0.1148  0.0605
   54LYS    SC2 4337  -0.490  22.800  21.898 -0.4056  0.0546  0.4689
   55GLU     BB 4338  -0.189  22.391  22.332 -0.0029 -0.0891 -0.2096
   55GLU    SC1 4339  -0.519  22.345  22.122  0.1045  0.4917  0.0181
   56GLU     BB 4340  -0.144  22.248  22.618  0.0952 -0.0510 -0.5075
   56GLU    SC1 4341  -0.300  22.401  22.909 -0.3251 -0.1927 -0.2007
   57PRO     BB 4342   0.128  22.117  22.546 -0.0968 -0.4174  0.1038
   57PRO    SC1 4343   0.095  21.814  22.549 -0.0039 -0.2414  0.1872
   58LYS     BB 4344   0.249  22.142  22.209 -0.1006  0.0054 -0.2537
   58LYS    SC1 4345   0.429  21.882  22.131 -0.0754  0.0166  0.0865
   58LYS    SC2 4346   0.752  21.882  22.036 -0.2700 -0.1400  0.0883
   59GLU     BB 4347   0.516  22.308  22.031  0.1352  0.1502  0.1997
   59GLU    SC1 4348   0.540  22.647  22.264  0.1365  0.3003  0.0815
   60GLU     BB 4349   0.692  22.236  21.772 -0.2854 -0.0255  0.2694
   60GLU    SC1 4350   0.360  22.072  21.613  0.0152  0.2039 -0.1684
   61GLU     BB 4351   0.738  22.582  21.618 -0.1346  0.0274  0.0091
   61GLU    SC1 4352   1.044  22.427  21.355  0.0901 -0.1338 -0.0047
    1LYS     BB 4353   9.641  11.428   3.045  0.2585 -0.0814 -0.0987
    1LYS    SC1 4354   9.813  11.141   3.081  0.0833 -0.3227  0.0822
    1LYS    SC2 4355  10.162  11.035   3.052  0.4031 -0.5111 -0.6121
    2LYS     BB 4356   9.328  11.343   3.192  0.0304 -0.1050 -0.0251
    2LYS    SC1 4357   9.209  11.667   3.137 -0.1540  0.2154 -0.2772
    2LYS    SC2 4358   9.051  11.914   3.290 -0.0553 -0.4014 -0.0948
    3CYS     BB 4359   9.133  11.154   3.106  0.3182 -0.2231  0.6419
    3CYS    SC1 4360   8.901  11.285   2.879 -0.0823 -0.1945 -0.2882
    4LEU     BB 4361   8.975  10.892   3.121 -0.0029 -0.2467  0.0700
    4LEU    SC1 4362   9.154  10.719   2.916  0.1524  0.0940  0.3089
    5PHE     BB 4363   9.007  10.668   3.350 -0.1347 -0.1194  0.2212
    5PHE    SC1 4364   8.956  10.425   3.168 -0.0826 -0.1364  0.1604
    5PHE    SC2 4365   9.118  10.291   2.901 -0.0022  0.1744  0.0490
    5PHE    SC3 4366   9.173  10.163   3.156  0.3376  0.2067 -0.0026
    6LYS     BB 4367   8.975  10.653   3.703 -0.2361  0.2760 -0.4003
    6LYS    SC1 4368   9.105  10.452   3.915  0.1400  0.4122  0.0150
    6LYS    SC2 4369   9.430  10.238   3.869  0.1238 -0.2489 -0.1179
    7LYS     BB 4370   8.693  10.512   3.756  0.1269 -0.0301 -0.2078
    7LYS    SC1 4371   8.605  10.481   3.427 -0.0362  0.0410 -0.4029
    7LYS    SC2 4372   8.444  10.635   3.165 -0.0716 -0.0079 -0.4760
    8LYS     BB 4373   8.424  10.645   3.899 -0.2249  0.0467  0.0401
    8LYS    SC1 4374   8.699  10.743   4.152  0.0617  0.1887  0.2069
    8LYS    SC2 4375   8.766  11.037   4.286  0.1912 -0.1629 -0.2653
    9ASN     BB 4376   8.113  10.620   3.914 -0.1019 -0.0828 -0.1048
    9ASN    SC1 4377   8.065  10.968   3.952 -0.3457  0.2067 -0.1244
   10LYS     BB 4378   7.936  10.414   4.003 -0.0466 -0.0493  0.2510
   10LYS    SC1 4379   7.964  10.210   3.796  0.2052 -0.0387  0.0138
   10LYS    SC2 4380   7.767  10.244   3.533 -0.0103 -0.2345 -0.2700
   11LYS     BB 4381   7.870  10.296   4.293 -0.0182 -0.0423  0.2687
   11LYS    SC1 4382   7.893  10.010   4.166  0.3057 -0.1047  0.0736
   11LYS    SC2 4383   7.596   9.831   4.161 -0.3379  0.4201  0.1009
   12LYS     BB 4384   8.016  10.442   4.531  0.0850 -0.1282 -0.0126
   12LYS    SC1 4385   8.073  10.188   4.722 -0.0537  0.1733  0.1632
   12LYS    SC2 4386   8.237  10.136   5.048 -0.3510  0.0718 -0.5280
   13GLY     BB 4387   7.908  10.734   4.696  0.0653 -0.3758 -0.3039
   14LYS     BB 4388   8.141  10.930   4.870  0.1073  0.1339  0.0654
   14LYS    SC1 4389   8.146  11.228   4.770 -0.0218 -0.1087  0.0523
   14LYS    SC2 4390   7.831  11.304   4.680 -0.0832 -0.4402  0.1656
   15GLU     BB 4391   8.229  10.779   5.170 -0.2984  0.1794  0.0794
   15GLU    SC1 4392   8.572  10.855   5.046  0.0247 -0.3214  0.0269
   16LYS     BB 4393   8.086  10.870   5.411 -0.0164  0.0751 -0.2779
   16LYS    SC1 4394   8.202  10.727   5.679 -0.1217 -0.0258 -0.2440
   16LYS    SC2 4395   8.140  10.466   5.922 -0.1420 -0.2535 -0.5192
   17GLY     BB 4396   7.796  11.002   5.440 -0.0838 -0.0298  0.2699
   18GLY     BB 4397   7.520  10.904   5.484  0.2324  0.0814  0.4500
   19LYS     BB 4398   7.267  11.076   5.722 -0.1325  0.3617  0.2773
   19LYS    SC1 4399   6.942  11.014   5.692 -0.0676 -0.0106  0.0508
   19LYS    SC2 4400   6.658  11.048   5.594 -0.1630  0.2468  0.1821
   20ASN     BB 4401   7.237  11.100   6.069  0.0836  0.2545  0.1375
   20ASN    SC1 4402   7.346  11.481   6.003 -0.1496 -0.3034 -0.5275
   21ALA     BB 4403   7.557  11.069   6.200 -0.0492  0.0870  0.3832
   21ALA    SC1 4404   7.664  11.251   6.031 -0.1829 -0.0297  0.1673
   22ILE     BB 4405   7.730  10.842   6.359  0.1499  0.3533 -0.1850
   22ILE    SC1 4406   7.403  10.748   6.331  0.3143 -0.2793 -0.1334
   23ASN     BB 4407   7.658  10.991   6.641  0.2708  0.0809  0.2732
   23ASN    SC1 4408   7.738  10.765   6.821  0.1111  0.1344 -0.2909
   24MET     BB 4409   7.771  11.250   6.789  0.1124 -0.0310 -0.3183
   24MET    SC1 4410   7.468  11.394   6.919  0.0581 -0.2684  0.2221
   25LYS     BB 4411   7.914  11.195   7.042  0.0097 -0.0088 -0.2490
   25LYS    SC1 4412   7.681  11.076   7.231  0.1284 -0.0897  0.2113
   25LYS    SC2 4413   7.364  10.948   7.091  0.1257 -0.0266 -0.1999
   26ASP     BB 4414   8.091  10.922   7.105  0.0515 -0.1805 -0.5478
   26ASP    SC1 4415   8.098  10.903   7.457  0.2119  0.0078  0.2909
   27VAL     BB 4416   8.327  10.763   6.931 -0.2017  0.0585 -0.1153
   27VAL    SC1 4417   8.580  10.757   7.076 -0.1846 -0.2308 -0.1520
   28LYS     BB 4418   8.346  10.518   6.731 -0.0640 -0.0862 -0.1860
   28LYS    SC1 4419   8.418  10.231   6.813  0.2574  0.0439 -0.0453
   28LYS    SC2 4420   8.465   9.913   7.024  0.0614  0.1559  0.0198
   29ASP     BB 4421   8.091  10.476   6.582  0.1161  0.1107  0.1765
   29ASP    SC1 4422   8.152  10.720   6.315 -0.3456  0.1337  0.1627
   30LEU     BB 4423   7.825  10.214   6.702  0.0624  0.1880  0.1514
   30LEU    SC1 4424   7.627  10.413   6.489 -0.2553 -0.1094  0.1877
   31GLY     BB 4425   7.630  10.283   6.953  0.0221 -0.1464 -0.0742
   32LYS     BB 4426   7.580  10.119   7.223  0.3420  0.1000 -0.2660
   32LYS    SC1 4427   7.806  10.227   7.464  0.4435 -0.0920  0.0791
   32LYS    SC2 4428   8.032  10.222   7.728  0.1579  0.1563 -0.0095
   33THR     BB 4429   7.580   9.835   7.066 -0.1686  0.1467 -0.0945
   33THR    SC1 4430   7.734   9.776   6.810 -0.3571 -0.1732 -0.1399
   34MET     BB 4431   7.341   9.582   7.075  0.1144 -0.3207 -0.1747
   34MET    SC1 4432   7.012   9.717   6.965  0.1379 -0.0863  0.0221
   35LYS     BB 4433   7.458   9.300   6.905 -0.0255 -0.1376 -0.0104
   35LYS    SC1 4434   7.755   9.357   7.053 -0.0645 -0.0224 -0.0618
   35LYS    SC2 4435   8.015   9.610   7.110 -0.0738  0.3707  0.0432
   36ASP     BB 4436   7.285   9.157   6.669  0.2301  0.0385 -0.0939
   36ASP    SC1 4437   7.083   9.362   6.562  0.3286 -0.1495  0.0192
   37GLN     BB 4438   7.432   9.063   6.424 -0.3125  0.0417 -0.1004
   37GLN    SC1 4439   7.504   9.353   6.197 -0.2150 -0.2095 -0.2941
   38ALA     BB 4440   7.708   8.914   6.402 -0.1290  0.0888 -0.2299
   38ALA    SC1 4441   7.885   9.103   6.324 -0.0710  0.0402 -0.2171
   39LEU     BB 4442   7.815   8.622   6.455 -0.0344  0.0439  0.0372
   39LEU    SC1 4443   8.114   8.754   6.322 -0.1117 -0.1041 -0.3678
   40LYS     BB 4444   7.664   8.352   6.481  0.1751 -0.2475 -0.0585
   40LYS    SC1 4445   7.732   8.170   6.728  0.1232  0.0061 -0.0701
   40LYS    SC2 4446   8.048   8.135   6.823  0.2219  0.0959  0.1155
   41ASP     BB 4447   7.503   8.160   6.286  0.2461  0.0589  0.1229
   41ASP    SC1 4448   7.787   8.156   6.092  0.2941  0.3228  0.1269
   42ASP     BB 4449   7.254   8.157   6.131  0.1548  0.1831  0.2234
   42ASP    SC1 4450   7.058   7.948   6.288  0.0940  0.2163  0.1182
   43ASP     BB 4451   7.160   8.402   6.007  0.0059 -0.2465 -0.1253
   43ASP    SC1 4452   7.236   8.436   5.676  0.0093 -0.3559 -0.3275
   44ALA     BB 4453   6.851   8.419   6.030 -0.0362 -0.1351 -0.0483
   44ALA    SC1 4454   6.785   8.665   6.121  0.0623 -0.2531  0.3657
   45GLU     BB 4455   6.725   8.234   6.316 -0.0354 -0.2724 -0.3686
   45GLU    SC1 4456   6.459   8.130   6.053 -0.0474  0.0959  0.2157
   46THR     BB 4457   6.628   8.334   6.627  0.0006  0.0511 -0.1685
   46THR    SC1 4458   6.741   8.617   6.631  0.0587  0.0282  0.2500
   47GLY     BB 4459   6.342   8.433   6.711  0.1356  0.0817 -0.0533
   48LEU     BB 4460   6.051   8.509   6.546  0.0165 -0.0121  0.2282
   48LEU    SC1 4461   5.833   8.461   6.807  0.1546  0.3180 -0.1528
   49THR     BB 4462   6.123   8.535   6.221  0.0943 -0.1809 -0.1469
   49THR    SC1 4463   6.414   8.590   6.295 -0.0967 -0.0654  0.6087
   50ASP     BB 4464   5.916   8.574   6.049 -0.1535  0.4281 -0.0746
   50ASP    SC1 4465   5.602   8.402   6.084 -0.2829  0.0059  0.0399
   51GLY     BB 4466   5.995   8.728   5.800  0.0716  0.3157 -0.4993
   52GLU     BB 4467   5.819   8.754   5.533  0.0198 -0.1171 -0.1927
   52GLU    SC1 4468   6.062   8.868   5.184  0.0292  0.0533 -0.3523
   53GLU     BB 4469   5.526   8.765   5.530  0.1405 -0.3037 -0.1328
   53GLU    SC1 4470   5.507   8.983   5.224  0.1460  0.0147 -0.2618
   54LYS     BB 4471   5.339   8.567   5.744 -0.1508 -0.1269  0.0470
   54LYS    SC1 4472   5.101   8.696   5.851 -0.0450  0.3981  0.3474
   54LYS    SC2 4473   5.049   9.045   5.814 -0.1727 -0.0616  0.1336
   55GLU     BB 4474   5.239   8.263   5.661  0.1917  0.2437  0.0679
   55GLU    SC1 4475   4.833   8.254   5.703  0.2348 -0.2430  0.0883
   56GLU     BB 4476   5.276   8.070   5.447  0.0392 -0.2316 -0.1874
   56GLU    SC1 4477   5.547   7.812   5.473 -0.1993  0.0572  0.3834
   57PRO     BB 4478   5.132   7.790   5.700 -0.0434 -0.4527  0.0614
   57PRO    SC1 4479   4.865   7.807   5.485  0.4038 -0.3391 -0.0818
   58LYS     BB 4480   5.286   7.528   5.881  0.3420 -0.2545  0.2294
   58LYS    SC1 4481   5.376   7.324   5.655  0.7766 -0.0055  0.4901
   58LYS    SC2 4482   5.266   7.081   5.412 -0.2271 -0.0050 -0.1054
   59GLU     BB 4483   5.471   7.338   6.108  0.2469  0.0494  0.0432
   59GLU    SC1 4484   5.735   7.551   6.276  0.2218  0.0084  0.1116
   60GLU     BB 4485   5.392   7.062   6.186  0.0624 -0.1112 -0.3312
   60GLU    SC1 4486   5.080   7.021   5.962  0.0001 -0.0666 -0.0283
   61GLU     BB 4487   5.317   6.896   6.428  0.2025 -0.0374  0.0455
   61GLU    SC1 4488   5.641   6.645   6.482  0.2772 -0.0633  0.0843
    1LYS     BB 4489  21.224  11.047  20.433  0.1338  0.3362 -0.0879
    1LYS    SC1 4490  21.299  10.870  20.201 -0.1706  0.1258  0.0787
    1LYS    SC2 4491  21.337  10.726  19.906 -0.0094 -0.4051 -0.2021
    2LYS     BB 4492  20.958  10.919  20.611  0.2092 -0.0124 -0.0278
    2LYS    SC1 4493  20.734  11.077  20.521  0.2850 -0.0746 -0.1299
    2LYS    SC2 4494  20.588  11.340  20.324 -0.1734  0.2088 -0.0720
    3CYS     BB 4495  20.889  10.613  20.712 -0.0236 -0.1174 -0.2682
    3CYS    SC1 4496  20.751  10.515  20.402  0.0307 -0.0534 -0.0586
    4LEU     BB 4497  20.858  10.442  20.990  0.1463  0.0272 -0.0553
    4LEU    SC1 4498  20.529  10.391  20.975  0.0273 -0.4660 -0.0248
    5PHE     BB 4499  20.993  10.182  21.139  0.4053  0.3973 -0.0423
    5PHE    SC1 4500  20.865   9.930  20.973 -0.0286 -0.3046 -0.0099
    5PHE    SC2 4501  20.581   9.942  20.786  0.0339  0.1758 -0.0868
    5PHE    SC3 4502  20.542   9.889  21.069 -0.1092  0.0132 -0.1354
    6LYS     BB 4503  21.253  10.117  21.263 -0.0255 -0.0899  0.2678
    6LYS    SC1 4504  21.448  10.255  21.031  0.1062 -0.1606 -0.0433
    6LYS    SC2 4505  21.356  10.384  20.725  0.0883  0.3417  0.3808
    7LYS     BB 4506  21.439   9.811  21.222  0.0960 -0.2051 -0.1941
    7LYS    SC1 4507  21.245   9.625  21.020 -0.0418 -0.1551  0.0004
    7LYS    SC2 4508  21.198   9.300  20.913  0.0394  0.2776  0.0640
    8LYS     BB 4509  21.723   9.785  21.363 -0.1177 -0.2065 -0.1142
    8LYS    SC1 4510  21.660   9.496  21.471  0.3850  0.0996  0.3327
    8LYS    SC2 4511  21.627   9.323  21.761 -0.0737 -0.0850  0.3325
    9ASN     BB 4512  21.903  10.007  21.233 -0.1977  0.1505  0.1623
    9ASN    SC1 4513  21.844  10.393  21.262 -0.1474  0.1774 -0.2224
   10LYS     BB 4514  22.147   9.999  21.034 -0.2837 -0.0568 -0.1141
   10LYS    SC1 4515  22.464  10.059  21.019 -0.2715 -0.0452  0.0386
   10LYS    SC2 4516  22.710   9.875  20.890  0.2732  0.1088 -0.1787
   11LYS     BB 4517  22.174   9.871  20.718  0.0026 -0.0257  0.0634
   11LYS    SC1 4518  22.287  10.174  20.621  0.3794  0.1219 -0.4572
   11LYS    SC2 4519  22.479  10.450  20.664  0.0926 -0.0554 -0.0423
   12LYS     BB 4520  21.991   9.882  20.477  0.1622  0.1395  0.1349
   12LYS    SC1 4521  22.225   9.976  20.247  0.1834  0.1727 -0.0829
   12LYS    SC2 4522  22.328   9.810  19.928  0.1232 -0.2573  0.1700
   13GLY     BB 4523  21.679   9.752  20.440 -0.0097 -0.1565 -0.1558
   14LYS     BB 4524  21.489   9.447  20.542 -0.1301  0.1510 -0.1215
   14LYS    SC1 4525  21.213   9.534  20.392  0.1971  0.2192  0.0639
   14LYS    SC2 4526  20.935   9.590  20.210  0.2372  0.0177  0.3435
   15GLU     BB 4527  21.527   9.090  20.577  0.1138 -0.1898  0.1273
   15GLU    SC1 4528  21.655   8.933  20.870 -0.0613  0.3671  0.1240
   16LYS     BB 4529  21.552   8.811  20.307 -0.3846  0.1576 -0.2286
   16LYS    SC1 4530  21.609   8.583  20.477  0.1630 -0.0230 -0.0208
   16LYS    SC2 4531  21.757   8.429  20.786  0.3153 -0.0332  0.1065
   17GLY     BB 4532  21.536   8.879  19.971 -0.0254 -0.4512 -0.0382
   18GLY     BB 4533  21.259   8.759  19.777  0.0430 -0.1953  0.2884
   19LYS     BB 4534  21.333   8.614  19.492  0.4443 -0.2368  0.1685
   19LYS    SC1 4535  21.090   8.569  19.302 -0.0227 -0.1925  0.0790
   19LYS    SC2 4536  21.250   8.364  19.026  0.3773  0.0070  0.3461
   20ASN     BB 4537  21.581   8.605  19.267 -0.3308 -0.0235  0.0514
   20ASN    SC1 4538  21.645   8.295  19.234 -0.0511  0.0993 -0.3020
   21ALA     BB 4539  21.760   8.838  19.280  0.3462 -0.0776  0.0758
   21ALA    SC1 4540  21.741   9.032  19.466 -0.2758 -0.0092 -0.0372
   22ILE     BB 4541  22.085   8.840  19.385  0.4276 -0.2347 -0.0358
   22ILE    SC1 4542  22.147   9.175  19.407 -0.2606 -0.1142  0.3230
   23ASN     BB 4543  22.295   8.705  19.225 -0.1128 -0.3154  0.0548
   23ASN    SC1 4544  22.302   8.405  19.059 -0.3896  0.0637 -0.0005
   24MET     BB 4545  22.643   8.672  19.279 -0.1449  0.1780  0.3145
   24MET    SC1 4546  22.752   8.303  19.194 -0.2644  0.1140 -0.2001
   25LYS     BB 4547  22.860   8.717  19.560  0.2345  0.3465 -0.1213
   25LYS    SC1 4548  22.862   8.449  19.700  0.0050 -0.2172  0.0942
   25LYS    SC2 4549  22.911   8.237  19.967  0.2756  0.2654  0.2303
   26ASP     BB 4550  23.151   8.797  19.502  0.1713 -0.0383  0.1036
   26ASP    SC1 4551  23.172   8.653  19.218  0.0997  0.1773  0.2580
   27VAL     BB 4552  23.319   8.782  19.784 -0.2304 -0.2279 -0.0586
   27VAL    SC1 4553  23.240   8.512  19.862  0.1879 -0.3844 -0.1465
   28LYS     BB 4554  23.419   8.998  20.046  0.1116 -0.0032  0.0703
   28LYS    SC1 4555  23.440   9.291  19.871  0.1576 -0.0815 -0.1396
   28LYS    SC2 4556  23.535   9.635  19.944 -0.0028  0.1083 -0.0647
   29ASP     BB 4557  23.424   8.882  20.332 -0.1739  0.1795 -0.0511
   29ASP    SC1 4558  23.767   8.855  20.483 -0.0465 -0.0942 -0.0112
   30LEU     BB 4559  23.126   8.909  20.526  0.1123  0.1136  0.1206
   30LEU    SC1 4560  22.940   9.089  20.285  0.0463  0.2326  0.0017
   31GLY     BB 4561  22.801   8.833  20.617 -0.5320  0.3581  0.3604
   32LYS     BB 4562  22.545   8.639  20.521 -0.1967  0.1220  0.2869
   32LYS    SC1 4563  22.323   8.799  20.475  0.0068 -0.6744  0.3846
   32LYS    SC2 4564  22.024   8.969  20.507  0.1357  0.2369  0.0432
   33THR     BB 4565  22.496   8.371  20.258 -0.1959 -0.0497  0.2513
   33THR    SC1 4566  22.463   8.605  20.065 -0.3704 -0.2629  0.0152
   34MET     BB 4567  22.294   8.094  20.333  0.1201  0.1934  0.1899
   34MET    SC1 4568  22.318   8.242  20.711 -0.0354  0.2285 -0.3056
   35LYS     BB 4569  22.406   7.778  20.304 -0.1329 -0.1225  0.0784
   35LYS    SC1 4570  22.272   7.683  20.061 -0.0599  0.2993 -0.2544
   35LYS    SC2 4571  22.198   7.361  20.102 -0.1655 -0.0046  0.1340
   36ASP     BB 4572  22.474   7.580  20.466  0.1412  0.0183 -0.0519
   36ASP    SC1 4573  22.307   7.712  20.763  0.0435  0.3302  0.0291
   37GLN     BB 4574  22.360   7.299  20.528 -0.2766 -0.2248  0.0071
   37GLN    SC1 4575  22.047   7.262  20.761 -0.3429  0.0357  0.1088
   38ALA     BB 4576  22.327   6.979  20.436 -0.0563 -0.0062 -0.0699
   38ALA    SC1 4577  22.218   6.909  20.673  0.1378  0.1452  0.0667
   39LEU     BB 4578  22.132   6.815  20.304  0.1943 -0.1212 -0.2312
   39LEU    SC1 4579  22.354   6.702  20.084  0.0260 -0.1708  0.0773
   40LYS     BB 4580  22.044   6.537  20.419  0.2255 -0.0639 -0.3423
   40LYS    SC1 4581  22.268   6.339  20.396 -0.1821 -0.0613  0.0803
   40LYS    SC2 4582  22.417   6.007  20.367 -0.1375 -0.1464 -0.0156
   41ASP     BB 4583  21.941   6.585  20.724  0.0207  0.0623 -0.0230
   41ASP    SC1 4584  21.939   6.255  20.761  0.2883 -0.1185  0.2766
   42ASP     BB 4585  21.705   6.825  20.732  0.2967  0.0003 -0.2720
   42ASP    SC1 4586  21.482   6.628  20.639 -0.0581  0.1607 -0.2502
   43ASP     BB 4587  21.662   7.052  20.563 -0.0011 -0.0204 -0.1592
   43ASP    SC1 4588  21.867   7.174  20.330 -0.2046 -0.0082  0.0654
   44ALA     BB 4589  21.452   7.300  20.603 -0.1394  0.2963  0.0756
   44ALA    SC1 4590  21.631   7.380  20.788 -0.0419  0.4198 -0.0694
   45GLU     BB 4591  21.144   7.189  20.703 -0.0799 -0.2991  0.1429
   45GLU    SC1 4592  21.209   7.347  21.033  0.0800 -0.2922 -0.0424
   46THR     BB 4593  21.106   6.868  20.799  0.1175 -0.2117 -0.2260
   46THR    SC1 4594  21.341   6.871  20.992  0.0319  0.1410 -0.1198
   47GLY     BB 4595  21.066   6.572  20.582 -0.0144 -0.2012 -0.0041
   48LEU     BB 4596  21.212   6.470  20.293 -0.1109  0.0564 -0.1887
   48LEU    SC1 4597  21.108   6.185  20.157  0.4778  0.0203 -0.0610
   49THR     BB 4598  21.193   6.677  20.038  0.0418 -0.1840 -0.0365
   49THR    SC1 4599  21.361   6.713  19.785 -0.2895  0.0594 -0.2302
   50ASP     BB 4600  20.958   6.877  20.048 -0.0428  0.1175  0.0354
   50ASP    SC1 4601  20.868   6.879  20.400 -0.1764 -0.1133 -0.1113
   51GLY     BB 4602  20.907   7.098  19.870  0.0927 -0.5010  0.0502
   52GLU     BB 4603  20.719   7.114  19.614 -0.1647  0.1899  0.1582
   52GLU    SC1 4604  20.977   6.773  19.548 -0.0192  0.0559 -0.1404
   53GLU     BB 4605  20.684   7.388  19.503 -0.6032 -0.0281 -0.1353
   53GLU    SC1 4606  20.615   7.574  19.841  0.0619 -0.0874 -0.0472
   54LYS     BB 4607  20.859   7.579  19.304  0.0144  0.0552  0.2640
   54LYS    SC1 4608  20.806   7.805  19.474 -0.2913  0.4059  0.0656
   54LYS    SC2 4609  21.021   7.886  19.703  0.1248 -0.1195 -0.1720
   55GLU     BB 4610  20.761   7.583  18.967 -0.1948 -0.2668 -0.2711
   55GLU    SC1 4611  20.484   7.790  19.037  0.0992  0.1488 -0.3522
   56GLU     BB 4612  20.731   7.363  18.761  0.1220 -0.0763 -0.0700
   56GLU    SC1 4613  21.064   7.168  18.839  0.0521 -0.0315  0.1897
   57PRO     BB 4614  20.465   7.503  18.547 -0.0952 -0.0382  0.4861
   57PRO    SC1 4615  20.271   7.410  18.789 -0.0881 -0.1437 -0.1647
   58LYS     BB 4616  20.682   7.454  18.287  0.3284 -0.3576 -0.0753
   58LYS    SC1 4617  20.837   7.171  18.353  0.0282 -0.2105  0.3749
   58LYS    SC2 4618  21.153   7.030  18.413 -0.1411  0.1741 -0.0857
   59GLU     BB 4619  20.458   7.470  17.997  0.0310 -0.1920 -0.2075
   59GLU    SC1 4620  20.740   7.545  17.783 -0.0573  0.2825 -0.1066
   60GLU     BB 4621  20.085   7.486  17.937  0.0383  0.1924 -0.0431
   60GLU    SC1 4622  19.868   7.738  18.084 -0.0737  0.0166 -0.0639
   61GLU     BB 4623  19.927   7.179  17.963  0.2337  0.1209  0.0408
   61GLU    SC1 4624  19.615   7.162  18.142 -0.2333  0.0964 -0.1233
    1LYS     BB 4625   8.711  14.871  16.291  0.1439  0.1467  0.2226
    1LYS    SC1 4626   8.428  14.845  16.091  0.1735  0.2058  0.0847
    1LYS    SC2 4627   8.189  14.618  15.962 -0.1901  0.1002  0.1215
    2LYS     BB 4628   8.844  14.978  15.985 -0.5008  0.2497  0.1047
    2LYS    SC1 4629   9.067  15.241  16.101 -0.0376 -0.3315  0.2712
    2LYS    SC2 4630   9.263  15.527  16.246  0.1793 -0.3919 -0.0651
    3CYS     BB 4631   8.834  14.862  15.695 -0.3244 -0.1213  0.2473
    3CYS    SC1 4632   8.618  14.681  15.822 -0.1203 -0.0126 -0.1917
    4LEU     BB 4633   8.968  14.605  15.492  0.0048  0.0103 -0.2415
    4LEU    SC1 4634   8.953  14.421  15.756 -0.0936  0.0332  0.0318
    5PHE     BB 4635   9.209  14.621  15.319 -0.0206 -0.2085 -0.0017
    5PHE    SC1 4636   9.140  14.887  15.165  0.1135 -0.0522 -0.0812
    5PHE    SC2 4637   8.874  14.940  14.959  0.3209  0.1092 -0.3129
    5PHE    SC3 4638   8.890  15.117  15.189  0.1454 -0.0033 -0.2118
    6LYS     BB 4639   9.508  14.406  15.358  0.2508 -0.0463  0.0532
    6LYS    SC1 4640   9.647  14.691  15.521 -0.0233  0.0379 -0.0214
    6LYS    SC2 4641   9.660  15.036  15.549  0.0305  0.0675 -0.2186
    7LYS     BB 4642   9.599  14.062  15.396  0.1034 -0.0660  0.0831
    7LYS    SC1 4643   9.824  14.005  15.675 -0.2973  0.1381 -0.1162
    7LYS    SC2 4644  10.091  13.826  15.484  0.1707 -0.2954  0.0280
    8LYS     BB 4645   9.794  13.988  15.151  0.2112  0.0062  0.1950
    8LYS    SC1 4646   9.816  14.302  15.058 -0.0853 -0.1972  0.3554
    8LYS    SC2 4647  10.124  14.492  15.008 -0.1496  0.2992 -0.0915
    9ASN     BB 4648   9.806  13.737  14.917  0.0157 -0.3013 -0.4786
    9ASN    SC1 4649  10.076  13.605  15.085  0.2221  0.1890 -0.2722
   10LYS     BB 4650   9.505  13.721  14.820 -0.1879  0.0716 -0.0422
   10LYS    SC1 4651   9.391  13.957  15.031  0.1890 -0.1460  0.0277
   10LYS    SC2 4652   9.282  14.276  14.964  0.0718 -0.2539 -0.4413
   11LYS     BB 4653   9.290  13.400  14.771  0.0446  0.0371  0.0157
   11LYS    SC1 4654   9.397  13.233  14.569  0.0556 -0.0505  0.4283
   11LYS    SC2 4655   9.521  12.930  14.550  0.3099  0.0461 -0.0212
   12LYS     BB 4656   8.948  13.490  14.738  0.1084  0.1135  0.1792
   12LYS    SC1 4657   8.928  13.456  14.429  0.2616 -0.1647  0.3098
   12LYS    SC2 4658   8.882  13.605  14.062 -0.1610  0.2453 -0.1156
   13GLY     BB 4659   8.667  13.284  14.766  0.1077  0.1889  0.1089
   14LYS     BB 4660   8.517  13.061  14.919 -0.0045  0.0995 -0.2871
   14LYS    SC1 4661   8.459  13.156  15.211 -0.2371 -0.0415  0.0612
   14LYS    SC2 4662   8.366  13.268  15.543  0.1289  0.1479  0.3869
   15GLU     BB 4663   8.211  13.038  14.790 -0.1102  0.2722  0.0705
   15GLU    SC1 4664   8.103  13.207  14.429 -0.3392 -0.0002 -0.0138
   16LYS     BB 4665   7.930  12.832  14.815 -0.0839 -0.1161 -0.1449
   16LYS    SC1 4666   7.719  12.831  15.073 -0.0789 -0.1019  0.3912
   16LYS    SC2 4667   7.524  13.078  15.182  0.3684 -0.0029  0.2990
   17GLY     BB 4668   7.871  12.562  14.665 -0.1661 -0.1062  0.2355
   18GLY     BB 4669   7.999  12.340  14.727  0.0440  0.1572  0.7989
   19LYS     BB 4670   8.228  12.262  14.876 -0.0547 -0.4814 -0.0070
   19LYS    SC1 4671   8.313  12.016  15.060  0.1623  0.1448 -0.2054
   19LYS    SC2 4672   8.462  11.813  15.311  0.1559  0.1875  0.2116
   20ASN     BB 4673   8.350  12.564  14.923 -0.0577 -0.2675  0.0086
   20ASN    SC1 4674   8.634  12.670  14.723 -0.3243 -0.6223 -0.5304
   21ALA     BB 4675   8.288  12.747  15.213  0.1259  0.4029 -0.3068
   21ALA    SC1 4676   8.501  12.794  15.371  0.0601  0.4653 -0.2361
   22ILE     BB 4677   7.993  12.610  15.369  0.1132 -0.0578 -0.1280
   22ILE    SC1 4678   7.930  12.329  15.186 -0.1858  0.1432 -0.3443
   23ASN     BB 4679   7.916  12.509  15.681  0.1072  0.2370 -0.1357
   23ASN    SC1 4680   7.831  12.808  15.767 -0.5482 -0.2819  0.1856
   24MET     BB 4681   7.938  12.153  15.663 -0.3699  0.5205 -0.0180
   24MET    SC1 4682   7.978  11.965  15.370 -0.2167  0.4807  0.0281
   25LYS     BB 4683   7.663  11.953  15.781  0.2156 -0.2078  0.2187
   25LYS    SC1 4684   7.718  11.625  15.899 -0.4915 -0.0448 -0.4783
   25LYS    SC2 4685   7.878  11.490  16.150  0.2101  0.2818  0.2264
   26ASP     BB 4686   7.468  12.103  15.958  0.0017  0.2496  0.3253
   26ASP    SC1 4687   7.517  12.385  15.813  0.0593  0.0560  0.0883
   27VAL     BB 4688   7.209  12.061  16.182 -0.2896 -0.1898  0.1843
   27VAL    SC1 4689   7.275  12.206  16.427  0.0121 -0.0713  0.0374
   28LYS     BB 4690   6.923  12.020  16.006 -0.0040 -0.0003  0.1633
   28LYS    SC1 4691   6.812  11.775  16.218 -0.0732  0.0951  0.2117
   28LYS    SC2 4692   6.528  11.683  16.396 -0.2044 -0.2652  0.0059
   29ASP     BB 4693   6.812  12.298  16.129  0.1085  0.0346 -0.0866
   29ASP    SC1 4694   7.051  12.533  16.209 -0.1732 -0.1896 -0.2198
   30LEU     BB 4695   6.567  12.495  16.148  0.4533 -0.1491 -0.2123
   30LEU    SC1 4696   6.314  12.408  15.846 -0.0433 -0.1657 -0.2521
   31GLY     BB 4697   6.502  12.823  16.108  0.0371 -0.0487  0.0053
   32LYS     BB 4698   6.700  13.080  16.210 -0.2095 -0.0712  0.0149
   32LYS    SC1 4699   6.782  13.098  16.507 -0.0384  0.1438 -0.0073
   32LYS    SC2 4700   6.594  13.061  16.797 -0.0393  0.0121  0.0689
   33THR     BB 4701   6.926  13.170  15.988 -0.2505 -0.1563  0.1800
   33THR    SC1 4702   6.787  13.398  15.840 -0.2100 -0.2106  0.0567
   34MET     BB 4703   7.204  13.337  15.980  0.2108 -0.0182 -0.0948
   34MET    SC1 4704   7.111  13.514  16.264  0.1733 -0.0978 -0.1188
   35LYS     BB 4705   7.215  13.533  15.682  0.2921  0.1248 -0.0911
   35LYS    SC1 4706   7.398  13.786  15.614 -0.1109  0.0593  0.4317
   35LYS    SC2 4707   7.211  14.081  15.608 -0.0715  0.0515  0.1211
   36ASP     BB 4708   7.189  13.364  15.391 -0.0130 -0.0181  0.2199
   36ASP    SC1 4709   7.121  13.062  15.564  0.0739 -0.3043 -0.1058
   37GLN     BB 4710   6.871  13.336  15.269  0.1773 -0.0731  0.0260
   37GLN    SC1 4711   6.671  13.073  15.440 -0.2875  0.1464  0.0128
   38ALA     BB 4712   6.772  13.276  14.982  0.0766  0.0671 -0.2450
   38ALA    SC1 4713   6.654  13.495  14.877  0.0233  0.3141  0.2969
   39LEU     BB 4714   6.615  13.008  14.854 -0.1176 -0.4383  0.0660
   39LEU    SC1 4715   6.349  13.206  14.697  0.1574  0.1575  0.1560
   40LYS     BB 4716   6.580  12.773  15.015  0.2304 -0.1314  0.1641
   40LYS    SC1 4717   6.284  12.773  15.002  0.1565 -0.2204  0.0121
   40LYS    SC2 4718   5.976  12.938  15.170  0.1128  0.2932  0.0285
   41ASP     BB 4719   6.830  12.547  14.989 -0.2515  0.0435 -0.0591
   41ASP    SC1 4720   6.903  12.637  14.695 -0.3403 -0.0091  0.2941
   42ASP     BB 4721   6.727  12.294  15.166  0.1283  0.0652  0.2317
   42ASP    SC1 4722   6.425  12.395  15.298  0.2631 -0.1327 -0.0433
   43ASP     BB 4723   6.890  12.040  15.131 -0.1214  0.1555 -0.2344
   43ASP    SC1 4724   7.159  12.181  15.109  0.1076 -0.2295 -0.1217
   44ALA     BB 4725   6.763  11.818  14.955  0.2080 -0.2979 -0.1014
   44ALA    SC1 4726   6.686  11.567  15.018  0.3040 -0.2478  0.2380
   45GLU     BB 4727   6.503  11.890  14.807  0.0005  0.0006 -0.0643
   45GLU    SC1 4728   6.513  11.568  14.589  0.0799  0.2332 -0.0412
   46THR     BB 4729   6.335  12.148  14.843  0.0359 -0.2152 -0.1362
   46THR    SC1 4730   6.139  12.021  15.040 -0.1679 -0.1915 -0.3199
   47GLY     BB 4731   6.369  12.445  14.804  0.2339 -0.3408  0.0740
   48LEU     BB 4732   6.454  12.543  14.537 -0.1852  0.0323 -0.2638
   48LEU    SC1 4733   6.302  12.803  14.466 -0.4553 -0.3884  0.1177
   49THR     BB 4734   6.536  12.313  14.307  0.0514 -0.2798  0.0895
   49THR    SC1 4735   6.834  12.376  14.328 -0.0046  0.0664 -0.0769
   50ASP     BB 4736   6.400  12.027  14.341  0.1642 -0.2075 -0.0939
   50ASP    SC1 4737   6.067  12.119  14.473  0.4314 -0.5293  0.1686
   51GLY     BB 4738   6.292  11.998  14.035 -0.2483 -0.0195  0.2586
   52GLU     BB 4739   6.109  12.145  13.837 -0.0125 -0.0513 -0.0669
   52GLU    SC1 4740   5.818  12.077  14.028 -0.1031 -0.2424  0.2055
   53GLU     BB 4741   5.932  12.112  13.530  0.0778  0.1972 -0.2676
   53GLU    SC1 4742   5.872  11.754  13.591  0.2114 -0.2654 -0.1095
   54LYS     BB 4743   5.699  12.313  13.482  0.0690  0.0606 -0.3271
   54LYS    SC1 4744   5.643  12.658  13.497  0.0308  0.3521  0.2283
   54LYS    SC2 4745   5.392  12.905  13.602 -0.2103 -0.0403  0.0222
   55GLU     BB 4746   5.559  12.328  13.230 -0.1790 -0.2027  0.1306
   55GLU    SC1 4747   5.188  12.215  13.264  0.2102 -0.0888  0.0227
   56GLU     BB 4748   5.755  12.541  13.054  0.1742 -0.2761 -0.0016
   56GLU    SC1 4749   6.069  12.672  13.259 -0.0431  0.2446  0.0539
   57PRO     BB 4750   5.550  12.721  12.855 -0.1020 -0.0833  0.1942
   57PRO    SC1 4751   5.545  12.578  12.573  0.0043 -0.0788 -0.1869
   58LYS     BB 4752   5.732  12.982  12.703 -0.0603  0.1291 -0.3295
   58LYS    SC1 4753   5.701  12.967  12.385 -0.2868  0.1280 -0.4872
   58LYS    SC2 4754   5.720  13.158  12.116  0.4516 -0.1238 -0.1025
   59GLU     BB 4755   5.760  13.286  12.807  0.1855  0.1131  0.0220
   59GLU    SC1 4756   5.814  13.494  12.486  0.0966 -0.0171 -0.1206
   60GLU     BB 4757   5.618  13.442  13.019  0.3219 -0.3336  0.1646
   60GLU    SC1 4758   5.959  13.592  13.178  0.1130  0.1464  0.0933
   61GLU     BB 4759   5.297  13.476  13.081 -0.0774  0.0172  0.1963
   61GLU    SC1 4760   5.203  13.211  13.293 -0.1163  0.0776  0.0758
    1LYS     BB 4761   1.053  19.146  12.841 -0.1056  0.1700 -0.0595
    1LYS    SC1 4762   1.337  19.163  13.051  0.0708 -0.1094  0.2693
    1LYS    SC2 4763   1.510  19.447  13.130 -0.2100 -0.1875  0.1174
    2LYS     BB 4764   0.940  19.293  12.580 -0.3279  0.3072 -0.1086
    2LYS    SC1 4765   0.780  19.554  12.593 -0.1602 -0.0515  0.2550
    2LYS    SC2 4766   0.473  19.794  12.541  0.1080 -0.2003 -0.5452
    3CYS     BB 4767   0.900  19.258  12.240  0.2186  0.1896 -0.1420
    3CYS    SC1 4768   0.835  18.918  12.216  0.0896  0.0573  0.1862
    4LEU     BB 4769   0.966  19.456  11.977 -0.0210  0.0797 -0.2536
    4LEU    SC1 4770   1.201  19.278  11.765  0.1237  0.0597 -0.1889
    5PHE     BB 4771   0.686  19.392  11.777 -0.2160 -0.0847  0.0932
    5PHE    SC1 4772   0.809  19.085  11.741  0.1910  0.0599  0.3591
    5PHE    SC2 4773   0.756  18.770  11.856  0.0250 -0.1500 -0.2499
    5PHE    SC3 4774   0.572  18.858  11.650  0.4272  0.1235 -0.5047
    6LYS     BB 4775   0.415  19.240  11.853 -0.1442  0.0572  0.0525
    6LYS    SC1 4776   0.451  19.018  12.065 -0.1714 -0.1240 -0.2939
    6LYS    SC2 4777   0.410  18.801  12.331 -0.2694  0.1855  0.0757
    7LYS     BB 4778   0.280  19.145  11.527  0.0156 -0.1122  0.0918
    7LYS    SC1 4779   0.280  19.448  11.427  0.2928  0.3342 -0.2834
    7LYS    SC2 4780   0.280  19.742  11.603  0.1369 -0.0537 -0.2525
    8LYS     BB 4781   0.142  18.913  11.377 -0.2407  0.3260  0.1704
    8LYS    SC1 4782   0.406  18.870  11.202  0.0569  0.3349  0.2592
    8LYS    SC2 4783   0.493  19.039  10.870 -0.2369  0.0827  0.0978
    9ASN     BB 4784  -0.102  18.790  11.569 -0.2648  0.0782 -0.1318
    9ASN    SC1 4785  -0.057  18.976  11.844 -0.1985  0.0733 -0.1152
   10LYS     BB 4786  -0.278  18.534  11.485 -0.1655  0.3397 -0.2387
   10LYS    SC1 4787  -0.137  18.279  11.647  0.1749  0.2591  0.0339
   10LYS    SC2 4788   0.072  18.130  11.862 -0.4332 -0.1497 -0.1553
   11LYS     BB 4789  -0.320  18.466  11.192 -0.0240  0.3377  0.0331
   11LYS    SC1 4790  -0.057  18.301  11.057 -0.0919 -0.2988  0.3291
   11LYS    SC2 4791   0.242  18.258  10.918 -0.3081  0.2236  0.3767
   12LYS     BB 4792  -0.390  18.611  10.885  0.2138  0.1273  0.0654
   12LYS    SC1 4793  -0.328  18.360  10.712 -0.0362  0.1086  0.0515
   12LYS    SC2 4794  -0.430  18.027  10.578 -0.2752 -0.1202 -0.1237
   13GLY     BB 4795  -0.371  18.914  10.817 -0.2924 -0.3650 -0.0437
   14LYS     BB 4796  -0.394  19.217  10.599  0.0035  0.0474 -0.0423
   14LYS    SC1 4797  -0.738  19.253  10.618  0.1258 -0.2450 -0.1011
   14LYS    SC2 4798  -1.047  19.049  10.475  0.3824  0.1096 -0.2179
   15GLU     BB 4799  -0.275  19.247  10.337 -0.3931  0.0197  0.1243
   15GLU    SC1 4800  -0.362  18.943  10.127 -0.1592  0.4041  0.3652
   16LYS     BB 4801  -0.071  19.439  10.190 -0.0386  0.1675 -0.1908
   16LYS    SC1 4802   0.177  19.261  10.116  0.0123  0.0557 -0.0954
   16LYS    SC2 4803   0.156  18.911  10.101 -0.0109 -0.2976 -0.1194
   17GLY     BB 4804  -0.117  19.695   9.987 -0.1650  0.2818  0.0030
   18GLY     BB 4805  -0.415  19.825  10.086 -0.2475  0.1255 -0.0085
   19LYS     BB 4806  -0.687  20.022   9.993  0.0282 -0.3209 -0.0698
   19LYS    SC1 4807  -0.891  19.766   9.925  0.1315  0.2120 -0.0225
   19LYS    SC2 4808  -0.957  19.463   9.782 -0.3794 -0.1619  0.0217
   20ASN     BB 4809  -0.716  20.282   9.820  0.0889 -0.3047 -0.2433
   20ASN    SC1 4810  -0.590  20.173   9.545 -0.0391  0.0268  0.3003
   21ALA     BB 4811  -0.631  20.607   9.926 -0.0063 -0.0482 -0.0110
   21ALA    SC1 4812  -0.854  20.732  10.014 -0.1516 -0.1084 -0.2826
   22ILE     BB 4813  -0.507  20.762  10.244 -0.5366 -0.0839  0.0020
   22ILE    SC1 4814  -0.563  21.061  10.091 -0.0333  0.0637  0.0874
   23ASN     BB 4815  -0.450  20.640  10.505  0.1039  0.1347 -0.0869
   23ASN    SC1 4816  -0.318  20.315  10.540  0.1221  0.0600  0.0073
   24MET     BB 4817  -0.602  20.806  10.705  0.1867  0.0477  0.0022
   24MET    SC1 4818  -0.333  20.989  10.902  0.3238  0.2870  0.3078
   25LYS     BB 4819  -0.773  20.687  11.021 -0.0554 -0.1191  0.1311
   25LYS    SC1 4820  -0.886  20.913  11.150 -0.2512 -0.1787  0.0039
   25LYS    SC2 4821  -0.694  21.160  11.326 -0.2407  0.2730  0.2570
   26ASP     BB 4822  -1.073  20.487  11.072 -0.2863  0.1505 -0.1962
   26ASP    SC1 4823  -1.016  20.303  11.380 -0.0980  0.2159 -0.1556
   27VAL     BB 4824  -1.276  20.708  11.244  0.0672  0.2786 -0.0779
   27VAL    SC1 4825  -1.469  20.921  11.188 -0.2318 -0.0382 -0.2941
   28LYS     BB 4826  -1.321  20.812  11.593 -0.0156  0.1122  0.2927
   28LYS    SC1 4827  -1.368  21.029  11.761  0.1998 -0.2053 -0.0600
   28LYS    SC2 4828  -1.392  21.222  12.023 -0.0919 -0.2209  0.0399
   29ASP     BB 4829  -1.289  20.510  11.760 -0.1090  0.0671  0.0738
   29ASP    SC1 4830  -1.447  20.299  11.499  0.3556  0.0234 -0.0448
   30LEU     BB 4831  -0.989  20.369  11.860 -0.3054 -0.0204 -0.1420
   30LEU    SC1 4832  -0.820  20.677  11.911  0.3643 -0.0203 -0.0754
   31GLY     BB 4833  -0.934  20.044  11.997  0.1401 -0.0539 -0.0300
   32LYS     BB 4834  -0.725  19.955  12.172  0.1620 -0.3060  0.1330
   32LYS    SC1 4835  -0.528  19.894  11.932 -0.0962 -0.1918  0.0282
   32LYS    SC2 4836  -0.447  19.659  11.716 -0.3153 -0.4274  0.0833
   33THR     BB 4837  -0.659  19.930  12.476 -0.1070 -0.0659  0.0236
   33THR    SC1 4838  -0.723  19.649  12.574 -0.3016 -0.0802 -0.1394
   34MET     BB 4839  -0.344  19.920  12.709  0.3748 -0.0476 -0.1076
   34MET    SC1 4840  -0.348  19.669  12.929  0.1492 -0.1671  0.0055
   35LYS     BB 4841  -0.421  20.204  12.953 -0.1604  0.0748  0.0388
   35LYS    SC1 4842  -0.348  20.063  13.244 -0.2226 -0.0271  0.3149
   35LYS    SC2 4843  -0.487  20.054  13.556 -0.2639  0.0564 -0.1388
   36ASP     BB 4844  -0.660  20.393  13.049  0.0836 -0.1089  0.0814
   36ASP    SC1 4845  -0.824  20.365  12.717  0.1011 -0.2195 -0.7934
   37GLN     BB 4846  -0.656  20.756  13.083 -0.1743  0.0971  0.0160
   37GLN    SC1 4847  -1.003  20.839  13.204 -0.3368  0.1214 -0.1610
   38ALA     BB 4848  -0.534  20.909  13.323 -0.1978  0.1639 -0.4389
   38ALA    SC1 4849  -0.709  21.109  13.371  0.1456  0.3202  0.3175
   39LEU     BB 4850  -0.206  20.883  13.242 -0.2542  0.0302  0.0153
   39LEU    SC1 4851  -0.247  21.046  12.938  0.0462  0.6834  0.2182
   40LYS     BB 4852  -0.153  20.593  13.174 -0.1195  0.0546 -0.1358
   40LYS    SC1 4853  -0.240  20.569  12.871  0.1314 -0.1637 -0.2232
   40LYS    SC2 4854  -0.216  20.458  12.553 -0.0995  0.2672 -0.1138
   41ASP     BB 4855  -0.208  20.410  13.428  0.2314 -0.0670 -0.0451
   41ASP    SC1 4856  -0.542  20.487  13.468  0.1506  0.2810  0.3290
   42ASP     BB 4857   0.016  20.306  13.539 -0.0320  0.0336 -0.0877
   42ASP    SC1 4858   0.134  20.621  13.599 -0.1312 -0.4754 -0.4623
   43ASP     BB 4859   0.130  20.044  13.354  0.0514 -0.3838 -0.1928
   43ASP    SC1 4860   0.422  20.171  13.259 -0.0336  0.2106 -0.2986
   44ALA     BB 4861   0.015  20.215  13.081 -0.0791  0.0253 -0.0731
   44ALA    SC1 4862  -0.040  19.972  12.977  0.0650 -0.1165  0.1730
   45GLU     BB 4863   0.219  20.350  12.837  0.0013  0.1005  0.0235
   45GLU    SC1 4864   0.172  20.134  12.521 -0.0318 -0.2458 -0.2238
   46THR     BB 4865   0.515  20.479  12.861  0.1521  0.5253  0.4630
   46THR    SC1 4866   0.471  20.660  12.620 -0.1172 -0.0649  0.0448
   47GLY     BB 4867   0.831  20.356  12.948  0.0950 -0.2040  0.0732
   48LEU     BB 4868   1.133  20.331  12.799  0.2577 -0.1637 -0.2900
   48LEU    SC1 4869   1.109  20.039  13.013 -0.1696 -0.2755 -0.1976
   49THR     BB 4870   1.184  20.328  12.501 -0.0175 -0.1016 -0.3402
   49THR    SC1 4871   1.446  20.173  12.471  0.1480  0.0386  0.2562
   50ASP     BB 4872   1.161  20.632  12.301 -0.1930  0.1021 -0.0617
   50ASP    SC1 4873   0.804  20.617  12.257 -0.3345  0.1863  0.0716
   51GLY     BB 4874   1.302  20.931  12.265  0.0308  0.1533 -0.1760
   52GLU     BB 4875   1.348  21.134  12.495  0.0573  0.1241  0.0339
   52GLU    SC1 4876   1.151  21.459  12.449 -0.2443  0.1926  0.1994
   53GLU     BB 4877   1.508  21.255  12.727  0.0502  0.1756  0.1065
   53GLU    SC1 4878   1.797  20.934  12.746  0.0232 -0.2898  0.0227
   54LYS     BB 4879   1.386  21.485  12.894  0.1484 -0.0441 -0.0026
   54LYS    SC1 4880   1.426  21.720  12.707 -0.0255  0.5197  0.0294
   54LYS    SC2 4881   1.694  22.005  12.635 -0.3698  0.0448  0.0830
   55GLU     BB 4882   1.141  21.458  13.153 -0.2241 -0.0899 -0.1254
   55GLU    SC1 4883   1.200  21.095  13.228  0.2117  0.0313 -0.4021
   56GLU     BB 4884   1.040  21.686  13.320  0.1270  0.1839  0.0338
   56GLU    SC1 4885   0.785  21.744  13.609  0.2620  0.1567 -0.0032
   57PRO     BB 4886   1.196  21.917  13.230 -0.1069 -0.2810 -0.4289
   57PRO    SC1 4887   0.963  22.063  13.074  0.0352 -0.0819 -0.0336
   58LYS     BB 4888   1.521  21.822  13.284  0.0966  0.0434  0.1771
   58LYS    SC1 4889   1.540  21.500  13.306 -0.0719  0.0600  0.0266
   58LYS    SC2 4890   1.681  21.233  13.131 -0.2443 -0.0435  0.3134
   59GLU     BB 4891   1.719  22.028  13.112 -0.1407  0.2397 -0.0981
   59GLU    SC1 4892   2.018  21.876  13.292  0.1953  0.1052 -0.0112
   60GLU     BB 4893   1.709  22.342  13.033 -0.1821 -0.1507 -0.0921
   60GLU    SC1 4894   1.790  22.639  13.253  0.0670 -0.1298  0.0192
   61GLU     BB 4895   1.812  22.432  12.724  0.2102 -0.0609 -0.0904
   61GLU    SC1 4896   1.552  22.386  12.385 -0.0337 -0.3089 -0.1068
    1LYS     BB 4897  18.748  11.688   5.990  0.2345 -0.4808  0.0612
    1LYS    SC1 4898  18.750  11.917   5.754 -0.0172  0.0991  0.0367
    1LYS    SC2 4899  18.747  12.102   5.486 -0.0488  0.3036 -0.1273
    2LYS     BB 4900  18.455  11.595   6.145 -0.4346  0.0353 -0.0924
    2LYS    SC1 4901  18.451  11.719   6.444  0.2967  0.3566 -0.0429
    2LYS    SC2 4902  18.306  11.751   6.786  0.0468 -0.2811  0.0758
    3CYS     BB 4903  18.224  11.739   5.970  0.2616 -0.0384  0.1359
    3CYS    SC1 4904  18.378  11.997   6.158  0.2088 -0.1894 -0.0421
    4LEU     BB 4905  18.042  12.003   5.925  0.0708  0.0856  0.2819
    4LEU    SC1 4906  17.806  11.729   5.995 -0.1877 -0.0525  0.0795
    5PHE     BB 4907  17.972  12.351   6.027 -0.0244  0.3297 -0.1227
    5PHE    SC1 4908  18.255  12.349   6.196 -0.1122  0.0463  0.1467
    5PHE    SC2 4909  18.476  12.514   6.395  0.2251  0.0872 -0.2481
    5PHE    SC3 4910  18.501  12.567   6.111 -0.1440 -0.0891 -0.3205
    6LYS     BB 4911  17.969  12.568   5.811 -0.0558 -0.0277  0.0488
    6LYS    SC1 4912  17.875  12.836   5.966  0.1168 -0.0323 -0.1638
    6LYS    SC2 4913  17.722  12.719   6.275 -0.5812  0.0523 -0.1867
    7LYS     BB 4914  17.949  12.665   5.520  0.2102 -0.2365  0.1256
    7LYS    SC1 4915  17.931  12.999   5.524  0.2867  0.1735  0.0549
    7LYS    SC2 4916  18.146  13.115   5.724 -0.1414  0.0927  0.1166
    8LYS     BB 4917  17.729  12.493   5.333 -0.1332  0.1407 -0.1800
    8LYS    SC1 4918  17.517  12.674   5.492  0.4158  0.1923 -0.1868
    8LYS    SC2 4919  17.220  12.752   5.601  0.1655  0.1311  0.3671
    9ASN     BB 4920  17.663  12.233   5.106 -0.0951  0.3720 -0.1639
    9ASN    SC1 4921  17.439  12.162   5.350  0.1627 -0.1713  0.1362
   10LYS     BB 4922  17.767  12.330   4.840  0.0246 -0.2574  0.0504
   10LYS    SC1 4923  17.500  12.441   4.732 -0.2048 -0.0197 -0.3009
   10LYS    SC2 4924  17.184  12.588   4.702  0.1817 -0.2246 -0.2485
   11LYS     BB 4925  17.991  12.520   4.697  0.4120  0.1106  0.0723
   11LYS    SC1 4926  18.118  12.276   4.556 -0.2700  0.2537 -0.4851
   11LYS    SC2 4927  18.140  11.958   4.426  0.1015  0.2825  0.4307
   12LYS     BB 4928  18.177  12.748   4.720  0.0314 -0.0352 -0.1203
   12LYS    SC1 4929  18.443  12.667   4.546  0.2500 -0.0984 -0.1247
   12LYS    SC2 4930  18.781  12.516   4.538  0.0930 -0.0377  0.1913
   13GLY     BB 4931  18.040  12.967   4.546 -0.2738  0.0875  0.1666
   14LYS     BB 4932  17.849  13.215   4.592  0.1400 -0.1758 -0.1488
   14LYS    SC1 4933  17.647  13.251   4.334  0.1712  0.4016 -0.4113
   14LYS    SC2 4934  17.302  13.118   4.388 -0.1980 -0.1737  0.1255
   15GLU     BB 4935  17.929  13.532   4.627  0.3500  0.0010 -0.1406
   15GLU    SC1 4936  18.193  13.612   4.827  0.0899 -0.0674  0.0446
   16LYS     BB 4937  17.952  13.672   4.410  0.0178  0.1982 -0.0299
   16LYS    SC1 4938  18.118  13.929   4.430  0.0141  0.2524 -0.1105
   16LYS    SC2 4939  18.192  14.241   4.342 -0.0796 -0.1373 -0.0359
   17GLY     BB 4940  17.883  13.633   4.104  0.0572  0.2629  0.3099
   18GLY     BB 4941  17.753  13.887   3.894 -0.2328 -0.0925 -0.2341
   19LYS     BB 4942  17.807  14.184   4.074  0.2038 -0.2170 -0.2483
   19LYS    SC1 4943  17.910  14.421   3.841 -0.3919  0.2835  0.2327
   19LYS    SC2 4944  18.060  14.730   3.788 -0.0465 -0.1130 -0.0035
   20ASN     BB 4945  17.700  14.152   4.414 -0.3164 -0.0588 -0.1719
   20ASN    SC1 4946  17.618  13.873   4.589 -0.1849 -0.0732 -0.1450
   21ALA     BB 4947  17.517  14.405   4.398  0.2305 -0.4083  0.0450
   21ALA    SC1 4948  17.292  14.297   4.296 -0.0903  0.0879  0.1909
   22ILE     BB 4949  17.459  14.677   4.221  0.0039  0.1951 -0.1381
   22ILE    SC1 4950  17.448  14.458   3.960  0.0517 -0.2803  0.2437
   23ASN     BB 4951  17.608  14.915   4.341 -0.3398  0.2996 -0.0872
   23ASN    SC1 4952  17.774  15.173   4.164 -0.1354  0.3744 -0.1582
   24MET     BB 4953  17.477  15.101   4.562 -0.2191  0.0479 -0.1408
   24MET    SC1 4954  17.274  15.360   4.543 -0.0511 -0.0790 -0.0606
   25LYS     BB 4955  17.785  15.144   4.737  0.0841  0.0351 -0.0359
   25LYS    SC1 4956  17.826  15.448   4.827 -0.0518  0.1783 -0.2057
   25LYS    SC2 4957  17.924  15.666   5.081  0.5412  0.0068  0.1566
   26ASP     BB 4958  17.944  14.871   4.693  0.2834  0.1141 -0.1749
   26ASP    SC1 4959  17.863  14.548   4.621  0.2273 -0.3703 -0.2853
   27VAL     BB 4960  18.149  14.985   4.479 -0.1813 -0.0194  0.0264
   27VAL    SC1 4961  18.066  15.264   4.464 -0.0684 -0.0007 -0.3490
   28LYS     BB 4962  18.453  14.938   4.370  0.2583 -0.0668  0.1962
   28LYS    SC1 4963  18.525  15.228   4.349 -0.4045  0.1217  0.0327
   28LYS    SC2 4964  18.476  15.557   4.321 -0.1970 -0.0263 -0.1371
   29ASP     BB 4965  18.477  14.847   4.036  0.2262  0.2312  0.1969
   29ASP    SC1 4966  18.279  15.088   3.958 -0.0609 -0.0457  0.1648
   30LEU     BB 4967  18.799  14.722   4.046 -0.0670  0.0771 -0.3843
   30LEU    SC1 4968  18.944  14.974   4.263  0.1124 -0.4900 -0.1641
   31GLY     BB 4969  18.845  14.629   3.687  0.2286  0.0118 -0.2202
   32LYS     BB 4970  18.542  14.637   3.495  0.2367  0.0036 -0.0191
   32LYS    SC1 4971  18.411  14.375   3.403  0.2061 -0.1388  0.2946
   32LYS    SC2 4972  18.154  14.301   3.128 -0.1226 -0.2762 -0.4515
   33THR     BB 4973  18.380  14.912   3.505 -0.1000  0.0356  0.0109
   33THR    SC1 4974  18.616  15.050   3.640  0.0760 -0.2590  0.0121
   34MET     BB 4975  18.132  14.866   3.255 -0.1860  0.3184 -0.2453
   34MET    SC1 4976  17.863  14.588   3.402 -0.0553  0.0568  0.1971
   35LYS     BB 4977  17.831  15.052   3.141  0.1969 -0.2597 -0.0083
   35LYS    SC1 4978  17.535  14.908   3.269  0.0876 -0.0081 -0.3779
   35LYS    SC2 4979  17.362  14.642   3.334 -0.1193 -0.1794 -0.1041
   36ASP     BB 4980  17.703  15.030   2.861  0.0312  0.1147  0.0898
   36ASP    SC1 4981  17.480  15.282   2.868 -0.4201 -0.2468  0.2988
   37GLN     BB 4982  17.819  15.043   2.546 -0.2094  0.2795 -0.0093
   37GLN    SC1 4983  17.660  15.357   2.442 -0.1036 -0.2095 -0.0078
   38ALA     BB 4984  18.038  14.941   2.394  0.0544  0.0106 -0.0062
   38ALA    SC1 4985  18.184  15.136   2.279 -0.1357  0.3488  0.3056
   39LEU     BB 4986  18.206  14.710   2.418 -0.2002  0.0437  0.0099
   39LEU    SC1 4987  18.403  14.639   2.137 -0.1280  0.0011 -0.0433
   40LYS     BB 4988  18.495  14.605   2.626  0.0312 -0.1491 -0.1170
   40LYS    SC1 4989  18.729  14.640   2.457  0.0967 -0.1529 -0.1456
   40LYS    SC2 4990  18.993  14.858   2.342  0.2423 -0.0171 -0.3520
   41ASP     BB 4991  18.495  14.576   2.979 -0.5778 -0.3163 -0.1590
   41ASP    SC1 4992  18.535  14.882   3.102 -0.2253  0.0072  0.0120
   42ASP     BB 4993  18.552  14.261   2.960 -0.1100 -0.0185 -0.1814
   42ASP    SC1 4994  18.597  14.121   2.645 -0.1450 -0.0557 -0.1765
   43ASP     BB 4995  18.526  14.017   3.142  0.1345 -0.0747  0.0447
   43ASP    SC1 4996  18.865  13.991   3.246  0.3241 -0.0483  0.2535
   44ALA     BB 4997  18.358  13.736   3.055  0.3643 -0.2714  0.2240
   44ALA    SC1 4998  18.105  13.830   3.042  0.3524 -0.3249  0.0398
   45GLU     BB 4999  18.363  13.437   3.231 -0.0692 -0.1601 -0.0565
   45GLU    SC1 5000  18.556  13.282   2.959 -0.1711  0.0791 -0.0785
   46THR     BB 5001  18.199  13.304   3.512 -0.3085  0.2436  0.1463
   46THR    SC1 5002  18.365  13.169   3.730 -0.0615  0.0610 -0.1478
   47GLY     BB 5003  17.979  13.088   3.440  0.3312  0.1259 -0.2128
   48LEU     BB 5004  17.719  12.961   3.607  0.1302  0.4187  0.2402
   48LEU    SC1 5005  17.500  12.809   3.395 -0.0268 -0.0238  0.2002
   49THR     BB 5006  17.740  12.714   3.812 -0.2436  0.0241 -0.0948
   49THR    SC1 5007  17.863  12.444   3.739 -0.4220 -0.0328 -0.1889
   50ASP     BB 5008  17.745  12.749   4.119 -0.1690  0.0459 -0.1973
   50ASP    SC1 5009  18.067  12.661   4.226  0.1341  0.5583  0.0888
   51GLY     BB 5010  17.646  12.491   4.344 -0.1438  0.1697  0.1084
   52GLU     BB 5011  17.365  12.329   4.359  0.4699  0.2330 -0.0101
   52GLU    SC1 5012  17.262  12.680   4.224  0.2863  0.0394 -0.1391
   53GLU     BB 5013  17.254  12.008   4.241  0.0953  0.0936  0.0668
   53GLU    SC1 5014  17.519  11.949   3.977 -0.1971 -0.2081 -0.1515
   54LYS     BB 5015  17.132  11.804   4.430 -0.2137 -0.0586  0.0494
   54LYS    SC1 5016  16.931  11.925   4.564  0.1597 -0.0842 -0.4889
   54LYS    SC2 5017  16.802  11.906   4.863 -0.2785 -0.0088 -0.2222
   55GLU     BB 5018  17.288  11.652   4.706  0.1850 -0.0813  0.1564
   55GLU    SC1 5019  17.605  11.766   4.896  0.2155 -0.4060 -0.0187
   56GLU     BB 5020  17.177  11.555   4.983  0.3895 -0.0442 -0.0513
   56GLU    SC1 5021  17.146  11.195   4.920  0.2215  0.1250 -0.0805
   57PRO     BB 5022  16.833  11.507   5.079  0.1916 -0.0009  0.0337
   57PRO    SC1 5023  16.729  11.219   5.229  0.4259  0.0267  0.2808
   58LYS     BB 5024  16.660  11.665   5.294  0.2439  0.1814 -0.0442
   58LYS    SC1 5025  16.394  11.488   5.303 -0.0639 -0.2180 -0.2207
   58LYS    SC2 5026  16.052  11.567   5.192 -0.2077  0.0776  0.0557
   59GLU     BB 5027  16.529  11.961   5.280  0.0446 -0.1969 -0.2192
   59GLU    SC1 5028  16.188  11.983   5.295 -0.1377 -0.1836  0.1029
   60GLU     BB 5029  16.688  12.249   5.336  0.4456 -0.0387  0.3307
   60GLU    SC1 5030  16.521  12.275   5.709 -0.0302 -0.0010 -0.0300
   61GLU     BB 5031  16.897  12.379   5.110 -0.2585  0.0079 -0.2263
   61GLU    SC1 5032  16.684  12.753   4.975 -0.0680 -0.1585  0.1018
  24.94361  24.94361  24.94361
