# Supplementary material for: The juxtamembrane linker of synaptotagmin 1 regulates Ca2+ binding via liquid-liquid phase separation
Source: Nat Commun. 2024 Jan 4;15:262. doi: 10.1038/s41467-023-44414-5 (PMC10766989; doi:10.1038/s41467-023-44414-5)
Supplement: Supplementary file 14 — Supplementary Dataset 6 [file 41467_2023_44414_MOESM14_ESM.txt]

Title of the system in water
 5032
    1LYS     BB    1  12.811   8.950   9.906 -0.1365  0.3882  0.3246
    1LYS    SC1    2  13.031   9.218   9.923 -0.2064  0.3934 -0.4690
    1LYS    SC2    3  13.297   9.425   9.781 -0.0864  0.0229  0.1194
    2LYS     BB    4  12.548   9.148  10.083  0.0822  0.2691 -0.2265
    2LYS    SC1    5  12.795   9.319  10.280  0.1579  0.1827  0.2144
    2LYS    SC2    6  12.874   9.414  10.590  0.0776  0.0347 -0.0229
    3CYS     BB    7  12.304   9.264   9.923  0.3187 -0.1597 -0.0437
    3CYS    SC1    8  12.472   9.121   9.673  0.1495  0.0267  0.2200
    4LEU     BB    9  12.363   9.507   9.685 -0.1330  0.0441  0.1214
    4LEU    SC1   10  12.467   9.378   9.381  0.1960  0.0057 -0.1735
    5PHE     BB   11  12.158   9.748   9.664  0.1410  0.1576 -0.0187
    5PHE    SC1   12  12.305   9.965   9.468  0.1985 -0.0618  0.1311
    5PHE    SC2   13  12.121  10.217   9.335  0.2896 -0.1120 -0.0944
    5PHE    SC3   14  12.348  10.302   9.493  0.1500 -0.0514  0.0775
    6LYS     BB   15  11.843   9.821   9.648 -0.0490  0.1240  0.1286
    6LYS    SC1   16  11.868  10.144   9.634 -0.1811  0.1864 -0.0797
    6LYS    SC2   17  11.632  10.414   9.532  0.1052 -0.0358  0.1690
    7LYS     BB   18  11.551   9.725   9.568  0.0704 -0.2251 -0.0311
    7LYS    SC1   19  11.508   9.655   9.259 -0.2241  0.0145 -0.2893
    7LYS    SC2   20  11.536   9.829   8.927  0.1145  0.1496 -0.2612
    8LYS     BB   21  11.258   9.676   9.688  0.0712 -0.0630 -0.2204
    8LYS    SC1   22  11.166   9.430   9.499 -0.1525  0.1396 -0.1163
    8LYS    SC2   23  10.980   9.177   9.634  0.1455  0.1256  0.3229
    9ASN     BB   24  11.198   9.392   9.958 -0.0523 -0.0482 -0.2598
    9ASN    SC1   25  11.351   9.103   9.907 -0.0388 -0.2941 -0.4304
   10LYS     BB   26  11.395   9.475  10.240  0.0443  0.0621 -0.2479
   10LYS    SC1   27  11.225   9.755  10.347 -0.3632  0.0027  0.5360
   10LYS    SC2   28  11.019   9.920  10.545 -0.0144  0.1893 -0.0094
   11LYS     BB   29  11.639   9.242  10.370  0.0073 -0.5227 -0.2118
   11LYS    SC1   30  11.737   9.492  10.573 -0.2426  0.0597 -0.1264
   11LYS    SC2   31  12.038   9.623  10.663 -0.0190 -0.0656 -0.1312
   12LYS     BB   32  11.456   9.043  10.577 -0.2230 -0.3220  0.0862
   12LYS    SC1   33  11.219   9.069  10.396  0.0136 -0.4452 -0.3560
   12LYS    SC2   34  10.870   8.952  10.456 -0.2283  0.0264  0.1149
   13GLY     BB   35  11.430   9.083  10.872 -0.3306 -0.0299  0.2721
   14LYS     BB   36  11.612   8.844  10.997 -0.3575  0.0809 -0.1059
   14LYS    SC1   37  11.447   8.885  11.248  0.0290  0.2238  0.1103
   14LYS    SC2   38  11.136   9.047  11.287 -0.1879  0.2154 -0.1116
   15GLU     BB   39  11.589   8.487  10.922 -0.5931 -0.0593 -0.0928
   15GLU    SC1   40  11.403   8.372  10.620  0.1992  0.0680  0.1052
   16LYS     BB   41  11.841   8.317  10.853  0.0104  0.0054 -0.0415
   16LYS    SC1   42  11.882   8.137  11.131 -0.0682  0.2810  0.0463
   16LYS    SC2   43  11.991   7.984  11.471  0.0868 -0.1157  0.3076
   17GLY     BB   44  11.880   8.238  10.545  0.1194  0.0270 -0.2230
   18GLY     BB   45  11.887   7.918  10.481 -0.2388  0.1568 -0.0617
   19LYS     BB   46  11.644   7.770  10.402  0.2247  0.2460  0.0287
   19LYS    SC1   47  11.541   7.998  10.218 -0.0397  0.1250 -0.3315
   19LYS    SC2   48  11.583   8.301  10.136 -0.3300  0.0910 -0.2589
   20ASN     BB   49  11.685   7.467  10.248  0.0167 -0.3296 -0.3504
   20ASN    SC1   50  11.737   7.660   9.978  0.1165  0.1322  0.1736
   21ALA     BB   51  11.889   7.203  10.231 -0.3098 -0.2067 -0.1180
   21ALA    SC1   52  11.887   7.206  10.501  0.1651  0.1551 -0.1062
   22ILE     BB   53  12.040   7.232   9.960 -0.1020  0.0894  0.0238
   22ILE    SC1   54  12.095   6.898  10.001 -0.0903  0.1049  0.1384
   23ASN     BB   55  12.189   7.509   9.862  0.0520  0.2227 -0.3047
   23ASN    SC1   56  12.041   7.414   9.527 -0.2904  0.1794  0.2906
   24MET     BB   57  12.391   7.726   9.968 -0.3485 -0.3793 -0.0094
   24MET    SC1   58  12.431   7.943   9.593 -0.1649 -0.0337 -0.3800
   25LYS     BB   59  12.475   7.834  10.276 -0.0664 -0.1332 -0.1259
   25LYS    SC1   60  12.798   7.799  10.224  0.0019 -0.0664  0.0226
   25LYS    SC2   61  13.089   7.713  10.330 -0.3421 -0.0508 -0.0742
   26ASP     BB   62  12.353   7.759  10.542 -0.3655 -0.1454  0.2051
   26ASP    SC1   63  12.286   8.009  10.735  0.1985 -0.2367  0.1713
   27VAL     BB   64  12.185   7.455  10.602 -0.0002 -0.4713  0.0877
   27VAL    SC1   65  11.938   7.564  10.713  0.0419  0.0225 -0.2731
   28LYS     BB   66  12.224   7.217  10.853 -0.2928  0.1396 -0.0609
   28LYS    SC1   67  11.946   7.190  10.973 -0.0970  0.0548 -0.0392
   28LYS    SC2   68  11.636   7.295  10.841 -0.0098  0.3151 -0.2419
   29ASP     BB   69  12.542   7.057  10.795  0.0163 -0.2077  0.0932
   29ASP    SC1   70  12.758   7.275  10.946  0.0755  0.0043  0.2271
   30LEU     BB   71  12.525   6.729  10.807  0.3123 -0.0406 -0.1992
   30LEU    SC1   72  12.167   6.666  10.756  0.0934  0.1409 -0.0271
   31GLY     BB   73  12.826   6.603  11.001  0.0998 -0.0818  0.0074
   32LYS     BB   74  13.139   6.455  10.936  0.4093 -0.0930  0.0460
   32LYS    SC1   75  13.341   6.389  11.190  0.4734  0.0861 -0.0021
   32LYS    SC2   76  13.550   6.199  11.387  0.2678  0.0807 -0.0592
   33THR     BB   77  13.100   6.186  10.851 -0.0940  0.0074  0.0053
   33THR    SC1   78  13.308   6.018  10.997  0.0892  0.1140 -0.1302
   34MET     BB   79  12.917   6.013  10.646  0.1239  0.2239  0.1936
   34MET    SC1   80  12.674   6.308  10.620 -0.1717 -0.3527 -0.0946
   35LYS     BB   81  12.654   5.799  10.784 -0.0606  0.0486 -0.1497
   35LYS    SC1   82  12.567   5.498  10.735  0.2937  0.2105 -0.3741
   35LYS    SC2   83  12.234   5.404  10.762  0.0725  0.3777  0.2022
   36ASP     BB   84  12.499   5.886  11.069  0.1474  0.3344  0.0084
   36ASP    SC1   85  12.716   6.186  11.087 -0.3612  0.0229  0.0229
   37GLN     BB   86  12.643   5.859  11.369 -0.0074 -0.1979 -0.1368
   37GLN    SC1   87  12.591   6.151  11.575  0.0698 -0.1025 -0.0760
   38ALA     BB   88  12.838   5.667  11.547 -0.1173 -0.0659  0.1604
   38ALA    SC1   89  12.854   5.862  11.733  0.7272 -0.4148  0.5060
   39LEU     BB   90  13.143   5.610  11.608 -0.3047  0.1934  0.2030
   39LEU    SC1   91  13.352   5.840  11.777  0.0601 -0.0540 -0.5916
   40LYS     BB   92  13.301   5.371  11.539  0.1413 -0.1965 -0.3466
   40LYS    SC1   93  13.612   5.454  11.676  0.0183 -0.0533 -0.4082
   40LYS    SC2   94  13.967   5.573  11.611 -0.2794 -0.1992  0.2995
   41ASP     BB   95  13.196   5.261  11.278  0.0349  0.2705  0.0210
   41ASP    SC1   96  13.241   5.571  11.150 -0.0581  0.0433  0.1660
   42ASP     BB   97  13.110   4.978  11.248  0.0271  0.0870  0.2267
   42ASP    SC1   98  13.112   4.936  11.622  0.1587 -0.2123  0.2279
   43ASP     BB   99  12.813   4.943  11.197  0.0634  0.0925 -0.1101
   43ASP    SC1  100  12.511   5.106  11.282  0.0311  0.3286 -0.2152
   44ALA     BB  101  12.784   4.618  11.248  0.4641  0.0626  0.2479
   44ALA    SC1  102  12.583   4.460  11.161  0.4232  0.0759  0.3177
   45GLU     BB  103  13.023   4.499  11.430 -0.1738 -0.1489 -0.2953
   45GLU    SC1  104  13.125   4.162  11.320 -0.2573 -0.0295 -0.4636
   46THR     BB  105  13.023   4.390  11.750 -0.1422 -0.0776 -0.0594
   46THR    SC1  106  13.148   4.532  11.990  0.1374 -0.1405 -0.1631
   47GLY     BB  107  13.012   4.077  11.838  0.2683 -0.0552 -0.3128
   48LEU     BB  108  13.310   4.023  12.047 -0.3055  0.2040  0.0315
   48LEU    SC1  109  13.401   4.214  12.368  0.1071  0.2444 -0.0721
   49THR     BB  110  13.329   3.714  12.098 -0.0840 -0.1342 -0.3280
   49THR    SC1  111  13.189   3.536  11.894  0.0109 -0.4995 -0.0840
   50ASP     BB  112  13.380   3.489  12.322  0.0468 -0.1564  0.0412
   50ASP    SC1  113  13.678   3.419  12.377 -0.1259 -0.1411  0.0624
   51GLY     BB  114  13.235   3.264  12.521 -0.0967 -0.3861  0.2386
   52GLU     BB  115  12.975   3.090  12.419 -0.1408  0.0223 -0.3361
   52GLU    SC1  116  13.089   2.942  12.101 -0.0394 -0.3910  0.1342
   53GLU     BB  117  13.093   2.825  12.592  0.1766  0.2011  0.1362
   53GLU    SC1  118  12.780   2.627  12.594  0.0728 -0.0707  0.4385
   54LYS     BB  119  13.340   2.768  12.761  0.1452  0.0583 -0.4448
   54LYS    SC1  120  13.066   2.643  12.995 -0.2506  0.0382 -0.1490
   54LYS    SC2  121  12.666   2.604  13.048  0.2928 -0.2780 -0.1616
   55GLU     BB  122  13.609   2.623  12.740  0.0512 -0.1301  0.2475
   55GLU    SC1  123  13.681   2.295  12.545  0.0604  0.0438 -0.2654
   56GLU     BB  124  13.855   2.559  12.992 -0.0480 -0.3089  0.1538
   56GLU    SC1  125  14.121   2.839  12.969 -0.1308 -0.1236  0.0078
   57PRO     BB  126  13.866   2.528  13.338  0.0015  0.1884 -0.2275
   57PRO    SC1  127  13.869   2.215  13.363  0.1680  0.0071  0.0204
   58LYS     BB  128  13.909   2.870  13.437 -0.0717  0.1840  0.1803
   58LYS    SC1  129  14.231   2.805  13.511  0.4082 -0.0956  0.0427
   58LYS    SC2  130  14.457   2.797  13.794  0.0481  0.0400  0.0615
   59GLU     BB  131  13.770   3.129  13.516  0.1386 -0.1562 -0.1269
   59GLU    SC1  132  13.367   3.052  13.442  0.0371  0.1238 -0.1257
   60GLU     BB  133  13.990   3.375  13.665 -0.0035  0.1800 -0.2439
   60GLU    SC1  134  14.109   3.100  13.893 -0.0122  0.0015  0.0081
   61GLU     BB  135  13.837   3.661  13.686  0.1029 -0.0099 -0.1401
   61GLU    SC1  136  13.902   3.922  13.983  0.1762 -0.1632  0.0941
    1LYS     BB  137   4.518   9.812  14.335  0.0687  0.0262  0.0480
    1LYS    SC1  138   4.307   9.547  14.317 -0.0599  0.1911 -0.4017
    1LYS    SC2  139   4.243   9.231  14.278  0.0758  0.4232 -0.0920
    2LYS     BB  140   4.347   9.982  14.098  0.0556 -0.2378  0.2486
    2LYS    SC1  141   4.465  10.275  14.155 -0.5133  0.3758 -0.0119
    2LYS    SC2  142   4.485  10.549  14.341  0.0359 -0.2932 -0.0558
    3CYS     BB  143   4.342   9.810  13.815  0.1227  0.0222  0.0022
    3CYS    SC1  144   4.095  10.008  13.757 -0.3802 -0.2223  0.5036
    4LEU     BB  145   4.584   9.728  13.595  0.2565 -0.5330 -0.1351
    4LEU    SC1  146   4.569   9.374  13.659 -0.0285  0.1830 -0.2561
    5PHE     BB  147   4.933   9.749  13.569 -0.1481  0.1970 -0.5496
    5PHE    SC1  148   4.927   9.611  13.862  0.0141  0.0291  0.0391
    5PHE    SC2  149   4.649   9.545  14.045 -0.0631  0.0689 -0.0628
    5PHE    SC3  150   4.843   9.718  14.174 -0.1124  0.0891 -0.0147
    6LYS     BB  151   5.216   9.914  13.377 -0.0396  0.0918 -0.0463
    6LYS    SC1  152   5.177  10.070  13.094  0.3494 -0.0871  0.1000
    6LYS    SC2  153   5.024  10.238  12.877 -0.0201 -0.0676  0.2519
    7LYS     BB  154   5.553  10.060  13.411 -0.1391 -0.2107 -0.0450
    7LYS    SC1  155   5.668   9.912  13.681  0.2078  0.1138 -0.0801
    7LYS    SC2  156   5.806   9.930  14.034  0.1374 -0.2570  0.2105
    8LYS     BB  157   5.712  10.207  13.147  0.0641 -0.0351  0.1022
    8LYS    SC1  158   5.751   9.959  12.981  0.1364  0.2316 -0.0748
    8LYS    SC2  159   5.813   9.721  12.718  0.2656 -0.0197 -0.0283
    9ASN     BB  160   5.963  10.359  13.145 -0.0012 -0.2054 -0.0097
    9ASN    SC1  161   6.167  10.168  13.333  0.0293  0.0589 -0.3854
   10LYS     BB  162   6.029  10.678  13.173  0.0717 -0.0046  0.0283
   10LYS    SC1  163   6.297  10.697  13.036  0.0946 -0.1359  0.1479
   10LYS    SC2  164   6.592  10.656  13.171 -0.1287 -0.0942  0.1212
   11LYS     BB  165   5.813  10.954  13.255  0.0416  0.3692 -0.2058
   11LYS    SC1  166   5.922  11.116  13.071 -0.0206 -0.0740 -0.4108
   11LYS    SC2  167   6.144  11.368  13.173  0.0437 -0.2228  0.1639
   12LYS     BB  168   5.515  10.938  13.339 -0.0247  0.1126 -0.3325
   12LYS    SC1  169   5.403  10.993  13.673  0.0595 -0.1602  0.2291
   12LYS    SC2  170   5.253  11.260  13.880  0.1200 -0.4655 -0.0595
   13GLY     BB  171   5.320  10.901  13.155 -0.0066  0.2315  0.3665
   14LYS     BB  172   5.031  11.020  13.302 -0.2527  0.1081  0.0863
   14LYS    SC1  173   5.050  10.768  13.432  0.1709  0.3876  0.0495
   14LYS    SC2  174   4.956  10.528  13.607  0.0463 -0.1812 -0.2866
   15GLU     BB  175   4.891  11.329  13.335 -0.1498  0.0749 -0.0645
   15GLU    SC1  176   4.833  11.421  13.700 -0.2487  0.0735 -0.2042
   16LYS     BB  177   4.970  11.526  13.091 -0.2489 -0.1456 -0.1731
   16LYS    SC1  178   4.796  11.541  12.861 -0.1684  0.0683  0.0009
   16LYS    SC2  179   4.924  11.498  12.554  0.0878 -0.0739 -0.1634
   17GLY     BB  180   4.807  11.824  13.217 -0.0163  0.2789 -0.2453
   18GLY     BB  181   4.675  12.050  13.042 -0.0465  0.0622  0.1595
   19LYS     BB  182   4.678  12.187  12.733  0.1776 -0.1296  0.2249
   19LYS    SC1  183   4.921  12.350  12.605  0.1192  0.3181  0.0300
   19LYS    SC2  184   5.203  12.560  12.548  0.1362 -0.2706  0.1406
   20ASN     BB  185   4.494  12.203  12.460  0.2252  0.0973 -0.2298
   20ASN    SC1  186   4.261  12.319  12.614 -0.0613  0.1604 -0.5017
   21ALA     BB  187   4.389  11.936  12.453  0.2557 -0.2016  0.0600
   21ALA    SC1  188   4.582  11.809  12.592  0.1430  0.1528  0.5690
   22ILE     BB  189   4.057  11.862  12.550 -0.0369 -0.1880  0.1716
   22ILE    SC1  190   4.083  11.550  12.413  0.1877 -0.0194 -0.1853
   23ASN     BB  191   3.832  12.011  12.522 -0.0635  0.2673  0.0509
   23ASN    SC1  192   3.608  11.881  12.738 -0.0788  0.1625  0.0630
   24MET     BB  193   3.794  12.308  12.605 -0.0819  0.2252 -0.0624
   24MET    SC1  194   3.665  12.410  12.232  0.0059 -0.0438 -0.0047
   25LYS     BB  195   3.912  12.563  12.801 -0.1776  0.1326 -0.2012
   25LYS    SC1  196   4.192  12.727  12.774 -0.2533 -0.1845 -0.1417
   25LYS    SC2  197   4.296  12.973  12.542 -0.3678 -0.2382 -0.0520
   26ASP     BB  198   3.849  12.482  13.095 -0.0540 -0.1087 -0.1859
   26ASP    SC1  199   3.720  12.156  13.078 -0.1048 -0.1930  0.0234
   27VAL     BB  200   4.033  12.525  13.391  0.0324 -0.1508 -0.1012
   27VAL    SC1  201   3.934  12.790  13.460  0.4752 -0.0306  0.1133
   28LYS     BB  202   4.058  12.379  13.698 -0.0207  0.1582  0.1795
   28LYS    SC1  203   4.162  12.626  13.849  0.0996  0.1320 -0.6286
   28LYS    SC2  204   4.402  12.861  13.927  0.0556 -0.4210 -0.1729
   29ASP     BB  205   4.232  12.134  13.776  0.4380 -0.0922  0.1568
   29ASP    SC1  206   4.466  12.195  13.580 -0.3454  0.0677 -0.2459
   30LEU     BB  207   4.185  11.842  13.755  0.2627  0.0187 -0.0994
   30LEU    SC1  208   4.028  11.750  14.054  0.0430 -0.0008  0.1972
   31GLY     BB  209   3.842  11.860  13.712 -0.1861 -0.2138  0.0239
   32LYS     BB  210   3.549  11.803  13.808  0.0683  0.0631 -0.4287
   32LYS    SC1  211   3.375  11.544  13.718 -0.2931  0.1237 -0.0848
   32LYS    SC2  212   3.065  11.489  13.875  0.1678 -0.0673 -0.1366
   33THR     BB  213   3.565  11.717  14.125 -0.1241  0.1641  0.2444
   33THR    SC1  214   3.433  11.447  14.173 -0.0943  0.1038  0.0018
   34MET     BB  215   3.362  11.898  14.292 -0.2855 -0.1382 -0.3027
   34MET    SC1  216   3.080  11.921  14.042 -0.1401 -0.1577  0.0584
   35LYS     BB  217   3.371  12.214  14.384 -0.0410 -0.0562 -0.3616
   35LYS    SC1  218   3.071  12.270  14.384  0.5575 -0.2382 -0.1276
   35LYS    SC2  219   2.903  11.988  14.467  0.1908  0.2310 -0.0457
   36ASP     BB  220   3.380  12.324  14.743 -0.2722 -0.3667 -0.0531
   36ASP    SC1  221   3.581  12.169  14.949  0.2850 -0.0007  0.5479
   37GLN     BB  222   3.466  12.643  14.793  0.2322  0.1089  0.0124
   37GLN    SC1  223   3.130  12.730  14.615  0.2110 -0.1492  0.0100
   38ALA     BB  224   3.728  12.754  14.983 -0.0112 -0.3031 -0.2796
   38ALA    SC1  225   3.523  12.880  15.106  0.2169  0.0251 -0.2240
   39LEU     BB  226   3.927  12.467  15.083  0.1697 -0.0248  0.2211
   39LEU    SC1  227   3.881  12.539  15.436 -0.2143 -0.4106 -0.1835
   40LYS     BB  228   4.199  12.606  14.983 -0.2003  0.0599  0.0125
   40LYS    SC1  229   4.238  12.514  14.741  0.0271 -0.1484  0.3573
   40LYS    SC2  230   4.429  12.385  14.507 -0.1909  0.0520  0.1357
   41ASP     BB  231   4.538  12.573  15.057 -0.0392 -0.0671 -0.3014
   41ASP    SC1  232   4.697  12.649  14.745 -0.2444 -0.1499 -0.0933
   42ASP     BB  233   4.705  12.587  15.323 -0.0608  0.1333  0.1310
   42ASP    SC1  234   4.720  12.884  15.445  0.3834  0.1931  0.1144
   43ASP     BB  235   4.784  12.373  15.527  0.1654  0.0872  0.1664
   43ASP    SC1  236   4.518  12.311  15.717 -0.2994  0.1103 -0.3177
   44ALA     BB  237   5.039  12.318  15.291  0.0882 -0.0224 -0.0503
   44ALA    SC1  238   5.243  12.466  15.387  0.3034 -0.3700  0.0440
   45GLU     BB  239   5.081  12.005  15.221 -0.0762  0.1931 -0.0543
   45GLU    SC1  240   5.346  12.078  15.047  0.0137 -0.0467 -0.4720
   46THR     BB  241   4.879  11.821  15.101  0.1954 -0.0338  0.1925
   46THR    SC1  242   4.895  11.534  15.202  0.1621 -0.1948 -0.2366
   47GLY     BB  243   4.522  11.774  15.103  0.2042 -0.1266  0.0847
   48LEU     BB  244   4.485  11.606  14.868  0.2248 -0.1623  0.4018
   48LEU    SC1  245   4.551  11.291  15.044 -0.1935 -0.0016 -0.0012
   49THR     BB  246   4.569  11.642  14.531  0.0806 -0.1469 -0.0376
   49THR    SC1  247   4.372  11.578  14.307 -0.2405  0.2701  0.1126
   50ASP     BB  248   4.840  11.801  14.501 -0.0224 -0.2187  0.1405
   50ASP    SC1  249   4.733  12.075  14.353  0.1185  0.1823  0.1394
   51GLY     BB  250   5.144  11.867  14.614 -0.1871  0.0888 -0.2992
   52GLU     BB  251   5.358  11.786  14.397 -0.0433 -0.1836  0.1692
   52GLU    SC1  252   5.262  11.382  14.394  0.3649 -0.0225 -0.0672
   53GLU     BB  253   5.573  12.001  14.251 -0.1480 -0.2414  0.1046
   53GLU    SC1  254   5.436  12.080  13.925 -0.0485 -0.0105 -0.3964
   54LYS     BB  255   5.708  12.290  14.360 -0.0585  0.1915 -0.1364
   54LYS    SC1  256   5.519  12.460  14.218 -0.0285  0.0557 -0.3588
   54LYS    SC2  257   5.326  12.515  13.991  0.1029  0.0272  0.0656
   55GLU     BB  258   5.894  12.299  14.619 -0.1784 -0.2793 -0.0190
   55GLU    SC1  259   6.115  11.976  14.613  0.3429  0.1332 -0.0639
   56GLU     BB  260   5.678  12.434  14.848 -0.3689 -0.2119 -0.0021
   56GLU    SC1  261   5.510  12.756  14.638  0.5027  0.0469  0.0087
   57PRO     BB  262   5.799  12.709  15.023  0.1926  0.0381  0.1011
   57PRO    SC1  263   5.553  12.808  15.144  0.5291 -0.0861 -0.1196
   58LYS     BB  264   6.068  12.833  15.132 -0.1224 -0.0230 -0.2032
   58LYS    SC1  265   5.990  13.092  15.308 -0.0234  0.0251  0.3019
   58LYS    SC2  266   5.883  13.425  15.314  0.4370 -0.1461  0.1916
   59GLU     BB  267   6.390  12.833  15.100  0.0933 -0.1049  0.1261
   59GLU    SC1  268   6.475  12.895  15.469  0.2533 -0.0437  0.1165
   60GLU     BB  269   6.558  12.623  14.940  0.5255  0.0773  0.1036
   60GLU    SC1  270   6.460  12.437  14.632  0.5946 -0.3742 -0.1468
   61GLU     BB  271   6.842  12.603  14.992  0.0012  0.1162  0.0946
   61GLU    SC1  272   6.864  12.260  15.042 -0.3201  0.0970 -0.0671
    1LYS     BB  273   6.048  20.335  17.014 -0.1022  0.0367  0.1507
    1LYS    SC1  274   6.187  20.117  16.810  0.0934  0.2647  0.2286
    1LYS    SC2  275   6.255  20.089  16.473 -0.0036  0.1660  0.1441
    2LYS     BB  276   5.853  20.195  17.243 -0.2359  0.1473 -0.1105
    2LYS    SC1  277   5.740  20.309  17.478 -0.1576 -0.2422  0.1248
    2LYS    SC2  278   5.566  20.519  17.685 -0.0001  0.0708 -0.1966
    3CYS     BB  279   5.864  19.916  17.366  0.2598  0.2007 -0.1763
    3CYS    SC1  280   5.669  19.804  17.055 -0.1195  0.0386  0.0922
    4LEU     BB  281   6.060  19.673  17.242 -0.2152 -0.0242 -0.0479
    4LEU    SC1  282   6.145  19.710  16.881 -0.0840 -0.1060  0.0845
    5PHE     BB  283   6.001  19.357  17.305  0.1601  0.1266  0.1573
    5PHE    SC1  284   5.862  19.174  17.136 -0.3432 -0.2088  0.3292
    5PHE    SC2  285   5.793  18.844  17.093  0.3300 -0.3384  0.1169
    5PHE    SC3  286   5.726  19.015  16.868  0.0552 -0.3362  0.1959
    6LYS     BB  287   6.201  19.162  17.443 -0.0607  0.5006  0.2031
    6LYS    SC1  288   6.148  18.845  17.264  0.2002 -0.0106 -0.2080
    6LYS    SC2  289   6.241  18.509  17.224 -0.2965 -0.0798  0.0372
    7LYS     BB  290   6.273  19.052  17.740 -0.3307  0.2008 -0.0751
    7LYS    SC1  291   6.439  18.796  17.625  0.0621 -0.2720  0.0224
    7LYS    SC2  292   6.519  18.507  17.835  0.3865 -0.0498 -0.1202
    8LYS     BB  293   6.438  19.246  17.852 -0.2066  0.2284  0.2407
    8LYS    SC1  294   6.323  19.249  18.161  0.0093 -0.1216 -0.2677
    8LYS    SC2  295   6.312  19.251  18.485  0.1439  0.1541 -0.2958
    9ASN     BB  296   6.625  19.469  17.742 -0.0875 -0.1196 -0.0453
    9ASN    SC1  297   6.531  19.673  17.965 -0.0241 -0.0296  0.3353
   10LYS     BB  298   6.913  19.391  17.637 -0.1323 -0.0455  0.1552
   10LYS    SC1  299   7.050  19.370  17.917 -0.3295  0.0315  0.1351
   10LYS    SC2  300   7.214  19.439  18.211 -0.0800  0.0944 -0.3034
   11LYS     BB  301   7.025  19.520  17.368 -0.1588 -0.1890  0.0784
   11LYS    SC1  302   7.172  19.756  17.434  0.0070  0.1332 -0.1441
   11LYS    SC2  303   7.241  20.005  17.282  0.0179 -0.1536  0.1997
   12LYS     BB  304   6.988  19.408  17.046  0.2044  0.2220  0.0379
   12LYS    SC1  305   7.238  19.265  17.065 -0.2330 -0.2197  0.1993
   12LYS    SC2  306   7.429  19.220  17.350  0.1004  0.1777 -0.1558
   13GLY     BB  307   7.017  19.549  16.723 -0.2138 -0.3767 -0.1967
   14LYS     BB  308   7.024  19.362  16.485  0.4462 -0.0282  0.2331
   14LYS    SC1  309   7.066  19.467  16.154 -0.2323  0.0117 -0.4138
   14LYS    SC2  310   6.991  19.729  15.961  0.1584  0.2628  0.0655
   15GLU     BB  311   6.844  19.167  16.387 -0.0428  0.1919 -0.0347
   15GLU    SC1  312   6.438  19.252  16.435 -0.3947  0.2420 -0.2709
   16LYS     BB  313   7.063  18.961  16.156 -0.1845 -0.2473  0.0337
   16LYS    SC1  314   7.212  18.785  16.425 -0.3232 -0.0123  0.0158
   16LYS    SC2  315   7.259  18.607  16.698 -0.2582 -0.1145  0.0320
   17GLY     BB  316   7.213  19.112  15.898 -0.0327 -0.2097 -0.0600
   18GLY     BB  317   7.290  19.410  15.756  0.2398  0.0450 -0.1578
   19LYS     BB  318   7.606  19.317  15.631  0.2306  0.0310 -0.2848
   19LYS    SC1  319   7.426  19.117  15.497  0.0709  0.1276 -0.0654
   19LYS    SC2  320   7.219  18.886  15.568  0.1079 -0.0231  0.1321
   20ASN     BB  321   7.865  19.089  15.660 -0.2806 -0.0620 -0.0593
   20ASN    SC1  322   7.929  19.040  15.964  0.2096  0.3596 -0.1243
   21ALA     BB  323   7.814  18.853  15.421  0.0017  0.1739  0.1942
   21ALA    SC1  324   7.803  19.061  15.249 -0.0562 -0.1357 -0.1902
   22ILE     BB  325   7.999  18.643  15.334 -0.1961 -0.2543 -0.0583
   22ILE    SC1  326   7.920  18.707  15.009  0.1617  0.2040 -0.0655
   23ASN     BB  327   8.305  18.537  15.354 -0.2879  0.0579  0.1316
   23ASN    SC1  328   8.305  18.190  15.394 -0.3335 -0.3399 -0.2650
   24MET     BB  329   8.574  18.712  15.418  0.0586  0.1304 -0.0662
   24MET    SC1  330   8.710  19.005  15.229  0.1849  0.2792  0.1146
   25LYS     BB  331   8.739  18.678  15.655 -0.1188  0.1660 -0.2649
   25LYS    SC1  332   8.681  18.341  15.601 -0.0380 -0.1510  0.4852
   25LYS    SC2  333   8.621  18.014  15.732  0.1967  0.1329 -0.0784
   26ASP     BB  334   8.560  18.841  15.883  0.1346  0.0658 -0.0822
   26ASP    SC1  335   8.261  18.847  15.728  0.2748  0.3091 -0.3698
   27VAL     BB  336   8.422  18.771  16.199 -0.1381 -0.2627  0.1915
   27VAL    SC1  337   8.671  18.700  16.334  0.1683  0.1419 -0.1337
   28LYS     BB  338   8.115  18.706  16.213 -0.0781  0.0733 -0.1851
   28LYS    SC1  339   8.172  18.676  16.541 -0.1017  0.1465  0.2113
   28LYS    SC2  340   8.422  18.672  16.803 -0.0897  0.2936 -0.3828
   29ASP     BB  341   7.910  18.474  16.240  0.0640 -0.0069  0.0312
   29ASP    SC1  342   8.071  18.195  16.363  0.2757  0.1286  0.1370
   30LEU     BB  343   7.747  18.246  16.084 -0.4159  0.1618  0.3062
   30LEU    SC1  344   7.512  17.968  16.185  0.2781  0.1293 -0.0031
   31GLY     BB  345   7.490  18.220  15.841  0.3040 -0.2455  0.2040
   32LYS     BB  346   7.333  17.932  15.717  0.1605  0.3962  0.0743
   32LYS    SC1  347   7.142  17.925  15.971 -0.0490 -0.0844  0.2740
   32LYS    SC2  348   6.919  18.195  16.130  0.0170 -0.0191  0.1311
   33THR     BB  349   7.431  17.950  15.401 -0.1046  0.0042 -0.2861
   33THR    SC1  350   7.420  17.684  15.252 -0.0037 -0.2705  0.1765
   34MET     BB  351   7.196  18.091  15.257  0.0066  0.2383  0.2482
   34MET    SC1  352   7.144  18.437  15.423 -0.0272  0.3084  0.0049
   35LYS     BB  353   6.982  17.951  15.107  0.0921  0.0312  0.1170
   35LYS    SC1  354   6.740  18.091  15.187  0.3040 -0.1619  0.0650
   35LYS    SC2  355   6.551  18.314  15.361 -0.4018  0.1240 -0.1354
   36ASP     BB  356   6.965  18.059  14.730 -0.2002 -0.1511 -0.4482
   36ASP    SC1  357   6.911  17.721  14.606 -0.1112 -0.0021 -0.0647
   37GLN     BB  358   6.726  18.107  14.472 -0.1328  0.0393 -0.0360
   37GLN    SC1  359   6.467  17.852  14.645  0.0012 -0.0121 -0.0502
   38ALA     BB  360   6.637  17.935  14.210 -0.1462 -0.3913  0.1019
   38ALA    SC1  361   6.771  17.908  13.978  0.2099 -0.3158  0.2918
   39LEU     BB  362   6.656  17.604  14.277  0.1421 -0.0613  0.2201
   39LEU    SC1  363   6.949  17.538  14.030  0.2237  0.1316 -0.2592
   40LYS     BB  364   6.601  17.375  14.502  0.3000  0.0525 -0.0115
   40LYS    SC1  365   6.313  17.454  14.514  0.1788  0.1421 -0.2923
   40LYS    SC2  366   6.174  17.683  14.326 -0.2671 -0.4026 -0.0646
   41ASP     BB  367   6.656  17.081  14.459 -0.0327 -0.0391  0.1486
   41ASP    SC1  368   6.430  16.945  14.220  0.1631 -0.2119  0.0655
   42ASP     BB  369   6.682  16.832  14.727 -0.3688  0.0775  0.0697
   42ASP    SC1  370   7.035  16.840  14.635  0.1427  0.2500 -0.0454
   43ASP     BB  371   6.589  16.882  15.042  0.4842  0.1212 -0.0677
   43ASP    SC1  372   6.424  17.171  14.950 -0.0224  0.0839 -0.3561
   44ALA     BB  373   6.473  16.698  15.245 -0.2122  0.2886 -0.1457
   44ALA    SC1  374   6.222  16.607  15.201 -0.1272 -0.0234 -0.0118
   45GLU     BB  375   6.608  16.395  15.262 -0.2667 -0.0562 -0.0292
   45GLU    SC1  376   6.474  16.096  15.083  0.0522  0.0866 -0.1515
   46THR     BB  377   6.889  16.460  15.096 -0.1728  0.3592  0.1960
   46THR    SC1  378   7.036  16.523  15.355  0.3523  0.2769 -0.0682
   47GLY     BB  379   7.080  16.157  15.182  0.0630 -0.0906  0.2756
   48LEU     BB  380   7.256  15.952  15.074  0.2653  0.0290  0.2626
   48LEU    SC1  381   7.188  15.895  14.744 -0.1196 -0.0436  0.1378
   49THR     BB  382   7.267  15.653  15.074 -0.1467 -0.0561  0.1003
   49THR    SC1  383   7.201  15.634  15.371  0.0244 -0.2446  0.1280
   50ASP     BB  384   7.250  15.447  14.789  0.1355 -0.0985  0.0177
   50ASP    SC1  385   7.579  15.417  14.843 -0.0664  0.0173 -0.1060
   51GLY     BB  386   7.197  15.134  14.776 -0.1121  0.2821 -0.2624
   52GLU     BB  387   7.225  14.827  14.572 -0.0725 -0.0176 -0.2365
   52GLU    SC1  388   7.212  14.459  14.801  0.1182 -0.2868  0.0195
   53GLU     BB  389   7.420  14.776  14.341  0.0317 -0.0242 -0.2685
   53GLU    SC1  390   7.192  14.731  14.031  0.2789  0.2749  0.0072
   54LYS     BB  391   7.728  14.747  14.435 -0.2769  0.2223  0.0189
   54LYS    SC1  392   7.694  14.532  14.677 -0.2760 -0.1867  0.1551
   54LYS    SC2  393   7.788  14.499  15.025 -0.3273  0.1455  0.4815
   55GLU     BB  394   8.011  14.827  14.342  0.2004 -0.0607  0.1416
   55GLU    SC1  395   8.317  14.651  14.471  0.1438 -0.0530 -0.0752
   56GLU     BB  396   8.010  15.042  14.108  0.1897  0.1901  0.0292
   56GLU    SC1  397   7.690  15.157  14.090 -0.1033  0.0739  0.2389
   57PRO     BB  398   8.270  15.127  13.963 -0.0644  0.0973  0.1229
   57PRO    SC1  399   8.280  15.139  13.655 -0.1007 -0.1562 -0.2570
   58LYS     BB  400   8.575  15.003  14.021  0.2081 -0.0799 -0.0495
   58LYS    SC1  401   8.620  14.686  13.901 -0.0889  0.4831 -0.2051
   58LYS    SC2  402   8.770  14.348  13.932 -0.1108  0.3244  0.4000
   59GLU     BB  403   8.650  15.111  14.315  0.0706 -0.0779 -0.1736
   59GLU    SC1  404   9.017  15.074  14.412 -0.0881  0.1868 -0.0799
   60GLU     BB  405   8.562  15.447  14.356 -0.0228 -0.4493  0.1965
   60GLU    SC1  406   8.180  15.499  14.266  0.0388 -0.0290  0.2383
   61GLU     BB  407   8.727  15.678  14.235 -0.1612 -0.0486  0.0989
   61GLU    SC1  408   9.113  15.621  14.386  0.0796  0.1724 -0.1115
    1LYS     BB  409  15.775  19.126  10.116  0.2010  0.0780  0.0422
    1LYS    SC1  410  15.480  19.238  10.202  0.2569  0.8091  0.1699
    1LYS    SC2  411  15.238  19.459  10.198  0.1264 -0.0940  0.1956
    2LYS     BB  412  15.933  19.367  10.172 -0.0667 -0.1681  0.2621
    2LYS    SC1  413  15.798  19.598  10.179  0.2960  0.0193 -0.3755
    2LYS    SC2  414  15.756  19.877  10.408  0.0546 -0.1376  0.3738
    3CYS     BB  415  16.130  19.351  10.455  0.1489 -0.2506 -0.0919
    3CYS    SC1  416  16.085  19.667  10.470  0.1515 -0.2118 -0.4094
    4LEU     BB  417  16.017  19.292  10.772 -0.3036  0.0849  0.0997
    4LEU    SC1  418  15.771  19.056  10.820  0.1036  0.0040 -0.0083
    5PHE     BB  419  16.196  19.263  11.091  0.1450 -0.0111  0.1323
    5PHE    SC1  420  16.220  18.957  11.152 -0.1382 -0.1778  0.0568
    5PHE    SC2  421  16.022  18.734  10.988 -0.3160 -0.0488  0.0932
    5PHE    SC3  422  15.922  18.822  11.246 -0.1661 -0.0507  0.1530
    6LYS     BB  423  16.390  19.521  11.260 -0.1769 -0.0506  0.0115
    6LYS    SC1  424  16.558  19.241  11.368 -0.0042 -0.0459  0.2136
    6LYS    SC2  425  16.645  18.970  11.277 -0.0118  0.1568 -0.1933
    7LYS     BB  426  16.321  19.760  11.380  0.0917  0.0791 -0.1336
    7LYS    SC1  427  16.617  19.899  11.405  0.4411  0.3568 -0.0475
    7LYS    SC2  428  16.906  20.074  11.329 -0.1526  0.2719 -0.0061
    8LYS     BB  429  16.102  19.974  11.200 -0.2033  0.2590  0.0842
    8LYS    SC1  430  16.203  20.213  11.343  0.2006 -0.1634  0.1191
    8LYS    SC2  431  16.177  20.558  11.315  0.0253 -0.1556 -0.3189
    9ASN     BB  432  15.807  19.952  11.097  0.0696  0.0289 -0.2498
    9ASN    SC1  433  15.814  19.724  10.821 -0.0544 -0.3014  0.2553
   10LYS     BB  434  15.571  19.824  11.224 -0.1496 -0.0718  0.0094
   10LYS    SC1  435  15.421  20.107  11.265 -0.1755 -0.1493 -0.2789
   10LYS    SC2  436  15.232  20.385  11.433 -0.4037  0.1729 -0.0146
   11LYS     BB  437  15.514  19.608  11.450 -0.1636  0.0100 -0.0145
   11LYS    SC1  438  15.291  19.503  11.404  0.0588  0.6967 -0.0492
   11LYS    SC2  439  14.935  19.462  11.475 -0.3684  0.1372 -0.1080
   12LYS     BB  440  15.574  19.565  11.762 -0.0007  0.4639 -0.2506
   12LYS    SC1  441  15.399  19.730  11.936 -0.0308  0.3745  0.0642
   12LYS    SC2  442  15.420  19.674  12.264 -0.2190 -0.3870  0.1358
   13GLY     BB  443  15.794  19.720  11.923 -0.2524  0.0822 -0.4174
   14LYS     BB  444  15.816  20.015  12.141  0.0345 -0.0933 -0.4150
   14LYS    SC1  445  15.900  20.254  12.017  0.0478  0.4685  0.0816
   14LYS    SC2  446  16.028  20.396  11.707  0.0028 -0.2837 -0.0150
   15GLU     BB  447  15.770  19.965  12.469 -0.1214 -0.3436  0.1653
   15GLU    SC1  448  15.384  20.068  12.550  0.0436  0.0155  0.0076
   16LYS     BB  449  15.886  19.893  12.813 -0.2387 -0.1486  0.0297
   16LYS    SC1  450  15.655  20.100  12.932 -0.4463  0.0899 -0.0522
   16LYS    SC2  451  15.449  20.386  12.882  0.2230 -0.0028 -0.0252
   17GLY     BB  452  16.126  19.681  12.764 -0.0910 -0.1491 -0.0507
   18GLY     BB  453  16.413  19.493  12.883  0.1698 -0.0931 -0.2468
   19LYS     BB  454  16.271  19.491  13.181  0.1815 -0.3631 -0.0600
   19LYS    SC1  455  16.432  19.654  13.387 -0.0894  0.0400 -0.0017
   19LYS    SC2  456  16.582  19.714  13.672 -0.1134 -0.0671  0.2633
   20ASN     BB  457  16.141  19.289  13.421  0.1591  0.1979 -0.0275
   20ASN    SC1  458  15.978  19.129  13.145  0.1479  0.1362  0.3823
   21ALA     BB  459  15.840  19.368  13.611  0.0051 -0.1295 -0.1348
   21ALA    SC1  460  15.667  19.381  13.405 -0.0078 -0.1615 -0.1260
   22ILE     BB  461  15.733  19.391  13.857 -0.0781 -0.1682 -0.5220
   22ILE    SC1  462  15.947  19.432  14.119 -0.2249  0.0596 -0.4346
   23ASN     BB  463  15.569  19.663  13.804 -0.0475  0.0120 -0.3024
   23ASN    SC1  464  15.353  19.592  13.549 -0.0291  0.1761 -0.2613
   24MET     BB  465  15.711  20.001  13.851 -0.0812 -0.2437 -0.0186
   24MET    SC1  466  15.934  19.946  14.169  0.1374  0.1152 -0.0745
   25LYS     BB  467  15.487  20.146  13.930  0.0723  0.3582  0.0820
   25LYS    SC1  468  15.566  20.262  14.197  0.0617 -0.0890 -0.2303
   25LYS    SC2  469  15.810  20.306  14.411 -0.2324 -0.0684  0.0483
   26ASP     BB  470  15.286  19.959  14.135 -0.1623  0.0480  0.1754
   26ASP    SC1  471  15.149  19.819  13.862 -0.1451  0.2669  0.3515
   27VAL     BB  472  15.314  19.759  14.345 -0.0813  0.0678  0.1355
   27VAL    SC1  473  15.601  19.762  14.396 -0.0989 -0.1817  0.2633
   28LYS     BB  474  15.105  19.511  14.530  0.0074 -0.1443  0.1384
   28LYS    SC1  475  15.157  19.758  14.699 -0.4344  0.0475 -0.0488
   28LYS    SC2  476  14.976  19.950  14.878 -0.3848 -0.2437 -0.0942
   29ASP     BB  477  14.793  19.404  14.557  0.1531  0.1750 -0.1501
   29ASP    SC1  478  14.667  19.689  14.686 -0.1125  0.1914  0.1789
   30LEU     BB  479  14.702  19.309  14.266 -0.1022 -0.3490 -0.0273
   30LEU    SC1  480  14.349  19.350  14.134 -0.0539  0.0881 -0.0192
   31GLY     BB  481  14.747  19.422  13.960  0.1749 -0.2408 -0.0535
   32LYS     BB  482  14.483  19.440  13.706 -0.1526  0.1669  0.1135
   32LYS    SC1  483  14.437  19.168  13.536  0.3217 -0.2688  0.0405
   32LYS    SC2  484  14.357  19.029  13.234 -0.3207 -0.0050  0.0236
   33THR     BB  485  14.491  19.673  13.431 -0.0297  0.1020 -0.0983
   33THR    SC1  486  14.455  19.968  13.500  0.0788  0.0717  0.0964
   34MET     BB  487  14.593  19.491  13.188 -0.0794  0.3001 -0.0501
   34MET    SC1  488  14.812  19.842  13.035 -0.0456  0.2455  0.2225
   35LYS     BB  489  14.772  19.243  13.134 -0.3439 -0.1735 -0.0071
   35LYS    SC1  490  14.860  19.167  12.832  0.0816  0.1465  0.0297
   35LYS    SC2  491  14.967  19.019  12.590  0.1343 -0.1998  0.3281
   36ASP     BB  492  14.811  18.964  13.243 -0.0683  0.2029  0.1746
   36ASP    SC1  493  15.131  18.994  13.366  0.0538  0.0728  0.1270
   37GLN     BB  494  14.756  18.839  13.580 -0.0904 -0.2138 -0.0271
   37GLN    SC1  495  15.060  18.685  13.708  0.2632  0.0735 -0.0558
   38ALA     BB  496  14.652  18.464  13.650 -0.0460  0.1405  0.4305
   38ALA    SC1  497  14.450  18.597  13.770 -0.1906 -0.1090  0.4703
   39LEU     BB  498  14.431  18.268  13.502  0.1413  0.1304 -0.2282
   39LEU    SC1  499  14.139  18.188  13.653 -0.4400 -0.0314 -0.0494
   40LYS     BB  500  14.411  17.916  13.413 -0.2134 -0.0418 -0.1128
   40LYS    SC1  501  14.260  17.881  13.146 -0.4687 -0.2226 -0.1679
   40LYS    SC2  502  14.138  18.046  12.835  0.1385 -0.0303 -0.0508
   41ASP     BB  503  14.699  17.671  13.569 -0.1701 -0.0888 -0.0001
   41ASP    SC1  504  14.415  17.489  13.652  0.4012  0.2852  0.2798
   42ASP     BB  505  15.009  17.710  13.556 -0.3094 -0.1258 -0.0815
   42ASP    SC1  506  15.158  17.463  13.743  0.1784  0.2397 -0.1061
   43ASP     BB  507  15.153  17.653  13.239 -0.1763  0.0267 -0.0054
   43ASP    SC1  508  14.815  17.658  13.083  0.1876  0.3605  0.0718
   44ALA     BB  509  15.471  17.786  13.280 -0.0324 -0.0984  0.4013
   44ALA    SC1  510  15.397  18.046  13.286  0.0968 -0.0323 -0.2239
   45GLU     BB  511  15.474  17.772  13.596  0.0834 -0.1075  0.0240
   45GLU    SC1  512  15.616  18.103  13.727 -0.0569 -0.0173 -0.1098
   46THR     BB  513  15.616  17.467  13.637 -0.1226 -0.0174 -0.0396
   46THR    SC1  514  15.554  17.319  13.897  0.2331  0.0470  0.0875
   47GLY     BB  515  15.949  17.415  13.676  0.1348  0.0907 -0.0476
   48LEU     BB  516  16.068  17.217  13.455  0.2809  0.1413  0.0402
   48LEU    SC1  517  15.836  16.970  13.485 -0.0568 -0.0433  0.2979
   49THR     BB  518  16.178  17.267  13.200 -0.3106  0.0980  0.5053
   49THR    SC1  519  16.008  17.117  12.996  0.1573  0.2122  0.0067
   50ASP     BB  520  16.452  17.262  13.097 -0.1070  0.0489 -0.0105
   50ASP    SC1  521  16.519  16.978  13.312 -0.1039 -0.2441  0.2433
   51GLY     BB  522  16.384  17.292  12.774 -0.1410 -0.0009 -0.6140
   52GLU     BB  523  16.600  17.215  12.592  0.0018 -0.0867  0.0875
   52GLU    SC1  524  16.500  16.902  12.394  0.1433 -0.1490 -0.1756
   53GLU     BB  525  16.761  17.437  12.481 -0.2949 -0.0279  0.0924
   53GLU    SC1  526  16.640  17.679  12.200 -0.0730  0.0673 -0.0622
   54LYS     BB  527  17.072  17.485  12.319  0.1763 -0.0754 -0.4245
   54LYS    SC1  528  17.037  17.806  12.390 -0.1472 -0.1858 -0.1084
   54LYS    SC2  529  16.922  18.088  12.457  0.4685 -0.0868  0.0228
   55GLU     BB  530  17.349  17.287  12.388 -0.3479 -0.3647 -0.0882
   55GLU    SC1  531  17.234  17.086  12.030 -0.0896  0.0994  0.0078
   56GLU     BB  532  17.614  17.341  12.575 -0.4105 -0.1209 -0.1169
   56GLU    SC1  533  17.602  17.253  12.954 -0.6040 -0.1862 -0.3270
   57PRO     BB  534  17.674  17.627  12.738  0.3826 -0.1804  0.1510
   57PRO    SC1  535  17.876  17.727  12.499 -0.2821 -0.3115 -0.0505
   58LYS     BB  536  17.395  17.760  12.643 -0.0468  0.1000  0.0144
   58LYS    SC1  537  17.494  17.724  12.299  0.0546 -0.1561  0.1074
   58LYS    SC2  538  17.512  17.477  12.011 -0.0057 -0.0629  0.4133
   59GLU     BB  539  17.155  17.949  12.818  0.3336  0.3137  0.2413
   59GLU    SC1  540  17.303  18.243  12.634  0.0316  0.5696  0.0867
   60GLU     BB  541  17.113  18.015  13.145  0.0878 -0.0815  0.2099
   60GLU    SC1  542  16.753  18.102  13.107 -0.1324 -0.2129  0.0122
   61GLU     BB  543  17.284  17.901  13.380  0.0554  0.0315  0.2804
   61GLU    SC1  544  17.221  17.935  13.713  0.2874 -0.4230  0.1765
    1LYS     BB  545  23.347   4.785  14.402  0.1251  0.2347  0.0154
    1LYS    SC1  546  23.356   4.447  14.462  0.3354  0.2151 -0.0037
    1LYS    SC2  547  23.529   4.121  14.529  0.1846  0.0327 -0.1162
    2LYS     BB  548  23.216   4.788  14.107 -0.0833 -0.0306 -0.2370
    2LYS    SC1  549  23.133   4.506  14.043  0.3807  0.0039 -0.0625
    2LYS    SC2  550  23.092   4.213  13.846  0.0334  0.0635  0.4563
    3CYS     BB  551  23.313   4.805  13.778 -0.1085  0.0985  0.4390
    3CYS    SC1  552  23.384   4.483  13.690  0.0289  0.0296  0.3445
    4LEU     BB  553  23.612   4.844  13.636 -0.0072 -0.1144  0.0346
    4LEU    SC1  554  23.557   4.560  13.388 -0.3011 -0.2003  0.0208
    5PHE     BB  555  23.844   5.063  13.729  0.0414  0.1421  0.1032
    5PHE    SC1  556  23.766   5.303  13.919  0.1616 -0.0456 -0.2385
    5PHE    SC2  557  23.874   5.620  13.978  0.0925  0.0048 -0.3772
    5PHE    SC3  558  23.975   5.418  14.161 -0.0570  0.1435 -0.1363
    6LYS     BB  559  24.106   5.063  13.486 -0.0072 -0.1972  0.2181
    6LYS    SC1  560  24.133   4.772  13.398  0.0957  0.1383  0.3124
    6LYS    SC2  561  24.366   4.597  13.499  0.2098  0.0993  0.1913
    7LYS     BB  562  24.070   5.289  13.248  0.1639  0.2555  0.0516
    7LYS    SC1  563  24.389   5.396  13.215  0.1155  0.2206  0.0777
    7LYS    SC2  564  24.623   5.596  13.417  0.2252  0.0883 -0.1603
    8LYS     BB  565  23.810   5.424  13.062  0.0260  0.0570 -0.3119
    8LYS    SC1  566  23.796   5.739  13.099  0.1701  0.1921 -0.0564
    8LYS    SC2  567  23.932   6.041  12.994 -0.0076  0.0091  0.2926
    9ASN     BB  568  23.523   5.298  12.943 -0.0087 -0.0242  0.1974
    9ASN    SC1  569  23.652   5.294  12.654 -0.1210 -0.1053 -0.2011
   10LYS     BB  570  23.153   5.377  12.993 -0.3407  0.0365 -0.3178
   10LYS    SC1  571  22.938   5.253  13.249 -0.0512 -0.1988 -0.0142
   10LYS    SC2  572  22.613   5.103  13.281 -0.1385 -0.3654  0.2312
   11LYS     BB  573  23.098   5.707  12.855 -0.1422  0.0108  0.2923
   11LYS    SC1  574  22.946   5.770  13.117  0.4208 -0.0904 -0.5083
   11LYS    SC2  575  23.076   5.991  13.341 -0.0857 -0.0871 -0.4661
   12LYS     BB  576  22.942   5.855  12.620 -0.0669 -0.3162  0.0879
   12LYS    SC1  577  22.640   5.995  12.776 -0.0903  0.0873  0.1866
   12LYS    SC2  578  22.344   5.770  12.701  0.1726  0.3148  0.0208
   13GLY     BB  579  22.840   5.901  12.344 -0.3942 -0.1499 -0.1382
   14LYS     BB  580  22.864   6.120  12.100  0.3878 -0.0811 -0.0214
   14LYS    SC1  581  23.124   6.210  12.080 -0.0841  0.0652  0.1168
   14LYS    SC2  582  23.432   6.350  11.900 -0.0032  0.0458  0.0372
   15GLU     BB  583  22.698   6.386  12.075 -0.0448 -0.2873 -0.1881
   15GLU    SC1  584  22.975   6.690  12.039 -0.0091 -0.1681 -0.2760
   16LYS     BB  585  22.398   6.419  11.965  0.0129 -0.1531  0.1828
   16LYS    SC1  586  22.423   6.676  12.024  0.0744  0.1032 -0.2413
   16LYS    SC2  587  22.518   6.727  12.337  0.0317 -0.2878 -0.1628
   17GLY     BB  588  22.410   6.231  11.722 -0.1570  0.0352  0.1744
   18GLY     BB  589  22.617   6.434  11.522  0.2625 -0.1588 -0.1598
   19LYS     BB  590  22.819   6.445  11.177 -0.0363  0.0274  0.1747
   19LYS    SC1  591  22.752   6.769  11.149  0.2125  0.0234  0.0747
   19LYS    SC2  592  22.787   7.022  10.899 -0.2648 -0.0795 -0.1644
   20ASN     BB  593  22.903   6.090  11.065  0.3117 -0.3320 -0.2424
   20ASN    SC1  594  22.900   5.950  11.370  0.1557 -0.2267 -0.2403
   21ALA     BB  595  23.223   6.066  11.041 -0.0534  0.1295 -0.0542
   21ALA    SC1  596  23.206   6.330  11.096  0.0457  0.1754 -0.2352
   22ILE     BB  597  23.354   5.940  10.766 -0.0893  0.0374  0.0064
   22ILE    SC1  598  23.686   5.886  10.713 -0.0462 -0.0291  0.3243
   23ASN     BB  599  23.072   5.865  10.634  0.1340 -0.1617  0.0339
   23ASN    SC1  600  22.909   6.172  10.553  0.1688 -0.2812  0.3428
   24MET     BB  601  23.020   5.645  10.410  0.0679  0.0940  0.0678
   24MET    SC1  602  22.683   5.561  10.393 -0.1521 -0.0118  0.0371
   25LYS     BB  603  23.301   5.475  10.336 -0.1982 -0.1793 -0.0334
   25LYS    SC1  604  23.317   5.685  10.082 -0.1528  0.5661  0.3890
   25LYS    SC2  605  23.287   5.865   9.804  0.1852  0.0402  0.1647
   26ASP     BB  606  23.636   5.558  10.433 -0.2606 -0.1431  0.1344
   26ASP    SC1  607  23.699   5.265  10.533  0.1290  0.2142 -0.7011
   27VAL     BB  608  23.823   5.714  10.247 -0.0284 -0.2161  0.4236
   27VAL    SC1  609  24.030   5.860  10.392 -0.1715  0.1614  0.2608
   28LYS     BB  610  23.727   5.643   9.897 -0.0620 -0.0043  0.0180
   28LYS    SC1  611  23.773   5.940   9.839 -0.1740 -0.2543 -0.0742
   28LYS    SC2  612  23.947   6.203   9.739 -0.5567 -0.3473 -0.0390
   29ASP     BB  613  23.502   5.451   9.747 -0.2133  0.0097  0.2002
   29ASP    SC1  614  23.630   5.492   9.437  0.3227  0.0977  0.0447
   30LEU     BB  615  23.380   5.191   9.790 -0.2863 -0.2612  0.1479
   30LEU    SC1  616  23.189   5.174   9.470 -0.3472 -0.0515 -0.0227
   31GLY     BB  617  23.524   4.894   9.851 -0.2717 -0.2776  0.1484
   32LYS     BB  618  23.466   4.597   9.947  0.3500  0.1942 -0.2196
   32LYS    SC1  619  23.155   4.709   9.887  0.2787 -0.0235  0.0812
   32LYS    SC2  620  22.844   4.599   9.727  0.4059 -0.0674 -0.0878
   33THR     BB  621  23.490   4.277   9.703  0.2771  0.0008  0.0517
   33THR    SC1  622  23.780   4.331   9.627  0.2167  0.0094 -0.1808
   34MET     BB  623  23.425   4.175   9.411  0.2698  0.0424  0.5100
   34MET    SC1  624  23.074   4.288   9.341 -0.0170 -0.2712  0.1357
   35LYS     BB  625  23.622   4.096   9.193  0.1624  0.0800  0.2191
   35LYS    SC1  626  23.472   4.132   8.944 -0.2611  0.1218 -0.0909
   35LYS    SC2  627  23.595   4.353   8.726  0.2007  0.0793  0.2719
   36ASP     BB  628  23.848   4.292   9.090 -0.0258  0.3143 -0.1756
   36ASP    SC1  629  24.009   4.130   8.848  0.0343 -0.1116  0.2609
   37GLN     BB  630  24.079   4.420   9.294 -0.1806 -0.2696 -0.0880
   37GLN    SC1  631  24.027   4.791   9.255 -0.2109  0.3306 -0.1518
   38ALA     BB  632  24.228   4.227   9.539  0.2618 -0.0472  0.0153
   38ALA    SC1  633  24.439   4.395   9.536  0.3061 -0.0972 -0.4542
   39LEU     BB  634  24.199   4.124   9.810  0.3534 -0.5229 -0.0249
   39LEU    SC1  635  24.438   4.274  10.003 -0.4858 -0.1102  0.2546
   40LYS     BB  636  24.305   3.831   9.759  0.2119 -0.1195 -0.0481
   40LYS    SC1  637  24.491   3.740   9.966  0.0130  0.1755  0.1878
   40LYS    SC2  638  24.474   3.603  10.288  0.2141  0.1477  0.0524
   41ASP     BB  639  24.281   3.664   9.495 -0.0205  0.2448 -0.0727
   41ASP    SC1  640  24.521   3.843   9.337  0.4611  0.0955  0.0697
   42ASP     BB  641  24.190   3.381   9.381  0.0891  0.0744  0.0082
   42ASP    SC1  642  24.315   3.275   9.095 -0.0169  0.0650 -0.1086
   43ASP     BB  643  23.930   3.266   9.446 -0.0804 -0.1333 -0.3447
   43ASP    SC1  644  23.984   3.140   9.745 -0.1990 -0.0310  0.2066
   44ALA     BB  645  23.682   3.434   9.591  0.0071  0.2030  0.3383
   44ALA    SC1  646  23.610   3.621   9.409 -0.1165  0.3104  0.4952
   45GLU     BB  647  23.600   3.369   9.944 -0.2520 -0.0284  0.1774
   45GLU    SC1  648  23.735   3.746  10.033 -0.1834 -0.0828 -0.3387
   46THR     BB  649  23.372   3.344  10.135  0.0156 -0.1965  0.1377
   46THR    SC1  650  23.306   3.067  10.028 -0.1692 -0.1202  0.0492
   47GLY     BB  651  23.366   3.223  10.401  0.0173  0.0416 -0.0398
   48LEU     BB  652  23.564   3.044  10.614  0.2133 -0.0147 -0.2958
   48LEU    SC1  653  23.443   2.768  10.431 -0.3933  0.0024 -0.3253
   49THR     BB  654  23.834   3.014  10.802  0.0145 -0.1799  0.1482
   49THR    SC1  655  23.759   2.798  11.003  0.2582 -0.2283  0.1899
   50ASP     BB  656  24.074   3.141  10.652  0.1955 -0.0810  0.2690
   50ASP    SC1  657  24.166   2.878  10.476  0.1944 -0.1317  0.1289
   51GLY     BB  658  24.354   3.080  10.833  0.0496  0.0852 -0.0069
   52GLU     BB  659  24.608   2.890  10.868  0.1139  0.1847 -0.0976
   52GLU    SC1  660  24.831   3.085  10.676 -0.0183 -0.1206 -0.0993
   53GLU     BB  661  24.663   2.778  11.170  0.0715  0.2344 -0.0285
   53GLU    SC1  662  24.882   2.479  11.134 -0.1696  0.1851  0.3249
   54LYS     BB  663  24.451   2.757  11.392 -0.3195  0.2950 -0.1459
   54LYS    SC1  664  24.639   2.507  11.544  0.0651  0.0667 -0.0416
   54LYS    SC2  665  24.683   2.172  11.626  0.0026  0.0243  0.1032
   55GLU     BB  666  24.259   2.933  11.563  0.0688 -0.0668 -0.2504
   55GLU    SC1  667  24.001   2.791  11.832 -0.3507  0.2115 -0.0976
   56GLU     BB  668  24.385   3.132  11.795  0.3153  0.0728 -0.1454
   56GLU    SC1  669  24.711   3.131  11.637 -0.1645  0.1049  0.2592
   57PRO     BB  670  24.153   3.334  11.791  0.3692 -0.1014  0.2771
   57PRO    SC1  671  24.043   3.328  11.515  0.0502 -0.3981  0.0074
   58LYS     BB  672  24.198   3.550  12.049  0.1145  0.0326  0.0520
   58LYS    SC1  673  24.295   3.855  12.037 -0.2137  0.0755 -0.0271
   58LYS    SC2  674  24.346   3.974  12.351  0.0678 -0.2898  0.0865
   59GLU     BB  675  24.443   3.504  12.314 -0.2259  0.2759 -0.1999
   59GLU    SC1  676  24.201   3.654  12.601 -0.0319  0.3252 -0.1183
   60GLU     BB  677  24.719   3.520  12.445 -0.2988 -0.1191 -0.2489
   60GLU    SC1  678  24.760   3.860  12.209 -0.1538  0.1575 -0.2977
   61GLU     BB  679  24.911   3.324  12.631  0.2008  0.1294 -0.1876
   61GLU    SC1  680  25.137   3.041  12.490  0.2684  0.0522  0.2384
    1LYS     BB  681   6.712  21.123  20.814  0.1018  0.1355 -0.1578
    1LYS    SC1  682   6.947  21.282  20.736  0.0897  0.1672  0.0468
    1LYS    SC2  683   7.204  21.292  20.986  0.1817  0.3172 -0.0078
    2LYS     BB  684   6.591  20.952  20.506  0.2517  0.0124  0.1449
    2LYS    SC1  685   6.281  21.153  20.393 -0.0712  0.2386  0.2792
    2LYS    SC2  686   6.186  21.509  20.317 -0.2061 -0.1739 -0.1929
    3CYS     BB  687   6.668  20.679  20.416 -0.1066 -0.2139 -0.0222
    3CYS    SC1  688   6.923  20.776  20.635 -0.1710 -0.2037 -0.2230
    4LEU     BB  689   6.432  20.508  20.369  0.2899  0.1802  0.1338
    4LEU    SC1  690   6.212  20.705  20.548  0.0733  0.1895  0.2280
    5PHE     BB  691   6.475  20.204  20.330 -0.1521  0.0771 -0.1293
    5PHE    SC1  692   6.586  19.987  20.551 -0.1460 -0.2819  0.0968
    5PHE    SC2  693   6.692  19.700  20.403 -0.1530 -0.3745  0.2686
    5PHE    SC3  694   6.901  19.864  20.520 -0.1003 -0.1041 -0.1807
    6LYS     BB  695   6.513  19.958  20.111  0.0768  0.0108  0.1699
    6LYS    SC1  696   6.357  19.649  20.163  0.3915 -0.3126  0.0504
    6LYS    SC2  697   6.048  19.483  20.226 -0.1563 -0.2596 -0.2621
    7LYS     BB  698   6.560  19.982  19.726 -0.1488 -0.1845 -0.0825
    7LYS    SC1  699   6.272  20.017  19.617 -0.3165  0.1010  0.0552
    7LYS    SC2  700   5.903  20.092  19.576  0.0255 -0.3460 -0.1963
    8LYS     BB  701   6.867  20.086  19.630 -0.2766  0.1089  0.0351
    8LYS    SC1  702   6.888  19.804  19.429 -0.2842 -0.1598  0.5313
    8LYS    SC2  703   6.968  19.605  19.162  0.0538 -0.2841 -0.0010
    9ASN     BB  704   7.066  20.354  19.782 -0.2207  0.0372 -0.0417
    9ASN    SC1  705   7.271  20.513  19.528 -0.1023 -0.2503  0.1198
   10LYS     BB  706   6.976  20.695  19.851  0.2666  0.0744  0.0526
   10LYS    SC1  707   7.232  20.740  19.907  0.1149  0.0112  0.0603
   10LYS    SC2  708   7.551  20.577  19.933  0.0065  0.0048  0.3173
   11LYS     BB  709   6.883  20.894  19.589  0.2292 -0.0215  0.2881
   11LYS    SC1  710   7.083  20.854  19.353 -0.2700  0.0668 -0.2495
   11LYS    SC2  711   7.090  21.061  19.083 -0.1185  0.1191  0.1475
   12LYS     BB  712   6.765  21.169  19.647  0.0531  0.0533  0.0488
   12LYS    SC1  713   6.679  21.294  19.370  0.5823 -0.2580 -0.3484
   12LYS    SC2  714   6.375  21.274  19.176  0.0449 -0.1202 -0.1049
   13GLY     BB  715   6.927  21.474  19.713 -0.0040 -0.3573  0.4612
   14LYS     BB  716   6.766  21.757  19.715  0.2100  0.4542  0.0605
   14LYS    SC1  717   6.933  21.910  19.469 -0.3793  0.0903  0.0851
   14LYS    SC2  718   6.959  22.056  19.147  0.2717 -0.0967  0.0775
   15GLU     BB  719   6.760  21.905  19.949 -0.4299  0.0318 -0.1819
   15GLU    SC1  720   6.414  21.872  20.074  0.0170 -0.2327  0.3730
   16LYS     BB  721   6.930  22.219  19.975  0.1345 -0.3133 -0.1576
   16LYS    SC1  722   6.839  22.384  19.752  0.0702  0.4454 -0.2861
   16LYS    SC2  723   6.730  22.705  19.801  0.1074 -0.3024  0.1308
   17GLY     BB  724   7.031  22.340  20.259 -0.2689 -0.0076  0.0867
   18GLY     BB  725   6.955  22.638  20.157 -0.0579  0.1427  0.1966
   19LYS     BB  726   6.670  22.775  20.285  0.1267  0.0797  0.1007
   19LYS    SC1  727   6.729  22.598  20.529  0.3079  0.0493  0.0825
   19LYS    SC2  728   6.899  22.281  20.658 -0.3840 -0.2959  0.1939
   20ASN     BB  729   6.387  22.821  20.106 -0.3747 -0.1629 -0.2223
   20ASN    SC1  730   6.560  23.111  20.013 -0.1063  0.1354 -0.1105
   21ALA     BB  731   6.101  22.601  20.248  0.4203  0.5397 -0.4209
   21ALA    SC1  732   6.339  22.526  20.352  0.0046 -0.3132  0.0198
   22ILE     BB  733   5.969  22.828  20.445  0.0346 -0.1147 -0.0209
   22ILE    SC1  734   5.671  22.846  20.609 -0.1017 -0.1698 -0.2587
   23ASN     BB  735   6.197  23.015  20.596  0.1482  0.1457 -0.0289
   23ASN    SC1  736   6.364  22.719  20.733  0.3353 -0.3523 -0.0490
   24MET     BB  737   6.339  23.325  20.532 -0.0969 -0.1109 -0.0020
   24MET    SC1  738   6.467  23.503  20.183 -0.2386 -0.2171  0.1790
   25LYS     BB  739   6.296  23.526  20.798  0.4906 -0.2244  0.1942
   25LYS    SC1  740   6.101  23.766  20.778  0.0836 -0.2211 -0.1162
   25LYS    SC2  741   5.903  24.062  20.711  0.2000  0.4033 -0.0419
   26ASP     BB  742   6.463  23.479  21.101 -0.1123 -0.1401  0.1932
   26ASP    SC1  743   6.690  23.210  21.225 -0.1527  0.1005  0.2654
   27VAL     BB  744   6.299  23.455  21.355  0.2740 -0.0354 -0.0869
   27VAL    SC1  745   6.217  23.735  21.348 -0.2602 -0.1752  0.0977
   28LYS     BB  746   6.028  23.367  21.232  0.3272  0.2548 -0.0624
   28LYS    SC1  747   6.125  23.173  21.029 -0.0574  0.0107  0.4738
   28LYS    SC2  748   6.357  22.967  21.094 -0.2683  0.1514  0.0628
   29ASP     BB  749   5.687  23.245  21.259 -0.2408  0.1483 -0.1653
   29ASP    SC1  750   5.670  23.292  21.580  0.1154  0.2991 -0.2510
   30LEU     BB  751   5.438  23.188  21.063  0.0844 -0.0665 -0.1378
   30LEU    SC1  752   5.419  22.840  21.038 -0.1293  0.0378 -0.3776
   31GLY     BB  753   5.080  23.227  21.102  0.1573  0.1482 -0.0137
   32LYS     BB  754   4.919  23.469  21.046  0.0837 -0.0068 -0.2882
   32LYS    SC1  755   4.822  23.326  20.767  0.2497 -0.4626 -0.3362
   32LYS    SC2  756   4.691  23.118  20.539 -0.1315  0.2496  0.0760
   33THR     BB  757   4.708  23.674  21.290  0.0054 -0.0720 -0.0198
   33THR    SC1  758   4.922  23.697  21.506 -0.0197 -0.0904  0.0070
   34MET     BB  759   4.400  23.678  21.290  0.1905 -0.2245 -0.0304
   34MET    SC1  760   4.182  23.435  21.458  0.2882 -0.0236 -0.1140
   35LYS     BB  761   4.156  23.856  21.132 -0.0532 -0.2048  0.1978
   35LYS    SC1  762   3.983  23.829  21.383 -0.1019 -0.0559  0.1830
   35LYS    SC2  763   4.176  23.807  21.711  0.0096  0.3001  0.3934
   36ASP     BB  764   4.111  24.205  21.200 -0.0763  0.0300 -0.0381
   36ASP    SC1  765   4.013  24.353  21.483 -0.0762  0.4307  0.4612
   37GLN     BB  766   4.004  24.499  21.060 -0.0642 -0.2478 -0.0425
   37GLN    SC1  767   4.170  24.802  21.237 -0.1176 -0.2274  0.2530
   38ALA     BB  768   4.038  24.643  20.777  0.2617 -0.1355 -0.1533
   38ALA    SC1  769   4.047  24.897  20.866 -0.1552 -0.1249 -0.1217
   39LEU     BB  770   4.216  24.617  20.520  0.2000  0.2460  0.0369
   39LEU    SC1  771   4.220  24.982  20.484 -0.0427 -0.2631 -0.1644
   40LYS     BB  772   4.224  24.370  20.256 -0.0503 -0.0926  0.3753
   40LYS    SC1  773   4.451  24.503  20.109  0.3183  0.1354  0.2767
   40LYS    SC2  774   4.532  24.421  19.765  0.2175 -0.2285  0.0344
   41ASP     BB  775   3.899  24.348  20.191  0.1937  0.1377  0.0509
   41ASP    SC1  776   3.808  24.192  20.492 -0.3199 -0.5242 -0.1258
   42ASP     BB  777   3.803  24.447  19.870 -0.3088 -0.5206 -0.1220
   42ASP    SC1  778   3.516  24.403  19.759 -0.0150 -0.2537 -0.2785
   43ASP     BB  779   4.029  24.636  19.733  0.0842  0.1490  0.0330
   43ASP    SC1  780   4.090  24.783  20.039 -0.0242  0.0095 -0.3176
   44ALA     BB  781   4.144  24.437  19.500 -0.0364 -0.0395 -0.1472
   44ALA    SC1  782   4.303  24.650  19.454  0.1945 -0.1617  0.0552
   45GLU     BB  783   3.929  24.207  19.363  0.3313  0.1797  0.0042
   45GLU    SC1  784   4.139  23.886  19.293  0.2687  0.0249 -0.0064
   46THR     BB  785   3.756  23.980  19.583  0.0813  0.1657 -0.0815
   46THR    SC1  786   3.689  23.790  19.353  0.2412 -0.0931  0.0801
   47GLY     BB  787   3.422  24.019  19.615  0.2549  0.0929 -0.0936
   48LEU     BB  788   3.152  23.814  19.517  0.0067 -0.2332 -0.2306
   48LEU    SC1  789   2.995  24.153  19.457 -0.1822 -0.0281 -0.1959
   49THR     BB  790   3.084  23.488  19.665  0.0875 -0.3456  0.1453
   49THR    SC1  791   2.791  23.410  19.704 -0.1875  0.4465 -0.1386
   50ASP     BB  792   3.283  23.318  19.899  0.3440  0.0521 -0.2937
   50ASP    SC1  793   3.519  23.572  19.820 -0.2824 -0.1971  0.1436
   51GLY     BB  794   3.267  23.114  20.128  0.0794 -0.1974 -0.0456
   52GLU     BB  795   3.471  23.074  20.266  0.0141  0.1847 -0.0438
   52GLU    SC1  796   3.483  22.677  20.302  0.0896  0.4123  0.0854
   53GLU     BB  797   3.600  23.204  20.535  0.1434  0.2675 -0.1951
   53GLU    SC1  798   3.445  23.456  20.779 -0.2483 -0.3520  0.1405
   54LYS     BB  799   3.918  23.142  20.544  0.0380 -0.0820  0.0906
   54LYS    SC1  800   3.913  22.969  20.303  0.4012 -0.4303  0.1261
   54LYS    SC2  801   3.790  22.917  19.984  0.2377 -0.0016  0.2557
   55GLU     BB  802   4.160  23.312  20.527  0.2143  0.1253 -0.0019
   55GLU    SC1  803   4.347  23.130  20.834  0.0610  0.0386 -0.2399
   56GLU     BB  804   4.329  23.359  20.310 -0.0076 -0.2140 -0.1057
   56GLU    SC1  805   4.138  23.231  19.916  0.1231  0.4192 -0.0692
   57PRO     BB  806   4.554  23.529  20.385 -0.4343  0.0131  0.0745
   57PRO    SC1  807   4.543  23.882  20.404  0.0908  0.5036  0.0791
   58LYS     BB  808   4.872  23.565  20.237 -0.1165  0.1600  0.1661
   58LYS    SC1  809   4.850  23.671  19.938  0.2212 -0.2170 -0.2558
   58LYS    SC2  810   4.724  23.611  19.613 -0.0407  0.3537  0.1827
   59GLU     BB  811   5.135  23.701  20.294 -0.3047 -0.1670 -0.0891
   59GLU    SC1  812   5.061  24.115  20.329 -0.3914 -0.1077  0.8104
   60GLU     BB  813   5.347  23.534  20.067 -0.0792  0.0382 -0.0905
   60GLU    SC1  814   5.157  23.330  19.799  0.1152  0.3063  0.2375
   61GLU     BB  815   5.630  23.674  19.982  0.0016 -0.2082 -0.3114
   61GLU    SC1  816   5.718  24.021  19.809 -0.1765  0.4325  0.5228
    1LYS     BB  817  18.861   1.229   7.237 -0.1360  0.2431  0.5259
    1LYS    SC1  818  18.870   1.429   6.983  0.1645  0.0328 -0.4208
    1LYS    SC2  819  19.082   1.557   6.749  0.0969  0.1778  0.0975
    2LYS     BB  820  18.533   1.214   7.314  0.1344  0.0861 -0.1822
    2LYS    SC1  821  18.413   1.478   7.309 -0.1648 -0.2586  0.0311
    2LYS    SC2  822  18.361   1.700   7.566  0.1852  0.0502  0.1241
    3CYS     BB  823  18.373   0.996   7.113 -0.0851 -0.0859 -0.0823
    3CYS    SC1  824  18.323   1.233   6.863 -0.0646 -0.2573  0.0049
    4LEU     BB  825  18.081   1.020   7.298  0.1577  0.1270 -0.0182
    4LEU    SC1  826  18.097   1.267   7.547  0.2294  0.0084 -0.1194
    5PHE     BB  827  18.014   0.672   7.194 -0.0967 -0.1448 -0.2781
    5PHE    SC1  828  17.780   0.639   6.960 -0.1068 -0.1365 -0.2426
    5PHE    SC2  829  17.498   0.677   7.146  0.0890 -0.2950  0.0971
    5PHE    SC3  830  17.455   0.647   6.861 -0.2052  0.1550  0.0842
    6LYS     BB  831  18.105   0.411   7.181 -0.1245  0.0410 -0.0549
    6LYS    SC1  832  17.971   0.319   7.478 -0.2652 -0.1935  0.2512
    6LYS    SC2  833  17.922   0.403   7.808 -0.0925 -0.1721  0.3330
    7LYS     BB  834  18.232   0.194   6.943  0.0945  0.0677  0.2226
    7LYS    SC1  835  18.511   0.269   6.985 -0.2084 -0.0740 -0.0403
    7LYS    SC2  836  18.532   0.593   7.145  0.1556  0.1098  0.0953
    8LYS     BB  837  18.161   0.376   6.674  0.1141 -0.1693  0.2915
    8LYS    SC1  838  17.930   0.262   6.481 -0.1560 -0.2355 -0.3033
    8LYS    SC2  839  17.644   0.298   6.309 -0.0271  0.2549 -0.0362
    9ASN     BB  840  18.322   0.649   6.751 -0.0884 -0.4038  0.2243
    9ASN    SC1  841  18.290   0.868   6.438 -0.2168  0.3316 -0.1946
   10LYS     BB  842  18.642   0.641   6.689 -0.0508  0.1081  0.3331
   10LYS    SC1  843  18.812   0.371   6.688 -0.2499  0.1978 -0.2907
   10LYS    SC2  844  19.034   0.080   6.755 -0.2104 -0.2666 -0.0847
   11LYS     BB  845  18.746   0.698   6.389 -0.2870 -0.0072  0.2184
   11LYS    SC1  846  19.023   0.620   6.239  0.2365 -0.0392 -0.0570
   11LYS    SC2  847  19.360   0.733   6.159 -0.2256 -0.2333  0.2204
   12LYS     BB  848  18.633   0.853   6.109 -0.2131  0.1205  0.0032
   12LYS    SC1  849  18.479   1.123   6.205 -0.1888 -0.1593  0.4005
   12LYS    SC2  850  18.322   1.407   6.061  0.2962  0.0531  0.1386
   13GLY     BB  851  18.587   0.802   5.822 -0.1284 -0.3462 -0.6513
   14LYS     BB  852  18.454   0.624   5.585 -0.0008  0.0921 -0.2300
   14LYS    SC1  853  18.519   0.823   5.332 -0.3270 -0.3996 -0.0961
   14LYS    SC2  854  18.338   0.896   5.009 -0.0989  0.2151  0.5059
   15GLU     BB  855  18.139   0.576   5.635 -0.2778  0.0496 -0.0754
   15GLU    SC1  856  17.870   0.258   5.582 -0.0104  0.1386  0.1308
   16LYS     BB  857  18.093   0.764   5.360  0.6758  0.0613  0.1578
   16LYS    SC1  858  18.077   0.524   5.149  0.4615 -0.1707  0.3339
   16LYS    SC2  859  17.961   0.243   4.908 -0.0879 -0.0203 -0.2642
   17GLY     BB  860  17.965   0.979   5.546 -0.0587  0.3339 -0.0174
   18GLY     BB  861  17.781   1.157   5.449  0.2449  0.2146  0.2106
   19LYS     BB  862  17.696   0.989   5.159 -0.1202  0.4762  0.2202
   19LYS    SC1  863  17.461   0.785   5.192  0.5300 -0.1070 -0.1244
   19LYS    SC2  864  17.644   0.680   5.487 -0.3256 -0.2449  0.1881
   20ASN     BB  865  17.882   0.980   4.901 -0.0486 -0.1859  0.1928
   20ASN    SC1  866  18.073   1.295   4.853  0.1431  0.0164  0.2516
   21ALA     BB  867  17.841   0.719   4.783 -0.2861 -0.0569 -0.1818
   21ALA    SC1  868  17.651   0.587   4.923 -0.1586  0.2832  0.3396
   22ILE     BB  869  17.797   0.719   4.415 -0.3520  0.1454  0.1797
   22ILE    SC1  870  17.721   0.387   4.407  0.1269  0.0294  0.1623
   23ASN     BB  871  18.062   0.895   4.297 -0.0708  0.2179  0.2068
   23ASN    SC1  872  17.917   1.138   4.468  0.1008 -0.2045 -0.3813
   24MET     BB  873  18.341   0.801   4.198 -0.0705  0.0533 -0.1136
   24MET    SC1  874  18.339   0.902   3.817 -0.0529 -0.0148  0.1275
   25LYS     BB  875  18.595   0.616   4.303  0.2105 -0.1312 -0.3542
   25LYS    SC1  876  18.766   0.378   4.197  0.3111  0.0585  0.1180
   25LYS    SC2  877  18.750   0.014   4.188  0.1601  0.1992 -0.0934
   26ASP     BB  878  18.610   0.650   4.627 -0.3428 -0.2043  0.4631
   26ASP    SC1  879  18.276   0.599   4.674 -0.6319 -0.3372  0.2283
   27VAL     BB  880  18.836   0.661   4.805  0.1324  0.1845  0.0013
   27VAL    SC1  881  18.794   0.832   5.038  0.0005  0.2625 -0.0782
   28LYS     BB  882  19.129   0.511   4.754  0.2411 -0.1684  0.0881
   28LYS    SC1  883  19.162   0.455   5.071 -0.3039  0.1888  0.0465
   28LYS    SC2  884  19.451   0.536   5.279  0.3011 -0.3740  0.1250
   29ASP     BB  885  19.244   0.413   4.504  0.0857 -0.3188  0.0847
   29ASP    SC1  886  19.144   0.138   4.424  0.1714  0.1176  0.0881
   30LEU     BB  887  19.099   0.650   4.282  0.2034 -0.1967 -0.1992
   30LEU    SC1  888  18.954   0.941   4.434 -0.0767 -0.0420  0.0663
   31GLY     BB  889  18.911   0.724   4.024  0.0319  0.0682 -0.2050
   32LYS     BB  890  18.737   0.608   3.775  0.0951  0.0438  0.0354
   32LYS    SC1  891  18.947   0.503   3.572  0.0687  0.0086 -0.2233
   32LYS    SC2  892  18.716   0.340   3.320  0.0260  0.3001 -0.2483
   33THR     BB  893  18.481   0.455   3.820  0.0223  0.0314  0.3251
   33THR    SC1  894  18.428   0.181   3.941 -0.1736 -0.0351  0.0967
   34MET     BB  895  18.271   0.442   3.538  0.0919 -0.2830 -0.1985
   34MET    SC1  896  17.997   0.729   3.436 -0.1178 -0.4914  0.0851
   35LYS     BB  897  18.260   0.172   3.425 -0.2080  0.1769  0.0623
   35LYS    SC1  898  17.911   0.123   3.480  0.2624 -0.1508  0.1799
   35LYS    SC2  899  17.687  -0.188   3.572  0.2247  0.2878 -0.1477
   36ASP     BB  900  18.430  -0.044   3.467  0.1880 -0.2238  0.0726
   36ASP    SC1  901  18.339  -0.348   3.513  0.0341 -0.0496 -0.0917
   37GLN     BB  902  18.745  -0.167   3.444 -0.1095 -0.1355 -0.1472
   37GLN    SC1  903  18.764  -0.533   3.445 -0.0448 -0.2423 -0.1792
   38ALA     BB  904  19.015   0.011   3.394  0.0545 -0.0198  0.1077
   38ALA    SC1  905  18.959  -0.013   3.131 -0.1711  0.3518  0.1144
   39LEU     BB  906  19.318   0.028   3.307  0.1085  0.3759 -0.1437
   39LEU    SC1  907  19.425   0.249   3.561 -0.0955 -0.2652  0.0632
   40LYS     BB  908  19.478  -0.025   2.997  0.1633 -0.1472  0.3336
   40LYS    SC1  909  19.773  -0.100   3.056  0.2026  0.0511  0.0868
   40LYS    SC2  910  20.091  -0.152   3.020  0.1345  0.1777  0.1829
   41ASP     BB  911  19.312  -0.084   2.701 -0.2487 -0.1389 -0.3613
   41ASP    SC1  912  19.474   0.095   2.486  0.2677 -0.1825 -0.1547
   42ASP     BB  913  19.203  -0.353   2.605 -0.0448 -0.0376  0.0341
   42ASP    SC1  914  18.851  -0.366   2.692  0.0377 -0.0529  0.1801
   43ASP     BB  915  19.317  -0.629   2.797 -0.1246  0.1682 -0.1500
   43ASP    SC1  916  19.629  -0.679   2.737  0.0126 -0.2065  0.1778
   44ALA     BB  917  19.421  -0.654   3.129  0.0105  0.0333 -0.2543
   44ALA    SC1  918  19.487  -0.392   3.120 -0.1483  0.0829 -0.0388
   45GLU     BB  919  19.325  -0.834   3.331 -0.0445 -0.0930  0.1402
   45GLU    SC1  920  19.307  -1.158   3.117 -0.0815  0.0962 -0.1023
   46THR     BB  921  19.544  -0.842   3.549 -0.0439 -0.1304  0.0757
   46THR    SC1  922  19.653  -1.126   3.540 -0.1019 -0.1458 -0.2968
   47GLY     BB  923  19.645  -0.570   3.544  0.4373 -0.0656 -0.0845
   48LEU     BB  924  19.588  -0.232   3.650  0.0461  0.0262 -0.0192
   48LEU    SC1  925  19.777   0.042   3.483  0.3357 -0.1100 -0.2107
   49THR     BB  926  19.404  -0.113   3.872 -0.4334 -0.1253 -0.1128
   49THR    SC1  927  19.488  -0.251   4.131 -0.0676  0.1578 -0.0731
   50ASP     BB  928  19.105  -0.230   3.813  0.0065 -0.4592  0.1497
   50ASP    SC1  929  19.196  -0.429   3.568  0.1942 -0.0433 -0.3300
   51GLY     BB  930  18.997  -0.373   4.071  0.0311  0.1636  0.0466
   52GLU     BB  931  19.035  -0.315   4.409 -0.3376  0.1152 -0.1193
   52GLU    SC1  932  18.710  -0.306   4.615  0.2989  0.1561  0.1594
   53GLU     BB  933  19.129  -0.526   4.572  0.2564 -0.0335 -0.2902
   53GLU    SC1  934  19.150  -0.786   4.305 -0.4232  0.2444 -0.2232
   54LYS     BB  935  19.345  -0.628   4.795 -0.1641  0.3051  0.1914
   54LYS    SC1  936  19.593  -0.850   4.749  0.5265  0.1258 -0.1728
   54LYS    SC2  937  19.705  -1.154   4.867  0.3880 -0.3224  0.1729
   55GLU     BB  938  19.427  -0.647   5.097 -0.1476 -0.2310  0.0515
   55GLU    SC1  939  19.111  -0.892   5.158  0.2127  0.1594 -0.1067
   56GLU     BB  940  19.709  -0.605   5.231 -0.3233  0.1650  0.0938
   56GLU    SC1  941  20.001  -0.797   5.046  0.0468  0.1118  0.0952
   57PRO     BB  942  19.795  -0.447   5.557  0.1152  0.1836 -0.0189
   57PRO    SC1  943  20.148  -0.546   5.637  0.1639  0.6910 -0.2532
   58LYS     BB  944  19.451  -0.318   5.666 -0.1112  0.1855  0.1141
   58LYS    SC1  945  19.232  -0.413   5.490  0.0314 -0.0385 -0.1767
   58LYS    SC2  946  18.962  -0.609   5.569  0.0874 -0.1047 -0.1648
   59GLU     BB  947  19.414  -0.033   5.834  0.0282 -0.0221 -0.0953
   59GLU    SC1  948  19.416  -0.220   6.210 -0.3886  0.0309  0.2534
   60GLU     BB  949  19.215   0.187   5.638  0.0987 -0.1153 -0.0651
   60GLU    SC1  950  19.403   0.484   5.740 -0.2995 -0.0432  0.0703
   61GLU     BB  951  19.060   0.021   5.402 -0.1161  0.0172  0.0658
   61GLU    SC1  952  18.723   0.159   5.459 -0.0156  0.0988 -0.1035
    1LYS     BB  953  15.309   6.233  15.302 -0.0925 -0.0626 -0.0720
    1LYS    SC1  954  15.119   6.011  15.398  0.0355  0.0631  0.1078
    1LYS    SC2  955  14.933   5.760  15.226 -0.5201 -0.0628  0.1208
    2LYS     BB  956  15.565   6.353  15.109  0.1085 -0.0434 -0.1002
    2LYS    SC1  957  15.565   6.126  14.898 -0.0270 -0.0933 -0.0530
    2LYS    SC2  958  15.611   6.036  14.560  0.1659  0.0512 -0.2912
    3CYS     BB  959  15.808   6.538  15.146 -0.1684 -0.2611  0.3827
    3CYS    SC1  960  15.784   6.773  14.888 -0.0619  0.2615  0.4982
    4LEU     BB  961  16.129   6.445  15.169  0.0868 -0.0422 -0.0085
    4LEU    SC1  962  16.294   6.215  15.406 -0.6853 -0.1123  0.0214
    5PHE     BB  963  16.379   6.417  14.972  0.0006  0.0219  0.0480
    5PHE    SC1  964  16.366   6.206  14.754 -0.0040 -0.1240  0.0198
    5PHE    SC2  965  16.688   6.219  14.646 -0.2175 -0.2132 -0.6788
    5PHE    SC3  966  16.584   5.952  14.692 -0.0648 -0.1727  0.0034
    6LYS     BB  967  16.636   6.571  14.826 -0.0333  0.0908  0.1494
    6LYS    SC1  968  16.477   6.627  14.559  0.0736 -0.4270 -0.0240
    6LYS    SC2  969  16.320   6.369  14.347 -0.1619 -0.1400  0.0549
    7LYS     BB  970  16.971   6.605  14.859 -0.2246 -0.3334  0.0199
    7LYS    SC1  971  17.082   6.424  14.665  0.2172 -0.1570  0.2875
    7LYS    SC2  972  17.332   6.386  14.441 -0.3332  0.0239  0.1477
    8LYS     BB  973  16.986   6.892  15.020 -0.3210 -0.1278  0.0288
    8LYS    SC1  974  16.839   7.008  14.774 -0.1183 -0.1254  0.1610
    8LYS    SC2  975  16.484   7.042  14.863  0.2666  0.0711  0.2973
    9ASN     BB  976  16.995   6.910  15.374 -0.1249 -0.1301  0.1807
    9ASN    SC1  977  16.746   6.899  15.582 -0.3395 -0.1086  0.0208
   10LYS     BB  978  17.277   6.941  15.533  0.0368 -0.2254 -0.1155
   10LYS    SC1  979  17.209   6.965  15.864 -0.3001  0.2009 -0.1675
   10LYS    SC2  980  17.178   6.739  16.100 -0.0429 -0.0943 -0.0321
   11LYS     BB  981  17.606   6.978  15.417 -0.0284 -0.2405  0.1255
   11LYS    SC1  982  17.831   6.777  15.486 -0.2260 -0.1027  0.1351
   11LYS    SC2  983  17.915   6.412  15.539 -0.2192  0.0138  0.0548
   12LYS     BB  984  17.824   7.257  15.385 -0.3636  0.1341 -0.3005
   12LYS    SC1  985  18.113   7.128  15.363 -0.0523 -0.2060 -0.1722
   12LYS    SC2  986  18.226   6.781  15.300  0.2229 -0.0146 -0.1957
   13GLY     BB  987  17.770   7.555  15.427  0.2178  0.0783  0.0317
   14LYS     BB  988  17.934   7.724  15.648 -0.1686 -0.2433 -0.0722
   14LYS    SC1  989  17.970   7.590  15.943  0.0288  0.1529 -0.1255
   14LYS    SC2  990  17.897   7.382  16.169 -0.1427 -0.1161  0.3305
   15GLU     BB  991  18.194   7.907  15.617  0.1564  0.0159  0.1344
   15GLU    SC1  992  18.076   8.222  15.470  0.1731  0.2223  0.2165
   16LYS     BB  993  18.427   7.960  15.832 -0.3744  0.0023  0.4601
   16LYS    SC1  994  18.672   7.764  15.693  0.0221  0.0571 -0.4445
   16LYS    SC2  995  18.807   7.451  15.734 -0.0644 -0.4364 -0.0993
   17GLY     BB  996  18.449   8.264  15.951 -0.1039 -0.3812 -0.0139
   18GLY     BB  997  18.312   8.522  15.744  0.2479  0.2799 -0.0815
   19LYS     BB  998  18.587   8.626  15.606  0.0044  0.2168  0.2031
   19LYS    SC1  999  18.799   8.446  15.800  0.2825 -0.2742 -0.1144
   19LYS    SC2 1000  19.008   8.633  15.961 -0.2512 -0.2053  0.0847
   20ASN     BB 1001  18.637   8.411  15.319 -0.0458 -0.2384 -0.2328
   20ASN    SC1 1002  18.533   8.104  15.413  0.2074  0.2063  0.1122
   21ALA     BB 1003  18.945   8.410  15.278 -0.0849  0.2041  0.2582
   21ALA    SC1 1004  18.908   8.664  15.194 -0.0575  0.0376 -0.2995
   22ILE     BB 1005  19.182   8.313  15.003 -0.4804  0.2416 -0.0514
   22ILE    SC1 1006  19.296   8.634  14.988  0.0269  0.0745  0.0370
   23ASN     BB 1007  19.173   8.162  14.659  0.1295  0.0195  0.0391
   23ASN    SC1 1008  19.037   8.456  14.553  0.0864 -0.1993 -0.2838
   24MET     BB 1009  18.981   7.944  14.617  0.1174  0.1558  0.1746
   24MET    SC1 1010  19.180   7.844  14.272  0.2523  0.1749 -0.0626
   25LYS     BB 1011  18.742   8.029  14.413  0.1373  0.2381  0.0330
   25LYS    SC1 1012  18.783   7.850  14.087 -0.0476  0.0180 -0.4078
   25LYS    SC2 1013  18.885   7.583  13.921  0.3299  0.0256  0.2272
   26ASP     BB 1014  18.577   8.273  14.535  0.0055 -0.1361  0.1563
   26ASP    SC1 1015  18.725   8.267  14.891  0.3315 -0.0037 -0.0140
   27VAL     BB 1016  18.394   8.505  14.460  0.1046  0.2483  0.0256
   27VAL    SC1 1017  18.154   8.368  14.367  0.2657 -0.0258  0.0007
   28LYS     BB 1018  18.253   8.775  14.561  0.0590 -0.1845  0.1189
   28LYS    SC1 1019  17.981   8.633  14.668 -0.1269  0.2126 -0.3319
   28LYS    SC2 1020  17.704   8.505  14.556 -0.1161  0.4029  0.3847
   29ASP     BB 1021  18.415   9.026  14.744 -0.2106 -0.0082  0.0234
   29ASP    SC1 1022  18.710   9.195  14.878  0.4352 -0.4285  0.3384
   30LEU     BB 1023  18.288   9.203  15.004  0.0094  0.2940  0.0221
   30LEU    SC1 1024  17.939   9.191  14.987 -0.0260  0.4737 -0.4572
   31GLY     BB 1025  18.496   9.383  15.222 -0.2666  0.2720  0.2374
   32LYS     BB 1026  18.582   9.647  15.050  0.0702 -0.2240  0.1429
   32LYS    SC1 1027  18.348   9.617  14.863  0.3540 -0.1281  0.1562
   32LYS    SC2 1028  18.405   9.450  14.584  0.1432  0.1137 -0.0156
   33THR     BB 1029  18.850   9.721  14.873 -0.2633 -0.0236  0.1847
   33THR    SC1 1030  19.060   9.842  15.058  0.0579 -0.0662 -0.1414
   34MET     BB 1031  19.000   9.511  14.727  0.3745  0.2156 -0.2118
   34MET    SC1 1032  19.292   9.452  14.793 -0.0314  0.0820 -0.1926
   35LYS     BB 1033  18.889   9.416  14.441  0.1234  0.2394  0.0704
   35LYS    SC1 1034  18.757   9.091  14.405  0.0582  0.0418 -0.1835
   35LYS    SC2 1035  18.737   8.762  14.363  0.2571 -0.2976  0.1656
   36ASP     BB 1036  19.102   9.359  14.230  0.1005 -0.0543 -0.0604
   36ASP    SC1 1037  19.404   9.235  14.282 -0.5004 -0.0563  0.2960
   37GLN     BB 1038  19.011   9.384  13.965 -0.1880 -0.0294  0.0303
   37GLN    SC1 1039  19.185   9.560  13.719 -0.0259  0.0224 -0.0195
   38ALA     BB 1040  18.716   9.308  13.979 -0.1699 -0.0637  0.0244
   38ALA    SC1 1041  18.743   9.044  14.033  0.2036 -0.0350  0.0044
   39LEU     BB 1042  18.480   9.393  13.733  0.2085  0.0079  0.1273
   39LEU    SC1 1043  18.292   9.108  13.699 -0.4204  0.2773  0.0025
   40LYS     BB 1044  18.200   9.582  13.790 -0.1355 -0.1131 -0.0482
   40LYS    SC1 1045  17.952   9.508  13.652  0.1003 -0.1559 -0.1597
   40LYS    SC2 1046  17.744   9.400  13.407 -0.1697 -0.1287  0.3454
   41ASP     BB 1047  18.368   9.899  13.877  0.1037  0.0964  0.4438
   41ASP    SC1 1048  18.127   9.995  13.629  0.1069  0.1667  0.2365
   42ASP     BB 1049  18.596   9.956  14.110 -0.0674  0.2757  0.0017
   42ASP    SC1 1050  18.563   9.662  14.238 -0.0758  0.3015 -0.4633
   43ASP     BB 1051  18.918   9.857  13.990 -0.0390  0.0196 -0.0194
   43ASP    SC1 1052  18.780   9.765  13.707  0.0791 -0.2856 -0.1916
   44ALA     BB 1053  19.124  10.048  14.168 -0.1613  0.1151 -0.0738
   44ALA    SC1 1054  19.290   9.952  13.977  0.6502  0.2570  0.5065
   45GLU     BB 1055  18.928  10.225  14.342 -0.0631 -0.3453 -0.2394
   45GLU    SC1 1056  19.063  10.108  14.684 -0.2487  0.1210  0.1877
   46THR     BB 1057  19.006  10.489  14.389 -0.0459 -0.3427 -0.1573
   46THR    SC1 1058  18.956  10.655  14.138  0.1121  0.0431  0.0570
   47GLY     BB 1059  18.997  10.548  14.674 -0.1301 -0.1377 -0.3958
   48LEU     BB 1060  18.975  10.891  14.725 -0.1312  0.4674  0.2418
   48LEU    SC1 1061  18.932  11.012  14.346  0.1066 -0.0655  0.2132
   49THR     BB 1062  18.763  11.126  14.848 -0.0478  0.1827  0.1135
   49THR    SC1 1063  18.971  11.256  15.030  0.4320  0.1799 -0.4060
   50ASP     BB 1064  18.454  11.207  14.764 -0.0831 -0.0634 -0.0674
   50ASP    SC1 1065  18.347  11.506  14.746  0.0489 -0.0514 -0.5103
   51GLY     BB 1066  18.230  11.159  14.991 -0.3457  0.0984 -0.0085
   52GLU     BB 1067  18.063  11.362  15.157 -0.0128  0.2421 -0.2212
   52GLU    SC1 1068  18.124  11.166  15.530  0.0771  0.0417 -0.0631
   53GLU     BB 1069  17.780  11.232  15.064  0.4310 -0.0231 -0.3551
   53GLU    SC1 1070  17.495  11.489  15.085 -0.2614 -0.1256 -0.2179
   54LYS     BB 1071  17.686  10.978  14.834 -0.4240 -0.0504 -0.2010
   54LYS    SC1 1072  17.442  10.896  15.006  0.3540  0.3090 -0.3396
   54LYS    SC2 1073  17.327  11.055  15.309 -0.1986 -0.1135  0.1268
   55GLU     BB 1074  17.631  10.922  14.519  0.3508 -0.0594 -0.0932
   55GLU    SC1 1075  17.733  11.160  14.168  0.1273  0.0587  0.0302
   56GLU     BB 1076  17.389  10.785  14.389 -0.1135  0.1156  0.0005
   56GLU    SC1 1077  17.149  11.089  14.259  0.1086 -0.0009  0.0442
   57PRO     BB 1078  17.340  10.471  14.437  0.0219  0.0807  0.1813
   57PRO    SC1 1079  17.388  10.552  14.767  0.1678  0.1685  0.0126
   58LYS     BB 1080  17.041  10.429  14.224  0.3161  0.0162  0.0685
   58LYS    SC1 1081  17.270  10.564  13.977  0.0220 -0.2563  0.2009
   58LYS    SC2 1082  17.319  10.894  13.863 -0.0341  0.2658 -0.1052
   59GLU     BB 1083  17.043  10.147  14.033  0.3654 -0.0219 -0.0993
   59GLU    SC1 1084  16.641  10.171  13.934 -0.2674  0.4633 -0.1261
   60GLU     BB 1085  17.268  10.117  13.807 -0.1974 -0.1049 -0.0933
   60GLU    SC1 1086  17.529  10.183  14.129  0.2790 -0.0387 -0.1794
   61GLU     BB 1087  17.267  10.078  13.472 -0.0870 -0.0159 -0.0050
   61GLU    SC1 1088  17.526  10.158  13.211 -0.0829 -0.1156  0.2034
    1LYS     BB 1089  20.378  10.744  10.527  0.1291 -0.1090 -0.1940
    1LYS    SC1 1090  20.589  10.541  10.605  0.1005  0.0582  0.0834
    1LYS    SC2 1091  20.818  10.319  10.689  0.0350  0.2720 -0.2781
    2LYS     BB 1092  20.138  10.944  10.586 -0.0840  0.1215 -0.3756
    2LYS    SC1 1093  20.261  11.137  10.780  0.0004 -0.0000 -0.0520
    2LYS    SC2 1094  20.298  11.448  10.896 -0.0025  0.1066  0.1551
    3CYS     BB 1095  19.933  11.110  10.405 -0.2401  0.3094  0.2593
    3CYS    SC1 1096  19.724  10.880  10.455 -0.0864 -0.1743  0.1650
    4LEU     BB 1097  20.024  11.132  10.055 -0.2446  0.1621 -0.4131
    4LEU    SC1 1098  20.087  10.749  10.074  0.0725 -0.2341  0.0549
    5PHE     BB 1099  20.266  11.186   9.862  0.2822  0.3018  0.0741
    5PHE    SC1 1100  20.025  11.169   9.647 -0.0977 -0.2193 -0.0532
    5PHE    SC2 1101  19.866  10.887   9.752  0.0171 -0.2752 -0.0275
    5PHE    SC3 1102  19.702  11.127   9.746 -0.1220 -0.3716 -0.1915
    6LYS     BB 1103  20.560  11.269   9.871 -0.4174  0.1820 -0.1268
    6LYS    SC1 1104  20.597  11.127   9.584  0.1841  0.0065  0.0267
    6LYS    SC2 1105  20.814  11.116   9.305 -0.1872 -0.1456 -0.2463
    7LYS     BB 1106  20.695  11.551   9.885 -0.2535 -0.4361 -0.1852
    7LYS    SC1 1107  20.994  11.471   9.857  0.1877  0.0196  0.1962
    7LYS    SC2 1108  21.222  11.717   9.751  0.1345 -0.0568  0.2017
    8LYS     BB 1109  20.560  11.754  10.161  0.0792 -0.2801 -0.0637
    8LYS    SC1 1110  20.653  11.756  10.429  0.1556  0.0037 -0.2530
    8LYS    SC2 1111  20.798  12.033  10.511  0.1087 -0.0097  0.0742
    9ASN     BB 1112  20.345  11.913  10.050 -0.2864  0.2135 -0.2143
    9ASN    SC1 1113  20.260  11.738   9.791 -0.2630  0.0757  0.0209
   10LYS     BB 1114  19.988  11.917  10.100 -0.1846  0.1958 -0.2244
   10LYS    SC1 1115  19.819  11.949   9.827 -0.3651  0.0656  0.0063
   10LYS    SC2 1116  19.489  11.910   9.646  0.1568  0.2282 -0.3903
   11LYS     BB 1117  19.806  11.949  10.355  0.0114  0.0871  0.3032
   11LYS    SC1 1118  19.927  12.228  10.559 -0.0123  0.1591 -0.1051
   11LYS    SC2 1119  19.935  12.559  10.467 -0.4172  0.1507 -0.0644
   12LYS     BB 1120  19.584  11.767  10.450 -0.1950  0.1314  0.0708
   12LYS    SC1 1121  19.554  11.881  10.745  0.1520  0.0224  0.4114
   12LYS    SC2 1122  19.352  12.043  10.989  0.0296  0.2215  0.0693
   13GLY     BB 1123  19.689  11.497  10.583  0.0345  0.3356 -0.0285
   14LYS     BB 1124  19.841  11.476  10.877  0.1620 -0.0439  0.0644
   14LYS    SC1 1125  19.660  11.262  11.006  0.0249  0.3040  0.1733
   14LYS    SC2 1126  19.361  11.086  11.038 -0.0722  0.1752  0.0516
   15GLU     BB 1127  19.780  11.752  11.051  0.4199 -0.1004 -0.0485
   15GLU    SC1 1128  20.151  11.856  11.005 -0.3447  0.1559  0.2377
   16LYS     BB 1129  19.777  11.854  11.377 -0.0036 -0.0785 -0.0966
   16LYS    SC1 1130  19.879  12.182  11.402  0.1320 -0.2502 -0.0511
   16LYS    SC2 1131  20.221  12.218  11.324 -0.5285  0.3771 -0.1856
   17GLY     BB 1132  19.966  11.675  11.607 -0.0251 -0.1847 -0.1068
   18GLY     BB 1133  20.269  11.696  11.640  0.0311 -0.3144  0.2999
   19LYS     BB 1134  20.454  11.743  11.933 -0.0059 -0.1700 -0.0264
   19LYS    SC1 1135  20.233  11.658  12.126 -0.0014  0.2109 -0.1984
   19LYS    SC2 1136  20.060  11.741  12.432  0.1652  0.2093 -0.3982
   20ASN     BB 1137  20.756  11.664  11.788 -0.1658  0.0421  0.1136
   20ASN    SC1 1138  21.022  11.936  11.758  0.3502  0.0288 -0.1894
   21ALA     BB 1139  20.848  11.340  11.925 -0.2231  0.0915 -0.0574
   21ALA    SC1 1140  20.878  11.225  11.682 -0.2126 -0.7700  0.3156
   22ILE     BB 1141  20.972  11.193  12.206 -0.0136  0.0889  0.1315
   22ILE    SC1 1142  20.824  10.954  12.013 -0.0164  0.1832  0.0154
   23ASN     BB 1143  21.183  11.382  12.375 -0.1073  0.0320  0.1719
   23ASN    SC1 1144  21.162  11.601  12.145 -0.4324  0.2072  0.0824
   24MET     BB 1145  21.188  11.249  12.663 -0.0099 -0.1464 -0.2151
   24MET    SC1 1146  20.928  11.060  12.777  0.1675 -0.0519 -0.1686
   25LYS     BB 1147  21.457  11.077  12.781  0.0010 -0.1267  0.0936
   25LYS    SC1 1148  21.755  11.272  12.777  0.2207  0.0238 -0.1998
   25LYS    SC2 1149  22.043  11.349  12.995  0.3379  0.1481 -0.5613
   26ASP     BB 1150  21.598  10.836  12.683 -0.2158  0.1630  0.0280
   26ASP    SC1 1151  21.483  10.607  12.909  0.0801  0.1108 -0.1944
   27VAL     BB 1152  21.903  10.670  12.806  0.0393 -0.2602 -0.0394
   27VAL    SC1 1153  22.101  10.869  12.887 -0.0803 -0.0346 -0.2866
   28LYS     BB 1154  22.042  10.500  13.058 -0.0750  0.0366  0.0832
   28LYS    SC1 1155  22.346  10.528  12.984  0.1166  0.2587  0.0426
   28LYS    SC2 1156  22.650  10.453  12.866 -0.1572 -0.0025  0.0046
   29ASP     BB 1157  21.848  10.243  13.171  0.0834  0.0337  0.2446
   29ASP    SC1 1158  21.921  10.013  12.954 -0.1061  0.1803 -0.0187
   30LEU     BB 1159  21.649  10.434  13.393 -0.0822  0.0296 -0.0213
   30LEU    SC1 1160  21.384  10.164  13.427  0.1196 -0.2349  0.2531
   31GLY     BB 1161  21.323  10.528  13.298 -0.0129 -0.2113  0.2587
   32LYS     BB 1162  21.216  10.298  13.045 -0.3336 -0.0343 -0.0204
   32LYS    SC1 1163  21.433  10.050  12.999  0.0802 -0.0443  0.0035
   32LYS    SC2 1164  21.590   9.776  12.801 -0.2046  0.1921 -0.0240
   33THR     BB 1165  20.936  10.335  13.104 -0.0211 -0.0233  0.2063
   33THR    SC1 1166  20.815  10.086  12.975  0.4881 -0.1628 -0.0278
   34MET     BB 1167  20.866  10.421  13.442  0.1104  0.0782  0.0549
   34MET    SC1 1168  20.955  10.192  13.645 -0.2125  0.1896 -0.0392
   35LYS     BB 1169  20.852  10.729  13.612 -0.6661 -0.1268 -0.0790
   35LYS    SC1 1170  21.173  10.829  13.564  0.4344 -0.2348  0.0268
   35LYS    SC2 1171  21.488  10.836  13.621 -0.0169 -0.0536  0.2429
   36ASP     BB 1172  20.568  10.729  13.765  0.1649  0.2755 -0.0262
   36ASP    SC1 1173  20.433  10.532  13.527  0.2045 -0.0630  0.1226
   37GLN     BB 1174  20.275  10.940  13.661 -0.0547  0.0801  0.1540
   37GLN    SC1 1175  20.406  11.268  13.868 -0.0577  0.0004  0.0644
   38ALA     BB 1176  19.977  10.956  13.765 -0.4513 -0.0812  0.3788
   38ALA    SC1 1177  19.804  10.796  13.634  0.2310 -0.0871 -0.6310
   39LEU     BB 1178  19.988  11.070  14.065  0.2086 -0.0342 -0.1618
   39LEU    SC1 1179  20.200  10.814  14.112 -0.4224  0.0939 -0.1173
   40LYS     BB 1180  19.869  11.390  14.163 -0.2195  0.0964  0.0889
   40LYS    SC1 1181  19.573  11.335  14.232 -0.3516 -0.0433 -0.1132
   40LYS    SC2 1182  19.240  11.384  14.178 -0.2585 -0.2331  0.2437
   41ASP     BB 1183  20.016  11.657  14.085  0.1840  0.6002  0.4261
   41ASP    SC1 1184  20.280  11.631  14.256  0.0133 -0.1866 -0.0130
   42ASP     BB 1185  20.042  11.754  13.754 -0.0218 -0.2851 -0.2177
   42ASP    SC1 1186  20.420  11.778  13.756  0.2108  0.1333 -0.0327
   43ASP     BB 1187  19.993  12.141  13.726  0.0603  0.2583  0.0383
   43ASP    SC1 1188  19.696  12.285  13.813 -0.0934  0.0655 -0.3111
   44ALA     BB 1189  20.261  12.241  13.647 -0.2051 -0.1707  0.1080
   44ALA    SC1 1190  20.169  12.410  13.458 -0.1789 -0.0835  0.1728
   45GLU     BB 1191  20.573  12.252  13.818  0.0812  0.0054 -0.1438
   45GLU    SC1 1192  20.581  12.350  14.192  0.2047 -0.0967  0.1441
   46THR     BB 1193  20.769  12.046  13.602  0.0185  0.0561 -0.4485
   46THR    SC1 1194  20.996  12.005  13.801 -0.1782  0.2280 -0.1803
   47GLY     BB 1195  20.682  11.786  13.406  0.0880 -0.0935 -0.0986
   48LEU     BB 1196  20.737  11.922  13.070  0.0674  0.0197  0.2793
   48LEU    SC1 1197  20.460  11.761  13.012  0.3126 -0.0324  0.1356
   49THR     BB 1198  21.054  12.051  13.062  0.0086  0.1474 -0.0411
   49THR    SC1 1199  20.977  12.328  13.164 -0.0059  0.1341 -0.0158
   50ASP     BB 1200  21.357  11.945  13.008 -0.1457 -0.0615  0.0034
   50ASP    SC1 1201  21.402  11.647  12.840 -0.2899 -0.2621 -0.2965
   51GLY     BB 1202  21.602  12.026  13.266  0.4055 -0.4633 -0.0619
   52GLU     BB 1203  21.670  11.791  13.529 -0.1250 -0.0130 -0.0455
   52GLU    SC1 1204  21.973  11.625  13.429 -0.3392 -0.2602 -0.0024
   53GLU     BB 1205  21.536  11.841  13.829  0.0824  0.1509 -0.2447
   53GLU    SC1 1206  21.222  11.662  14.008  0.1638  0.2024  0.0413
   54LYS     BB 1207  21.382  12.168  13.956  0.1692 -0.0726 -0.0789
   54LYS    SC1 1208  21.189  12.117  14.222  0.1837 -0.4256  0.3201
   54LYS    SC2 1209  21.094  12.307  14.515 -0.0073 -0.5149  0.1630
   55GLU     BB 1210  21.610  12.400  14.010  0.1471  0.0577 -0.2041
   55GLU    SC1 1211  21.472  12.621  13.756 -0.1398  0.3118  0.1096
   56GLU     BB 1212  21.921  12.312  14.112  0.0976 -0.1587  0.0012
   56GLU    SC1 1213  22.009  12.020  13.890 -0.0540 -0.1347  0.0332
   57PRO     BB 1214  22.122  12.480  14.335 -0.0400 -0.0343  0.1399
   57PRO    SC1 1215  22.385  12.345  14.228  0.4178 -0.3557  0.1071
   58LYS     BB 1216  22.121  12.465  14.681 -0.0254  0.0250 -0.2051
   58LYS    SC1 1217  22.084  12.249  14.845  0.0852 -0.0929  0.0489
   58LYS    SC2 1218  22.191  11.942  14.917  0.0838  0.1748 -0.1087
   59GLU     BB 1219  21.946  12.692  14.869 -0.1054  0.1425  0.1529
   59GLU    SC1 1220  22.043  12.883  15.207 -0.3179 -0.0807 -0.1061
   60GLU     BB 1221  21.692  12.759  14.674  0.4056 -0.0578 -0.1631
   60GLU    SC1 1222  21.667  12.405  14.559  0.0530  0.0763 -0.0742
   61GLU     BB 1223  21.694  13.088  14.582  0.1775 -0.0026  0.0561
   61GLU    SC1 1224  21.321  13.098  14.606  0.2043 -0.0719 -0.1608
    1LYS     BB 1225  22.106   8.050  18.019 -0.2066  0.0250 -0.0664
    1LYS    SC1 1226  22.327   7.888  17.884  0.2328  0.2047 -0.1630
    1LYS    SC2 1227  22.565   7.603  17.792  0.2100 -0.4297  0.3244
    2LYS     BB 1228  21.835   7.927  17.894  0.2371  0.0887  0.0764
    2LYS    SC1 1229  21.878   7.656  17.977 -0.1832 -0.2934  0.0580
    2LYS    SC2 1230  21.827   7.323  18.129 -0.0006 -0.1624 -0.0383
    3CYS     BB 1231  21.640   8.029  17.646  0.0449 -0.1294  0.0020
    3CYS    SC1 1232  21.348   8.082  17.822 -0.1524  0.5972  0.0862
    4LEU     BB 1233  21.775   8.223  17.382 -0.0196 -0.2254  0.0440
    4LEU    SC1 1234  21.928   7.914  17.322 -0.2690  0.0631  0.0648
    5PHE     BB 1235  21.875   8.528  17.399  0.0375 -0.1003 -0.2909
    5PHE    SC1 1236  21.913   8.723  17.159 -0.0824  0.1470  0.1766
    5PHE    SC2 1237  21.694   8.895  16.964  0.0852  0.2239  0.0537
    5PHE    SC3 1238  21.863   9.058  17.135  0.3884  0.2002 -0.2141
    6LYS     BB 1239  22.072   8.748  17.660  0.1403 -0.2855 -0.1630
    6LYS    SC1 1240  22.082   9.024  17.523  0.0916  0.1679  0.4289
    6LYS    SC2 1241  22.194   9.237  17.275  0.1551  0.0732  0.5829
    7LYS     BB 1242  22.261   8.611  17.869  0.3347  0.0912  0.1314
    7LYS    SC1 1243  22.485   8.537  17.673  0.0648  0.0265 -0.2856
    7LYS    SC2 1244  22.545   8.500  17.340  0.1463 -0.0605  0.1588
    8LYS     BB 1245  22.414   8.752  18.121  0.2099 -0.3025  0.1955
    8LYS    SC1 1246  22.703   8.689  18.026  0.5128  0.2065 -0.0024
    8LYS    SC2 1247  23.038   8.575  18.075  0.1241 -0.2406  0.1034
    9ASN     BB 1248  22.314   8.992  18.294 -0.1795  0.1113  0.0200
    9ASN    SC1 1249  22.048   8.884  18.492  0.0844 -0.4240 -0.4293
   10LYS     BB 1250  22.398   9.305  18.369 -0.6331 -0.0927 -0.0243
   10LYS    SC1 1251  22.488   9.365  18.074  0.0360  0.1235  0.3347
   10LYS    SC2 1252  22.745   9.239  17.972  0.0382 -0.0483 -0.0577
   11LYS     BB 1253  22.541   9.320  18.685 -0.0620 -0.0125  0.2577
   11LYS    SC1 1254  22.854   9.222  18.744  0.0207 -0.2089 -0.0889
   11LYS    SC2 1255  23.176   9.301  18.696 -0.3447  0.1491 -0.7497
   12LYS     BB 1256  22.525   9.539  18.938  0.0939 -0.1605 -0.0224
   12LYS    SC1 1257  22.277   9.399  19.148  0.0638 -0.0988  0.2796
   12LYS    SC2 1258  22.342   9.485  19.444 -0.2424 -0.4340 -0.3408
   13GLY     BB 1259  22.617   9.832  18.729  0.0371  0.3314 -0.3521
   14LYS     BB 1260  22.348  10.060  18.677  0.2813  0.0504  0.0844
   14LYS    SC1 1261  22.072  10.136  18.857  0.0417 -0.1493 -0.2756
   14LYS    SC2 1262  22.084  10.267  19.183  0.0857  0.0165 -0.1337
   15GLU     BB 1263  22.331  10.230  18.422 -0.1518 -0.1207  0.0033
   15GLU    SC1 1264  22.127  10.103  18.156 -0.1083  0.0144 -0.0815
   16LYS     BB 1265  22.466  10.512  18.352 -0.3213 -0.4913  0.0688
   16LYS    SC1 1266  22.681  10.643  18.537 -0.2335 -0.2445 -0.0223
   16LYS    SC2 1267  22.758  10.685  18.861 -0.0291  0.4100 -0.4887
   17GLY     BB 1268  22.417  10.680  18.116 -0.1626  0.2928 -0.2807
   18GLY     BB 1269  22.414  10.435  17.942  0.0039  0.0299  0.3660
   19LYS     BB 1270  22.672  10.482  17.733 -0.1564  0.0818 -0.0954
   19LYS    SC1 1271  22.520  10.308  17.531  0.3301  0.0133  0.0460
   19LYS    SC2 1272  22.386  10.085  17.267  0.0966  0.0262 -0.1815
   20ASN     BB 1273  22.967  10.416  17.931 -0.1986  0.1796 -0.0489
   20ASN    SC1 1274  22.875  10.549  18.208 -0.0187  0.0162  0.1557
   21ALA     BB 1275  23.040  10.078  17.916 -0.2200  0.3455 -0.2451
   21ALA    SC1 1276  22.955  10.144  17.668 -0.8390 -0.2608 -0.2271
   22ILE     BB 1277  23.345   9.922  17.943 -0.0361 -0.1099 -0.1274
   22ILE    SC1 1278  23.470  10.044  17.650  0.0331  0.2261  0.0365
   23ASN     BB 1279  23.421   9.817  18.231 -0.0764 -0.1889  0.1889
   23ASN    SC1 1280  23.522  10.020  18.447  0.4988  0.1918 -0.3370
   24MET     BB 1281  23.259   9.522  18.297  0.0242 -0.1795 -0.2503
   24MET    SC1 1282  22.948   9.407  18.359 -0.1072  0.1551 -0.0248
   25LYS     BB 1283  23.424   9.307  18.043  0.0171 -0.0472 -0.1215
   25LYS    SC1 1284  23.696   9.412  18.031 -0.4367  0.1332  0.4446
   25LYS    SC2 1285  23.725   9.700  17.889  0.1304 -0.4108 -0.0329
   26ASP     BB 1286  23.275   9.384  17.746 -0.1778  0.1784 -0.0254
   26ASP    SC1 1287  23.316   9.173  17.469  0.2670 -0.0370  0.1381
   27VAL     BB 1288  23.391   9.585  17.565 -0.0742  0.0383  0.1017
   27VAL    SC1 1289  23.153   9.752  17.537 -0.0474  0.0210 -0.2815
   28LYS     BB 1290  23.614   9.724  17.400 -0.0912  0.1831  0.0589
   28LYS    SC1 1291  23.440   9.891  17.216  0.0859  0.1116  0.0732
   28LYS    SC2 1292  23.112   9.994  17.047 -0.2375  0.0946  0.1889
   29ASP     BB 1293  23.931   9.761  17.425  0.2924  0.0113 -0.1025
   29ASP    SC1 1294  23.998  10.008  17.636  0.1954  0.2372 -0.2869
   30LEU     BB 1295  24.226   9.622  17.486  0.1187  0.2071 -0.0748
   30LEU    SC1 1296  24.136   9.436  17.793 -0.0498 -0.2367  0.4458
   31GLY     BB 1297  24.380   9.697  17.194 -0.1638  0.2132 -0.1881
   32LYS     BB 1298  24.480   9.469  16.950  0.1515 -0.0818 -0.3485
   32LYS    SC1 1299  24.220   9.464  16.780  0.2384  0.0058  0.3236
   32LYS    SC2 1300  24.203   9.295  16.513 -0.0560 -0.1532  0.0540
   33THR     BB 1301  24.759   9.515  16.869  0.2265 -0.0390  0.0192
   33THR    SC1 1302  24.716   9.724  16.651  0.4015 -0.0753 -0.0522
   34MET     BB 1303  25.039   9.587  16.954  0.0733 -0.3682  0.1572
   34MET    SC1 1304  25.124   9.924  16.916  0.2558 -0.2694  0.4097
   35LYS     BB 1305  25.360   9.495  16.846  0.2084 -0.0562  0.2446
   35LYS    SC1 1306  25.576   9.714  16.823 -0.3090  0.0716  0.0678
   35LYS    SC2 1307  25.667   9.998  16.890 -0.0338  0.2469 -0.0879
   36ASP     BB 1308  25.447   9.310  16.632  0.0678  0.1570  0.1632
   36ASP    SC1 1309  25.558   9.503  16.406 -0.0256 -0.1933 -0.0363
   37GLN     BB 1310  25.459   9.007  16.506 -0.0870 -0.1326 -0.0826
   37GLN    SC1 1311  25.125   8.869  16.588 -0.0591  0.0211  0.1018
   38ALA     BB 1312  25.532   9.000  16.160  0.2122  0.0729  0.3109
   38ALA    SC1 1313  25.276   8.941  16.097  0.2005  0.4108  0.0129
   39LEU     BB 1314  25.789   8.874  16.072  0.0674 -0.1788 -0.3324
   39LEU    SC1 1315  25.524   8.729  15.860 -0.4163  0.1097 -0.1660
   40LYS     BB 1316  25.987   9.085  15.912  0.0211  0.1189 -0.0365
   40LYS    SC1 1317  26.050   8.899  15.682  0.3539 -0.1687  0.2642
   40LYS    SC2 1318  26.125   8.745  15.366  0.1737 -0.2255  0.2453
   41ASP     BB 1319  26.209   9.311  15.984 -0.3730 -0.0393 -0.3184
   41ASP    SC1 1320  26.275   9.375  15.644 -0.0102 -0.0205 -0.0702
   42ASP     BB 1321  26.397   9.347  16.187 -0.0749  0.0210 -0.0232
   42ASP    SC1 1322  26.640   9.145  16.258  0.1648  0.2260 -0.1600
   43ASP     BB 1323  26.349   9.516  16.447 -0.0515  0.4578  0.1934
   43ASP    SC1 1324  26.378   9.817  16.333 -0.1571 -0.4273 -0.1515
   44ALA     BB 1325  26.155   9.496  16.721  0.4378 -0.0762  0.0459
   44ALA    SC1 1326  25.927   9.634  16.683  0.4119 -0.1313 -0.0000
   45GLU     BB 1327  26.269   9.369  17.027 -0.1397 -0.0325 -0.1276
   45GLU    SC1 1328  26.508   9.553  17.270 -0.1769  0.0733  0.0393
   46THR     BB 1329  26.470   9.212  16.865 -0.1803 -0.2674  0.2633
   46THR    SC1 1330  26.358   9.050  16.632 -0.1140 -0.1736  0.1650
   47GLY     BB 1331  26.799   9.297  16.980  0.1303 -0.0522  0.3079
   48LEU     BB 1332  27.038   9.535  16.984 -0.0279  0.0648 -0.3949
   48LEU    SC1 1333  27.040   9.792  17.247 -0.1767  0.2212 -0.0556
   49THR     BB 1334  27.088   9.827  16.773 -0.0790 -0.2470 -0.3024
   49THR    SC1 1335  26.860   9.873  16.576 -0.3442  0.0821  0.0631
   50ASP     BB 1336  27.353   9.812  16.599 -0.0226 -0.0802  0.1348
   50ASP    SC1 1337  27.358   9.473  16.502  0.2302  0.1320 -0.0570
   51GLY     BB 1338  27.510   9.902  16.323  0.2392  0.4248  0.2743
   52GLU     BB 1339  27.643  10.142  16.131  0.3252  0.2252 -0.0636
   52GLU    SC1 1340  27.603   9.843  15.861 -0.2815  0.0847  0.2428
   53GLU     BB 1341  27.457  10.440  16.118 -0.1503 -0.0371  0.2036
   53GLU    SC1 1342  27.430  10.545  15.760 -0.0224  0.0630 -0.1367
   54LYS     BB 1343  27.441  10.599  16.343  0.0244  0.1752  0.0258
   54LYS    SC1 1344  27.255  10.745  16.507  0.4511  0.0756 -0.2918
   54LYS    SC2 1345  27.018  11.016  16.571 -0.4512  0.0468 -0.0796
   55GLU     BB 1346  27.689  10.668  16.582  0.3256 -0.1816 -0.1453
   55GLU    SC1 1347  27.796  10.458  16.890 -0.3029 -0.2071 -0.0433
   56GLU     BB 1348  27.832  10.899  16.453 -0.0855 -0.0208  0.0468
   56GLU    SC1 1349  28.180  10.758  16.469  0.1909 -0.1636 -0.0345
   57PRO     BB 1350  27.783  11.192  16.620  0.4530 -0.1012 -0.0034
   57PRO    SC1 1351  27.497  11.176  16.713 -0.1366  0.2013  0.5433
   58LYS     BB 1352  27.930  11.405  16.849  0.0020  0.0044 -0.1605
   58LYS    SC1 1353  28.095  11.221  16.928 -0.1342 -0.1980 -0.0156
   58LYS    SC2 1354  28.273  11.182  17.226 -0.0857 -0.1742  0.3998
   59GLU     BB 1355  27.774  11.657  17.042 -0.4409 -0.1088 -0.1174
   59GLU    SC1 1356  27.592  11.446  17.238  0.1814 -0.1620  0.1319
   60GLU     BB 1357  27.816  11.956  17.033  0.0419 -0.0410  0.2565
   60GLU    SC1 1358  27.786  12.035  16.699 -0.1436  0.1545 -0.0932
   61GLU     BB 1359  27.876  12.079  17.360  0.2619 -0.0448 -0.1368
   61GLU    SC1 1360  28.257  12.178  17.316  0.0526  0.0021 -0.1369
    1LYS     BB 1361  16.201   5.937   3.127  0.1250 -0.0555 -0.1700
    1LYS    SC1 1362  16.224   6.234   2.993 -0.2332 -0.0434 -0.2101
    1LYS    SC2 1363  16.233   6.494   2.793 -0.0991  0.4243 -0.1057
    2LYS     BB 1364  15.868   5.802   3.091  0.3881 -0.0431  0.1446
    2LYS    SC1 1365  15.698   5.836   3.344  0.1480  0.3302 -0.3154
    2LYS    SC2 1366  15.483   6.029   3.534 -0.1656  0.1379  0.0410
    3CYS     BB 1367  15.804   5.854   2.821  0.2372  0.0832  0.0422
    3CYS    SC1 1368  15.941   6.172   2.716 -0.2020  0.7899 -0.0040
    4LEU     BB 1369  15.805   5.658   2.555 -0.3633  0.0591 -0.0102
    4LEU    SC1 1370  15.942   5.835   2.301 -0.0658 -0.0636 -0.2656
    5PHE     BB 1371  15.500   5.712   2.364  0.4987  0.0371 -0.0273
    5PHE    SC1 1372  15.560   5.756   2.092  0.1547 -0.1481 -0.2138
    5PHE    SC2 1373  15.361   5.688   1.826 -0.4405 -0.0165  0.1789
    5PHE    SC3 1374  15.417   5.969   1.870  0.2186 -0.0711 -0.1818
    6LYS     BB 1375  15.302   5.421   2.364 -0.3591 -0.0177  0.0852
    6LYS    SC1 1376  15.514   5.255   2.396  0.1922  0.4709  0.1314
    6LYS    SC2 1377  15.559   4.939   2.514  0.1332  0.2078 -0.2127
    7LYS     BB 1378  15.211   5.312   2.059  0.1035 -0.1278 -0.1514
    7LYS    SC1 1379  15.487   5.299   1.917 -0.0578  0.0209  0.1702
    7LYS    SC2 1380  15.765   5.133   1.757  0.0919 -0.1353  0.0142
    8LYS     BB 1381  14.961   5.483   1.878 -0.2128  0.0206 -0.2046
    8LYS    SC1 1382  15.047   5.773   1.987 -0.0613 -0.1713 -0.4985
    8LYS    SC2 1383  15.129   6.071   2.164 -0.1377  0.3664 -0.1553
    9ASN     BB 1384  14.673   5.443   1.905  0.3178  0.1210  0.3223
    9ASN    SC1 1385  14.528   5.718   2.106 -0.0320  0.1187 -0.1286
   10LYS     BB 1386  14.456   5.244   2.012 -0.0183 -0.1252  0.1152
   10LYS    SC1 1387  14.408   4.977   1.812 -0.1456 -0.0113  0.0799
   10LYS    SC2 1388  14.356   4.810   1.507 -0.1964  0.1125 -0.1031
   11LYS     BB 1389  14.344   5.041   2.234  0.0981 -0.1283  0.1334
   11LYS    SC1 1390  14.097   5.217   2.333 -0.1036  0.3130  0.0544
   11LYS    SC2 1391  14.076   5.506   2.094  0.1416  0.1301  0.1197
   12LYS     BB 1392  14.587   4.919   2.464 -0.3398 -0.2287 -0.1347
   12LYS    SC1 1393  14.600   5.148   2.688  0.1722 -0.2916 -0.1995
   12LYS    SC2 1394  14.574   5.443   2.940 -0.2853  0.2121  0.2171
   13GLY     BB 1395  14.808   4.614   2.475  0.2669 -0.4547  0.1308
   14LYS     BB 1396  14.868   4.376   2.279 -0.3007  0.1508 -0.0236
   14LYS    SC1 1397  14.972   4.658   2.088 -0.1810 -0.0709  0.2982
   14LYS    SC2 1398  14.836   4.972   2.056  0.0298  0.0323 -0.1520
   15GLU     BB 1399  14.897   4.081   2.237 -0.2749  0.1285  0.0092
   15GLU    SC1 1400  14.874   4.015   2.654 -0.1809  0.1560  0.0274
   16LYS     BB 1401  15.143   3.894   2.221  0.3263  0.1246 -0.1203
   16LYS    SC1 1402  15.300   4.028   1.992  0.0622  0.4550 -0.0128
   16LYS    SC2 1403  15.449   4.159   1.753  0.0698  0.1710 -0.0587
   17GLY     BB 1404  15.065   3.606   2.078 -0.0771  0.1394  0.4571
   18GLY     BB 1405  14.992   3.272   2.135  0.0398 -0.0755 -0.1571
   19LYS     BB 1406  14.693   3.184   2.155  0.0377 -0.1478 -0.4090
   19LYS    SC1 1407  14.597   3.453   2.060  0.2408 -0.2887  0.2265
   19LYS    SC2 1408  14.628   3.739   2.134 -0.0120  0.0081  0.3779
   20ASN     BB 1409  14.528   3.210   2.457 -0.0594  0.1590  0.0474
   20ASN    SC1 1410  14.461   3.540   2.566 -0.0975  0.1695  0.0510
   21ALA     BB 1411  14.639   3.075   2.717 -0.0442 -0.3069 -0.0169
   21ALA    SC1 1412  14.450   3.138   2.899  0.1681 -0.0713  0.1286
   22ILE     BB 1413  14.901   3.009   2.879 -0.1889  0.0936 -0.3083
   22ILE    SC1 1414  14.682   2.857   3.092  0.2037 -0.1260 -0.0472
   23ASN     BB 1415  15.176   3.233   2.862 -0.1140 -0.1872  0.1448
   23ASN    SC1 1416  15.248   3.186   2.546 -0.0486 -0.0173 -0.0983
   24MET     BB 1417  15.222   3.537   2.939  0.0793 -0.2384 -0.3068
   24MET    SC1 1418  15.054   3.759   3.187  0.0363  0.3320 -0.0564
   25LYS     BB 1419  15.503   3.619   2.863  0.2393  0.0859  0.0486
   25LYS    SC1 1420  15.410   3.698   2.528  0.2854 -0.1148 -0.2108
   25LYS    SC2 1421  15.688   3.763   2.332 -0.4370 -0.0953  0.1645
   26ASP     BB 1422  15.761   3.598   2.960 -0.0702  0.0748  0.2370
   26ASP    SC1 1423  15.873   3.816   2.718  0.0346  0.1895  0.0565
   27VAL     BB 1424  15.973   3.321   2.994 -0.1403  0.6806 -0.1456
   27VAL    SC1 1425  16.185   3.354   3.192 -0.0104  0.1182 -0.1764
   28LYS     BB 1426  16.122   3.291   2.727  0.0292  0.0656 -0.0952
   28LYS    SC1 1427  16.188   3.044   2.574 -0.0655  0.1162  0.6184
   28LYS    SC2 1428  16.133   2.823   2.304  0.0680  0.1102 -0.3593
   29ASP     BB 1429  15.787   3.288   2.534 -0.3557  0.0553 -0.1496
   29ASP    SC1 1430  15.962   3.287   2.247 -0.4282 -0.0082 -0.3098
   30LEU     BB 1431  15.738   2.935   2.553  0.2116  0.0266 -0.1545
   30LEU    SC1 1432  15.466   2.937   2.330 -0.2463  0.0644  0.0361
   31GLY     BB 1433  15.931   2.792   2.784  0.2872  0.3183 -0.1546
   32LYS     BB 1434  16.080   2.828   3.110  0.1566 -0.0011 -0.0430
   32LYS    SC1 1435  15.818   2.979   3.171  0.1654  0.0208 -0.0968
   32LYS    SC2 1436  15.569   3.071   2.983 -0.0177 -0.0413 -0.0430
   33THR     BB 1437  16.338   2.668   3.351  0.0167 -0.0081 -0.1302
   33THR    SC1 1438  16.493   2.540   3.121  0.0888 -0.0647 -0.0508
   34MET     BB 1439  16.300   2.590   3.634 -0.0980 -0.0899 -0.0090
   34MET    SC1 1440  16.046   2.905   3.636 -0.3362  0.0772 -0.1064
   35LYS     BB 1441  16.615   2.443   3.698  0.1476  0.1463  0.3770
   35LYS    SC1 1442  16.669   2.763   3.725 -0.3951  0.0186 -0.1829
   35LYS    SC2 1443  16.854   3.067   3.841  0.0547  0.1376  0.2284
   36ASP     BB 1444  16.731   2.364   3.405 -0.0185 -0.3489 -0.1078
   36ASP    SC1 1445  17.084   2.325   3.363 -0.1753 -0.0945 -0.1520
   37GLN     BB 1446  16.597   2.095   3.287  0.2145 -0.0977 -0.2105
   37GLN    SC1 1447  16.502   2.157   2.910  0.4633 -0.1977  0.0628
   38ALA     BB 1448  16.529   1.993   3.569 -0.1121  0.2285 -0.4430
   38ALA    SC1 1449  16.772   1.954   3.679 -0.1565  0.6905 -0.1503
   39LEU     BB 1450  16.183   2.089   3.710  0.2238  0.3235 -0.1721
   39LEU    SC1 1451  15.886   1.918   3.672 -0.0364 -0.0710 -0.2870
   40LYS     BB 1452  16.231   1.833   3.960 -0.0837 -0.1330  0.1224
   40LYS    SC1 1453  16.349   1.656   3.778 -0.1045  0.0593  0.0197
   40LYS    SC2 1454  16.489   1.529   3.459  0.1650 -0.0218  0.3506
   41ASP     BB 1455  16.261   1.918   4.304 -0.1746 -0.0677  0.1022
   41ASP    SC1 1456  16.545   1.712   4.330 -0.5575 -0.0731  0.0617
   42ASP     BB 1457  16.007   2.024   4.471 -0.2029  0.1395  0.2833
   42ASP    SC1 1458  15.891   2.183   4.161  0.2763  0.3903 -0.3391
   43ASP     BB 1459  16.119   2.307   4.616  0.0753  0.0845  0.1105
   43ASP    SC1 1460  16.281   2.325   4.871 -0.1157 -0.0044  0.2864
   44ALA     BB 1461  16.062   2.637   4.526 -0.2096  0.1159  0.1663
   44ALA    SC1 1462  16.129   2.888   4.599  0.2326  0.0576 -0.0068
   45GLU     BB 1463  15.918   2.761   4.252 -0.0935  0.1040  0.1771
   45GLU    SC1 1464  15.621   2.868   4.418 -0.0303  0.0882  0.0221
   46THR     BB 1465  15.748   2.651   4.021 -0.0659 -0.0776 -0.1553
   46THR    SC1 1466  15.498   2.519   4.139 -0.0347  0.1310  0.1570
   47GLY     BB 1467  15.872   2.478   3.801  0.3887  0.1705 -0.0935
   48LEU     BB 1468  15.877   2.460   3.492  0.1082  0.0031  0.2124
   48LEU    SC1 1469  15.514   2.503   3.493  0.1465 -0.3836 -0.0536
   49THR     BB 1470  15.765   2.202   3.293 -0.0384  0.3788  0.0633
   49THR    SC1 1471  15.507   2.085   3.405  0.0664 -0.0989 -0.1676
   50ASP     BB 1472  15.873   2.097   2.988  0.1804  0.1051  0.0312
   50ASP    SC1 1473  16.068   2.381   2.982 -0.2885 -0.4223 -0.0544
   51GLY     BB 1474  15.651   2.259   2.798  0.1457  0.1899 -0.0058
   52GLU     BB 1475  15.492   2.166   2.469 -0.0459  0.2640 -0.0533
   52GLU    SC1 1476  15.137   2.311   2.489  0.1298 -0.0273  0.0669
   53GLU     BB 1477  15.426   1.868   2.442  0.2973 -0.1339 -0.0444
   53GLU    SC1 1478  15.671   1.678   2.647 -0.2145 -0.0283 -0.3111
   54LYS     BB 1479  15.195   1.918   2.189 -0.3760  0.0921  0.0268
   54LYS    SC1 1480  15.310   2.109   1.979  0.3387  0.3468  0.2598
   54LYS    SC2 1481  15.537   2.174   1.687  0.1069 -0.0856 -0.0210
   55GLU     BB 1482  15.276   1.620   2.034  0.2075  0.1330 -0.3433
   55GLU    SC1 1483  15.618   1.650   1.944  0.0890 -0.3866  0.1441
   56GLU     BB 1484  15.079   1.442   1.909  0.0925 -0.0237 -0.1296
   56GLU    SC1 1485  15.038   1.462   1.494  0.0513  0.3480  0.1249
   57PRO     BB 1486  14.776   1.480   1.904  0.4258  0.2148  0.0246
   57PRO    SC1 1487  14.541   1.606   2.060  0.6015  0.0361  0.0122
   58LYS     BB 1488  14.705   1.203   2.092  0.0536  0.0839 -0.0715
   58LYS    SC1 1489  14.662   0.936   2.003 -0.1578 -0.0701 -0.3491
   58LYS    SC2 1490  14.446   0.611   1.944 -0.1888  0.2256  0.2835
   59GLU     BB 1491  14.974   1.109   2.266 -0.0579 -0.0455  0.3724
   59GLU    SC1 1492  14.769   1.067   2.583  0.1043 -0.3127  0.1210
   60GLU     BB 1493  15.108   0.833   2.225 -0.0806  0.1086  0.0654
   60GLU    SC1 1494  14.954   0.554   1.965  0.2362 -0.1213  0.1189
   61GLU     BB 1495  15.429   0.811   2.319 -0.3135 -0.1249  0.1143
   61GLU    SC1 1496  15.418   0.497   2.543 -0.1388  0.1121  0.0720
    1LYS     BB 1497   5.493  14.160  10.562  0.1523  0.4035 -0.2128
    1LYS    SC1 1498   5.291  14.252  10.814 -0.1320  0.1265  0.3173
    1LYS    SC2 1499   5.040  14.189  11.054  0.0864  0.4757 -0.1477
    2LYS     BB 1500   5.741  14.376  10.354  0.1558 -0.1413  0.1755
    2LYS    SC1 1501   5.543  14.599  10.303  0.1266  0.0908 -0.2751
    2LYS    SC2 1502   5.290  14.870  10.248 -0.0921  0.0095 -0.0770
    3CYS     BB 1503   5.681  14.290  10.024 -0.0932 -0.2059 -0.0257
    3CYS    SC1 1504   5.444  14.098   9.896 -0.1089 -0.2337 -0.0953
    4LEU     BB 1505   5.834  14.396   9.733 -0.1253 -0.1456 -0.0624
    4LEU    SC1 1506   6.081  14.669   9.801  0.0599  0.0256  0.1685
    5PHE     BB 1507   5.815  14.630   9.469  0.1099 -0.0954  0.1056
    5PHE    SC1 1508   5.745  14.921   9.524 -0.1478 -0.2143 -0.0218
    5PHE    SC2 1509   5.724  15.255   9.463 -0.1682 -0.1465  0.3338
    5PHE    SC3 1510   5.560  15.087   9.292  0.1563 -0.0142 -0.1272
    6LYS     BB 1511   5.685  14.603   9.166  0.0964  0.1235  0.0413
    6LYS    SC1 1512   5.439  14.771   9.103  0.4671 -0.1057  0.2249
    6LYS    SC2 1513   5.119  14.903   9.134  0.3435 -0.0630  0.1047
    7LYS     BB 1514   5.708  14.325   9.046  0.2655 -0.1121 -0.0968
    7LYS    SC1 1515   5.446  14.059   9.003  0.0095 -0.3875 -0.3362
    7LYS    SC2 1516   5.554  13.693   9.034  0.0566  0.1392 -0.1322
    8LYS     BB 1517   5.741  14.240   8.720  0.0978 -0.1947  0.2389
    8LYS    SC1 1518   5.772  13.981   8.731 -0.2249 -0.0571 -0.1280
    8LYS    SC2 1519   5.993  13.855   8.516  0.0753  0.0412  0.3775
    9ASN     BB 1520   5.990  14.393   8.458  0.0346 -0.0480  0.2012
    9ASN    SC1 1521   6.107  14.203   8.180 -0.1412 -0.3554 -0.1899
   10LYS     BB 1522   6.316  14.512   8.504 -0.1925  0.3231  0.0017
   10LYS    SC1 1523   6.495  14.433   8.254 -0.0121 -0.0347  0.2144
   10LYS    SC2 1524   6.448  14.270   7.942 -0.1444 -0.0955 -0.2676
   11LYS     BB 1525   6.418  14.745   8.733  0.1971 -0.1879 -0.1016
   11LYS    SC1 1526   6.607  14.554   8.832 -0.0648 -0.0070 -0.3479
   11LYS    SC2 1527   6.950  14.431   8.848  0.1429 -0.0009  0.0340
   12LYS     BB 1528   6.300  15.008   8.821 -0.2618  0.0420  0.1622
   12LYS    SC1 1529   6.513  15.227   8.921  0.6981  0.2156 -0.5201
   12LYS    SC2 1530   6.772  15.356   9.137  0.0145  0.1983 -0.2544
   13GLY     BB 1531   6.230  15.211   8.537 -0.0342 -0.1842 -0.3686
   14LYS     BB 1532   5.862  15.243   8.620 -0.0924 -0.0218 -0.0252
   14LYS    SC1 1533   5.836  15.413   8.906  0.4533  0.2383 -0.1511
   14LYS    SC2 1534   5.644  15.585   9.086 -0.0351 -0.1479 -0.4148
   15GLU     BB 1535   5.717  15.331   8.320  0.0994 -0.1874 -0.0309
   15GLU    SC1 1536   5.402  15.123   8.421 -0.0699  0.0322 -0.0622
   16LYS     BB 1537   5.695  15.217   8.014  0.1181 -0.6178 -0.0003
   16LYS    SC1 1538   5.485  15.094   7.872  0.4200  0.1506  0.0295
   16LYS    SC2 1539   5.285  14.837   7.807  0.0778  0.3030  0.1445
   17GLY     BB 1540   5.848  15.361   7.769 -0.2711  0.1726 -0.1287
   18GLY     BB 1541   5.748  15.227   7.500  0.0241 -0.1231 -0.1603
   19LYS     BB 1542   5.665  15.396   7.247  0.3017 -0.0449 -0.5010
   19LYS    SC1 1543   5.950  15.513   7.181 -0.0622 -0.2178  0.3227
   19LYS    SC2 1544   6.173  15.750   7.017  0.0110  0.0515 -0.0794
   20ASN     BB 1545   5.402  15.214   7.160  0.0233 -0.2201 -0.0966
   20ASN    SC1 1546   5.188  15.405   7.014 -0.1102  0.0458 -0.1725
   21ALA     BB 1547   5.296  14.922   7.331  0.0630 -0.2236  0.2317
   21ALA    SC1 1548   5.100  15.102   7.373 -0.0252 -0.2100 -0.1989
   22ILE     BB 1549   5.144  14.733   7.134 -0.1891  0.0432 -0.0007
   22ILE    SC1 1550   5.004  15.015   7.003  0.0822  0.0510 -0.2848
   23ASN     BB 1551   5.267  14.512   6.878 -0.0805 -0.1232  0.0856
   23ASN    SC1 1552   5.549  14.363   7.099  0.1033 -0.0066 -0.1186
   24MET     BB 1553   5.218  14.218   6.794  0.0684 -0.0088 -0.0568
   24MET    SC1 1554   5.439  14.046   6.601 -0.0286  0.1300  0.1540
   25LYS     BB 1555   5.013  14.055   6.986  0.1324  0.0196 -0.2169
   25LYS    SC1 1556   4.866  13.968   6.748  0.0513  0.1044 -0.4627
   25LYS    SC2 1557   4.683  13.847   6.507 -0.1358  0.0865  0.0501
   26ASP     BB 1558   5.147  13.830   7.194  0.0065  0.0675 -0.3691
   26ASP    SC1 1559   5.489  13.902   7.061  0.2926  0.0399  0.1791
   27VAL     BB 1560   4.972  13.999   7.489 -0.1668 -0.0308  0.2956
   27VAL    SC1 1561   4.720  13.973   7.345 -0.0310 -0.1219  0.0677
   28LYS     BB 1562   4.968  14.231   7.679 -0.2259 -0.1694  0.0818
   28LYS    SC1 1563   4.688  14.281   7.726  0.6143 -0.1164  0.1156
   28LYS    SC2 1564   4.461  14.543   7.647  0.1399  0.0086 -0.0338
   29ASP     BB 1565   5.256  14.308   7.833 -0.1281 -0.3614  0.1305
   29ASP    SC1 1566   5.277  14.041   7.990 -0.0973  0.5830 -0.1566
   30LEU     BB 1567   5.247  14.487   8.141 -0.1128 -0.3187 -0.1593
   30LEU    SC1 1568   5.499  14.441   8.389  0.1828 -0.2055 -0.3102
   31GLY     BB 1569   5.169  14.756   8.276 -0.1939 -0.1290  0.1883
   32LYS     BB 1570   4.924  15.028   8.261 -0.1483 -0.3657  0.1106
   32LYS    SC1 1571   4.680  14.850   8.306 -0.1086  0.0405 -0.0190
   32LYS    SC2 1572   4.472  14.594   8.232 -0.0582 -0.0768 -0.0644
   33THR     BB 1573   4.934  15.376   8.401 -0.0810  0.4236  0.1502
   33THR    SC1 1574   4.985  15.326   8.698 -0.1376 -0.1298  0.0763
   34MET     BB 1575   4.618  15.477   8.361 -0.1033 -0.2026  0.1066
   34MET    SC1 1576   4.640  15.736   8.687 -0.0286 -0.0525  0.0236
   35LYS     BB 1577   4.397  15.551   8.128  0.0620 -0.1762  0.0839
   35LYS    SC1 1578   4.436  15.432   7.892  0.4004  0.1963  0.1477
   35LYS    SC2 1579   4.547  15.325   7.573 -0.0111  0.0490 -0.0430
   36ASP     BB 1580   4.270  15.803   8.261  0.0729 -0.1298  0.0397
   36ASP    SC1 1581   4.477  16.081   8.181  0.4924  0.2017  0.1866
   37GLN     BB 1582   4.026  16.004   8.125 -0.2353 -0.0299 -0.1959
   37GLN    SC1 1583   3.891  15.681   7.925 -0.2625 -0.1240  0.1583
   38ALA     BB 1584   3.881  16.275   8.232 -0.0154  0.1837  0.0637
   38ALA    SC1 1585   3.910  16.461   8.037  0.0988  0.0044 -0.0938
   39LEU     BB 1586   3.561  16.236   8.200 -0.0454 -0.0782 -0.2882
   39LEU    SC1 1587   3.494  15.996   7.975 -0.0530 -0.3423 -0.4015
   40LYS     BB 1588   3.400  16.317   8.474 -0.1379  0.0155 -0.1333
   40LYS    SC1 1589   3.122  16.221   8.538 -0.3204  0.4150 -0.2282
   40LYS    SC2 1590   2.848  16.482   8.467 -0.2189  0.0284  0.0406
   41ASP     BB 1591   3.682  16.329   8.674 -0.1549 -0.0977  0.2232
   41ASP    SC1 1592   3.763  16.017   8.591  0.1108 -0.4527  0.0533
   42ASP     BB 1593   3.913  16.481   8.744 -0.3419  0.2415 -0.3773
   42ASP    SC1 1594   4.190  16.358   8.858 -0.0672 -0.1391 -0.1331
   43ASP     BB 1595   3.828  16.745   8.943  0.2040  0.0000 -0.0635
   43ASP    SC1 1596   3.546  16.820   9.118  0.0224  0.0234  0.1342
   44ALA     BB 1597   4.050  16.897   9.133 -0.2143 -0.0363  0.0085
   44ALA    SC1 1598   4.204  17.096   9.036 -0.2580 -0.0107 -0.0089
   45GLU     BB 1599   3.930  16.936   9.437 -0.0459  0.1577 -0.2003
   45GLU    SC1 1600   4.259  16.938   9.560 -0.1725  0.2420  0.1118
   46THR     BB 1601   3.666  17.148   9.461 -0.3569  0.1019 -0.1179
   46THR    SC1 1602   3.681  17.346   9.229  0.1024 -0.0010 -0.1849
   47GLY     BB 1603   3.428  17.122   9.722  0.0356 -0.3500 -0.4295
   48LEU     BB 1604   3.336  17.380   9.889 -0.0896  0.0176 -0.0082
   48LEU    SC1 1605   3.334  17.106  10.146 -0.0960  0.0290 -0.0900
   49THR     BB 1606   3.018  17.483   9.799  0.1506 -0.5649  0.0225
   49THR    SC1 1607   2.893  17.532   9.525  0.2166  0.3584  0.1250
   50ASP     BB 1608   2.995  17.720  10.054  0.0520  0.1123 -0.1446
   50ASP    SC1 1609   2.718  17.518  10.152 -0.1154  0.0026 -0.3450
   51GLY     BB 1610   3.214  17.688  10.285 -0.1247 -0.0400 -0.1613
   52GLU     BB 1611   3.224  17.993  10.397 -0.4155 -0.0390 -0.3080
   52GLU    SC1 1612   3.108  18.236  10.094  0.0035  0.0570  0.4953
   53GLU     BB 1613   3.542  18.009  10.516  0.0584  0.1355 -0.0316
   53GLU    SC1 1614   3.380  18.149  10.860  0.1580  0.1515  0.2202
   54LYS     BB 1615   3.744  17.781  10.267  0.0114 -0.2160 -0.0813
   54LYS    SC1 1616   3.518  17.759   9.993 -0.1051 -0.2890 -0.1866
   54LYS    SC2 1617   3.353  17.789   9.691 -0.3058 -0.2369  0.1712
   55GLU     BB 1618   3.958  17.857  10.037  0.2092  0.1309 -0.0826
   55GLU    SC1 1619   4.158  17.557  10.098 -0.0293  0.0886  0.0750
   56GLU     BB 1620   4.202  18.098  10.055 -0.0552 -0.2208  0.4282
   56GLU    SC1 1621   4.023  18.390   9.905 -0.2789  0.0754 -0.2027
   57PRO     BB 1622   4.476  18.111   9.838  0.8334 -0.0770 -0.0965
   57PRO    SC1 1623   4.631  18.364   9.988  0.4624  0.0181 -0.3174
   58LYS     BB 1624   4.405  18.254   9.598 -0.1518  0.5167  0.2748
   58LYS    SC1 1625   4.407  18.542   9.598  0.1818 -0.0480 -0.0889
   58LYS    SC2 1626   4.088  18.744   9.583 -0.0306  0.2659  0.1068
   59GLU     BB 1627   4.329  18.150   9.284 -0.0026 -0.2335 -0.0777
   59GLU    SC1 1628   4.647  18.288   9.137  0.1007 -0.0320  0.0916
   60GLU     BB 1629   4.018  18.169   9.168  0.0280  0.0813 -0.1718
   60GLU    SC1 1630   3.856  18.364   9.416  0.0508  0.2547  0.1233
   61GLU     BB 1631   3.909  17.858   9.170 -0.2641  0.0829 -0.2441
   61GLU    SC1 1632   3.580  17.732   9.066 -0.2806  0.1521  0.1477
    1LYS     BB 1633  21.826   5.090  21.290 -0.1416  0.1081 -0.0538
    1LYS    SC1 1634  21.545   5.155  21.376  0.0315  0.0370  0.1997
    1LYS    SC2 1635  21.483   5.298  21.712 -0.0045  0.0159  0.0960
    2LYS     BB 1636  22.046   5.382  21.297  0.1392  0.0786  0.0323
    2LYS    SC1 1637  21.899   5.664  21.265 -0.1426  0.0005  0.1886
    2LYS    SC2 1638  21.684   5.927  21.347  0.0978 -0.1523 -0.1806
    3CYS     BB 1639  22.300   5.517  21.111 -0.0531 -0.0805 -0.2527
    3CYS    SC1 1640  22.215   5.718  20.929 -0.3563 -0.3650 -0.5292
    4LEU     BB 1641  22.456   5.713  21.273  0.4747 -0.0847  0.1241
    4LEU    SC1 1642  22.274   5.894  21.519  0.3704 -0.0100 -0.1887
    5PHE     BB 1643  22.771   5.754  21.232 -0.1837  0.1547 -0.1378
    5PHE    SC1 1644  22.821   5.710  21.515  0.0628  0.4403 -0.1096
    5PHE    SC2 1645  23.118   5.556  21.575  0.0495  0.4478 -0.0231
    5PHE    SC3 1646  23.005   5.699  21.800  0.0424  0.5517 -0.0918
    6LYS     BB 1647  22.959   5.471  21.125  0.0626  0.2141 -0.2211
    6LYS    SC1 1648  22.831   5.311  21.375  0.0821  0.1327  0.1101
    6LYS    SC2 1649  22.512   5.206  21.414  0.1265  0.0698  0.0361
    7LYS     BB 1650  23.279   5.499  21.015  0.0650  0.2110  0.0509
    7LYS    SC1 1651  23.356   5.577  21.290 -0.2503 -0.2758  0.1129
    7LYS    SC2 1652  23.586   5.668  21.566 -0.2502  0.2861  0.0560
    8LYS     BB 1653  23.478   5.260  20.897 -0.0313  0.0733 -0.2325
    8LYS    SC1 1654  23.607   5.508  20.771  0.0132  0.0906 -0.2121
    8LYS    SC2 1655  23.900   5.588  20.655  0.0641  0.0727  0.3619
    9ASN     BB 1656  23.329   5.005  21.110  0.0810 -0.0926  0.1254
    9ASN    SC1 1657  23.443   4.831  21.376  0.2397 -0.0775 -0.1719
   10LYS     BB 1658  23.032   4.909  21.130 -0.0388 -0.3573  0.3561
   10LYS    SC1 1659  22.982   4.783  21.438 -0.1261  0.1225  0.1814
   10LYS    SC2 1660  22.848   4.479  21.449 -0.0424 -0.3196  0.2027
   11LYS     BB 1661  22.917   4.755  20.842 -0.0284  0.0790 -0.0376
   11LYS    SC1 1662  22.652   4.649  20.994 -0.4395  0.0019  0.0184
   11LYS    SC2 1663  22.302   4.633  20.961  0.1027  0.2097 -0.2785
   12LYS     BB 1664  22.772   4.878  20.565  0.3133 -0.2720  0.2257
   12LYS    SC1 1665  22.690   4.651  20.351  0.3853 -0.1858  0.1203
   12LYS    SC2 1666  22.444   4.510  20.203  0.2252  0.2043 -0.0547
   13GLY     BB 1667  22.794   5.153  20.375 -0.2138  0.0189 -0.2523
   14LYS     BB 1668  22.587   5.353  20.178  0.1344 -0.1380 -0.2484
   14LYS    SC1 1669  22.792   5.618  20.290 -0.1504 -0.4590  0.1336
   14LYS    SC2 1670  22.885   5.865  20.450  0.4153 -0.3757 -0.0182
   15GLU     BB 1671  22.261   5.345  20.194 -0.0167  0.2510  0.0448
   15GLU    SC1 1672  22.296   4.985  20.091  0.1668  0.0198  0.0306
   16LYS     BB 1673  22.054   5.404  20.359  0.1045 -0.0694 -0.2187
   16LYS    SC1 1674  21.890   5.169  20.437 -0.2897 -0.0144 -0.0168
   16LYS    SC2 1675  21.608   5.063  20.612  0.0485  0.6338  0.2372
   17GLY     BB 1676  22.189   5.482  20.631 -0.2648  0.0721 -0.3931
   18GLY     BB 1677  22.423   5.710  20.488  0.3070  0.0816 -0.0698
   19LYS     BB 1678  22.360   5.810  20.260 -0.0416  0.2120  0.2648
   19LYS    SC1 1679  22.076   5.983  20.270 -0.1178  0.1727 -0.2279
   19LYS    SC2 1680  21.886   5.835  20.485  0.4079  0.2235  0.1653
   20ASN     BB 1681  22.484   5.830  19.935 -0.2479  0.0454  0.1606
   20ASN    SC1 1682  22.588   5.582  19.754 -0.0392  0.0833 -0.0951
   21ALA     BB 1683  22.217   5.892  19.720 -0.0994 -0.2192  0.3992
   21ALA    SC1 1684  22.072   6.053  19.881 -0.0939  0.0477  0.1454
   22ILE     BB 1685  22.234   6.044  19.447 -0.1418  0.2717 -0.1951
   22ILE    SC1 1686  22.164   6.346  19.589 -0.0879  0.1335  0.1368
   23ASN     BB 1687  22.287   6.013  19.098  0.0776 -0.0660  0.1987
   23ASN    SC1 1688  22.153   5.688  19.021  0.2891  0.3794 -0.0554
   24MET     BB 1689  22.568   5.986  19.079 -0.1551  0.0143 -0.3143
   24MET    SC1 1690  22.598   6.373  19.238  0.0212  0.0104  0.3414
   25LYS     BB 1691  22.681   5.690  19.091  0.4582  0.3813  0.3903
   25LYS    SC1 1692  23.012   5.732  19.027  0.2524  0.2250 -0.0037
   25LYS    SC2 1693  23.308   5.710  18.782 -0.3024 -0.0659 -0.4200
   26ASP     BB 1694  22.532   5.422  19.010 -0.0319  0.0227  0.2598
   26ASP    SC1 1695  22.359   5.280  19.257 -0.1853 -0.1191  0.1917
   27VAL     BB 1696  22.684   5.150  18.938 -0.4575 -0.0147  0.0304
   27VAL    SC1 1697  22.825   5.122  19.192  0.3453  0.0963 -0.3708
   28LYS     BB 1698  22.895   5.038  18.674 -0.0429 -0.1254 -0.1200
   28LYS    SC1 1699  23.176   5.018  18.740  0.1797 -0.0115  0.0102
   28LYS    SC2 1700  23.369   4.693  18.677 -0.0366 -0.0111  0.0646
   29ASP     BB 1701  22.780   5.033  18.357 -0.0495  0.1402  0.0942
   29ASP    SC1 1702  23.072   5.162  18.201 -0.2187  0.0948 -0.1061
   30LEU     BB 1703  22.440   5.068  18.271  0.3257 -0.0816  0.2361
   30LEU    SC1 1704  22.294   4.842  18.089 -0.0375  0.0845 -0.0911
   31GLY     BB 1705  22.110   4.995  18.442 -0.1213  0.1124 -0.0534
   32LYS     BB 1706  22.111   4.696  18.544 -0.0646  0.0496  0.4277
   32LYS    SC1 1707  21.946   4.722  18.811 -0.2722 -0.0428  0.1233
   32LYS    SC2 1708  21.815   4.752  19.106 -0.2437  0.0542 -0.2124
   33THR     BB 1709  22.189   4.430  18.305  0.1263  0.1979 -0.0705
   33THR    SC1 1710  22.167   4.225  18.530 -0.1220 -0.0159 -0.2837
   34MET     BB 1711  22.007   4.333  17.994  0.3059  0.1728  0.0622
   34MET    SC1 1712  22.393   4.402  17.769  0.0715  0.0685 -0.1524
   35LYS     BB 1713  21.708   4.367  17.981 -0.1907 -0.0670  0.3421
   35LYS    SC1 1714  21.514   4.146  18.074  0.1642 -0.1154  0.0376
   35LYS    SC2 1715  21.209   4.130  17.938 -0.1883 -0.1665  0.2212
   36ASP     BB 1716  21.490   4.422  17.728  0.0303 -0.0906  0.0244
   36ASP    SC1 1717  21.174   4.493  17.693  0.0087 -0.0881 -0.0647
   37GLN     BB 1718  21.449   4.261  17.422 -0.0251  0.0851  0.2627
   37GLN    SC1 1719  21.097   4.208  17.300 -0.0600 -0.0739 -0.0252
   38ALA     BB 1720  21.680   4.058  17.422  0.4262 -0.2217  0.0852
   38ALA    SC1 1721  21.697   4.092  17.689  0.0351 -0.2159  0.1157
   39LEU     BB 1722  21.985   3.996  17.285  0.2733 -0.0851  0.0581
   39LEU    SC1 1723  22.111   3.682  17.341  0.2528 -0.3438  0.0993
   40LYS     BB 1724  22.142   4.114  17.043 -0.2576 -0.1810 -0.1224
   40LYS    SC1 1725  22.357   3.911  16.978  0.0660  0.2646  0.0762
   40LYS    SC2 1726  22.430   3.621  16.817 -0.3520  0.0886 -0.0365
   41ASP     BB 1727  22.043   4.278  16.818 -0.3298  0.0949  0.3356
   41ASP    SC1 1728  21.721   4.183  16.746  0.1098 -0.0591  0.1318
   42ASP     BB 1729  22.239   4.493  16.682  0.2048 -0.0692  0.3636
   42ASP    SC1 1730  22.461   4.247  16.543 -0.0433 -0.4072  0.3269
   43ASP     BB 1731  22.317   4.663  16.894 -0.3048  0.3500  0.1440
   43ASP    SC1 1732  22.394   4.966  16.726 -0.0428  0.4825  0.2877
   44ALA     BB 1733  22.155   4.572  17.167 -0.2248  0.3636  0.1694
   44ALA    SC1 1734  22.359   4.414  17.249 -0.3826  0.0538 -0.0149
   45GLU     BB 1735  22.013   4.843  17.223 -0.2472  0.1740  0.1391
   45GLU    SC1 1736  21.685   4.781  17.367 -0.0426  0.0877  0.1943
   46THR     BB 1737  22.148   5.112  17.114  0.1113  0.2298  0.1330
   46THR    SC1 1738  22.307   5.291  17.302  0.2570  0.1207  0.1150
   47GLY     BB 1739  22.034   5.345  16.915 -0.1210  0.1623 -0.1088
   48LEU     BB 1740  21.956   5.125  16.549 -0.2078 -0.1736  0.2874
   48LEU    SC1 1741  21.660   4.952  16.427 -0.0114 -0.0954  0.0315
   49THR     BB 1742  21.960   5.364  16.351  0.0206 -0.1436 -0.3327
   49THR    SC1 1743  21.848   5.241  16.096 -0.2420 -0.0578 -0.2618
   50ASP     BB 1744  21.817   5.686  16.267 -0.0266  0.4265  0.3025
   50ASP    SC1 1745  21.554   5.554  16.121  0.0129  0.2029  0.1515
   51GLY     BB 1746  21.870   5.987  16.327  0.0311 -0.2197  0.1999
   52GLU     BB 1747  21.773   5.986  16.717 -0.0444  0.1656  0.3218
   52GLU    SC1 1748  22.160   5.780  16.655  0.3029  0.0506  0.1122
   53GLU     BB 1749  21.763   6.233  16.990 -0.0083  0.0382  0.0207
   53GLU    SC1 1750  21.388   6.173  17.199 -0.3651 -0.1451  0.0514
   54LYS     BB 1751  22.035   6.307  17.019  0.0893 -0.1034  0.0597
   54LYS    SC1 1752  22.368   6.177  16.934  0.0207 -0.3547  0.0730
   54LYS    SC2 1753  22.633   6.134  17.135  0.0287  0.4520  0.0161
   55GLU     BB 1754  22.067   6.587  17.198 -0.1202 -0.2901 -0.2978
   55GLU    SC1 1755  22.044   6.811  16.898  0.0850 -0.0419 -0.1289
   56GLU     BB 1756  22.160   6.589  17.529 -0.1456  0.3925 -0.0224
   56GLU    SC1 1757  22.497   6.483  17.405  0.1098 -0.2026 -0.0433
   57PRO     BB 1758  21.881   6.621  17.692 -0.0936  0.1244 -0.0238
   57PRO    SC1 1759  21.556   6.649  17.625 -0.2565  0.1204 -0.1312
   58LYS     BB 1760  21.830   6.457  17.968 -0.1712 -0.0291  0.1184
   58LYS    SC1 1761  21.608   6.625  18.098  0.1425 -0.0097  0.0150
   58LYS    SC2 1762  21.464   6.784  18.367  0.2290 -0.2878  0.1227
   59GLU     BB 1763  21.930   6.284  18.195 -0.1340  0.1213 -0.3430
   59GLU    SC1 1764  21.727   5.952  18.106  0.5572  0.0900 -0.1655
   60GLU     BB 1765  21.889   6.356  18.538 -0.1179  0.2855  0.1205
   60GLU    SC1 1766  21.937   5.991  18.618 -0.2545  0.1319  0.1110
   61GLU     BB 1767  21.807   6.597  18.659  0.2503  0.0414 -0.2531
   61GLU    SC1 1768  21.489   6.526  18.819  0.1260  0.0787 -0.1651
    1LYS     BB 1769   1.068  19.710  10.508  0.0988 -0.1537 -0.4154
    1LYS    SC1 1770   0.990  19.956  10.673  0.1738  0.0777 -0.2486
    1LYS    SC2 1771   0.725  20.050  10.840 -0.1881  0.0315 -0.3479
    2LYS     BB 1772   0.770  19.556  10.475 -0.0293 -0.1675  0.0216
    2LYS    SC1 1773   0.615  19.502  10.222 -0.0074  0.3470 -0.1863
    2LYS    SC2 1774   0.581  19.634   9.917  0.2617 -0.0153  0.1741
    3CYS     BB 1775   0.543  19.597  10.730  0.2388 -0.1506  0.1534
    3CYS    SC1 1776   0.527  19.897  10.555 -0.3554 -0.0924  0.1682
    4LEU     BB 1777   0.516  19.348  10.928 -0.1375  0.0674 -0.0538
    4LEU    SC1 1778   0.659  19.511  11.258  0.1373 -0.4093  0.1162
    5PHE     BB 1779   0.547  19.059  10.791  0.1703  0.1998 -0.3372
    5PHE    SC1 1780   0.408  19.234  10.535 -0.0873  0.0089  0.1521
    5PHE    SC2 1781   0.258  19.522  10.433  0.4449  0.0836 -0.4822
    5PHE    SC3 1782   0.144  19.278  10.325  0.0821  0.0501 -0.0546
    6LYS     BB 1783   0.390  18.814  10.876  0.1717 -0.0965  0.0832
    6LYS    SC1 1784   0.364  18.678  10.592  0.1914 -0.0427  0.0163
    6LYS    SC2 1785   0.479  18.708  10.260  0.0808  0.0045 -0.1538
    7LYS     BB 1786   0.253  18.694  11.147 -0.1196  0.0263 -0.0497
    7LYS    SC1 1787   0.017  18.585  10.975 -0.1356  0.1713 -0.2500
    7LYS    SC2 1788  -0.253  18.749  10.940  0.2824  0.3550 -0.0365
    8LYS     BB 1789   0.333  18.627  11.472  0.0120  0.1836  0.3692
    8LYS    SC1 1790   0.122  18.436  11.581  0.3947 -0.2933 -0.1845
    8LYS    SC2 1791   0.150  18.382  11.951 -0.0169 -0.2104 -0.1994
    9ASN     BB 1792   0.625  18.564  11.501  0.2808 -0.0821 -0.0000
    9ASN    SC1 1793   0.571  18.580  11.848 -0.1407  0.0793  0.2885
   10LYS     BB 1794   0.947  18.694  11.452  0.1749  0.2803 -0.2375
   10LYS    SC1 1795   0.899  18.982  11.554 -0.1501  0.0510 -0.0993
   10LYS    SC2 1796   0.806  19.276  11.656 -0.0703 -0.3751 -0.0908
   11LYS     BB 1797   1.138  18.638  11.248  0.3891 -0.0673 -0.3458
   11LYS    SC1 1798   1.342  18.832  11.151 -0.2093 -0.2502 -0.5031
   11LYS    SC2 1799   1.527  19.162  11.241 -0.0938 -0.2610 -0.1208
   12LYS     BB 1800   1.114  18.502  10.960 -0.0793  0.0889 -0.1196
   12LYS    SC1 1801   1.470  18.413  10.981  0.0366  0.2191 -0.3389
   12LYS    SC2 1802   1.750  18.193  10.894 -0.2412 -0.0321 -0.1116
   13GLY     BB 1803   1.267  18.590  10.665 -0.0252 -0.0912 -0.0318
   14LYS     BB 1804   1.173  18.722  10.398 -0.0916 -0.0940  0.0718
   14LYS    SC1 1805   1.479  18.854  10.341  0.0666 -0.0487 -0.1665
   14LYS    SC2 1806   1.537  18.850  10.025 -0.2833 -0.0714  0.2303
   15GLU     BB 1807   0.964  18.675  10.163  0.0177  0.3810 -0.0585
   15GLU    SC1 1808   1.115  18.940   9.945  0.0121  0.0673 -0.3101
   16LYS     BB 1809   1.038  18.421   9.975 -0.2561  0.1398  0.1233
   16LYS    SC1 1810   1.291  18.438   9.785 -0.2712 -0.0031 -0.1838
   16LYS    SC2 1811   1.362  18.366   9.424 -0.0417  0.0032 -0.4889
   17GLY     BB 1812   1.002  18.120  10.066 -0.3885  0.1900  0.3341
   18GLY     BB 1813   0.758  17.955   9.877  0.0643  0.2140  0.3264
   19LYS     BB 1814   0.583  17.709  10.052  0.1072 -0.3558  0.0518
   19LYS    SC1 1815   0.775  17.787  10.291  0.1906 -0.1628 -0.4986
   19LYS    SC2 1816   1.026  17.869  10.430 -0.0137 -0.1713 -0.0006
   20ASN     BB 1817   0.304  17.864  10.205  0.2995 -0.0202 -0.0101
   20ASN    SC1 1818   0.119  17.787   9.884  0.1182 -0.0358 -0.2808
   21ALA     BB 1819   0.265  17.778  10.558 -0.1230  0.2408  0.0398
   21ALA    SC1 1820   0.447  17.919  10.698 -0.1205  0.2283  0.0488
   22ILE     BB 1821   0.023  17.896  10.753 -0.2475 -0.0434  0.3641
   22ILE    SC1 1822  -0.018  18.104  10.487  0.3611 -0.0974  0.2137
   23ASN     BB 1823  -0.227  17.719  10.876  0.1508 -0.1255 -0.2178
   23ASN    SC1 1824  -0.411  17.896  10.658  0.0606 -0.2545 -0.0872
   24MET     BB 1825  -0.246  17.462  11.102  0.0046  0.0088  0.1575
   24MET    SC1 1826  -0.517  17.553  11.437 -0.0586 -0.2246  0.2399
   25LYS     BB 1827  -0.071  17.247  11.179  0.0137 -0.1678  0.0278
   25LYS    SC1 1828  -0.190  16.986  11.023 -0.2088  0.3013  0.1896
   25LYS    SC2 1829  -0.344  16.668  11.049 -0.4061 -0.1313 -0.2166
   26ASP     BB 1830   0.232  17.221  11.118  0.3977 -0.0047  0.1048
   26ASP    SC1 1831   0.215  17.391  10.843  0.2971  0.2466  0.2184
   27VAL     BB 1832   0.447  17.437  11.244  0.1357  0.3138 -0.0928
   27VAL    SC1 1833   0.732  17.380  11.217  0.0571 -0.1285 -0.0710
   28LYS     BB 1834   0.404  17.604  11.483  0.0297 -0.0351 -0.1778
   28LYS    SC1 1835   0.691  17.770  11.457 -0.2698  0.2548 -0.3379
   28LYS    SC2 1836   1.027  17.907  11.533 -0.2943  0.2049 -0.0444
   29ASP     BB 1837   0.107  17.482  11.577  0.0007  0.1450  0.3607
   29ASP    SC1 1838  -0.100  17.726  11.436 -0.0965 -0.0265 -0.0051
   30LEU     BB 1839   0.013  17.222  11.735 -0.2316 -0.2020  0.1339
   30LEU    SC1 1840  -0.334  17.211  11.663 -0.0081  0.1539 -0.1191
   31GLY     BB 1841   0.173  17.101  11.941  0.0747  0.0242  0.2266
   32LYS     BB 1842  -0.038  16.846  12.100 -0.3508  0.3702 -0.0774
   32LYS    SC1 1843  -0.355  16.824  12.035 -0.0312 -0.1582  0.0373
   32LYS    SC2 1844  -0.608  16.551  11.949  0.0398  0.1489 -0.1403
   33THR     BB 1845  -0.058  16.725  12.391  0.3734  0.0428 -0.2396
   33THR    SC1 1846  -0.039  16.973  12.568  0.0423 -0.1412  0.0650
   34MET     BB 1847  -0.405  16.741  12.452  0.2355 -0.3732  0.1677
   34MET    SC1 1848  -0.685  16.414  12.559  0.0945 -0.0377  0.0758
   35LYS     BB 1849  -0.576  16.977  12.690 -0.3580  0.1056  0.1575
   35LYS    SC1 1850  -0.850  16.851  12.713  0.0718  0.3500 -0.1610
   35LYS    SC2 1851  -1.136  16.677  12.557 -0.2375  0.1593  0.1181
   36ASP     BB 1852  -0.415  17.223  12.830  0.2258  0.2228  0.2400
   36ASP    SC1 1853  -0.313  17.386  12.576  0.0408  0.1086 -0.3825
   37GLN     BB 1854  -0.341  17.279  13.108 -0.0074  0.0663  0.0489
   37GLN    SC1 1855  -0.494  17.508  13.359  0.2032  0.2229 -0.0427
   38ALA     BB 1856  -0.027  17.293  13.166 -0.3630  0.4686  0.0923
   38ALA    SC1 1857   0.094  17.171  12.958  0.1087  0.3316  0.4300
   39LEU     BB 1858   0.143  17.422  13.336 -0.0525  0.2643 -0.1115
   39LEU    SC1 1859   0.413  17.262  13.122 -0.0862  0.3676 -0.2514
   40LYS     BB 1860   0.256  17.387  13.649  0.1920 -0.5393 -0.1213
   40LYS    SC1 1861   0.266  17.669  13.741 -0.1186  0.1019  0.1314
   40LYS    SC2 1862   0.128  17.990  13.896  0.1625  0.1093  0.1931
   41ASP     BB 1863   0.086  17.236  13.837  0.0385  0.0267 -0.0085
   41ASP    SC1 1864  -0.223  17.378  13.810 -0.1974  0.2257 -0.0972
   42ASP     BB 1865   0.010  16.935  13.886 -0.3854  0.1067  0.1652
   42ASP    SC1 1866   0.131  16.813  14.195 -0.0588 -0.1076  0.0076
   43ASP     BB 1867  -0.224  16.733  13.823  0.1586  0.2289  0.0575
   43ASP    SC1 1868  -0.030  16.563  13.584 -0.1494  0.2085  0.0727
   44ALA     BB 1869  -0.518  16.697  13.918  0.0606 -0.1330 -0.1057
   44ALA    SC1 1870  -0.690  16.715  13.710 -0.1351  0.6164  0.0917
   45GLU     BB 1871  -0.611  16.446  14.039  0.1352 -0.0088 -0.1493
   45GLU    SC1 1872  -1.000  16.359  14.018  0.1758 -0.0326 -0.0821
   46THR     BB 1873  -0.431  16.140  14.115 -0.0882  0.0958  0.1754
   46THR    SC1 1874  -0.227  16.079  14.333  0.1614  0.2104 -0.0197
   47GLY     BB 1875  -0.546  15.788  14.177 -0.2719 -0.2407  0.2990
   48LEU     BB 1876  -0.623  15.539  13.964  0.0934  0.2716  0.3775
   48LEU    SC1 1877  -0.339  15.436  13.758 -0.3485  0.0824  0.3911
   49THR     BB 1878  -0.789  15.581  13.716 -0.1691  0.3235 -0.0800
   49THR    SC1 1879  -1.083  15.532  13.782 -0.1180  0.0752 -0.0255
   50ASP     BB 1880  -0.615  15.481  13.404 -0.1516 -0.0390 -0.2002
   50ASP    SC1 1881  -0.770  15.171  13.368  0.5219  0.3610  0.0287
   51GLY     BB 1882  -0.645  15.601  13.099  0.1582 -0.0340  0.1425
   52GLU     BB 1883  -0.410  15.626  12.851 -0.1039  0.3567 -0.0782
   52GLU    SC1 1884  -0.230  15.935  12.956  0.2016  0.0848  0.0173
   53GLU     BB 1885  -0.258  15.383  12.684  0.0481 -0.0336 -0.0561
   53GLU    SC1 1886   0.129  15.467  12.783 -0.2392  0.0246 -0.0229
   54LYS     BB 1887  -0.353  15.104  12.606  0.1599 -0.1180 -0.2565
   54LYS    SC1 1888  -0.110  15.000  12.426  0.5011 -0.1533  0.3064
   54LYS    SC2 1889   0.176  15.071  12.614  0.2089  0.0859  0.0128
   55GLU     BB 1890  -0.654  14.969  12.432 -0.4330 -0.1590 -0.2423
   55GLU    SC1 1891  -0.457  14.634  12.374  0.0651  0.3027 -0.0998
   56GLU     BB 1892  -0.958  15.028  12.400 -0.0929  0.0134 -0.2639
   56GLU    SC1 1893  -1.159  14.922  12.686  0.0627 -0.1529  0.0923
   57PRO     BB 1894  -1.136  15.081  12.087  0.0013 -0.0074 -0.0993
   57PRO    SC1 1895  -1.166  14.822  11.953  0.4875  0.1116 -0.0952
   58LYS     BB 1896  -0.966  15.183  11.797  0.0207  0.1852  0.2096
   58LYS    SC1 1897  -1.044  15.033  11.519 -0.1541  0.2194  0.2640
   58LYS    SC2 1898  -1.051  14.928  11.132  0.1427  0.0454  0.2176
   59GLU     BB 1899  -0.972  15.537  11.899  0.1734 -0.2209 -0.2923
   59GLU    SC1 1900  -0.647  15.622  11.731  0.4364 -0.2005  0.1303
   60GLU     BB 1901  -1.041  15.557  12.258 -0.1641 -0.3189  0.1555
   60GLU    SC1 1902  -0.737  15.478  12.503 -0.0824  0.0593 -0.0713
   61GLU     BB 1903  -1.185  15.838  12.414  0.1421  0.1033 -0.2669
   61GLU    SC1 1904  -1.475  15.699  12.621  0.0850  0.2334  0.1843
    1LYS     BB 1905   9.472   6.751  18.637  0.1696 -0.2195  0.0916
    1LYS    SC1 1906   9.259   7.003  18.655 -0.3044  0.1538  0.0413
    1LYS    SC2 1907   9.261   7.223  18.355  0.3014 -0.1699 -0.3603
    2LYS     BB 1908   9.517   6.552  18.368 -0.1651 -0.1153  0.0108
    2LYS    SC1 1909   9.238   6.432  18.240 -0.3990 -0.1420  0.0382
    2LYS    SC2 1910   9.064   6.088  18.189 -0.0618  0.0153 -0.3431
    3CYS     BB 1911   9.652   6.235  18.336  0.0386 -0.0419  0.1680
    3CYS    SC1 1912   9.838   6.363  18.082  0.3263  0.2352  0.0527
    4LEU     BB 1913   9.899   6.045  18.429 -0.5361 -0.2977  0.0400
    4LEU    SC1 1914  10.014   5.907  18.152  0.1318 -0.0882 -0.0697
    5PHE     BB 1915  10.121   6.156  18.664 -0.0664 -0.0727  0.0219
    5PHE    SC1 1916  10.190   5.861  18.695  0.4419 -0.0076  0.4484
    5PHE    SC2 1917  10.257   5.546  18.804  0.3271 -0.2763 -0.2148
    5PHE    SC3 1918   9.976   5.606  18.764  0.2879  0.1380  0.5172
    6LYS     BB 1919  10.411   6.341  18.691  0.0049  0.1889 -0.0176
    6LYS    SC1 1920  10.645   6.331  18.936 -0.1967 -0.1258 -0.3207
    6LYS    SC2 1921  10.621   6.282  19.252 -0.0709 -0.0661 -0.1999
    7LYS     BB 1922  10.542   6.653  18.589 -0.0796  0.2305 -0.2036
    7LYS    SC1 1923  10.409   6.813  18.393 -0.0058  0.1239  0.0794
    7LYS    SC2 1924  10.138   6.976  18.318 -0.1170  0.1743  0.0019
    8LYS     BB 1925  10.829   6.656  18.599  0.0836  0.2235 -0.1226
    8LYS    SC1 1926  10.904   6.932  18.412  0.0344  0.1232 -0.1437
    8LYS    SC2 1927  11.034   7.186  18.179  0.2174  0.2440  0.0889
    9ASN     BB 1928  11.063   6.449  18.746  0.0022 -0.0167 -0.2202
    9ASN    SC1 1929  11.327   6.636  18.828 -0.0137 -0.1113 -0.0571
   10LYS     BB 1930  11.106   6.230  18.965 -0.1076 -0.1770  0.1764
   10LYS    SC1 1931  11.482   6.216  18.973  0.3165  0.1730  0.1818
   10LYS    SC2 1932  11.775   6.062  18.942 -0.3531  0.2354  0.4141
   11LYS     BB 1933  11.160   6.300  19.294  0.2188 -0.2954 -0.2329
   11LYS    SC1 1934  11.362   6.508  19.274  0.0516 -0.1696  0.2112
   11LYS    SC2 1935  11.354   6.858  19.230  0.1533 -0.0337  0.1951
   12LYS     BB 1936  11.164   6.162  19.579 -0.0110 -0.1542  0.3122
   12LYS    SC1 1937  11.244   6.357  19.876  0.2057  0.3470 -0.2227
   12LYS    SC2 1938  11.246   6.414  20.232 -0.0220  0.0424 -0.3040
   13GLY     BB 1939  10.871   6.077  19.729 -0.0105 -0.3082  0.2480
   14LYS     BB 1940  10.579   6.165  19.766 -0.0451  0.2197  0.1169
   14LYS    SC1 1941  10.549   5.986  20.027  0.1584  0.3049 -0.0364
   14LYS    SC2 1942  10.439   5.859  20.370 -0.2243  0.0082 -0.0755
   15GLU     BB 1943  10.293   6.101  19.639 -0.0244 -0.4436 -0.1166
   15GLU    SC1 1944  10.207   6.442  19.459 -0.0069  0.0147  0.1415
   16LYS     BB 1945  10.303   5.947  19.318 -0.0668  0.1583 -0.0829
   16LYS    SC1 1946  10.184   6.153  19.108  0.0385 -0.1702 -0.0174
   16LYS    SC2 1947   9.860   6.225  19.026 -0.2813 -0.2858 -0.3710
   17GLY     BB 1948  10.345   5.616  19.252  0.0789 -0.1306 -0.1225
   18GLY     BB 1949  10.559   5.397  19.157  0.0235 -0.2268  0.2879
   19LYS     BB 1950  10.582   5.265  18.839  0.2142 -0.2205 -0.1882
   19LYS    SC1 1951  10.333   5.111  18.756  0.2994 -0.4773 -0.3067
   19LYS    SC2 1952  10.187   4.844  18.930 -0.0153 -0.1531  0.2140
   20ASN     BB 1953  10.766   5.274  18.585  0.0938 -0.4353  0.2076
   20ASN    SC1 1954  10.862   5.534  18.396  0.0992  0.2432  0.0837
   21ALA     BB 1955  10.814   4.974  18.451 -0.1708  0.3161  0.3408
   21ALA    SC1 1956  10.546   4.962  18.479 -0.1738  0.0072  0.2135
   22ILE     BB 1957  11.034   4.750  18.447  0.1299 -0.2883 -0.2556
   22ILE    SC1 1958  10.767   4.539  18.440 -0.3034  0.2358 -0.1381
   23ASN     BB 1959  11.317   4.789  18.298  0.2046  0.2265  0.2009
   23ASN    SC1 1960  11.475   4.598  18.503  0.1877  0.2780 -0.1887
   24MET     BB 1961  11.491   4.667  18.069 -0.0792  0.0482  0.0821
   24MET    SC1 1962  11.494   4.334  17.907  0.1138  0.0122 -0.3225
   25LYS     BB 1963  11.763   4.800  17.895  0.5613  0.0432  0.1543
   25LYS    SC1 1964  11.746   5.105  17.879 -0.0309 -0.1093  0.0070
   25LYS    SC2 1965  11.674   5.433  17.810  0.1870 -0.0827  0.1638
   26ASP     BB 1966  12.028   4.751  18.056 -0.0663 -0.1911 -0.1745
   26ASP    SC1 1967  11.878   4.622  18.316  0.1196  0.0170  0.2926
   27VAL     BB 1968  12.321   4.536  18.016 -0.1729  0.3427  0.1522
   27VAL    SC1 1969  12.491   4.535  18.254 -0.0598  0.1201  0.0732
   28LYS     BB 1970  12.334   4.294  17.810 -0.2747  0.0950 -0.0751
   28LYS    SC1 1971  12.641   4.394  17.698 -0.3686 -0.0511 -0.1519
   28LYS    SC2 1972  12.888   4.541  17.509  0.5704 -0.2781  0.1030
   29ASP     BB 1973  12.198   4.021  17.777 -0.0977  0.0365 -0.3175
   29ASP    SC1 1974  12.486   3.890  17.620  0.2757  0.3044 -0.0733
   30LEU     BB 1975  11.968   4.101  17.542  0.1396  0.2737  0.0344
   30LEU    SC1 1976  12.217   4.283  17.343  0.1491  0.1367 -0.2381
   31GLY     BB 1977  11.744   4.006  17.768 -0.2617 -0.3762 -0.0425
   32LYS     BB 1978  11.752   3.840  18.010 -0.1331  0.0825  0.0815
   32LYS    SC1 1979  11.956   3.860  18.231  0.0456  0.0560  0.1510
   32LYS    SC2 1980  12.304   3.806  18.185 -0.1169  0.2880 -0.0025
   33THR     BB 1981  11.462   3.690  18.012  0.1585  0.1312 -0.0361
   33THR    SC1 1982  11.286   3.918  17.912 -0.0536 -0.0563 -0.0974
   34MET     BB 1983  11.444   3.395  18.104  0.2290  0.0330  0.0800
   34MET    SC1 1984  11.079   3.483  18.270 -0.1804  0.4700  0.2542
   35LYS     BB 1985  11.592   3.369  18.419  0.1605  0.0708  0.2788
   35LYS    SC1 1986  11.498   3.122  18.438  0.1709  0.1525 -0.1766
   35LYS    SC2 1987  11.293   2.906  18.551  0.5192  0.0500 -0.0855
   36ASP     BB 1988  11.666   3.681  18.530 -0.1364  0.1213  0.0490
   36ASP    SC1 1989  11.324   3.830  18.429 -0.0788 -0.0226  0.0494
   37GLN     BB 1990  11.634   3.919  18.836  0.3823  0.0121  0.0372
   37GLN    SC1 1991  11.442   4.240  18.752  0.1023  0.2004 -0.0259
   38ALA     BB 1992  11.823   3.855  19.078 -0.2325 -0.2127 -0.2064
   38ALA    SC1 1993  11.778   3.634  19.226 -0.1524  0.0959  0.3038
   39LEU     BB 1994  11.780   3.975  19.426  0.0431  0.0398  0.1702
   39LEU    SC1 1995  11.644   3.702  19.601 -0.1054 -0.3327  0.1337
   40LYS     BB 1996  12.100   4.102  19.475  0.1396 -0.1375  0.3601
   40LYS    SC1 1997  12.244   3.865  19.356  0.2063  0.0158  0.2627
   40LYS    SC2 1998  12.487   3.890  19.131  0.1058 -0.0642 -0.0128
   41ASP     BB 1999  12.175   4.345  19.268 -0.0457  0.0992 -0.1993
   41ASP    SC1 2000  12.162   4.179  18.976 -0.0160  0.2179 -0.2920
   42ASP     BB 2001  12.063   4.579  19.118 -0.3710  0.1308 -0.3494
   42ASP    SC1 2002  12.274   4.801  19.066  0.0752  0.1040  0.1938
   43ASP     BB 2003  11.852   4.720  19.251 -0.1564  0.1878 -0.0154
   43ASP    SC1 2004  11.625   4.598  18.982  0.0684 -0.1941  0.3124
   44ALA     BB 2005  11.849   4.902  19.495  0.3455  0.3117  0.1828
   44ALA    SC1 2006  11.664   4.811  19.669  0.2730 -0.3637 -0.2103
   45GLU     BB 2007  12.023   4.827  19.737 -0.0432 -0.3102 -0.3860
   45GLU    SC1 2008  12.180   4.488  19.769 -0.0339 -0.1086 -0.4415
   46THR     BB 2009  11.827   4.849  20.048 -0.2832  0.1898  0.0143
   46THR    SC1 2010  12.054   5.016  20.163 -0.1674  0.0966 -0.0764
   47GLY     BB 2011  11.847   4.692  20.342  0.2079  0.1622 -0.4580
   48LEU     BB 2012  11.702   4.479  20.545  0.2769 -0.0119  0.3956
   48LEU    SC1 2013  11.475   4.654  20.746 -0.1533 -0.4418 -0.2040
   49THR     BB 2014  11.809   4.179  20.466 -0.0186  0.0806  0.2479
   49THR    SC1 2015  11.625   3.959  20.362 -0.0411  0.1826  0.0687
   50ASP     BB 2016  12.134   4.031  20.397 -0.1045 -0.1896 -0.1970
   50ASP    SC1 2017  12.422   4.160  20.503 -0.2225 -0.0870 -0.2733
   51GLY     BB 2018  12.258   3.728  20.324 -0.0462 -0.2876 -0.0033
   52GLU     BB 2019  12.346   3.594  20.089 -0.1947  0.0637  0.0803
   52GLU    SC1 2020  12.373   3.949  19.927 -0.0522  0.0315  0.1222
   53GLU     BB 2021  12.486   3.301  19.968 -0.0515 -0.0828 -0.1291
   53GLU    SC1 2022  12.337   3.178  19.633 -0.2583 -0.1558 -0.1696
   54LYS     BB 2023  12.797   3.353  20.056  0.2326  0.0927  0.0154
   54LYS    SC1 2024  12.869   3.635  19.915  0.3275  0.0241  0.1067
   54LYS    SC2 2025  12.860   3.990  19.791  0.0742  0.4707  0.0455
   55GLU     BB 2026  13.081   3.113  20.083 -0.1832 -0.1080  0.0716
   55GLU    SC1 2027  13.075   2.747  20.205 -0.0849  0.2052 -0.2321
   56GLU     BB 2028  13.320   3.270  20.047 -0.1575 -0.4031  0.3292
   56GLU    SC1 2029  13.707   3.165  20.157  0.1627 -0.0736 -0.1773
   57PRO     BB 2030  13.477   3.309  19.775 -0.0090 -0.0251  0.3819
   57PRO    SC1 2031  13.337   3.159  19.541  0.0454 -0.0166 -0.0635
   58LYS     BB 2032  13.672   3.554  19.761  0.0189  0.3967  0.0484
   58LYS    SC1 2033  13.869   3.440  19.633  0.1538 -0.0158  0.1718
   58LYS    SC2 2034  13.906   3.543  19.316  0.2640  0.3242 -0.3546
   59GLU     BB 2035  13.583   3.806  19.533  0.2878  0.3541 -0.0068
   59GLU    SC1 2036  13.460   3.688  19.203 -0.0210  0.2453  0.0235
   60GLU     BB 2037  13.827   4.019  19.501 -0.4630  0.0432  0.0526
   60GLU    SC1 2038  14.127   3.830  19.643  0.0694 -0.0224  0.3507
   61GLU     BB 2039  13.732   4.325  19.597 -0.0395 -0.0049  0.1644
   61GLU    SC1 2040  13.900   4.488  19.273 -0.0933  0.2012 -0.1655
    1LYS     BB 2041  12.510   3.349   4.946 -0.1204 -0.0465  0.2047
    1LYS    SC1 2042  12.693   3.069   4.917 -0.3604  0.1626 -0.1677
    1LYS    SC2 2043  12.926   3.071   4.700  0.1619 -0.1422  0.3074
    2LYS     BB 2044  12.447   3.447   5.267  0.0596  0.1637 -0.2819
    2LYS    SC1 2045  12.151   3.186   5.305 -0.1301 -0.2274  0.0887
    2LYS    SC2 2046  11.918   2.924   5.196  0.0700  0.0141  0.0947
    3CYS     BB 2047  12.647   3.633   5.448 -0.2738  0.2662  0.1077
    3CYS    SC1 2048  12.791   3.756   5.161  0.1450 -0.3071  0.2052
    4LEU     BB 2049  12.507   3.965   5.465  0.1072  0.0953  0.3811
    4LEU    SC1 2050  12.278   3.939   5.729 -0.3151 -0.1070  0.0679
    5PHE     BB 2051  12.597   4.265   5.628  0.0208  0.0686  0.0119
    5PHE    SC1 2052  12.325   4.419   5.546 -0.3493 -0.0969 -0.0840
    5PHE    SC2 2053  12.145   4.582   5.784 -0.2791 -0.1733  0.0221
    5PHE    SC3 2054  12.408   4.693   5.729 -0.1974 -0.2975  0.1541
    6LYS     BB 2055  12.766   4.488   5.577 -0.0138 -0.0662 -0.2336
    6LYS    SC1 2056  12.658   4.626   5.295  0.0732  0.2192 -0.3780
    6LYS    SC2 2057  12.717   4.642   4.941 -0.5701  0.0540 -0.0402
    7LYS     BB 2058  12.825   4.735   5.818 -0.0257 -0.5061  0.0200
    7LYS    SC1 2059  12.653   4.694   6.051  0.0074  0.0335 -0.0098
    7LYS    SC2 2060  12.523   4.627   6.356  0.4699 -0.0365 -0.1535
    8LYS     BB 2061  13.208   4.834   5.842  0.1499  0.0770  0.2368
    8LYS    SC1 2062  13.318   5.003   6.082 -0.1098 -0.0553 -0.3239
    8LYS    SC2 2063  13.314   5.191   6.357  0.1150  0.0306 -0.0193
    9ASN     BB 2064  13.323   4.628   5.667  0.1895  0.1348  0.1237
    9ASN    SC1 2065  13.545   4.537   5.978 -0.1454  0.3469  0.0901
   10LYS     BB 2066  13.301   4.376   5.466 -0.0935 -0.1431  0.0147
   10LYS    SC1 2067  13.413   4.032   5.467  0.2747  0.0525 -0.1374
   10LYS    SC2 2068  13.191   3.695   5.448 -0.1927 -0.0294 -0.1421
   11LYS     BB 2069  13.514   4.455   5.193  0.0747  0.2215  0.0406
   11LYS    SC1 2070  13.636   4.175   5.064 -0.0319  0.0616 -0.1226
   11LYS    SC2 2071  13.670   3.959   4.755  0.1577  0.0734 -0.2458
   12LYS     BB 2072  13.541   4.737   5.068 -0.1284 -0.0549  0.0435
   12LYS    SC1 2073  13.828   4.809   5.176  0.1413  0.4725  0.0321
   12LYS    SC2 2074  14.091   4.880   4.958  0.2682 -0.1435 -0.5298
   13GLY     BB 2075  13.316   4.924   4.902 -0.2214 -0.0692  0.1930
   14LYS     BB 2076  13.042   4.839   4.708  0.1686 -0.3107 -0.1639
   14LYS    SC1 2077  12.972   5.167   4.624 -0.0377 -0.0344 -0.4228
   14LYS    SC2 2078  12.744   5.408   4.666 -0.0618  0.0879 -0.0796
   15GLU     BB 2079  13.043   4.791   4.312  0.5379 -0.0512 -0.1723
   15GLU    SC1 2080  12.762   4.568   4.401  0.1062  0.2755 -0.2238
   16LYS     BB 2081  13.224   4.933   4.092 -0.4119  0.1586  0.0901
   16LYS    SC1 2082  13.281   5.156   4.297  0.1072 -0.1249 -0.0537
   16LYS    SC2 2083  13.398   5.274   4.586  0.0248  0.1639  0.0226
   17GLY     BB 2084  12.990   4.997   3.887  0.2758 -0.2403  0.2231
   18GLY     BB 2085  13.209   4.921   3.635  0.0344 -0.0833  0.1727
   19LYS     BB 2086  13.412   4.746   3.521  0.0803  0.1027  0.2071
   19LYS    SC1 2087  13.440   4.623   3.803  0.0427  0.1869 -0.3828
   19LYS    SC2 2088  13.425   4.540   4.189 -0.0928 -0.1608 -0.0569
   20ASN     BB 2089  13.402   4.678   3.221  0.0015 -0.3106  0.1755
   20ASN    SC1 2090  13.041   4.658   3.206 -0.4563 -0.0757 -0.2349
   21ALA     BB 2091  13.474   4.866   2.965 -0.2969  0.0762  0.3315
   21ALA    SC1 2092  13.231   4.829   2.852 -0.1951  0.1689  0.0741
   22ILE     BB 2093  13.734   5.063   2.964 -0.0360  0.0390  0.0731
   22ILE    SC1 2094  13.773   5.167   2.642  0.2681 -0.1095  0.0582
   23ASN     BB 2095  13.899   5.041   3.214 -0.0849  0.0741 -0.1717
   23ASN    SC1 2096  13.891   5.421   3.259 -0.3249  0.1689  0.2605
   24MET     BB 2097  13.893   5.076   3.556  0.2275 -0.3871 -0.2599
   24MET    SC1 2098  13.882   4.676   3.589 -0.2790 -0.4526 -0.0285
   25LYS     BB 2099  14.046   5.152   3.809 -0.0361  0.0764 -0.0755
   25LYS    SC1 2100  14.192   4.870   3.930  0.1145 -0.2285  0.0738
   25LYS    SC2 2101  14.254   4.654   4.211 -0.0894 -0.2773 -0.1171
   26ASP     BB 2102  14.107   5.436   3.833  0.0950 -0.0965  0.5244
   26ASP    SC1 2103  13.828   5.562   3.660  0.3016  0.3822 -0.3283
   27VAL     BB 2104  14.258   5.645   4.029 -0.2259  0.1873 -0.2771
   27VAL    SC1 2105  14.063   5.588   4.238 -0.2715  0.1984 -0.3165
   28LYS     BB 2106  14.260   5.955   3.979  0.2723 -0.0152  0.1256
   28LYS    SC1 2107  14.316   6.065   3.725  0.0023  0.1006  0.2463
   28LYS    SC2 2108  14.529   6.156   3.466  0.4059 -0.0122  0.1172
   29ASP     BB 2109  13.996   6.132   4.045  0.0269 -0.2875  0.1807
   29ASP    SC1 2110  13.793   6.139   4.321 -0.3635  0.0259  0.3042
   30LEU     BB 2111  13.806   6.132   3.813  0.0246 -0.0437 -0.0997
   30LEU    SC1 2112  13.746   6.433   3.602  0.3597  0.1593  0.2337
   31GLY     BB 2113  13.726   5.981   3.530  0.2254 -0.0954  0.0745
   32LYS     BB 2114  13.518   6.131   3.309  0.2090 -0.0548 -0.0940
   32LYS    SC1 2115  13.276   6.035   3.384  0.0303 -0.2491 -0.3252
   32LYS    SC2 2116  12.973   5.836   3.428 -0.1681 -0.2400  0.1734
   33THR     BB 2117  13.731   6.265   3.086  0.0001  0.1780 -0.3077
   33THR    SC1 2118  13.948   6.067   3.169 -0.2022  0.0399 -0.0931
   34MET     BB 2119  13.774   6.507   2.895  0.1655 -0.0889  0.0447
   34MET    SC1 2120  14.143   6.648   3.061  0.1940 -0.0324 -0.1461
   35LYS     BB 2121  13.862   6.587   2.587 -0.1130  0.0716  0.0126
   35LYS    SC1 2122  13.884   6.886   2.675 -0.0278  0.0882  0.4850
   35LYS    SC2 2123  13.683   7.199   2.581 -0.8540  0.1592  0.5973
   36ASP     BB 2124  13.777   6.385   2.387  0.3022 -0.5584 -0.0488
   36ASP    SC1 2125  13.835   6.478   2.062 -0.2265 -0.0019  0.0650
   37GLN     BB 2126  13.600   6.153   2.304 -0.2130  0.0709 -0.0196
   37GLN    SC1 2127  13.531   6.064   2.630 -0.1353 -0.0678 -0.2408
   38ALA     BB 2128  13.307   6.226   2.235 -0.1094  0.3529 -0.2043
   38ALA    SC1 2129  13.290   5.993   2.098 -0.1906 -0.0901  0.5082
   39LEU     BB 2130  13.198   6.496   2.135 -0.0269 -0.3102  0.1198
   39LEU    SC1 2131  13.327   6.514   1.792  0.2209  0.2205 -0.2006
   40LYS     BB 2132  13.033   6.701   2.391  0.2784  0.2949  0.1257
   40LYS    SC1 2133  12.808   6.828   2.221  0.3595 -0.0950 -0.0783
   40LYS    SC2 2134  12.869   7.142   2.270  0.1746  0.0844 -0.3882
   41ASP     BB 2135  13.286   6.875   2.503 -0.2275  0.3379  0.1092
   41ASP    SC1 2136  13.521   6.770   2.303  0.1200  0.0042 -0.0051
   42ASP     BB 2137  13.432   6.842   2.780  0.0809 -0.0036  0.0951
   42ASP    SC1 2138  13.417   7.121   2.972  0.0605  0.0566 -0.3487
   43ASP     BB 2139  13.242   6.673   2.987  0.1387 -0.0018 -0.0217
   43ASP    SC1 2140  13.291   6.363   2.948 -0.2896  0.2388 -0.0502
   44ALA     BB 2141  12.954   6.664   2.849  0.0670  0.2281  0.3929
   44ALA    SC1 2142  12.801   6.444   2.888  0.3631 -0.1127 -0.2170
   45GLU     BB 2143  12.666   6.829   3.004  0.2304 -0.0864 -0.0800
   45GLU    SC1 2144  12.707   7.079   2.706 -0.0910  0.2217  0.2017
   46THR     BB 2145  12.689   7.039   3.262 -0.0570  0.2514  0.0675
   46THR    SC1 2146  12.798   6.825   3.450 -0.0709  0.0245 -0.1771
   47GLY     BB 2147  12.594   7.315   3.337  0.1559 -0.0730  0.2714
   48LEU     BB 2148  12.292   7.326   3.235 -0.1281 -0.1875  0.0560
   48LEU    SC1 2149  12.027   7.381   3.462 -0.0539 -0.0125  0.4509
   49THR     BB 2150  12.307   7.259   2.968 -0.1101 -0.2327 -0.0612
   49THR    SC1 2151  12.158   7.023   2.845 -0.2084 -0.2083  0.0089
   50ASP     BB 2152  12.272   7.446   2.701  0.3428  0.2419 -0.4827
   50ASP    SC1 2153  12.374   7.747   2.786  0.0918  0.0035  0.1510
   51GLY     BB 2154  12.014   7.294   2.530  0.2584 -0.0073 -0.2136
   52GLU     BB 2155  11.766   7.378   2.380  0.2396  0.2958 -0.0348
   52GLU    SC1 2156  11.775   7.564   2.085 -0.0466 -0.1254  0.0191
   53GLU     BB 2157  11.521   7.420   2.594 -0.1036 -0.2812  0.1636
   53GLU    SC1 2158  11.717   7.370   2.944 -0.2388 -0.3923  0.0022
   54LYS     BB 2159  11.261   7.226   2.722 -0.2703 -0.2226 -0.2367
   54LYS    SC1 2160  11.006   7.427   2.625 -0.0478  0.3689 -0.0151
   54LYS    SC2 2161  10.700   7.454   2.695 -0.4076 -0.1164  0.2479
   55GLU     BB 2162  11.368   6.907   2.723 -0.2150 -0.0507 -0.1840
   55GLU    SC1 2163  11.752   6.912   2.692 -0.2520 -0.1287  0.2366
   56GLU     BB 2164  11.158   6.676   2.800 -0.1383 -0.0460 -0.1636
   56GLU    SC1 2165  11.071   6.749   3.151 -0.1131  0.2141  0.1169
   57PRO     BB 2166  11.210   6.365   2.788  0.3735 -0.2695  0.1377
   57PRO    SC1 2167  11.317   6.280   3.044 -0.1005  0.1082  0.5664
   58LYS     BB 2168  11.077   6.158   2.539 -0.1432 -0.0610 -0.2222
   58LYS    SC1 2169  10.805   6.349   2.509 -0.2426 -0.2543  0.1177
   58LYS    SC2 2170  10.637   6.588   2.258 -0.2360 -0.3641 -0.0327
   59GLU     BB 2171  11.289   6.068   2.341 -0.0348 -0.2781  0.1116
   59GLU    SC1 2172  11.112   5.805   2.149 -0.0131 -0.0558 -0.0251
   60GLU     BB 2173  11.544   6.230   2.238  0.1468 -0.2615  0.2613
   60GLU    SC1 2174  11.819   6.008   2.405  0.2792 -0.1302 -0.0636
   61GLU     BB 2175  11.458   6.355   1.950  0.1787 -0.1763  0.3268
   61GLU    SC1 2176  11.438   6.721   1.899 -0.1412  0.1017 -0.1274
    1LYS     BB 2177  18.225   8.157  18.197  0.1201 -0.0142 -0.4742
    1LYS    SC1 2178  18.386   8.026  18.476  0.3837 -0.3490 -0.1381
    1LYS    SC2 2179  18.586   7.803  18.671 -0.1291 -0.2873 -0.3389
    2LYS     BB 2180  17.964   8.355  18.328  0.1354 -0.2393 -0.0024
    2LYS    SC1 2181  17.938   8.226  18.623 -0.1640  0.3503 -0.0634
    2LYS    SC2 2182  17.699   8.092  18.738  0.2726  0.1619 -0.5714
    3CYS     BB 2183  17.891   8.642  18.384 -0.2503  0.3026 -0.0111
    3CYS    SC1 2184  17.585   8.717  18.501 -0.4109  0.2130  0.2775
    4LEU     BB 2185  18.011   8.874  18.526  0.2040 -0.1424  0.0910
    4LEU    SC1 2186  18.253   8.651  18.717  0.0766 -0.1867 -0.1021
    5PHE     BB 2187  17.847   9.076  18.715  0.1062  0.0221  0.0859
    5PHE    SC1 2188  18.117   9.162  18.867 -0.1193 -0.1672 -0.0970
    5PHE    SC2 2189  18.188   9.130  19.197 -0.1955  0.0853 -0.0534
    5PHE    SC3 2190  18.384   9.015  19.017  0.0296  0.2602  0.0734
    6LYS     BB 2191  17.465   9.060  18.731 -0.4404  0.1344 -0.0680
    6LYS    SC1 2192  17.493   9.100  18.443 -0.4261  0.4058  0.2700
    6LYS    SC2 2193  17.387   9.233  18.116  0.2295  0.0349 -0.0430
    7LYS     BB 2194  17.290   8.930  18.952 -0.0371 -0.3210 -0.0559
    7LYS    SC1 2195  17.246   8.708  18.747  0.2519 -0.0556 -0.1958
    7LYS    SC2 2196  16.971   8.445  18.669  0.0458 -0.1585 -0.2938
    8LYS     BB 2197  17.053   9.044  19.145 -0.3576  0.0102 -0.0267
    8LYS    SC1 2198  16.976   8.862  19.406  0.1880 -0.0719 -0.1683
    8LYS    SC2 2199  16.832   8.590  19.538  0.5166 -0.0892  0.2271
    9ASN     BB 2200  16.912   9.326  19.052 -0.3486 -0.1992 -0.0292
    9ASN    SC1 2201  17.185   9.387  18.775 -0.2094  0.0222  0.0187
   10LYS     BB 2202  16.737   9.411  19.288  0.1253 -0.0388 -0.1978
   10LYS    SC1 2203  17.031   9.364  19.470  0.3586  0.0633 -0.5242
   10LYS    SC2 2204  17.176   9.506  19.785  0.0949 -0.2505 -0.0122
   11LYS     BB 2205  16.460   9.546  19.241 -0.2192 -0.1533  0.2226
   11LYS    SC1 2206  16.507   9.731  19.471 -0.0785 -0.1527 -0.2473
   11LYS    SC2 2207  16.616   9.994  19.677 -0.2032 -0.0971  0.2350
   12LYS     BB 2208  16.200   9.342  19.317  0.0499  0.1907 -0.1988
   12LYS    SC1 2209  16.234   9.349  19.614  0.2761 -0.0070 -0.2599
   12LYS    SC2 2210  16.279   9.338  19.952 -0.3062  0.0554 -0.3022
   13GLY     BB 2211  16.163   8.998  19.308  0.2161  0.1160  0.2910
   14LYS     BB 2212  15.876   8.941  19.175 -0.0411 -0.3146 -0.0758
   14LYS    SC1 2213  15.954   8.673  19.072 -0.3371 -0.2958 -0.0708
   14LYS    SC2 2214  15.995   8.562  18.760 -0.1609 -0.2940  0.1740
   15GLU     BB 2215  15.579   8.983  19.249 -0.0482 -0.0074 -0.1894
   15GLU    SC1 2216  15.635   9.267  19.504 -0.0709 -0.0311  0.3378
   16LYS     BB 2217  15.424   9.175  19.009 -0.1528  0.0402 -0.0153
   16LYS    SC1 2218  15.171   9.217  19.186 -0.1177 -0.0602 -0.1560
   16LYS    SC2 2219  15.185   9.128  19.546  0.2463  0.2968  0.0515
   17GLY     BB 2220  15.510   9.259  18.790  0.1707  0.1435  0.2626
   18GLY     BB 2221  15.711   9.469  18.694  0.0115  0.2655  0.1873
   19LYS     BB 2222  15.890   9.393  18.422 -0.0602  0.0858  0.2439
   19LYS    SC1 2223  15.638   9.500  18.175 -0.0393  0.0227  0.0582
   19LYS    SC2 2224  15.409   9.405  17.994  0.3547  0.0150  0.2088
   20ASN     BB 2225  16.135   9.170  18.373  0.1846  0.1944  0.0335
   20ASN    SC1 2226  15.942   8.936  18.197  0.0574  0.1309 -0.4480
   21ALA     BB 2227  16.445   9.009  18.418  0.2183 -0.0835  0.2311
   21ALA    SC1 2228  16.555   9.252  18.459  0.4489 -0.1467  0.0104
   22ILE     BB 2229  16.638   8.904  18.208  0.0179  0.1579  0.1881
   22ILE    SC1 2230  16.630   8.623  18.400 -0.1883  0.0440  0.0177
   23ASN     BB 2231  16.675   8.942  17.861 -0.1758  0.0007  0.4332
   23ASN    SC1 2232  16.854   9.234  17.830 -0.3664  0.0881 -0.0047
   24MET     BB 2233  16.628   8.704  17.588 -0.2351  0.2113 -0.0946
   24MET    SC1 2234  16.339   8.688  17.356 -0.0881  0.1310 -0.0977
   25LYS     BB 2235  16.906   8.536  17.590 -0.1044 -0.0381 -0.0230
   25LYS    SC1 2236  16.901   8.231  17.510  0.1707 -0.3990  0.0469
   25LYS    SC2 2237  16.713   7.967  17.358  0.0657  0.0978 -0.0567
   26ASP     BB 2238  17.205   8.629  17.672 -0.2052 -0.1210  0.1608
   26ASP    SC1 2239  17.178   8.895  17.864 -0.0719 -0.0531 -0.2186
   27VAL     BB 2240  17.380   8.789  17.471  0.2037  0.0769 -0.0119
   27VAL    SC1 2241  17.584   8.990  17.528  0.2273 -0.0181  0.2521
   28LYS     BB 2242  17.664   8.638  17.277 -0.1592  0.2029  0.0373
   28LYS    SC1 2243  17.516   8.737  17.014  0.0381  0.2329  0.0423
   28LYS    SC2 2244  17.484   8.903  16.721 -0.1236  0.1059 -0.1158
   29ASP     BB 2245  17.970   8.467  17.337  0.0294 -0.0220 -0.2637
   29ASP    SC1 2246  18.150   8.784  17.216 -0.1039  0.1041  0.0783
   30LEU     BB 2247  18.088   8.267  17.159 -0.1360  0.1006 -0.1771
   30LEU    SC1 2248  17.763   8.260  16.978  0.1986  0.0779  0.1493
   31GLY     BB 2249  18.248   8.241  16.870 -0.2631  0.1098  0.1172
   32LYS     BB 2250  18.439   8.493  16.726  0.2607 -0.1308  0.0853
   32LYS    SC1 2251  18.669   8.355  16.842  0.4225  0.0281  0.2056
   32LYS    SC2 2252  18.921   8.173  16.689  0.1997 -0.1596  0.5047
   33THR     BB 2253  18.512   8.816  16.809  0.1896 -0.1172  0.0923
   33THR    SC1 2254  18.272   8.919  16.652  0.2793  0.0783  0.0813
   34MET     BB 2255  18.787   8.942  16.651 -0.0226  0.1132  0.0930
   34MET    SC1 2256  19.011   8.773  16.916 -0.0615  0.1926 -0.0276
   35LYS     BB 2257  18.724   9.278  16.643  0.0118  0.0050  0.0464
   35LYS    SC1 2258  18.419   9.263  16.774 -0.2035 -0.3001  0.1594
   35LYS    SC2 2259  18.241   9.152  17.041 -0.0879  0.1208 -0.1848
   36ASP     BB 2260  18.948   9.475  16.490  0.3267 -0.2295 -0.1369
   36ASP    SC1 2261  19.103   9.576  16.790  0.3008  0.0425  0.0138
   37GLN     BB 2262  18.903   9.782  16.398  0.1736 -0.0922 -0.3602
   37GLN    SC1 2263  18.896   9.972  16.744 -0.0292  0.0888  0.0749
   38ALA     BB 2264  19.201   9.947  16.389 -0.0872 -0.0525  0.0085
   38ALA    SC1 2265  19.366   9.845  16.201 -0.2866  0.0779 -0.2424
   39LEU     BB 2266  19.271  10.241  16.531 -0.0204 -0.1551  0.1301
   39LEU    SC1 2267  19.631  10.206  16.471  0.5160  0.1475  0.0521
   40LYS     BB 2268  19.146  10.412  16.745 -0.3631  0.1556 -0.3066
   40LYS    SC1 2269  18.854  10.484  16.626 -0.4738  0.0260  0.1174
   40LYS    SC2 2270  18.543  10.496  16.818  0.3293  0.0762 -0.4116
   41ASP     BB 2271  19.065  10.402  17.096 -0.2703 -0.0897  0.0847
   41ASP    SC1 2272  19.291  10.370  17.328 -0.1920  0.1285 -0.1101
   42ASP     BB 2273  18.899  10.649  17.157 -0.2824 -0.0685 -0.1948
   42ASP    SC1 2274  18.638  10.430  17.244  0.3233 -0.0429 -0.1108
   43ASP     BB 2275  18.789  10.828  16.861 -0.2408  0.0394 -0.1849
   43ASP    SC1 2276  18.617  11.081  16.962 -0.0888 -0.1057 -0.3409
   44ALA     BB 2277  19.016  10.936  16.664 -0.0814 -0.3058 -0.1481
   44ALA    SC1 2278  19.069  10.766  16.461  0.1661 -0.0729 -0.2848
   45GLU     BB 2279  19.149  11.230  16.733  0.0353 -0.1529 -0.1463
   45GLU    SC1 2280  18.989  11.540  16.553  0.3770  0.1181  0.1510
   46THR     BB 2281  19.253  11.275  17.091  0.4403 -0.4439 -0.0768
   46THR    SC1 2282  19.038  11.070  17.160  0.1806 -0.2600 -0.3142
   47GLY     BB 2283  19.363  11.485  17.297 -0.3034 -0.0664  0.2848
   48LEU     BB 2284  19.539  11.484  17.528 -0.1803 -0.3175  0.1083
   48LEU    SC1 2285  19.745  11.777  17.618  0.0865  0.0136  0.1048
   49THR     BB 2286  19.790  11.257  17.581 -0.2335  0.2910  0.0103
   49THR    SC1 2287  19.903  11.103  17.343  0.0897  0.1833  0.2263
   50ASP     BB 2288  20.041  11.402  17.651  0.2193 -0.0045  0.0101
   50ASP    SC1 2289  20.292  11.184  17.638  0.1042 -0.2242 -0.2189
   51GLY     BB 2290  20.111  11.694  17.819  0.3502 -0.0358 -0.2085
   52GLU     BB 2291  20.175  11.986  17.722 -0.2469  0.0418  0.2013
   52GLU    SC1 2292  19.917  12.072  18.024  0.0648 -0.2874 -0.5116
   53GLU     BB 2293  20.039  12.105  17.439  0.1891  0.1650 -0.1161
   53GLU    SC1 2294  20.358  12.132  17.258  0.1525  0.0316  0.1397
   54LYS     BB 2295  19.905  12.416  17.366 -0.0536  0.2072  0.2242
   54LYS    SC1 2296  19.722  12.296  17.124  0.0690  0.0952 -0.3219
   54LYS    SC2 2297  19.477  12.188  16.924 -0.2814 -0.0245  0.5268
   55GLU     BB 2298  19.931  12.741  17.497  0.0644  0.0481 -0.0146
   55GLU    SC1 2299  19.715  12.783  17.777 -0.0820  0.1075 -0.1294
   56GLU     BB 2300  20.065  12.963  17.239 -0.1495 -0.0165  0.0163
   56GLU    SC1 2301  20.138  13.345  17.278 -0.1513  0.0927 -0.2264
   57PRO     BB 2302  19.957  12.920  16.940  0.4580  0.1763 -0.0117
   57PRO    SC1 2303  19.755  13.176  17.025  0.4451 -0.1314 -0.1242
   58LYS     BB 2304  20.000  12.771  16.625 -0.1666  0.2024 -0.1717
   58LYS    SC1 2305  20.030  12.472  16.610  0.4991 -0.2979  0.1337
   58LYS    SC2 2306  20.244  12.240  16.642 -0.0807 -0.0052 -0.1698
   59GLU     BB 2307  20.191  12.900  16.363  0.0863 -0.0441 -0.0431
   59GLU    SC1 2308  19.963  13.209  16.381  0.1488 -0.2956 -0.3567
   60GLU     BB 2309  20.493  12.914  16.420 -0.4075 -0.3814 -0.2378
   60GLU    SC1 2310  20.562  12.601  16.650 -0.0992 -0.1911  0.1351
   61GLU     BB 2311  20.797  12.966  16.294 -0.0729 -0.0707 -0.0420
   61GLU    SC1 2312  20.838  13.337  16.243  0.0061  0.0907  0.3719
    1LYS     BB 2313   5.117  12.194  22.210 -0.1254 -0.0417 -0.1129
    1LYS    SC1 2314   5.225  12.020  21.958 -0.0603 -0.0325 -0.0756
    1LYS    SC2 2315   5.286  11.731  21.722 -0.0028  0.1897 -0.0526
    2LYS     BB 2316   4.882  12.023  22.380 -0.1097  0.0890  0.1251
    2LYS    SC1 2317   4.745  11.805  22.237 -0.0230 -0.1391  0.0512
    2LYS    SC2 2318   4.478  11.684  22.060  0.0317 -0.3552  0.0215
    3CYS     BB 2319   4.679  12.137  22.646 -0.1302 -0.0439 -0.3402
    3CYS    SC1 2320   4.373  12.199  22.603 -0.0831  0.1662 -0.3709
    4LEU     BB 2321   4.745  12.400  22.890  0.4442  0.2032  0.0624
    4LEU    SC1 2322   4.714  12.184  23.162  0.0255  0.2719 -0.1876
    5PHE     BB 2323   4.758  12.727  22.881 -0.0583  0.0523 -0.1000
    5PHE    SC1 2324   4.633  12.712  23.168 -0.2560 -0.0925 -0.0952
    5PHE    SC2 2325   4.404  12.462  23.191 -0.0020 -0.3101  0.1317
    5PHE    SC3 2326   4.625  12.445  23.378  0.1055 -0.0038  0.0384
    6LYS     BB 2327   4.830  12.829  22.596 -0.2582 -0.2602  0.3337
    6LYS    SC1 2328   5.038  13.017  22.670  0.2829 -0.0563  0.1074
    6LYS    SC2 2329   5.342  13.144  22.824 -0.2430 -0.2726  0.0941
    7LYS     BB 2330   4.704  12.876  22.298  0.1705 -0.2631  0.0188
    7LYS    SC1 2331   4.540  13.161  22.322  0.0999  0.3111  0.1235
    7LYS    SC2 2332   4.547  13.398  22.061  0.3432 -0.0041  0.2086
    8LYS     BB 2333   4.816  12.952  21.973 -0.1664 -0.2687 -0.0620
    8LYS    SC1 2334   5.108  13.053  21.957 -0.1060 -0.0131 -0.2051
    8LYS    SC2 2335   5.392  13.125  21.736  0.1412  0.2432 -0.1497
    9ASN     BB 2336   4.712  12.879  21.632 -0.1426  0.1005  0.2530
    9ASN    SC1 2337   4.898  13.050  21.419  0.0343  0.0794  0.0448
   10LYS     BB 2338   4.583  12.619  21.498  0.0075  0.1269  0.0892
   10LYS    SC1 2339   4.929  12.526  21.409  0.1716  0.0567 -0.1907
   10LYS    SC2 2340   5.202  12.642  21.294  0.2050  0.1385  0.2502
   11LYS     BB 2341   4.233  12.523  21.459  0.1263  0.1509  0.0266
   11LYS    SC1 2342   4.338  12.369  21.155 -0.1055 -0.2609 -0.0229
   11LYS    SC2 2343   4.528  12.193  20.881 -0.1531  0.1748 -0.1497
   12LYS     BB 2344   4.038  12.721  21.593 -0.1247  0.2826  0.0994
   12LYS    SC1 2345   3.999  12.641  21.892  0.2981  0.3584 -0.0276
   12LYS    SC2 2346   4.053  12.529  22.202  0.0792 -0.0734 -0.2494
   13GLY     BB 2347   3.827  12.920  21.452  0.2023 -0.1545  0.2825
   14LYS     BB 2348   3.986  13.075  21.207  0.0196  0.1642  0.0578
   14LYS    SC1 2349   4.243  13.164  21.367  0.2428 -0.2773  0.2105
   14LYS    SC2 2350   4.518  13.000  21.187 -0.1438 -0.0068 -0.1222
   15GLU     BB 2351   4.124  12.833  21.010 -0.1334  0.0104  0.0417
   15GLU    SC1 2352   4.339  13.060  20.763  0.1596  0.2017 -0.0189
   16LYS     BB 2353   3.869  12.629  21.049 -0.0557  0.0556  0.0643
   16LYS    SC1 2354   3.831  12.412  21.272  0.0338 -0.1623 -0.2274
   16LYS    SC2 2355   3.950  12.064  21.315  0.0137 -0.1382  0.1055
   17GLY     BB 2356   3.576  12.724  21.168 -0.1421  0.1580  0.0654
   18GLY     BB 2357   3.328  12.708  21.034 -0.3412 -0.2523 -0.0462
   19LYS     BB 2358   3.312  12.857  20.730 -0.3443  0.1564 -0.0428
   19LYS    SC1 2359   3.056  12.692  20.707 -0.1109  0.1109 -0.0118
   19LYS    SC2 2360   2.876  12.633  20.386  0.0513 -0.2170  0.3948
   20ASN     BB 2361   3.194  13.128  20.899 -0.3674 -0.0408 -0.2270
   20ASN    SC1 2362   2.984  13.304  20.637  0.3952  0.0133  0.2541
   21ALA     BB 2363   2.994  13.040  21.197 -0.1495  0.1516  0.1345
   21ALA    SC1 2364   2.816  13.088  21.000  0.2487  0.2760 -0.2097
   22ILE     BB 2365   3.059  13.152  21.467 -0.0174  0.0198 -0.0275
   22ILE    SC1 2366   2.956  13.468  21.389 -0.1853  0.0276  0.2163
   23ASN     BB 2367   2.884  13.080  21.718  0.0885  0.1550 -0.0789
   23ASN    SC1 2368   2.698  12.962  21.566  0.1851  0.3994  0.4356
   24MET     BB 2369   2.901  13.109  22.056  0.0796  0.0220  0.1287
   24MET    SC1 2370   2.983  12.850  22.221 -0.0360  0.3890 -0.0598
   25LYS     BB 2371   2.996  13.474  22.159 -0.1656  0.0747 -0.0695
   25LYS    SC1 2372   3.019  13.642  21.898  0.1610 -0.1221  0.4935
   25LYS    SC2 2373   3.082  13.895  21.646  0.0321  0.2118 -0.1692
   26ASP     BB 2374   3.137  13.660  22.386 -0.3117  0.0496 -0.1567
   26ASP    SC1 2375   2.873  13.764  22.569 -0.0637  0.4620  0.2781
   27VAL     BB 2376   3.289  13.965  22.374  0.3674 -0.1415 -0.2761
   27VAL    SC1 2377   3.162  14.056  22.128  0.1932  0.0981 -0.1031
   28LYS     BB 2378   3.621  13.968  22.360  0.1184  0.0198 -0.0504
   28LYS    SC1 2379   3.582  13.734  22.567 -0.1510  0.2679 -0.1035
   28LYS    SC2 2380   3.515  13.451  22.774  0.2410  0.4523  0.0374
   29ASP     BB 2381   3.785  13.955  22.082 -0.0373 -0.2093  0.0274
   29ASP    SC1 2382   4.099  14.112  22.111 -0.0373  0.1970 -0.1150
   30LEU     BB 2383   3.532  13.935  21.915  0.2363 -0.0055 -0.2573
   30LEU    SC1 2384   3.509  14.275  21.993  0.2276 -0.0696  0.1137
   31GLY     BB 2385   3.390  13.635  21.973  0.4300 -0.2797  0.3570
   32LYS     BB 2386   3.341  13.353  21.817 -0.1397 -0.2386  0.4121
   32LYS    SC1 2387   3.384  13.125  22.052 -0.1701 -0.0600  0.3223
   32LYS    SC2 2388   3.309  12.847  21.858  0.2469 -0.1727 -0.1169
   33THR     BB 2389   3.411  13.484  21.497  0.1175  0.0873 -0.0028
   33THR    SC1 2390   3.655  13.330  21.399  0.1112  0.0623  0.0206
   34MET     BB 2391   3.520  13.769  21.421  0.0292 -0.0653  0.0888
   34MET    SC1 2392   3.273  14.042  21.238  0.3235 -0.1657 -0.0736
   35LYS     BB 2393   3.773  13.798  21.249  0.1524  0.2466 -0.1982
   35LYS    SC1 2394   3.899  13.967  21.456 -0.1883  0.1086 -0.1658
   35LYS    SC2 2395   4.089  13.892  21.759  0.0032  0.0450 -0.3917
   36ASP     BB 2396   3.829  13.968  20.943  0.0593 -0.2209  0.0909
   36ASP    SC1 2397   3.567  13.839  20.787 -0.0461 -0.0170 -0.1024
   37GLN     BB 2398   3.900  14.267  20.849 -0.2875  0.1749 -0.0216
   37GLN    SC1 2399   3.512  14.316  20.820  0.3863 -0.1640 -0.0887
   38ALA     BB 2400   4.150  14.445  20.847 -0.1469  0.0723  0.0404
   38ALA    SC1 2401   4.048  14.685  20.778 -0.2227  0.0509  0.0772
   39LEU     BB 2402   4.335  14.337  20.550 -0.0802 -0.0607 -0.1350
   39LEU    SC1 2403   4.160  14.603  20.360 -0.2380 -0.0195  0.3136
   40LYS     BB 2404   4.666  14.275  20.599 -0.2097  0.0171 -0.1652
   40LYS    SC1 2405   4.854  14.550  20.545  0.3260  0.0239  0.0933
   40LYS    SC2 2406   5.185  14.635  20.520 -0.1693  0.0997  0.0273
   41ASP     BB 2407   4.923  14.225  20.893 -0.2203 -0.3097  0.1460
   41ASP    SC1 2408   5.173  14.148  20.665  0.0982  0.2476  0.0477
   42ASP     BB 2409   5.032  14.512  20.953 -0.1249 -0.1619 -0.2916
   42ASP    SC1 2410   5.207  14.523  21.244 -0.1791 -0.1522  0.0733
   43ASP     BB 2411   4.752  14.686  20.982 -0.2972 -0.2224 -0.0648
   43ASP    SC1 2412   4.909  14.943  20.824 -0.1662 -0.1046 -0.0425
   44ALA     BB 2413   4.499  14.741  21.146 -0.2581 -0.1009  0.5463
   44ALA    SC1 2414   4.362  14.816  20.926 -0.0603 -0.2700  0.3610
   45GLU     BB 2415   4.553  14.930  21.383  0.1317  0.0791  0.2674
   45GLU    SC1 2416   4.264  15.124  21.396  0.0633 -0.2239  0.0307
   46THR     BB 2417   4.825  14.885  21.479  0.0009 -0.2833  0.0479
   46THR    SC1 2418   4.982  15.019  21.255  0.0257  0.3195  0.4043
   47GLY     BB 2419   4.956  14.701  21.648 -0.2970 -0.2711  0.1829
   48LEU     BB 2420   5.069  14.692  21.972 -0.1081  0.0081  0.0107
   48LEU    SC1 2421   5.403  14.513  22.032  0.1804  0.0382 -0.0277
   49THR     BB 2422   4.847  14.895  22.077 -0.0130  0.1638  0.1748
   49THR    SC1 2423   4.825  14.946  22.377 -0.0010  0.0400  0.1972
   50ASP     BB 2424   4.571  14.980  21.916  0.0695  0.1338 -0.0388
   50ASP    SC1 2425   4.412  14.969  22.212 -0.2623 -0.0572  0.0875
   51GLY     BB 2426   4.603  15.254  21.744  0.1487 -0.1217  0.0446
   52GLU     BB 2427   4.821  15.541  21.793 -0.0362  0.1289  0.0553
   52GLU    SC1 2428   4.851  15.386  22.143  0.0120 -0.4626  0.0380
   53GLU     BB 2429   4.954  15.825  21.606 -0.1120  0.1983  0.2260
   53GLU    SC1 2430   4.629  15.973  21.428 -0.0415 -0.0460 -0.2330
   54LYS     BB 2431   5.244  16.070  21.637  0.2865  0.0198 -0.2292
   54LYS    SC1 2432   5.353  16.100  21.366  0.0070  0.0669 -0.1344
   54LYS    SC2 2433   5.403  16.195  21.047  0.5354  0.0752  0.3400
   55GLU     BB 2434   5.437  15.967  21.845  0.0637 -0.1210 -0.2560
   55GLU    SC1 2435   5.321  15.653  21.955 -0.0109 -0.3003  0.2291
   56GLU     BB 2436   5.580  16.191  21.984  0.0288  0.0950  0.0952
   56GLU    SC1 2437   5.480  16.499  21.784 -0.0140  0.2847 -0.2952
   57PRO     BB 2438   5.426  16.359  22.236  0.0607 -0.2707  0.3456
   57PRO    SC1 2439   5.764  16.388  22.375  0.0536 -0.1617  0.5817
   58LYS     BB 2440   5.277  16.649  22.230  0.0803  0.0140 -0.2088
   58LYS    SC1 2441   5.530  16.804  22.398  0.3644 -0.1654  0.1865
   58LYS    SC2 2442   5.721  17.089  22.496 -0.2157  0.2067  0.3614
   59GLU     BB 2443   4.985  16.722  22.142  0.3597  0.0617  0.1762
   59GLU    SC1 2444   4.968  16.834  21.785 -0.0763  0.0537 -0.1456
   60GLU     BB 2445   4.802  16.827  22.381 -0.0063  0.0960 -0.1299
   60GLU    SC1 2446   5.122  16.924  22.610  0.2252  0.3802 -0.3095
   61GLU     BB 2447   4.539  16.658  22.646  0.0009  0.0756  0.0663
   61GLU    SC1 2448   4.237  16.837  22.751 -0.0903  0.0562  0.2315
    1LYS     BB 2449   7.098  25.264  20.594 -0.0638  0.0536  0.0239
    1LYS    SC1 2450   7.281  25.229  20.306 -0.0350  0.2141 -0.1502
    1LYS    SC2 2451   7.410  25.394  20.064 -0.1376 -0.1563  0.1306
    2LYS     BB 2452   6.883  25.032  20.540  0.0261  0.0432 -0.0613
    2LYS    SC1 2453   6.693  24.953  20.263 -0.1189  0.0460 -0.2064
    2LYS    SC2 2454   6.617  24.779  19.933  0.2431  0.1621  0.0370
    3CYS     BB 2455   6.563  25.044  20.687  0.1113  0.0537  0.3643
    3CYS    SC1 2456   6.650  24.850  20.918  0.4187  0.3835 -0.0487
    4LEU     BB 2457   6.427  25.347  20.670  0.0007 -0.0912  0.2055
    4LEU    SC1 2458   6.171  25.277  20.417  0.4634 -0.3369 -0.2440
    5PHE     BB 2459   6.203  25.553  20.844 -0.1137 -0.1498  0.0340
    5PHE    SC1 2460   6.399  25.785  20.824  0.2912 -0.1994  0.0651
    5PHE    SC2 2461   6.361  26.102  20.938  0.0692 -0.0141 -0.4875
    5PHE    SC3 2462   6.565  25.946  21.073 -0.0694  0.2335  0.0378
    6LYS     BB 2463   6.087  25.617  21.179 -0.0858 -0.1668  0.1091
    6LYS    SC1 2464   6.037  25.930  21.059  0.1589  0.1220  0.2806
    6LYS    SC2 2465   6.010  25.995  20.718  0.0650 -0.1146 -0.1170
    7LYS     BB 2466   5.892  25.420  21.317 -0.1189  0.2275  0.2959
    7LYS    SC1 2467   5.578  25.451  21.254  0.2236  0.0602 -0.0203
    7LYS    SC2 2468   5.285  25.547  21.037 -0.0728 -0.0036  0.0781
    8LYS     BB 2469   5.941  25.151  21.401  0.0824  0.0231  0.2790
    8LYS    SC1 2470   5.880  25.154  21.703 -0.0946  0.0829 -0.3160
    8LYS    SC2 2471   5.863  25.062  22.073 -0.1191  0.1762  0.2281
    9ASN     BB 2472   6.009  24.868  21.294 -0.0389  0.0629 -0.2748
    9ASN    SC1 2473   5.749  24.665  21.327  0.0053  0.1777  0.1521
   10LYS     BB 2474   6.249  24.661  21.423  0.0703  0.0140  0.0441
   10LYS    SC1 2475   6.500  24.582  21.231  0.2995 -0.3669  0.4440
   10LYS    SC2 2476   6.728  24.459  21.042 -0.1367  0.3101  0.3387
   11LYS     BB 2477   6.176  24.729  21.784  0.0301 -0.0434  0.2565
   11LYS    SC1 2478   5.930  24.558  21.700 -0.0324 -0.0833  0.2366
   11LYS    SC2 2479   5.981  24.239  21.577 -0.0420  0.1378  0.0357
   12LYS     BB 2480   6.283  25.013  21.830 -0.0460  0.0506 -0.1343
   12LYS    SC1 2481   6.481  25.010  21.643  0.4490 -0.0434 -0.4330
   12LYS    SC2 2482   6.792  25.236  21.650 -0.2294 -0.2377  0.2041
   13GLY     BB 2483   6.327  25.139  22.126  0.2311  0.5377  0.1090
   14LYS     BB 2484   6.508  24.978  22.393  0.1029 -0.0777  0.2231
   14LYS    SC1 2485   6.699  25.225  22.385 -0.3154  0.0013  0.0437
   14LYS    SC2 2486   7.016  25.421  22.380 -0.2964 -0.1146  0.1763
   15GLU     BB 2487   6.463  24.729  22.553  0.0178 -0.2933  0.1258
   15GLU    SC1 2488   6.498  24.911  22.878  0.0981 -0.0096 -0.1122
   16LYS     BB 2489   6.430  24.418  22.507  0.2045 -0.1280  0.1272
   16LYS    SC1 2490   6.322  24.266  22.742 -0.0356 -0.0369 -0.1221
   16LYS    SC2 2491   6.222  24.285  23.071  0.3624  0.0554 -0.3370
   17GLY     BB 2492   6.658  24.185  22.483  0.2255  0.1634  0.2242
   18GLY     BB 2493   6.836  23.987  22.609 -0.4254 -0.0266  0.0486
   19LYS     BB 2494   7.091  24.103  22.798  0.1497 -0.0761 -0.1985
   19LYS    SC1 2495   7.013  24.368  22.668 -0.5472 -0.1320 -0.2482
   19LYS    SC2 2496   6.899  24.650  22.637  0.2027 -0.2563 -0.2128
   20ASN     BB 2497   7.344  23.925  22.655 -0.3396 -0.0684  0.2195
   20ASN    SC1 2498   7.524  24.083  22.423  0.1685  0.1598 -0.4962
   21ALA     BB 2499   7.280  23.707  22.861 -0.1755  0.1479  0.2022
   21ALA    SC1 2500   7.090  23.544  22.759  0.2416 -0.1497 -0.1358
   22ILE     BB 2501   7.352  23.613  23.133 -0.1008 -0.0060  0.0092
   22ILE    SC1 2502   7.090  23.399  23.090 -0.1507  0.0111  0.2138
   23ASN     BB 2503   7.619  23.453  23.117  0.0763  0.2894  0.0764
   23ASN    SC1 2504   7.742  23.617  23.429 -0.0188  0.0205  0.5604
   24MET     BB 2505   7.623  23.207  22.943  0.1136 -0.0647  0.0965
   24MET    SC1 2506   7.423  23.331  22.617 -0.2796 -0.4265 -0.1946
   25LYS     BB 2507   7.834  22.956  23.021 -0.3427 -0.0300  0.0423
   25LYS    SC1 2508   7.948  22.899  22.681  0.0416 -0.3392 -0.0832
   25LYS    SC2 2509   7.972  22.612  22.466  0.2677  0.2194  0.0677
   26ASP     BB 2510   8.079  23.037  23.215  0.0222 -0.4136 -0.1899
   26ASP    SC1 2511   7.862  23.192  23.455 -0.5729 -0.1906 -0.0348
   27VAL     BB 2512   8.256  22.810  23.337  0.0119  0.2964 -0.0820
   27VAL    SC1 2513   8.053  22.645  23.467  0.0211  0.3329 -0.0208
   28LYS     BB 2514   8.470  22.722  23.019 -0.4169 -0.0410 -0.1928
   28LYS    SC1 2515   8.792  22.637  23.152  0.1313 -0.1006  0.1810
   28LYS    SC2 2516   9.056  22.520  23.303  0.0018  0.2456 -0.0770
   29ASP     BB 2517   8.263  22.509  22.901  0.1662 -0.1819 -0.0060
   29ASP    SC1 2518   8.540  22.297  22.875 -0.1174 -0.3142 -0.1966
   30LEU     BB 2519   7.991  22.424  23.047  0.0116 -0.1159 -0.0566
   30LEU    SC1 2520   7.707  22.550  22.880 -0.3057 -0.1080 -0.1164
   31GLY     BB 2521   7.895  22.235  23.304 -0.1079 -0.1061  0.1155
   32LYS     BB 2522   8.073  22.040  23.439 -0.1911  0.0029 -0.1617
   32LYS    SC1 2523   8.116  22.251  23.649 -0.3087  0.3020 -0.0905
   32LYS    SC2 2524   8.297  22.517  23.755 -0.0658  0.0841 -0.1378
   33THR     BB 2525   8.162  21.769  23.426 -0.2937 -0.1086  0.0272
   33THR    SC1 2526   8.419  21.695  23.573 -0.0074  0.0902 -0.3548
   34MET     BB 2527   8.243  21.629  23.148 -0.0136  0.1960 -0.2461
   34MET    SC1 2528   8.557  21.528  23.187  0.2303  0.0775  0.1117
   35LYS     BB 2529   8.118  21.520  22.883  0.1927  0.0367  0.2361
   35LYS    SC1 2530   8.153  21.696  22.669  0.3007  0.2175 -0.2594
   35LYS    SC2 2531   7.945  21.842  22.446  0.1291 -0.3539 -0.0704
   36ASP     BB 2532   7.983  21.284  22.767 -0.1798 -0.0900 -0.1153
   36ASP    SC1 2533   7.690  21.450  22.659 -0.0658  0.6358  0.2544
   37GLN     BB 2534   8.008  21.022  22.588 -0.2456 -0.0104 -0.0340
   37GLN    SC1 2535   7.597  20.957  22.539 -0.0458  0.0966 -0.1581
   38ALA     BB 2536   8.294  20.957  22.414 -0.8905  0.0797  0.0535
   38ALA    SC1 2537   8.435  20.958  22.645 -0.1757  0.2211 -0.3548
   39LEU     BB 2538   8.366  20.598  22.454  0.2600  0.0078 -0.0582
   39LEU    SC1 2539   8.226  20.665  22.769  0.1902 -0.2693 -0.3537
   40LYS     BB 2540   8.051  20.453  22.394 -0.0018 -0.0899  0.2817
   40LYS    SC1 2541   7.914  20.731  22.304 -0.2334 -0.1632 -0.0382
   40LYS    SC2 2542   7.831  20.957  22.137  0.0064  0.1363 -0.5685
   41ASP     BB 2543   8.003  20.272  22.098 -0.0169  0.1272  0.2138
   41ASP    SC1 2544   7.790  20.383  21.878 -0.0036  0.0940 -0.1580
   42ASP     BB 2545   8.275  20.212  21.951 -0.0566  0.2091 -0.2484
   42ASP    SC1 2546   8.399  19.931  21.973  0.0961 -0.1561 -0.0686
   43ASP     BB 2547   8.547  20.373  22.024 -0.2403 -0.1258  0.1676
   43ASP    SC1 2548   8.556  20.574  21.760 -0.1657  0.0695 -0.1049
   44ALA     BB 2549   8.780  20.378  22.245  0.3411 -0.2456  0.0143
   44ALA    SC1 2550   8.924  20.185  22.124  0.2060 -0.4186  0.1231
   45GLU     BB 2551   8.769  20.266  22.564 -0.1662 -0.4461 -0.0195
   45GLU    SC1 2552   9.113  20.328  22.566 -0.1925 -0.1140  0.0800
   46THR     BB 2553   8.476  20.153  22.770 -0.2368  0.0001 -0.1386
   46THR    SC1 2554   8.196  20.126  22.652 -0.1867 -0.0262 -0.2525
   47GLY     BB 2555   8.461  19.806  22.734  0.0624 -0.0548  0.3440
   48LEU     BB 2556   8.244  19.742  22.950 -0.0497  0.0530 -0.2852
   48LEU    SC1 2557   8.139  20.070  23.087 -0.0060  0.1820  0.0385
   49THR     BB 2558   8.323  19.410  23.004 -0.0898 -0.3908  0.3056
   49THR    SC1 2559   8.590  19.482  23.132 -0.0065  0.2068 -0.1582
   50ASP     BB 2560   8.145  19.126  22.894  0.1674  0.2277 -0.0998
   50ASP    SC1 2561   7.822  19.152  22.944  0.1701 -0.1428 -0.1110
   51GLY     BB 2562   8.174  18.776  22.984 -0.0318 -0.1214  0.0006
   52GLU     BB 2563   8.386  18.602  23.169 -0.1819 -0.1432 -0.0141
   52GLU    SC1 2564   8.310  18.244  23.217 -0.1964 -0.1318  0.1676
   53GLU     BB 2565   8.446  18.647  23.487  0.2039  0.0619  0.1200
   53GLU    SC1 2566   8.745  18.397  23.535  0.2621 -0.2633  0.1233
   54LYS     BB 2567   8.284  18.751  23.738 -0.2537 -0.0340  0.1375
   54LYS    SC1 2568   8.053  18.981  23.624 -0.0730  0.1562 -0.1491
   54LYS    SC2 2569   7.995  19.171  23.345 -0.4625 -0.3618 -0.0100
   55GLU     BB 2570   8.430  18.560  23.967  0.0376 -0.0232  0.0934
   55GLU    SC1 2571   8.693  18.649  24.279 -0.2424  0.2108  0.2219
   56GLU     BB 2572   8.267  18.336  24.126 -0.1680 -0.2145 -0.1863
   56GLU    SC1 2573   7.995  18.467  24.356 -0.1754  0.0913 -0.1051
   57PRO     BB 2574   8.072  18.100  24.030  0.3843  0.0521 -0.0934
   57PRO    SC1 2575   7.762  18.091  24.111 -0.1897  0.1946 -0.0591
   58LYS     BB 2576   8.125  17.755  23.937 -0.0288 -0.2607 -0.1922
   58LYS    SC1 2577   7.843  17.678  24.032  0.0152 -0.0485 -0.2357
   58LYS    SC2 2578   7.609  17.588  24.302  0.1025 -0.4186 -0.1579
   59GLU     BB 2579   8.249  17.554  24.153 -0.1217  0.0653  0.2761
   59GLU    SC1 2580   8.612  17.607  24.023 -0.2672  0.0121  0.2201
   60GLU     BB 2581   8.008  17.372  24.301  0.0285 -0.0830  0.3537
   60GLU    SC1 2582   7.834  17.043  24.057 -0.1548 -0.1473  0.1447
   61GLU     BB 2583   7.981  17.358  24.614  0.1607 -0.0641  0.1692
   61GLU    SC1 2584   8.210  17.105  24.651 -0.3633  0.1992 -0.1703
    1LYS     BB 2585  10.503  14.192  12.582 -0.0996  0.0012  0.0420
    1LYS    SC1 2586  10.621  14.487  12.625  0.0275 -0.0144 -0.0211
    1LYS    SC2 2587  10.812  14.768  12.808  0.0825  0.0299 -0.0273
    2LYS     BB 2588  10.304  13.964  12.780  0.0944  0.0883 -0.2504
    2LYS    SC1 2589  10.129  14.102  13.041  0.3046  0.0704 -0.0288
    2LYS    SC2 2590   9.950  14.138  13.363  0.1424 -0.1052  0.0179
    3CYS     BB 2591  10.402  13.705  12.913 -0.3739  0.3422  0.3814
    3CYS    SC1 2592  10.312  13.397  12.784 -0.1711 -0.3332  0.4348
    4LEU     BB 2593  10.624  13.580  13.085  0.0073  0.1102 -0.0919
    4LEU    SC1 2594  10.308  13.545  13.319 -0.1192  0.0555  0.0213
    5PHE     BB 2595  10.899  13.754  13.157  0.0997  0.0602 -0.4466
    5PHE    SC1 2596  10.775  13.842  13.419  0.2469 -0.0608  0.0976
    5PHE    SC2 2597  10.566  13.610  13.553 -0.1291  0.3558  0.2549
    5PHE    SC3 2598  10.826  13.629  13.679  0.1094 -0.3241 -0.0862
    6LYS     BB 2599  11.209  13.847  13.038 -0.1211 -0.0625  0.3396
    6LYS    SC1 2600  11.316  14.097  13.021 -0.3251  0.0506  0.4425
    6LYS    SC2 2601  11.482  14.348  12.841 -0.1667  0.0300  0.0505
    7LYS     BB 2602  11.398  13.614  13.193  0.1347  0.3077  0.3540
    7LYS    SC1 2603  11.567  13.823  13.281 -0.1348 -0.1622 -0.1695
    7LYS    SC2 2604  11.825  14.067  13.359  0.3791 -0.0166 -0.0737
    8LYS     BB 2605  11.284  13.392  13.419 -0.0789  0.2069  0.2701
    8LYS    SC1 2606  11.197  13.514  13.707 -0.1937 -0.0193  0.1942
    8LYS    SC2 2607  11.033  13.367  13.956  0.0934 -0.0725 -0.1535
    9ASN     BB 2608  11.307  13.028  13.337 -0.1231 -0.1873 -0.1456
    9ASN    SC1 2609  11.021  12.977  13.190  0.0428  0.0545 -0.0792
   10LYS     BB 2610  11.560  12.831  13.325  0.1350 -0.0997  0.1402
   10LYS    SC1 2611  11.365  12.674  13.054  0.0088 -0.1716 -0.0718
   10LYS    SC2 2612  11.482  12.361  12.891 -0.2284  0.0054 -0.1776
   11LYS     BB 2613  11.593  12.493  13.341 -0.0296  0.1044  0.1449
   11LYS    SC1 2614  11.932  12.490  13.222 -0.0404 -0.1438  0.0995
   11LYS    SC2 2615  12.206  12.700  13.383 -0.0957 -0.1320 -0.4012
   12LYS     BB 2616  11.531  12.434  13.622  0.0930  0.0391 -0.6881
   12LYS    SC1 2617  11.504  12.138  13.652  0.0202  0.3621  0.2003
   12LYS    SC2 2618  11.400  11.813  13.590  0.0101 -0.1011  0.1981
   13GLY     BB 2619  11.409  12.661  13.760  0.1414 -0.1656  0.0036
   14LYS     BB 2620  11.333  12.770  14.077  0.2644  0.0677  0.0793
   14LYS    SC1 2621  11.085  12.597  14.031  0.6191  0.2622  0.0226
   14LYS    SC2 2622  10.823  12.544  13.793 -0.0376  0.0641  0.3207
   15GLU     BB 2623  11.529  12.776  14.332 -0.1702  0.0159  0.0850
   15GLU    SC1 2624  11.751  13.047  14.175 -0.1184  0.0827  0.0657
   16LYS     BB 2625  11.676  12.512  14.533 -0.0300 -0.0571 -0.6025
   16LYS    SC1 2626  11.815  12.276  14.441 -0.0614  0.1564  0.3348
   16LYS    SC2 2627  12.022  12.016  14.586  0.1319 -0.1957  0.3224
   17GLY     BB 2628  11.719  12.672  14.825 -0.1307  0.0330  0.0138
   18GLY     BB 2629  11.669  12.590  15.124 -0.0992 -0.2093  0.1472
   19LYS     BB 2630  11.650  12.776  15.369  0.0407  0.0035  0.2695
   19LYS    SC1 2631  11.764  12.696  15.625  0.1864  0.0591  0.2604
   19LYS    SC2 2632  11.948  12.396  15.723  0.3545  0.0536 -0.1050
   20ASN     BB 2633  11.536  13.090  15.349 -0.1923  0.0549 -0.1270
   20ASN    SC1 2634  11.669  13.077  15.039  0.0781 -0.0292  0.0901
   21ALA     BB 2635  11.735  13.358  15.336  0.2580  0.1427  0.0567
   21ALA    SC1 2636  11.723  13.515  15.117 -0.2950  0.0144 -0.0200
   22ILE     BB 2637  11.906  13.586  15.553 -0.0686  0.1452  0.2492
   22ILE    SC1 2638  12.220  13.460  15.588 -0.1781 -0.2117  0.0045
   23ASN     BB 2639  11.904  13.929  15.552  0.1412 -0.1475  0.0831
   23ASN    SC1 2640  12.118  14.152  15.342 -0.0012 -0.1503 -0.1153
   24MET     BB 2641  11.649  14.108  15.648 -0.0086  0.0555  0.0420
   24MET    SC1 2642  11.579  13.910  15.902 -0.0200  0.1775 -0.2275
   25LYS     BB 2643  11.741  14.448  15.664  0.0195  0.0826  0.1205
   25LYS    SC1 2644  11.528  14.512  15.476  0.1438 -0.1926  0.3960
   25LYS    SC2 2645  11.334  14.233  15.371 -0.0949 -0.3550  0.2604
   26ASP     BB 2646  11.722  14.558  15.912  0.2070  0.0796 -0.1821
   26ASP    SC1 2647  11.539  14.327  16.117  0.0354 -0.0320 -0.0443
   27VAL     BB 2648  12.041  14.525  16.067 -0.0487  0.0667 -0.1254
   27VAL    SC1 2649  11.973  14.757  16.232  0.0210  0.0096 -0.0148
   28LYS     BB 2650  12.256  14.304  16.273 -0.0434 -0.2292  0.1290
   28LYS    SC1 2651  12.288  14.552  16.492 -0.3675 -0.6287  0.0398
   28LYS    SC2 2652  12.417  14.646  16.804  0.0289 -0.2012  0.1138
   29ASP     BB 2653  12.574  14.360  16.190 -0.0111  0.0360 -0.0229
   29ASP    SC1 2654  12.622  14.130  15.877  0.3852 -0.1009 -0.1889
   30LEU     BB 2655  12.601  14.687  16.154  0.0011  0.1027  0.0242
   30LEU    SC1 2656  12.726  14.736  16.485  0.0909  0.3750  0.1521
   31GLY     BB 2657  12.381  14.711  15.921  0.4469 -0.0242  0.3070
   32LYS     BB 2658  12.390  15.019  15.796 -0.0591 -0.1388  0.0738
   32LYS    SC1 2659  12.712  15.118  15.746 -0.0606 -0.0488  0.2087
   32LYS    SC2 2660  12.974  15.201  15.512  0.1231 -0.4402 -0.1182
   33THR     BB 2661  12.278  15.067  15.507 -0.1593 -0.0412  0.2101
   33THR    SC1 2662  12.530  15.159  15.362  0.0141 -0.1820  0.4149
   34MET     BB 2663  12.023  15.178  15.440  0.0443 -0.0669  0.2712
   34MET    SC1 2664  11.951  15.542  15.420 -0.0395  0.2063  0.1584
   35LYS     BB 2665  11.774  14.958  15.384 -0.2756  0.2302 -0.2439
   35LYS    SC1 2666  11.563  14.974  15.608  0.0059  0.2709  0.0751
   35LYS    SC2 2667  11.374  14.914  15.894  0.0976  0.2975  0.0336
   36ASP     BB 2668  11.653  15.054  15.104 -0.1656  0.2548  0.0476
   36ASP    SC1 2669  11.740  15.356  15.076 -0.3356 -0.1389  0.0529
   37GLN     BB 2670  11.320  15.090  14.991 -0.2361 -0.2417  0.2482
   37GLN    SC1 2671  11.231  15.486  14.895  0.1521 -0.0959 -0.0161
   38ALA     BB 2672  11.059  14.890  14.907 -0.0817  0.1556  0.2572
   38ALA    SC1 2673  10.867  14.794  15.072 -0.3117  0.2318  0.0414
   39LEU     BB 2674  10.995  14.664  14.655 -0.1950  0.2198 -0.2328
   39LEU    SC1 2675  11.317  14.528  14.621 -0.2600 -0.2072 -0.1696
   40LYS     BB 2676  10.846  14.387  14.553 -0.0278 -0.0218  0.0631
   40LYS    SC1 2677  10.507  14.411  14.523 -0.1333  0.3657  0.0958
   40LYS    SC2 2678  10.200  14.393  14.429 -0.0810  0.1237 -0.0268
   41ASP     BB 2679  11.038  14.136  14.469 -0.0305  0.3090 -0.0004
   41ASP    SC1 2680  10.773  13.994  14.362  0.1472  0.2497  0.1318
   42ASP     BB 2681  11.318  14.151  14.366 -0.0107 -0.0913 -0.1157
   42ASP    SC1 2682  11.392  13.837  14.505  0.2349  0.2290  0.0702
   43ASP     BB 2683  11.339  14.034  14.069 -0.0699  0.1579 -0.1185
   43ASP    SC1 2684  11.059  13.836  14.015  0.1033  0.3701  0.1961
   44ALA     BB 2685  11.619  13.963  13.890 -0.0170 -0.4019 -0.0629
   44ALA    SC1 2686  11.544  14.133  13.694 -0.0918 -0.3441  0.0156
   45GLU     BB 2687  11.926  14.023  13.831 -0.0214 -0.2162 -0.0973
   45GLU    SC1 2688  12.182  13.830  13.582  0.1207 -0.3370  0.3426
   46THR     BB 2689  12.159  14.256  13.965  0.0102  0.2622  0.0246
   46THR    SC1 2690  12.105  14.180  14.255 -0.1255 -0.1469 -0.1000
   47GLY     BB 2691  12.417  14.159  13.849 -0.1039  0.2272  0.2380
   48LEU     BB 2692  12.664  14.379  13.927  0.0124 -0.4293 -0.0351
   48LEU    SC1 2693  12.416  14.587  14.143  0.1272 -0.0174  0.3019
   49THR     BB 2694  12.747  14.492  13.664 -0.0612  0.1265 -0.1754
   49THR    SC1 2695  12.543  14.615  13.473  0.0367  0.1116 -0.2907
   50ASP     BB 2696  12.996  14.435  13.471  0.2627 -0.0182  0.1502
   50ASP    SC1 2697  12.872  14.554  13.172 -0.0379  0.1306 -0.0023
   51GLY     BB 2698  13.326  14.312  13.572  0.0926 -0.0110  0.2238
   52GLU     BB 2699  13.516  14.398  13.299 -0.1903  0.3736  0.0582
   52GLU    SC1 2700  13.797  14.185  13.154  0.2610  0.1789  0.1921
   53GLU     BB 2701  13.698  14.657  13.400  0.1778  0.2769 -0.2092
   53GLU    SC1 2702  13.525  14.767  13.740  0.1338  0.1656  0.0154
   54LYS     BB 2703  13.860  14.728  13.114 -0.1488 -0.0274  0.2744
   54LYS    SC1 2704  13.573  14.704  12.889 -0.1625  0.1410 -0.3318
   54LYS    SC2 2705  13.258  14.523  12.912  0.0122  0.1524 -0.0261
   55GLU     BB 2706  14.110  14.921  13.159 -0.0714 -0.0241  0.0749
   55GLU    SC1 2707  14.074  15.286  13.142  0.2027  0.0192 -0.0434
   56GLU     BB 2708  14.375  14.880  13.350  0.2755  0.1628  0.0518
   56GLU    SC1 2709  14.392  15.050  13.706  0.0492  0.3219 -0.1419
   57PRO     BB 2710  14.703  15.029  13.409  0.0802 -0.2689  0.1215
   57PRO    SC1 2711  14.877  14.790  13.270  0.1922 -0.0279  0.3833
   58LYS     BB 2712  14.835  15.231  13.245  0.0303  0.2138 -0.0520
   58LYS    SC1 2713  14.986  15.469  13.376 -0.1718  0.0990  0.0496
   58LYS    SC2 2714  14.868  15.776  13.396 -0.0528  0.0407 -0.4691
   59GLU     BB 2715  14.840  15.334  12.934  0.0995 -0.0168  0.0426
   59GLU    SC1 2716  14.634  15.657  13.019  0.3786  0.1729  0.1394
   60GLU     BB 2717  14.804  15.270  12.626  0.0348  0.2384  0.0267
   60GLU    SC1 2718  15.197  15.247  12.512 -0.1400  0.0605 -0.2066
   61GLU     BB 2719  14.569  15.085  12.412 -0.1428  0.1159  0.2558
   61GLU    SC1 2720  14.515  15.460  12.216 -0.1755  0.2668 -0.0028
    1LYS     BB 2721   2.396   9.142   5.967  0.3833 -0.0766  0.0489
    1LYS    SC1 2722   2.087   9.283   5.920 -0.4093 -0.3265  0.3477
    1LYS    SC2 2723   1.852   9.418   6.055  0.1085 -0.2516  0.0669
    2LYS     BB 2724   2.583   9.385   6.106  0.0437 -0.1107 -0.0475
    2LYS    SC1 2725   2.873   9.332   6.229 -0.0882  0.3503  0.1623
    2LYS    SC2 2726   2.893   9.278   6.576 -0.2636  0.1177 -0.0611
    3CYS     BB 2727   2.422   9.701   6.115  0.0260 -0.0732  0.0379
    3CYS    SC1 2728   2.313   9.911   6.390 -0.4387 -0.0939  0.0680
    4LEU     BB 2729   2.550   9.926   5.905  0.3553  0.0619 -0.2498
    4LEU    SC1 2730   2.582  10.180   6.162 -0.2704 -0.1465 -0.1134
    5PHE     BB 2731   2.349   9.989   5.648  0.0079 -0.1240  0.0320
    5PHE    SC1 2732   2.203  10.187   5.844  0.3069 -0.0100  0.3637
    5PHE    SC2 2733   2.012  10.457   5.925  0.4862  0.1850  0.1510
    5PHE    SC3 2734   1.880  10.200   5.952  0.3140  0.2914  0.3589
    6LYS     BB 2735   2.425  10.192   5.430 -0.1315 -0.0489 -0.3824
    6LYS    SC1 2736   2.189  10.310   5.231 -0.3822 -0.0532 -0.2423
    6LYS    SC2 2737   2.035  10.309   4.905  0.0838 -0.1280  0.1219
    7LYS     BB 2738   2.676  10.128   5.219 -0.0203 -0.1375 -0.0529
    7LYS    SC1 2739   2.805  10.343   5.162 -0.0032 -0.2715 -0.1254
    7LYS    SC2 2740   2.897  10.597   4.953  0.1773 -0.1013  0.0706
    8LYS     BB 2741   2.562  10.041   4.926 -0.3053  0.0983  0.0736
    8LYS    SC1 2742   2.643   9.904   4.669  0.2167  0.0481  0.0434
    8LYS    SC2 2743   2.657   9.945   4.286  0.3646  0.3003  0.0645
    9ASN     BB 2744   2.491  10.329   4.770  0.0434  0.1561 -0.2036
    9ASN    SC1 2745   2.421  10.552   5.021 -0.2551  0.1134 -0.0459
   10LYS     BB 2746   2.648  10.358   4.492 -0.0484  0.2493  0.1275
   10LYS    SC1 2747   2.943  10.271   4.627  0.1500  0.1063  0.3981
   10LYS    SC2 2748   3.164  10.057   4.837  0.2010  0.0534 -0.0505
   11LYS     BB 2749   2.745  10.654   4.414  0.1476  0.1979  0.1001
   11LYS    SC1 2750   3.043  10.663   4.484 -0.4273  0.3688  0.2627
   11LYS    SC2 2751   3.423  10.732   4.554  0.0488  0.2013  0.1507
   12LYS     BB 2752   2.770  10.783   4.121  0.0963 -0.1786 -0.1265
   12LYS    SC1 2753   2.550  10.997   4.084 -0.2671 -0.4661 -0.0233
   12LYS    SC2 2754   2.469  11.101   4.410  0.3590 -0.0881 -0.3097
   13GLY     BB 2755   2.889  10.576   3.896  0.1222 -0.2431 -0.0881
   14LYS     BB 2756   2.855  10.431   3.581 -0.1509 -0.4602  0.3867
   14LYS    SC1 2757   3.075  10.216   3.697 -0.1762  0.1538  0.1132
   14LYS    SC2 2758   3.381  10.198   3.799  0.1962 -0.0319  0.1259
   15GLU     BB 2759   2.944  10.561   3.279  0.0356  0.0801 -0.0128
   15GLU    SC1 2760   3.340  10.574   3.111  0.1891 -0.0081 -0.1197
   16LYS     BB 2761   2.803  10.491   2.975  0.0299  0.1368 -0.2177
   16LYS    SC1 2762   2.943  10.224   2.954 -0.2744  0.5530  0.0355
   16LYS    SC2 2763   3.263  10.085   2.851 -0.2345  0.3021 -0.5003
   17GLY     BB 2764   2.873  10.748   2.840  0.1307  0.1211 -0.2157
   18GLY     BB 2765   3.134  10.899   2.827  0.1720 -0.0490  0.0501
   19LYS     BB 2766   3.308  11.076   3.108 -0.1553 -0.2754  0.2203
   19LYS    SC1 2767   3.086  11.335   3.080  0.0640 -0.2279 -0.1337
   19LYS    SC2 2768   2.839  11.511   2.875  0.0385  0.2319  0.0052
   20ASN     BB 2769   3.600  10.994   3.082  0.2767  0.1516  0.0577
   20ASN    SC1 2770   3.661  10.860   3.366  0.1553 -0.1313 -0.1463
   21ALA     BB 2771   3.644  11.298   2.872 -0.3196  0.4722 -0.0830
   21ALA    SC1 2772   3.531  11.492   3.022  0.2518  0.6646  0.1245
   22ILE     BB 2773   3.819  11.212   2.603  0.1464 -0.2162 -0.0552
   22ILE    SC1 2774   3.690  11.451   2.397  0.2039 -0.3349 -0.2311
   23ASN     BB 2775   4.020  10.975   2.660 -0.1109  0.0007  0.1873
   23ASN    SC1 2776   4.321  11.120   2.673  0.1052 -0.0186  0.0254
   24MET     BB 2777   3.950  10.669   2.451 -0.2013 -0.0588 -0.0321
   24MET    SC1 2778   3.674  10.804   2.283 -0.1738  0.0653  0.1773
   25LYS     BB 2779   4.145  10.416   2.484 -0.2144 -0.1797 -0.1563
   25LYS    SC1 2780   3.992  10.178   2.353  0.1700 -0.3583  0.1541
   25LYS    SC2 2781   3.826   9.906   2.319 -0.1882 -0.1319  0.1970
   26ASP     BB 2782   4.470  10.371   2.551 -0.0122  0.3121  0.2519
   26ASP    SC1 2783   4.561  10.160   2.316  0.2524  0.3592  0.2120
   27VAL     BB 2784   4.729  10.542   2.655 -0.0448  0.0039  0.2679
   27VAL    SC1 2785   4.597  10.781   2.758 -0.2431 -0.1545  0.3896
   28LYS     BB 2786   4.893  10.404   2.930 -0.0898  0.1875  0.2561
   28LYS    SC1 2787   4.829  10.122   2.854  0.0485 -0.1646 -0.0633
   28LYS    SC2 2788   4.506  10.076   2.869 -0.0352  0.0631 -0.0665
   29ASP     BB 2789   5.215  10.418   2.755 -0.1428  0.1691 -0.1447
   29ASP    SC1 2790   5.150  10.724   2.714  0.3525 -0.0203  0.2300
   30LEU     BB 2791   5.500  10.374   2.916  0.3410 -0.1129 -0.1965
   30LEU    SC1 2792   5.811  10.466   2.715  0.0570 -0.4443  0.1697
   31GLY     BB 2793   5.629  10.552   3.196  0.1647  0.0554  0.0749
   32LYS     BB 2794   5.912  10.616   3.303  0.0857 -0.0929  0.1108
   32LYS    SC1 2795   5.888  10.930   3.361  0.1040  0.0449 -0.1350
   32LYS    SC2 2796   5.948  11.233   3.341 -0.2318 -0.0979 -0.1001
   33THR     BB 2797   6.136  10.337   3.198  0.0515  0.0695  0.0411
   33THR    SC1 2798   6.178  10.038   3.242  0.4246  0.0570 -0.3341
   34MET     BB 2799   6.424  10.389   3.211 -0.2301  0.1594 -0.0873
   34MET    SC1 2800   6.595  10.104   3.020  0.1468 -0.1205  0.0766
   35LYS     BB 2801   6.493  10.727   3.231  0.0224  0.1143  0.0456
   35LYS    SC1 2802   6.642  10.660   2.949 -0.2747  0.0479  0.3294
   35LYS    SC2 2803   6.577  10.481   2.665  0.1403 -0.0297 -0.2598
   36ASP     BB 2804   6.358  10.909   3.403  0.0139  0.2760 -0.3142
   36ASP    SC1 2805   6.366  11.204   3.272 -0.2030  0.1846 -0.2972
   37GLN     BB 2806   6.587  10.943   3.705  0.3360  0.0234  0.4748
   37GLN    SC1 2807   6.980  11.063   3.816 -0.1285  0.0969  0.2363
   38ALA     BB 2808   6.483  11.019   3.992 -0.1991  0.2245  0.0539
   38ALA    SC1 2809   6.558  11.277   4.010  0.3638  0.0727  0.0741
   39LEU     BB 2810   6.205  10.943   4.166  0.1156  0.0133 -0.1070
   39LEU    SC1 2811   6.346  10.732   4.449  0.1639 -0.2812  0.1964
   40LYS     BB 2812   5.896  11.077   4.194 -0.2323 -0.1386 -0.0422
   40LYS    SC1 2813   5.605  11.087   4.383 -0.0730  0.2250  0.0376
   40LYS    SC2 2814   5.436  11.133   4.656  0.0771 -0.0075 -0.4537
   41ASP     BB 2815   5.755  11.328   4.011  0.1340  0.2741 -0.1609
   41ASP    SC1 2816   5.659  11.133   3.712  0.2226 -0.2175  0.0181
   42ASP     BB 2817   5.586  11.602   4.084  0.2087 -0.0066 -0.0109
   42ASP    SC1 2818   5.819  11.788   4.240 -0.0670 -0.3185  0.2811
   43ASP     BB 2819   5.346  11.485   4.268 -0.0078 -0.1738  0.0251
   43ASP    SC1 2820   5.222  11.587   4.562  0.1240 -0.0160  0.3467
   44ALA     BB 2821   5.014  11.557   4.122  0.1642  0.1620  0.0640
   44ALA    SC1 2822   5.146  11.691   3.927  0.7506  0.3940  0.5843
   45GLU     BB 2823   4.825  11.750   4.326  0.0333 -0.3691 -0.0816
   45GLU    SC1 2824   4.462  11.934   4.203 -0.1660 -0.1253  0.4814
   46THR     BB 2825   4.740  11.759   4.658 -0.0294  0.0289  0.1339
   46THR    SC1 2826   4.560  12.004   4.676 -0.2538 -0.1100 -0.1317
   47GLY     BB 2827   4.592  11.494   4.736  0.0759 -0.2972 -0.0842
   48LEU     BB 2828   4.336  11.448   4.434  0.1213  0.1625 -0.0953
   48LEU    SC1 2829   4.604  11.354   4.223 -0.2787  0.0932 -0.0037
   49THR     BB 2830   4.085  11.644   4.302 -0.0216  0.0774  0.1274
   49THR    SC1 2831   4.167  11.551   4.023  0.4141 -0.2444  0.3502
   50ASP     BB 2832   3.992  11.866   4.438  0.4080 -0.1590  0.0682
   50ASP    SC1 2833   3.862  12.043   4.187  0.2324  0.1597  0.0671
   51GLY     BB 2834   3.892  11.916   4.721 -0.0947  0.1519  0.1181
   52GLU     BB 2835   3.852  11.834   5.041  0.1883 -0.0769  0.1085
   52GLU    SC1 2836   3.523  11.641   4.966  0.1386 -0.2598 -0.2210
   53GLU     BB 2837   3.933  11.866   5.365 -0.0454 -0.1817  0.0250
   53GLU    SC1 2838   3.649  12.115   5.468 -0.1246 -0.3171  0.1710
   54LYS     BB 2839   4.074  11.628   5.502  0.0379 -0.0392  0.0296
   54LYS    SC1 2840   4.368  11.517   5.427 -0.1074 -0.1056  0.0120
   54LYS    SC2 2841   4.647  11.453   5.668 -0.1679 -0.0843 -0.0911
   55GLU     BB 2842   3.994  11.452   5.783 -0.0366  0.3744  0.3252
   55GLU    SC1 2843   3.743  11.171   5.658 -0.2882 -0.2990  0.2800
   56GLU     BB 2844   4.287  11.404   5.957 -0.0983  0.2041  0.0752
   56GLU    SC1 2845   4.450  11.702   6.131 -0.0463  0.0363 -0.0843
   57PRO     BB 2846   4.346  11.142   6.247 -0.1440 -0.0797 -0.2870
   57PRO    SC1 2847   4.213  10.913   6.041 -0.0245 -0.2106 -0.2950
   58LYS     BB 2848   4.203  11.018   6.482 -0.0267  0.1160  0.0927
   58LYS    SC1 2849   4.326  10.712   6.439  0.1148  0.0202 -0.0941
   58LYS    SC2 2850   4.167  10.407   6.627 -0.4416 -0.3993 -0.2130
   59GLU     BB 2851   4.115  11.131   6.784  0.3358  0.2135 -0.2201
   59GLU    SC1 2852   4.207  10.769   6.971  0.2987 -0.0144  0.3660
   60GLU     BB 2853   3.781  11.125   6.791  0.1502 -0.3852  0.1118
   60GLU    SC1 2854   3.702  10.795   6.855  0.0624  0.3565  0.1085
   61GLU     BB 2855   3.551  11.326   6.740  0.1226  0.2115  0.1693
   61GLU    SC1 2856   3.338  11.337   6.422  0.3643  0.2079 -0.1700
    1LYS     BB 2857   9.803   9.125  17.359 -0.1161 -0.1137  0.0873
    1LYS    SC1 2858  10.113   9.146  17.247 -0.0237 -0.1877  0.4413
    1LYS    SC2 2859  10.367   9.457  17.289  0.0712  0.1560  0.3901
    2LYS     BB 2860   9.786   8.872  17.543  0.2145 -0.0530  0.2320
    2LYS    SC1 2861   9.472   8.858  17.471 -0.2451 -0.3303  0.2942
    2LYS    SC2 2862   9.222   8.679  17.267  0.0591  0.2603 -0.1370
    3CYS     BB 2863   9.923   8.774  17.862 -0.3250  0.0605 -0.0640
    3CYS    SC1 2864  10.091   8.519  17.710 -0.1334  0.2122 -0.0861
    4LEU     BB 2865   9.902   9.012  18.141  0.1449 -0.0409 -0.0708
    4LEU    SC1 2866   9.706   9.090  18.415  0.1188 -0.0803  0.3756
    5PHE     BB 2867  10.188   9.177  18.237 -0.0777  0.0949 -0.2459
    5PHE    SC1 2868  10.189   9.088  18.506  0.1486 -0.0700 -0.2117
    5PHE    SC2 2869  10.160   9.259  18.799  0.2945  0.0812 -0.2840
    5PHE    SC3 2870  10.431   9.190  18.722  0.2441 -0.1006 -0.3031
    6LYS     BB 2871  10.540   9.188  18.071  0.2465 -0.2353  0.1734
    6LYS    SC1 2872  10.618   9.308  18.309  0.2152  0.2647  0.0088
    6LYS    SC2 2873  10.789   9.368  18.617  0.3196  0.2185 -0.2014
    7LYS     BB 2874  10.881   9.068  18.035  0.1610 -0.1023  0.0470
    7LYS    SC1 2875  10.800   9.054  17.739  0.2927 -0.0684  0.1649
    7LYS    SC2 2876  10.618   8.985  17.435  0.0714  0.3985 -0.2012
    8LYS     BB 2877  11.045   9.124  18.322 -0.1708 -0.0165  0.0573
    8LYS    SC1 2878  11.062   8.825  18.422 -0.3608  0.1260 -0.4126
    8LYS    SC2 2879  10.926   8.620  18.700 -0.4494 -0.1153 -0.1120
    9ASN     BB 2880  11.280   9.266  18.457  0.2519 -0.5391 -0.1296
    9ASN    SC1 2881  11.205   9.500  18.682 -0.2531  0.3607 -0.4215
   10LYS     BB 2882  11.632   9.220  18.490 -0.0757  0.1629  0.2376
   10LYS    SC1 2883  11.625   9.404  18.762  0.1509  0.0606  0.1497
   10LYS    SC2 2884  11.783   9.662  18.924  0.2449  0.2638  0.2024
   11LYS     BB 2885  11.747   8.977  18.278 -0.0931  0.0892 -0.0712
   11LYS    SC1 2886  12.087   9.035  18.280 -0.1108 -0.0042 -0.3652
   11LYS    SC2 2887  12.360   9.095  18.519  0.3527 -0.3558  0.0606
   12LYS     BB 2888  11.839   8.681  18.293 -0.1464 -0.3400  0.0077
   12LYS    SC1 2889  12.082   8.650  18.092  0.0652  0.0386  0.0233
   12LYS    SC2 2890  12.247   8.789  17.778 -0.0295 -0.1320 -0.2701
   13GLY     BB 2891  12.097   8.629  18.555 -0.1726  0.2816 -0.0155
   14LYS     BB 2892  12.202   8.327  18.620 -0.1258  0.2194 -0.2096
   14LYS    SC1 2893  11.872   8.255  18.555  0.0018 -0.3405  0.1059
   14LYS    SC2 2894  11.579   8.159  18.748  0.1472  0.2977 -0.0118
   15GLU     BB 2895  12.365   8.411  18.866  0.1473  0.5551 -0.0241
   15GLU    SC1 2896  12.368   8.761  18.880 -0.1984  0.0398  0.0214
   16LYS     BB 2897  12.304   8.218  19.109 -0.2266 -0.0104  0.2034
   16LYS    SC1 2898  12.277   7.905  19.176 -0.2322  0.1125  0.0582
   16LYS    SC2 2899  12.385   7.589  19.246 -0.0746 -0.0223 -0.0711
   17GLY     BB 2900  12.010   8.253  19.295 -0.3034 -0.0826  0.0090
   18GLY     BB 2901  12.147   8.396  19.606  0.1800  0.1716 -0.0929
   19LYS     BB 2902  11.913   8.462  19.809 -0.0388  0.0815  0.0613
   19LYS    SC1 2903  11.668   8.659  19.736  0.2297 -0.1058  0.1716
   19LYS    SC2 2904  11.314   8.655  19.656 -0.0946 -0.1994 -0.0555
   20ASN     BB 2905  11.917   8.221  20.001  0.0186 -0.1954 -0.4863
   20ASN    SC1 2906  11.830   8.353  20.300  0.1417 -0.1060 -0.3053
   21ALA     BB 2907  12.001   7.940  19.919 -0.0500 -0.1096 -0.2602
   21ALA    SC1 2908  12.217   7.805  20.009 -0.2719 -0.1030  0.3276
   22ILE     BB 2909  11.790   7.752  19.792  0.1412  0.2574 -0.0046
   22ILE    SC1 2910  11.950   7.456  19.740  0.0152  0.2078 -0.1186
   23ASN     BB 2911  11.486   7.585  19.848 -0.1966 -0.2516 -0.1326
   23ASN    SC1 2912  11.332   7.816  19.993 -0.0519  0.1150  0.2275
   24MET     BB 2913  11.460   7.359  19.585  0.1577  0.0142  0.1652
   24MET    SC1 2914  11.618   7.392  19.254  0.0674 -0.2106  0.0148
   25LYS     BB 2915  11.459   7.020  19.706 -0.0483 -0.1255 -0.0303
   25LYS    SC1 2916  11.538   7.181  19.989  0.0778  0.1243 -0.2195
   25LYS    SC2 2917  11.718   7.056  20.284 -0.2311 -0.1050  0.3096
   26ASP     BB 2918  11.600   6.728  19.589 -0.3278  0.0976 -0.0756
   26ASP    SC1 2919  11.770   6.962  19.374 -0.0258 -0.0094 -0.0271
   27VAL     BB 2920  11.746   6.510  19.813 -0.0205  0.5100 -0.1183
   27VAL    SC1 2921  11.684   6.666  20.052  0.1605  0.1749  0.1578
   28LYS     BB 2922  11.624   6.238  19.986 -0.2210 -0.1106 -0.1332
   28LYS    SC1 2923  11.611   5.989  19.782  0.0842 -0.0259 -0.2358
   28LYS    SC2 2924  11.433   5.738  19.633  0.3429  0.1513 -0.0631
   29ASP     BB 2925  11.756   6.031  20.194  0.0555  0.0059 -0.3058
   29ASP    SC1 2926  11.909   6.269  20.388  0.2645  0.0028 -0.3989
   30LEU     BB 2927  11.685   5.753  20.156 -0.1276  0.2395 -0.1092
   30LEU    SC1 2928  11.419   5.721  20.376  0.0092 -0.2556  0.1124
   31GLY     BB 2929  11.784   5.645  19.887 -0.5229 -0.1385 -0.0646
   32LYS     BB 2930  12.042   5.852  19.790  0.2057  0.3588  0.0234
   32LYS    SC1 2931  12.077   6.135  19.684 -0.1389  0.0532 -0.1452
   32LYS    SC2 2932  12.146   6.319  19.973 -0.1480  0.0841 -0.0703
   33THR     BB 2933  12.344   5.887  19.914  0.1218  0.2956 -0.3730
   33THR    SC1 2934  12.561   6.086  19.995  0.2678 -0.0014 -0.0031
   34MET     BB 2935  12.500   5.624  19.899  0.0132 -0.1120 -0.1052
   34MET    SC1 2936  12.825   5.736  20.051 -0.3577  0.0065 -0.1504
   35LYS     BB 2937  12.439   5.371  20.054  0.0844 -0.1441  0.0116
   35LYS    SC1 2938  12.377   5.107  19.856  0.0103 -0.2608 -0.0763
   35LYS    SC2 2939  12.450   4.828  20.057 -0.1904  0.3400 -0.1574
   36ASP     BB 2940  12.392   5.404  20.348  0.1504 -0.1120  0.2767
   36ASP    SC1 2941  12.082   5.345  20.521 -0.2792 -0.0229 -0.1561
   37GLN     BB 2942  12.554   5.298  20.633 -0.2656  0.1021  0.1209
   37GLN    SC1 2943  12.717   4.994  20.767 -0.2292 -0.0006 -0.1742
   38ALA     BB 2944  12.694   5.418  20.893  0.0573 -0.1048 -0.0624
   38ALA    SC1 2945  12.512   5.414  21.093  0.0058  0.1916 -0.0985
   39LEU     BB 2946  12.726   5.723  20.831  0.1122  0.1303  0.1312
   39LEU    SC1 2947  12.739   5.939  21.110 -0.1080  0.2354  0.1943
   40LYS     BB 2948  13.026   5.859  20.770  0.2360  0.0876 -0.0403
   40LYS    SC1 2949  13.218   5.701  20.970 -0.0053 -0.1481  0.2662
   40LYS    SC2 2950  13.401   5.441  21.061 -0.1445 -0.0082  0.2975
   41ASP     BB 2951  13.031   5.895  20.519 -0.1337 -0.3627 -0.0100
   41ASP    SC1 2952  13.187   5.621  20.353 -0.2865 -0.0901  0.4958
   42ASP     BB 2953  12.773   6.060  20.410  0.2644  0.0897 -0.1808
   42ASP    SC1 2954  12.563   5.796  20.444 -0.1947  0.0178 -0.0368
   43ASP     BB 2955  12.846   6.336  20.252  0.0772  0.0044  0.2505
   43ASP    SC1 2956  13.115   6.414  20.232 -0.1713 -0.3396  0.0909
   44ALA     BB 2957  12.710   6.672  20.260 -0.2038  0.1190  0.1860
   44ALA    SC1 2958  12.464   6.666  20.372 -0.0982 -0.0664  0.4163
   45GLU     BB 2959  12.790   6.971  20.327  0.1257  0.0485  0.1076
   45GLU    SC1 2960  13.090   7.163  20.512  0.4467 -0.1411  0.2095
   46THR     BB 2961  12.799   7.182  20.064  0.4463  0.1911 -0.1067
   46THR    SC1 2962  12.775   6.953  19.864 -0.0802  0.1087  0.0341
   47GLY     BB 2963  12.846   7.504  19.994  0.3100 -0.2954  0.0087
   48LEU     BB 2964  12.686   7.843  19.940  0.0700  0.0002 -0.1573
   48LEU    SC1 2965  12.533   7.714  20.246 -0.4936 -0.0065  0.1275
   49THR     BB 2966  12.848   8.133  19.803  0.3793  0.1385 -0.0916
   49THR    SC1 2967  12.756   8.177  19.516  0.1606  0.1904 -0.0157
   50ASP     BB 2968  12.958   8.299  20.059  0.1995  0.1601  0.0004
   50ASP    SC1 2969  13.100   8.119  20.277  0.0571 -0.0811 -0.1077
   51GLY     BB 2970  12.929   8.575  20.134 -0.1324  0.2351 -0.1305
   52GLU     BB 2971  12.620   8.628  20.248  0.2446  0.0489  0.3776
   52GLU    SC1 2972  12.732   9.033  20.171  0.0320  0.1939 -0.0276
   53GLU     BB 2973  12.619   8.674  20.556 -0.1549 -0.0218  0.1053
   53GLU    SC1 2974  12.803   8.479  20.924  0.1172 -0.0856 -0.2170
   54LYS     BB 2975  12.395   8.779  20.721  0.0788 -0.1130  0.1539
   54LYS    SC1 2976  12.384   8.721  21.040  0.2755  0.4000 -0.2202
   54LYS    SC2 2977  12.657   8.780  21.261  0.0640  0.5473 -0.1971
   55GLU     BB 2978  12.194   9.004  20.810 -0.2942 -0.3035  0.1432
   55GLU    SC1 2979  12.405   9.217  21.070  0.1174 -0.4271 -0.2322
   56GLU     BB 2980  11.907   9.056  20.715  0.2735 -0.0837  0.1033
   56GLU    SC1 2981  11.864   8.777  20.444 -0.0056 -0.0234  0.0773
   57PRO     BB 2982  11.816   9.357  20.492 -0.1520  0.3698  0.0734
   57PRO    SC1 2983  11.712   9.263  20.230  0.1422 -0.2222 -0.1343
   58LYS     BB 2984  11.822   9.688  20.482 -0.2511  0.3209 -0.2245
   58LYS    SC1 2985  11.758   9.733  20.152 -0.1400  0.1334  0.0013
   58LYS    SC2 2986  11.906   9.781  19.861  0.0195 -0.3308  0.0697
   59GLU     BB 2987  12.065   9.860  20.540  0.3106 -0.1188 -0.0418
   59GLU    SC1 2988  12.233   9.947  20.237  0.0383 -0.0260  0.2607
   60GLU     BB 2989  11.993  10.003  20.842 -0.1016 -0.1556 -0.1391
   60GLU    SC1 2990  11.616   9.959  20.897  0.0275  0.4680  0.1196
   61GLU     BB 2991  12.112   9.996  21.148 -0.1843  0.2423  0.0194
   61GLU    SC1 2992  12.476  10.125  21.117 -0.2470 -0.1300  0.0673
    1LYS     BB 2993   8.156  12.405   7.350 -0.1634 -0.1457  0.1164
    1LYS    SC1 2994   7.851  12.471   7.254  0.1778  0.3020 -0.1438
    1LYS    SC2 2995   7.545  12.509   7.065  0.0272  0.0273  0.3387
    2LYS     BB 2996   8.152  12.112   7.546 -0.0384 -0.2482  0.0152
    2LYS    SC1 2997   7.995  11.888   7.423 -0.1624 -0.1242 -0.1892
    2LYS    SC2 2998   7.802  11.739   7.208 -0.1332 -0.2000  0.2384
    3CYS     BB 2999   8.532  12.118   7.538  0.0869 -0.0881  0.2043
    3CYS    SC1 3000   8.549  11.863   7.710 -0.0111  0.1745 -0.3818
    4LEU     BB 3001   8.705  12.215   7.850  0.0336  0.0849 -0.0020
    4LEU    SC1 3002   8.921  11.945   7.898 -0.0478  0.0759  0.0134
    5PHE     BB 3003   8.447  12.200   8.031  0.0455  0.2885 -0.2559
    5PHE    SC1 3004   8.230  11.982   7.922  0.1760  0.0979  0.0030
    5PHE    SC2 3005   8.033  11.753   8.078  0.0366  0.2374  0.0344
    5PHE    SC3 3006   8.197  11.648   7.864  0.1004  0.0769  0.1591
    6LYS     BB 3007   8.427  12.326   8.406 -0.1060 -0.0993 -0.1198
    6LYS    SC1 3008   8.256  12.533   8.601 -0.1192  0.1980 -0.0938
    6LYS    SC2 3009   8.351  12.896   8.623  0.2059 -0.0754  0.0991
    7LYS     BB 3010   8.630  12.570   8.330 -0.1800 -0.3189  0.0625
    7LYS    SC1 3011   8.784  12.557   8.073  0.0511 -0.0285  0.0348
    7LYS    SC2 3012   9.114  12.493   7.896  0.1635 -0.0731 -0.4632
    8LYS     BB 3013   8.775  12.643   8.643 -0.1375  0.3220  0.2110
    8LYS    SC1 3014   8.774  12.326   8.804  0.0450 -0.1334 -0.0620
    8LYS    SC2 3015   8.649  11.989   8.722  0.3507  0.2422  0.4077
    9ASN     BB 3016   8.803  12.908   8.775 -0.1565  0.1371 -0.0200
    9ASN    SC1 3017   8.650  12.947   9.070 -0.0393 -0.0561  0.3410
   10LYS     BB 3018   8.965  13.154   8.650  0.0272 -0.2184 -0.0243
   10LYS    SC1 3019   8.856  13.340   8.895 -0.0925 -0.0671  0.0020
   10LYS    SC2 3020   8.611  13.529   9.079 -0.2445  0.1461  0.5252
   11LYS     BB 3021   9.207  13.272   8.469  0.2073  0.2593  0.1037
   11LYS    SC1 3022   9.150  13.554   8.502 -0.1964  0.0700  0.3243
   11LYS    SC2 3023   9.093  13.924   8.433 -0.1145  0.1213  0.0251
   12LYS     BB 3024   9.460  13.091   8.410  0.1185  0.0952 -0.0792
   12LYS    SC1 3025   9.600  13.341   8.264 -0.1329  0.2029  0.3923
   12LYS    SC2 3026   9.850  13.427   8.062 -0.1099  0.0899 -0.1950
   13GLY     BB 3027   9.484  12.791   8.375  0.2742 -0.3300 -0.4040
   14LYS     BB 3028   9.754  12.612   8.359  0.2350 -0.0036 -0.2405
   14LYS    SC1 3029   9.726  12.341   8.565  0.1017 -0.1506 -0.0287
   14LYS    SC2 3030   9.878  12.045   8.614 -0.0821 -0.0570  0.0702
   15GLU     BB 3031  10.017  12.716   8.515 -0.0327  0.0047 -0.0450
   15GLU    SC1 3032  10.179  12.347   8.483 -0.0536 -0.1365  0.3065
   16LYS     BB 3033  10.032  12.882   8.832 -0.2067  0.0276  0.2064
   16LYS    SC1 3034  10.233  13.097   8.748  0.4873  0.0919 -0.2112
   16LYS    SC2 3035  10.367  13.402   8.778  0.0611  0.0972  0.0777
   17GLY     BB 3036   9.843  12.944   9.057  0.1524  0.0375 -0.1511
   18GLY     BB 3037   9.943  12.973   9.370  0.2402 -0.1480 -0.2274
   19LYS     BB 3038   9.754  13.016   9.630  0.1597  0.0184  0.1000
   19LYS    SC1 3039   9.794  13.286   9.758 -0.0097 -0.2353 -0.3172
   19LYS    SC2 3040   9.880  13.511   9.542  0.1908 -0.0302 -0.0438
   20ASN     BB 3041   9.811  12.717   9.770 -0.0207  0.0637  0.1315
   20ASN    SC1 3042  10.141  12.758   9.728  0.2170 -0.1767 -0.2768
   21ALA     BB 3043   9.487  12.707   9.815 -0.2280  0.3007 -0.2210
   21ALA    SC1 3044   9.467  12.474   9.679 -0.1081 -0.0402  0.3147
   22ILE     BB 3045   9.291  12.933   9.820  0.1004  0.1812 -0.1092
   22ILE    SC1 3046   9.263  13.052   9.502 -0.0585 -0.0311 -0.1772
   23ASN     BB 3047   9.431  13.237   9.990 -0.1104 -0.5929  0.0340
   23ASN    SC1 3048   9.359  13.422   9.706 -0.1570 -0.2314  0.2592
   24MET     BB 3049   9.417  13.334  10.307 -0.1246  0.1348  0.0576
   24MET    SC1 3050   9.782  13.299  10.457  0.2734 -0.1948 -0.0890
   25LYS     BB 3051   9.292  13.115  10.557 -0.0934 -0.3581  0.0726
   25LYS    SC1 3052   9.508  13.042  10.794  0.2778  0.0740  0.3331
   25LYS    SC2 3053   9.530  12.987  11.137  0.1092  0.1178  0.1374
   26ASP     BB 3054   9.000  13.018  10.581 -0.0082  0.0208 -0.2204
   26ASP    SC1 3055   9.073  12.932  10.905 -0.0093  0.0542 -0.0500
   27VAL     BB 3056   8.731  13.068  10.402  0.1964  0.0868  0.1727
   27VAL    SC1 3057   8.621  13.244  10.607 -0.2396 -0.1001  0.1106
   28LYS     BB 3058   8.516  13.266  10.204 -0.1519 -0.0075  0.2272
   28LYS    SC1 3059   8.424  13.552  10.329  0.2028  0.2408 -0.0975
   28LYS    SC2 3060   8.222  13.806  10.406  0.2333  0.0547 -0.1091
   29ASP     BB 3061   8.417  13.182   9.895 -0.0552  0.2174  0.2112
   29ASP    SC1 3062   8.307  13.466   9.794  0.0410  0.0476  0.1010
   30LEU     BB 3063   8.358  12.894   9.758  0.0053 -0.2202  0.0136
   30LEU    SC1 3064   8.384  12.656  10.015 -0.0295 -0.2130 -0.1513
   31GLY     BB 3065   8.081  12.843   9.615 -0.1497  0.0627  0.0320
   32LYS     BB 3066   8.015  12.622   9.378 -0.0890  0.3243 -0.0831
   32LYS    SC1 3067   7.700  12.523   9.355  0.0333 -0.1309 -0.4308
   32LYS    SC2 3068   7.499  12.213   9.373  0.3538  0.3932 -0.0906
   33THR     BB 3069   8.110  12.330   9.338 -0.0683  0.0561 -0.1425
   33THR    SC1 3070   7.913  12.145   9.479  0.0518  0.0905  0.0757
   34MET     BB 3071   8.336  12.181   9.157  0.1555  0.2634 -0.0369
   34MET    SC1 3072   8.207  12.117   8.840 -0.2430 -0.0421 -0.3780
   35LYS     BB 3073   8.409  11.850   9.237 -0.3252  0.0169  0.2039
   35LYS    SC1 3074   8.419  11.623   9.070  0.1576 -0.1752 -0.2741
   35LYS    SC2 3075   8.433  11.336   8.928 -0.0203  0.0477  0.0188
   36ASP     BB 3076   8.613  11.758   9.526  0.1207  0.0066 -0.0158
   36ASP    SC1 3077   8.497  12.028   9.659  0.0841  0.0140  0.0793
   37GLN     BB 3078   8.931  11.673   9.561 -0.0616 -0.1920  0.1313
   37GLN    SC1 3079   8.827  11.367   9.800  0.1640  0.1766  0.1685
   38ALA     BB 3080   9.162  11.707   9.790  0.0143 -0.5129 -0.1302
   38ALA    SC1 3081   9.408  11.741   9.683  0.1843 -0.0547  0.3601
   39LEU     BB 3082   9.280  11.920  10.032 -0.0265  0.2220  0.0783
   39LEU    SC1 3083   9.041  11.939  10.270  0.0805  0.0641 -0.0747
   40LYS     BB 3084   9.536  12.076   9.886  0.0653  0.1630  0.2361
   40LYS    SC1 3085   9.292  12.164   9.656 -0.3798  0.2811 -0.1712
   40LYS    SC2 3086   8.967  12.114   9.701 -0.0391 -0.3031 -0.3157
   41ASP     BB 3087   9.815  12.204   9.998  0.3967 -0.0343 -0.0281
   41ASP    SC1 3088  10.132  12.293   9.836  0.1914 -0.1151 -0.1913
   42ASP     BB 3089   9.795  12.121  10.325 -0.1657  0.2088 -0.0890
   42ASP    SC1 3090   9.461  12.213  10.365  0.0315 -0.1807 -0.1366
   43ASP     BB 3091   9.886  11.855  10.533 -0.2600  0.0070  0.0456
   43ASP    SC1 3092  10.025  11.543  10.422  0.1772 -0.2377 -0.0039
   44ALA     BB 3093   9.929  11.886  10.930  0.4573  0.0558  0.2947
   44ALA    SC1 3094   9.861  11.627  10.895 -0.0502  0.2085  0.0651
   45GLU     BB 3095   9.956  12.131  11.122 -0.0358  0.1689  0.2130
   45GLU    SC1 3096  10.071  12.296  10.787 -0.0704  0.2248  0.0408
   46THR     BB 3097   9.691  12.185  11.292 -0.0424 -0.0322 -0.0765
   46THR    SC1 3098   9.452  12.027  11.189 -0.1200  0.0256  0.0143
   47GLY     BB 3099   9.830  12.225  11.593  0.0263 -0.3271 -0.0320
   48LEU     BB 3100  10.033  12.487  11.639 -0.2336  0.0713 -0.0745
   48LEU    SC1 3101   9.959  12.587  11.297 -0.2166  0.1055  0.4041
   49THR     BB 3102  10.303  12.428  11.716  0.0621 -0.0459  0.0190
   49THR    SC1 3103  10.486  12.402  11.473  0.5248 -0.1024  0.3576
   50ASP     BB 3104  10.355  12.222  11.989  0.1116  0.2367  0.3455
   50ASP    SC1 3105  10.602  12.229  12.163 -0.0416  0.1004  0.2012
   51GLY     BB 3106  10.066  12.107  12.023  0.1111  0.1035  0.1388
   52GLU     BB 3107   9.980  12.108  12.304 -0.2200  0.0123 -0.2532
   52GLU    SC1 3108   9.752  11.950  12.459 -0.2011 -0.2158 -0.0544
   53GLU     BB 3109  10.211  12.212  12.489  0.2358 -0.0645 -0.1794
   53GLU    SC1 3110  10.420  12.539  12.534  0.0045 -0.0982 -0.0104
   54LYS     BB 3111  10.251  11.913  12.682  0.1406 -0.0269 -0.1441
   54LYS    SC1 3112  10.522  11.956  12.685 -0.0089 -0.0150 -0.0340
   54LYS    SC2 3113  10.749  12.211  12.563  0.0060  0.3811 -0.1914
   55GLU     BB 3114  10.041  11.788  12.953  0.1039  0.1957  0.0472
   55GLU    SC1 3115  10.293  11.804  13.225 -0.0137 -0.0667 -0.1022
   56GLU     BB 3116   9.746  11.677  12.900 -0.0268  0.3256  0.3191
   56GLU    SC1 3117   9.698  11.521  13.257  0.5823  0.1281  0.2713
   57PRO     BB 3118   9.731  11.444  12.726 -0.0207  0.1697  0.0036
   57PRO    SC1 3119  10.033  11.420  12.618  0.0575  0.0343 -0.0415
   58LYS     BB 3120   9.508  11.250  12.813  0.0255 -0.0687  0.0298
   58LYS    SC1 3121   9.785  11.013  12.797 -0.1241 -0.3001 -0.1906
   58LYS    SC2 3122   9.932  10.769  12.970 -0.2759  0.0879 -0.1696
   59GLU     BB 3123   9.408  10.996  12.639 -0.2264  0.2547  0.1316
   59GLU    SC1 3124   9.411  10.705  12.905 -0.2936  0.0027 -0.0532
   60GLU     BB 3125   9.280  11.091  12.351 -0.0136 -0.0125 -0.1102
   60GLU    SC1 3126   8.931  11.209  12.532  0.4869  0.0721  0.0942
   61GLU     BB 3127   9.494  11.063  12.080 -0.0344  0.2319  0.0561
   61GLU    SC1 3128   9.566  11.378  11.889 -0.5198 -0.0358  0.1920
    1LYS     BB 3129  -2.951  17.547  12.404  0.2403  0.0799  0.0450
    1LYS    SC1 3130  -2.942  17.838  12.239 -0.1638 -0.1056  0.0665
    1LYS    SC2 3131  -3.179  18.010  12.055  0.1413 -0.1526  0.2009
    2LYS     BB 3132  -2.934  17.748  12.730  0.1107 -0.3097  0.0763
    2LYS    SC1 3133  -3.194  17.791  12.978  0.0944 -0.0786  0.2008
    2LYS    SC2 3134  -3.329  18.104  13.056 -0.2055  0.1074 -0.1319
    3CYS     BB 3135  -2.791  18.023  12.772  0.2955  0.3382  0.0627
    3CYS    SC1 3136  -2.951  18.147  13.044 -0.3351 -0.2458  0.2351
    4LEU     BB 3137  -2.495  18.014  12.657  0.0474  0.1399 -0.0880
    4LEU    SC1 3138  -2.505  18.364  12.741 -0.0989 -0.2095 -0.3463
    5PHE     BB 3139  -2.239  17.868  12.642  0.2008  0.0655  0.2259
    5PHE    SC1 3140  -2.122  17.890  12.320  0.3839 -0.1649  0.1255
    5PHE    SC2 3141  -1.897  17.862  12.067  0.1589 -0.1427 -0.0806
    5PHE    SC3 3142  -2.107  17.662  12.068 -0.1587  0.1779 -0.2394
    6LYS     BB 3143  -2.140  17.598  12.827 -0.2183  0.1052  0.0601
    6LYS    SC1 3144  -1.825  17.564  12.839 -0.2375  0.0210  0.3652
    6LYS    SC2 3145  -1.495  17.573  12.794 -0.4342 -0.1959  0.0049
    7LYS     BB 3146  -2.306  17.328  12.901  0.0794 -0.0868 -0.2487
    7LYS    SC1 3147  -2.132  17.129  12.784  0.5246 -0.1390 -0.0403
    7LYS    SC2 3148  -2.015  16.850  12.977 -0.0539  0.1626 -0.1701
    8LYS     BB 3149  -2.460  17.274  13.182 -0.0112 -0.2999  0.1930
    8LYS    SC1 3150  -2.699  17.008  13.154 -0.3639 -0.2137  0.0085
    8LYS    SC2 3151  -2.795  16.701  13.128 -0.3453  0.0515  0.1445
    9ASN     BB 3152  -2.596  17.477  13.321 -0.2784 -0.0904  0.0078
    9ASN    SC1 3153  -2.862  17.623  13.164 -0.0350  0.0475  0.0875
   10LYS     BB 3154  -2.549  17.658  13.594  0.1877  0.0509  0.2789
   10LYS    SC1 3155  -2.818  17.478  13.703  0.0328  0.0315 -0.1824
   10LYS    SC2 3156  -3.046  17.263  13.777  0.2071 -0.0295  0.3319
   11LYS     BB 3157  -2.688  17.904  13.750  0.2011  0.0389  0.1944
   11LYS    SC1 3158  -2.695  17.770  14.027 -0.1044 -0.0235  0.1959
   11LYS    SC2 3159  -2.765  17.504  14.190  0.3356 -0.1630 -0.2318
   12LYS     BB 3160  -2.582  18.163  13.879  0.0288 -0.1065  0.0277
   12LYS    SC1 3161  -2.309  18.176  13.933 -0.0069 -0.0048 -0.1880
   12LYS    SC2 3162  -1.982  18.247  13.849 -0.0949  0.1734 -0.3124
   13GLY     BB 3163  -2.729  18.483  13.904 -0.3279 -0.0634  0.3090
   14LYS     BB 3164  -2.746  18.478  14.247 -0.1126 -0.3063  0.1546
   14LYS    SC1 3165  -2.462  18.431  14.332 -0.1019 -0.1502  0.2066
   14LYS    SC2 3166  -2.452  18.639  14.634 -0.2451 -0.1553 -0.0249
   15GLU     BB 3167  -2.752  18.802  14.333 -0.0431  0.1277  0.2383
   15GLU    SC1 3168  -2.873  18.873  14.686  0.0989  0.3865  0.2980
   16LYS     BB 3169  -2.758  18.979  14.087  0.2797 -0.2387 -0.0569
   16LYS    SC1 3170  -2.826  19.259  14.136 -0.2257 -0.1784 -0.3398
   16LYS    SC2 3171  -3.105  19.354  14.339 -0.4734  0.3211 -0.0544
   17GLY     BB 3172  -2.470  19.045  13.938  0.0677  0.1953  0.2973
   18GLY     BB 3173  -2.292  18.872  14.183  0.1688 -0.0961 -0.2321
   19LYS     BB 3174  -2.013  18.975  14.103 -0.0821 -0.1797  0.0375
   19LYS    SC1 3175  -2.078  19.238  13.970  0.2145  0.0524  0.2500
   19LYS    SC2 3176  -1.999  19.545  13.782  0.2312 -0.1097 -0.3669
   20ASN     BB 3177  -1.735  18.946  14.298  0.1754 -0.6252 -0.1936
   20ASN    SC1 3178  -1.537  19.105  14.175  0.0770  0.0570  0.3332
   21ALA     BB 3179  -1.617  18.681  14.495 -0.1464 -0.0245 -0.1005
   21ALA    SC1 3180  -1.610  18.487  14.308 -0.1167  0.1475 -0.2812
   22ILE     BB 3181  -1.784  18.451  14.706 -0.1194  0.0508  0.0037
   22ILE    SC1 3182  -1.991  18.185  14.658  0.2967 -0.2359 -0.2656
   23ASN     BB 3183  -1.751  18.564  15.007  0.0855  0.1500 -0.0173
   23ASN    SC1 3184  -2.044  18.840  14.980  0.0022 -0.0498 -0.0722
   24MET     BB 3185  -1.604  18.802  15.112  0.2729  0.0984 -0.1319
   24MET    SC1 3186  -1.183  18.731  15.207  0.0345 -0.1016  0.0709
   25LYS     BB 3187  -1.507  19.151  15.080 -0.0664 -0.0397 -0.2231
   25LYS    SC1 3188  -1.614  19.292  15.361 -0.0633  0.2768 -0.1031
   25LYS    SC2 3189  -1.839  19.467  15.571  0.1912 -0.0787  0.0659
   26ASP     BB 3190  -1.275  19.231  14.874 -0.0082 -0.0706 -0.1732
   26ASP    SC1 3191  -1.304  18.963  14.654 -0.1146 -0.1196  0.0332
   27VAL     BB 3192  -0.942  19.306  14.973 -0.1036 -0.2338  0.1581
   27VAL    SC1 3193  -0.749  19.201  15.165  0.0500  0.0777  0.1809
   28LYS     BB 3194  -0.982  19.617  14.795  0.0379  0.2406  0.1276
   28LYS    SC1 3195  -0.854  19.430  14.583 -0.1736  0.0141 -0.1078
   28LYS    SC2 3196  -0.811  19.057  14.657  0.0298 -0.1693 -0.0123
   29ASP     BB 3197  -0.691  19.759  14.835  0.0624  0.3537 -0.0272
   29ASP    SC1 3198  -0.813  20.083  14.930 -0.2914  0.0770 -0.0929
   30LEU     BB 3199  -0.433  19.731  15.042  0.0602  0.0775 -0.1242
   30LEU    SC1 3200  -0.377  19.375  15.152 -0.3028  0.1519 -0.0189
   31GLY     BB 3201  -0.247  19.908  15.267 -0.0229  0.2188 -0.0185
   32LYS     BB 3202   0.009  20.023  15.326 -0.0895  0.0472 -0.0299
   32LYS    SC1 3203  -0.025  20.309  15.267 -0.1103 -0.0791  0.2387
   32LYS    SC2 3204   0.091  20.598  15.415 -0.1569 -0.0353  0.2144
   33THR     BB 3205   0.318  19.878  15.426 -0.0472  0.1144  0.4544
   33THR    SC1 3206   0.344  19.600  15.548  0.2758 -0.0054  0.1309
   34MET     BB 3207   0.465  19.929  15.108  0.2661 -0.2767  0.2819
   34MET    SC1 3208   0.346  20.277  15.053  0.0678 -0.0575  0.1641
   35LYS     BB 3209   0.511  19.703  14.860  0.0729 -0.0776 -0.0477
   35LYS    SC1 3210   0.818  19.704  14.852 -0.1185  0.0751  0.0252
   35LYS    SC2 3211   1.151  19.748  14.930 -0.1677 -0.3806  0.4276
   36ASP     BB 3212   0.321  19.635  14.629 -0.0371 -0.1367  0.1009
   36ASP    SC1 3213   0.466  19.741  14.355 -0.2297  0.1364 -0.0233
   37GLN     BB 3214   0.179  19.423  14.541 -0.2187  0.0036  0.2054
   37GLN    SC1 3215   0.435  19.175  14.304  0.0302  0.1003 -0.1005
   38ALA     BB 3216  -0.123  19.417  14.403 -0.2803  0.1930 -0.0528
   38ALA    SC1 3217  -0.202  19.165  14.457  0.2187 -0.0392 -0.3271
   39LEU     BB 3218  -0.310  19.666  14.319  0.0483 -0.1418 -0.2549
   39LEU    SC1 3219  -0.599  19.502  14.275 -0.0390 -0.0957 -0.0084
   40LYS     BB 3220  -0.416  19.996  14.460 -0.1155 -0.0864 -0.2295
   40LYS    SC1 3221  -0.723  19.872  14.437  0.2820  0.0157 -0.3272
   40LYS    SC2 3222  -0.999  20.021  14.523 -0.0603  0.0252 -0.0068
   41ASP     BB 3223  -0.224  20.253  14.386 -0.0063  0.0539 -0.2222
   41ASP    SC1 3224  -0.464  20.493  14.296  0.0300  0.2197 -0.0770
   42ASP     BB 3225   0.030  20.333  14.287  0.3886  0.0592 -0.1677
   42ASP    SC1 3226   0.072  20.047  14.059 -0.1588 -0.3232 -0.1443
   43ASP     BB 3227   0.232  20.566  14.433 -0.2501  0.1349  0.2230
   43ASP    SC1 3228   0.463  20.582  14.235  0.2995  0.1085  0.1160
   44ALA     BB 3229   0.164  20.611  14.804  0.1875  0.0907  0.2102
   44ALA    SC1 3230  -0.034  20.449  14.890  0.2655 -0.2872 -0.2799
   45GLU     BB 3231   0.240  20.873  15.008 -0.1423  0.0309 -0.1160
   45GLU    SC1 3232   0.515  20.689  15.276  0.4111 -0.1709 -0.1132
   46THR     BB 3233   0.190  21.178  14.937  0.2100 -0.3821  0.3406
   46THR    SC1 3234  -0.108  21.114  14.952  0.0775  0.0698 -0.1150
   47GLY     BB 3235   0.117  21.294  14.625  0.2845 -0.1200  0.4148
   48LEU     BB 3236  -0.211  21.229  14.549 -0.0321 -0.2815  0.1246
   48LEU    SC1 3237  -0.148  21.502  14.300 -0.1279  0.4658 -0.1096
   49THR     BB 3238  -0.455  21.275  14.772  0.0005 -0.1274 -0.0343
   49THR    SC1 3239  -0.734  21.189  14.683 -0.2040  0.1556  0.3038
   50ASP     BB 3240  -0.499  21.241  15.135 -0.0625  0.0794 -0.4635
   50ASP    SC1 3241  -0.761  21.014  15.143  0.1532  0.0529 -0.1632
   51GLY     BB 3242  -0.594  21.381  15.444 -0.0862  0.0404  0.2311
   52GLU     BB 3243  -0.721  21.676  15.540 -0.1304 -0.1072 -0.1566
   52GLU    SC1 3244  -1.046  21.703  15.368 -0.0959  0.2778 -0.1005
   53GLU     BB 3245  -0.462  21.852  15.521  0.2161  0.0784  0.0000
   53GLU    SC1 3246  -0.141  21.556  15.405 -0.1868 -0.0012  0.1575
   54LYS     BB 3247  -0.433  22.177  15.572  0.0580 -0.0184 -0.0145
   54LYS    SC1 3248  -0.223  22.140  15.817 -0.3824  0.3489  0.0249
   54LYS    SC2 3249  -0.041  22.395  15.869  0.0479 -0.0832 -0.2601
   55GLU     BB 3250  -0.586  22.384  15.463  0.1708  0.1451 -0.1755
   55GLU    SC1 3251  -0.910  22.589  15.633  0.2832  0.0145  0.0209
   56GLU     BB 3252  -0.489  22.655  15.364  0.0261 -0.0115  0.0121
   56GLU    SC1 3253  -0.226  22.762  15.618 -0.1966  0.0040 -0.0302
   57PRO     BB 3254  -0.275  22.732  15.140 -0.2082  0.0462  0.1214
   57PRO    SC1 3255  -0.476  22.889  14.938 -0.3008  0.0297 -0.0444
   58LYS     BB 3256  -0.155  22.586  14.932  0.0571  0.0460 -0.2841
   58LYS    SC1 3257  -0.147  22.766  14.700  0.0695 -0.4051  0.1470
   58LYS    SC2 3258  -0.067  23.093  14.529  0.1411  0.0026  0.0667
   59GLU     BB 3259   0.205  22.448  15.025 -0.0159  0.1253 -0.3873
   59GLU    SC1 3260   0.233  22.545  15.418  0.0981 -0.2396  0.2645
   60GLU     BB 3261   0.119  22.138  15.030 -0.1968 -0.1731  0.0901
   60GLU    SC1 3262   0.459  22.070  15.274 -0.1732 -0.0067 -0.5623
   61GLU     BB 3263  -0.173  21.973  15.021 -0.1773 -0.1530  0.3565
   61GLU    SC1 3264  -0.472  22.182  14.933  0.1421  0.2151 -0.1344
    1LYS     BB 3265  16.073  17.851  13.827 -0.0988  0.1258  0.1582
    1LYS    SC1 3266  16.006  17.853  13.498 -0.1500 -0.0619  0.1627
    1LYS    SC2 3267  15.885  17.659  13.274  0.1912 -0.0813  0.0167
    2LYS     BB 3268  16.394  18.014  13.909 -0.2156  0.1093 -0.4568
    2LYS    SC1 3269  16.602  17.885  13.681  0.2037  0.2634  0.2829
    2LYS    SC2 3270  16.846  17.795  13.477 -0.0108  0.3822 -0.0120
    3CYS     BB 3271  16.424  17.825  14.212 -0.2320 -0.1968 -0.0992
    3CYS    SC1 3272  16.095  17.817  14.259 -0.0696 -0.3050 -0.2517
    4LEU     BB 3273  16.579  17.838  14.501  0.4766  0.0028  0.3683
    4LEU    SC1 3274  16.752  17.590  14.637 -0.3571  0.0204  0.1420
    5PHE     BB 3275  16.323  17.700  14.699  0.2337 -0.0979 -0.1423
    5PHE    SC1 3276  16.401  17.642  14.982  0.2373  0.2307 -0.3426
    5PHE    SC2 3277  16.435  17.421  15.238 -0.0042  0.5229 -0.0498
    5PHE    SC3 3278  16.650  17.419  15.044  0.0134  0.0572 -0.0374
    6LYS     BB 3279  15.990  17.730  14.771  0.1253 -0.2234 -0.3598
    6LYS    SC1 3280  15.838  17.445  14.757  0.0698  0.0123 -0.1844
    6LYS    SC2 3281  15.708  17.321  14.411 -0.0415 -0.2970  0.0621
    7LYS     BB 3282  15.852  17.945  14.598 -0.3753  0.2829 -0.1030
    7LYS    SC1 3283  15.569  17.821  14.536 -0.2210  0.1774 -0.3203
    7LYS    SC2 3284  15.264  17.969  14.600  0.0072  0.4425  0.0906
    8LYS     BB 3285  15.822  18.246  14.637 -0.1712  0.0461 -0.2228
    8LYS    SC1 3286  15.761  18.463  14.397 -0.5850 -0.0050 -0.0441
    8LYS    SC2 3287  15.695  18.513  14.048  0.4498  0.1729  0.2763
    9ASN     BB 3288  16.064  18.436  14.724  0.0747 -0.4449  0.1528
    9ASN    SC1 3289  16.086  18.688  14.466 -0.3141  0.0618  0.3896
   10LYS     BB 3290  16.394  18.486  14.788 -0.1500  0.3096 -0.0071
   10LYS    SC1 3291  16.499  18.724  14.601 -0.0652  0.0848 -0.1399
   10LYS    SC2 3292  16.516  18.881  14.307  0.1307  0.0197  0.0006
   11LYS     BB 3293  16.620  18.250  14.814  0.2031 -0.1492  0.1521
   11LYS    SC1 3294  16.847  18.362  14.645  0.1265 -0.2556  0.0198
   11LYS    SC2 3295  17.185  18.394  14.500  0.0494  0.0980  0.1971
   12LYS     BB 3296  16.647  17.993  14.995 -0.0984 -0.2137 -0.0493
   12LYS    SC1 3297  16.928  17.824  14.944  0.1978  0.1221 -0.1740
   12LYS    SC2 3298  17.246  17.796  15.023 -0.1545  0.0714 -0.1093
   13GLY     BB 3299  16.490  18.097  15.228  0.1946 -0.0709 -0.0606
   14LYS     BB 3300  16.627  18.235  15.464 -0.1552  0.3917  0.3815
   14LYS    SC1 3301  16.389  18.256  15.665  0.0357 -0.0791 -0.3051
   14LYS    SC2 3302  16.044  18.395  15.712 -0.1513  0.2384 -0.3836
   15GLU     BB 3303  16.913  18.424  15.398  0.0233 -0.1711  0.0712
   15GLU    SC1 3304  16.786  18.813  15.380 -0.2208 -0.1794  0.0378
   16LYS     BB 3305  17.246  18.345  15.453  0.1329 -0.1402  0.1437
   16LYS    SC1 3306  17.278  18.538  15.705  0.2768  0.2635  0.2955
   16LYS    SC2 3307  17.243  18.912  15.620  0.0584 -0.0783 -0.3570
   17GLY     BB 3308  17.500  18.148  15.275  0.4276  0.1965  0.0966
   18GLY     BB 3309  17.479  17.822  15.381  0.1456 -0.2271 -0.0011
   19LYS     BB 3310  17.451  17.669  15.694 -0.1884 -0.2342 -0.0606
   19LYS    SC1 3311  17.319  17.930  15.794 -0.1713 -0.0807  0.0278
   19LYS    SC2 3312  17.071  18.151  15.827  0.2981  0.4206  0.0985
   20ASN     BB 3313  17.198  17.477  15.711 -0.0008 -0.0322  0.3138
   20ASN    SC1 3314  16.932  17.667  15.795 -0.2321  0.0145  0.2684
   21ALA     BB 3315  17.128  17.447  15.382 -0.0467 -0.0579 -0.0748
   21ALA    SC1 3316  16.886  17.556  15.330 -0.0534 -0.0295  0.0134
   22ILE     BB 3317  17.206  17.149  15.315 -0.0155  0.1347 -0.1164
   22ILE    SC1 3318  17.049  16.974  15.562  0.1445  0.4209  0.1964
   23ASN     BB 3319  17.462  17.044  15.167  0.3183  0.3818 -0.2656
   23ASN    SC1 3320  17.691  16.900  15.370  0.0734 -0.0283  0.0096
   24MET     BB 3321  17.490  17.157  14.844 -0.1117 -0.0226 -0.0752
   24MET    SC1 3322  17.869  17.229  14.910 -0.0339  0.1682  0.0179
   25LYS     BB 3323  17.445  17.065  14.538  0.0877  0.2728  0.4346
   25LYS    SC1 3324  17.575  17.226  14.301 -0.0718 -0.1433 -0.2845
   25LYS    SC2 3325  17.629  17.079  13.964  0.2304 -0.2916 -0.0679
   26ASP     BB 3326  17.241  16.843  14.461 -0.0126  0.0492  0.1093
   26ASP    SC1 3327  17.194  16.941  14.122  0.1535  0.0082 -0.3068
   27VAL     BB 3328  17.286  16.512  14.374  0.0248  0.2068  0.1170
   27VAL    SC1 3329  17.013  16.418  14.416  0.0727 -0.1109 -0.2261
   28LYS     BB 3330  17.442  16.315  14.585  0.0254  0.0042  0.1072
   28LYS    SC1 3331  17.501  16.145  14.311  0.2217 -0.2348  0.0104
   28LYS    SC2 3332  17.548  16.177  13.965  0.0442 -0.1389  0.3857
   29ASP     BB 3333  17.331  16.398  14.875  0.0579  0.2150 -0.0208
   29ASP    SC1 3334  17.510  16.707  14.841  0.1908  0.0278 -0.1993
   30LEU     BB 3335  17.361  16.189  15.110 -0.2574  0.0615 -0.4318
   30LEU    SC1 3336  17.259  15.940  14.892  0.2569  0.2989 -0.3090
   31GLY     BB 3337  17.569  16.116  15.419  0.2141  0.2867 -0.4169
   32LYS     BB 3338  17.448  16.052  15.743 -0.0985  0.0755 -0.1400
   32LYS    SC1 3339  17.289  16.256  15.928  0.1085 -0.0925  0.1672
   32LYS    SC2 3340  17.080  16.391  16.142 -0.1686 -0.0950  0.3320
   33THR     BB 3341  17.219  15.841  15.646 -0.1464  0.1664  0.0488
   33THR    SC1 3342  17.246  15.595  15.824 -0.0343  0.2682  0.1746
   34MET     BB 3343  17.173  15.794  15.323  0.0052  0.2517 -0.0310
   34MET    SC1 3344  17.527  15.672  15.174  0.1340 -0.2020  0.0244
   35LYS     BB 3345  16.887  15.619  15.251 -0.2337  0.0838 -0.0040
   35LYS    SC1 3346  16.902  15.418  15.439 -0.1315  0.0684  0.0140
   35LYS    SC2 3347  16.756  15.468  15.779 -0.1620  0.0318  0.0860
   36ASP     BB 3348  16.711  15.617  14.973 -0.0438 -0.1550 -0.2601
   36ASP    SC1 3349  16.628  15.293  15.051 -0.1155  0.0545  0.4302
   37GLN     BB 3350  16.857  15.720  14.691 -0.1721  0.1849 -0.1210
   37GLN    SC1 3351  16.504  15.651  14.535  0.1200 -0.1615  0.0371
   38ALA     BB 3352  16.825  16.048  14.612 -0.2029  0.4147 -0.1224
   38ALA    SC1 3353  17.081  16.010  14.534 -0.2824 -0.1236 -0.1587
   39LEU     BB 3354  16.587  16.154  14.451 -0.0575  0.1703  0.1204
   39LEU    SC1 3355  16.568  16.437  14.343  0.2827  0.0531 -0.1187
   40LYS     BB 3356  16.243  16.065  14.354 -0.0788 -0.2744  0.0695
   40LYS    SC1 3357  16.230  16.159  14.086 -0.2669 -0.0120  0.1026
   40LYS    SC2 3358  16.088  15.948  13.852  0.2372 -0.4552 -0.1264
   41ASP     BB 3359  15.982  16.031  14.477  0.0546 -0.2256  0.1880
   41ASP    SC1 3360  15.926  15.728  14.589 -0.1820  0.0130  0.2672
   42ASP     BB 3361  15.697  16.029  14.311 -0.0542 -0.1664  0.1838
   42ASP    SC1 3362  15.695  15.892  14.002  0.0038  0.1738  0.0175
   43ASP     BB 3363  15.476  15.998  14.519 -0.1962  0.0886  0.3801
   43ASP    SC1 3364  15.342  16.324  14.492 -0.0886 -0.2201  0.1973
   44ALA     BB 3365  15.590  15.886  14.848  0.2176 -0.0292  0.0468
   44ALA    SC1 3366  15.448  15.668  14.919 -0.2331  0.1593 -0.2365
   45GLU     BB 3367  15.850  15.965  14.994 -0.0777  0.0935 -0.1206
   45GLU    SC1 3368  15.904  15.763  15.343 -0.0697  0.3137 -0.2555
   46THR     BB 3369  15.701  16.285  15.109  0.2305 -0.1949 -0.1948
   46THR    SC1 3370  15.985  16.321  15.212  0.0579  0.0439  0.2248
   47GLY     BB 3371  15.418  16.346  15.280  0.0570 -0.0254  0.0602
   48LEU     BB 3372  15.354  16.514  15.444  0.0198  0.0110  0.0327
   48LEU    SC1 3373  15.523  16.507  15.766 -0.1317  0.2966  0.2577
   49THR     BB 3374  15.197  16.875  15.424  0.0455  0.1098 -0.1110
   49THR    SC1 3375  14.912  16.867  15.533  0.0717 -0.0263 -0.0505
   50ASP     BB 3376  15.202  16.950  15.134  0.0493  0.0783 -0.1384
   50ASP    SC1 3377  15.296  17.276  15.113 -0.0852 -0.1282 -0.0020
   51GLY     BB 3378  15.080  16.810  14.918 -0.0990 -0.0051  0.2268
   52GLU     BB 3379  14.987  16.500  15.074 -0.1712 -0.0994 -0.2518
   52GLU    SC1 3380  15.175  16.189  14.891  0.0808 -0.2052 -0.0568
   53GLU     BB 3381  14.651  16.586  15.012  0.2089  0.1266  0.1466
   53GLU    SC1 3382  14.367  16.368  15.209 -0.2304 -0.0933  0.2850
   54LYS     BB 3383  14.588  16.830  14.783  0.2646 -0.0555  0.2943
   54LYS    SC1 3384  14.731  17.090  14.817 -0.1409  0.1737 -0.0405
   54LYS    SC2 3385  14.832  17.378  14.973  0.0549 -0.1010  0.0704
   55GLU     BB 3386  14.533  16.696  14.454 -0.4093 -0.0435  0.3697
   55GLU    SC1 3387  14.252  16.971  14.413 -0.0695  0.0746 -0.1217
   56GLU     BB 3388  14.655  16.432  14.249 -0.0242  0.0289 -0.0418
   56GLU    SC1 3389  14.766  16.697  13.957 -0.0858 -0.1317 -0.1209
   57PRO     BB 3390  14.562  16.260  13.921  0.2576 -0.3196 -0.1276
   57PRO    SC1 3391  14.753  16.338  13.682 -0.2240  0.0399  0.1516
   58LYS     BB 3392  14.220  16.146  13.825 -0.1542 -0.5321 -0.0270
   58LYS    SC1 3393  14.274  15.809  13.805 -0.1876 -0.4570 -0.0003
   58LYS    SC2 3394  14.384  15.515  13.969  0.1024  0.1495 -0.0241
   59GLU     BB 3395  13.908  16.150  13.908 -0.1722 -0.0771 -0.4623
   59GLU    SC1 3396  13.692  16.059  14.204 -0.2758  0.1417 -0.3025
   60GLU     BB 3397  13.646  16.310  13.763 -0.2360  0.0585  0.1710
   60GLU    SC1 3398  13.842  16.623  13.645 -0.0494 -0.0758 -0.0737
   61GLU     BB 3399  13.368  16.154  13.791  0.4430  0.4894  0.0255
   61GLU    SC1 3400  13.119  16.479  13.836  0.0363  0.1946  0.1337
    1LYS     BB 3401  11.926   0.222  -1.541  0.0829  0.1124 -0.0209
    1LYS    SC1 3402  11.858   0.203  -1.838 -0.2513 -0.0184  0.1331
    1LYS    SC2 3403  11.731  -0.042  -1.961  0.3841 -0.0650 -0.1418
    2LYS     BB 3404  11.846   0.188  -1.228 -0.2062 -0.3549  0.0029
    2LYS    SC1 3405  11.648  -0.004  -1.103 -0.1140  0.0083  0.1274
    2LYS    SC2 3406  11.338  -0.090  -1.008 -0.2870 -0.4189  0.2060
    3CYS     BB 3407  12.054   0.383  -1.029  0.0349 -0.0207  0.1476
    3CYS    SC1 3408  11.906   0.273  -0.754 -0.5428  0.0923  0.0278
    4LEU     BB 3409  12.331   0.231  -0.857  0.1258 -0.0712  0.0953
    4LEU    SC1 3410  12.134  -0.074  -0.909 -0.1867  0.2112 -0.0383
    5PHE     BB 3411  12.543   0.330  -0.606 -0.5447  0.3202 -0.0503
    5PHE    SC1 3412  12.640  -0.013  -0.658 -0.0614 -0.2992 -0.0586
    5PHE    SC2 3413  12.835  -0.035  -0.936  0.0349 -0.2556  0.0047
    5PHE    SC3 3414  12.978  -0.049  -0.684 -0.0102  0.0628  0.0522
    6LYS     BB 3415  12.777   0.537  -0.576 -0.2855  0.0443 -0.1257
    6LYS    SC1 3416  12.820   0.632  -0.271 -0.1543 -0.2834 -0.1280
    6LYS    SC2 3417  12.768   0.413  -0.011  0.1490 -0.0664 -0.1921
    7LYS     BB 3418  12.940   0.819  -0.771  0.0626  0.1165 -0.0287
    7LYS    SC1 3419  12.909   1.107  -0.787 -0.2903  0.2347 -0.0829
    7LYS    SC2 3420  12.625   1.337  -0.863 -0.0680  0.1336 -0.0811
    8LYS     BB 3421  13.278   0.923  -0.797 -0.2772  0.1460 -0.1396
    8LYS    SC1 3422  13.328   1.114  -0.979 -0.3009 -0.0353 -0.0138
    8LYS    SC2 3423  13.237   1.297  -1.265  0.3375  0.2105 -0.3435
    9ASN     BB 3424  13.611   0.882  -0.657 -0.0103 -0.2521  0.2718
    9ASN    SC1 3425  13.566   0.975  -0.352 -0.1742  0.2632  0.0250
   10LYS     BB 3426  13.701   1.218  -0.730 -0.2891  0.1384  0.0472
   10LYS    SC1 3427  13.452   1.342  -0.613 -0.2339 -0.1082  0.0397
   10LYS    SC2 3428  13.279   1.591  -0.336 -0.1701  0.2454  0.1775
   11LYS     BB 3429  13.687   1.271  -1.088  0.0146 -0.1582 -0.0909
   11LYS    SC1 3430  13.856   1.548  -1.132  0.1215  0.0221 -0.1269
   11LYS    SC2 3431  13.763   1.902  -1.143  0.1448  0.4761 -0.0006
   12LYS     BB 3432  13.891   1.130  -1.336 -0.0323 -0.1249  0.3498
   12LYS    SC1 3433  13.608   0.994  -1.473 -0.1202  0.1271  0.3734
   12LYS    SC2 3434  13.505   0.651  -1.470 -0.1634 -0.3300 -0.1361
   13GLY     BB 3435  14.192   1.246  -1.429  0.3994  0.0687  0.3765
   14LYS     BB 3436  14.532   1.155  -1.417  0.0468 -0.4630 -0.0347
   14LYS    SC1 3437  14.559   1.369  -1.246 -0.0417  0.2068 -0.2238
   14LYS    SC2 3438  14.621   1.450  -0.922 -0.2525 -0.2068  0.2193
   15GLU     BB 3439  14.620   0.869  -1.539  0.0730 -0.0093 -0.1048
   15GLU    SC1 3440  14.871   0.726  -1.402  0.3035  0.2431 -0.1447
   16LYS     BB 3441  14.497   0.626  -1.738  0.1392 -0.0250 -0.5422
   16LYS    SC1 3442  14.351   0.392  -1.625 -0.1776 -0.0093 -0.0918
   16LYS    SC2 3443  14.414   0.260  -1.372 -0.3208 -0.4102 -0.0220
   17GLY     BB 3444  14.304   0.731  -1.971  0.2147 -0.1165  0.1652
   18GLY     BB 3445  14.174   0.520  -2.202 -0.2937  0.3344 -0.1211
   19LYS     BB 3446  13.843   0.393  -2.165 -0.0738 -0.1483  0.3382
   19LYS    SC1 3447  13.851   0.063  -2.179 -0.1685 -0.1866 -0.3407
   19LYS    SC2 3448  13.802  -0.252  -2.275  0.0305  0.1251  0.1006
   20ASN     BB 3449  13.557   0.485  -2.032  0.0996 -0.0936  0.2090
   20ASN    SC1 3450  13.416   0.281  -1.762  0.3220 -0.0148  0.1518
   21ALA     BB 3451  13.483   0.783  -1.991 -0.0641  0.2712 -0.1512
   21ALA    SC1 3452  13.652   0.874  -1.801  0.1344  0.1209 -0.2520
   22ILE     BB 3453  13.377   0.927  -2.232  0.0223 -0.2044  0.0266
   22ILE    SC1 3454  13.546   1.200  -2.118  0.0183 -0.1521 -0.0916
   23ASN     BB 3455  13.268   0.645  -2.404 -0.2662  0.0236 -0.0027
   23ASN    SC1 3456  13.531   0.542  -2.471 -0.0920  0.4835  0.0630
   24MET     BB 3457  12.959   0.561  -2.333 -0.1496  0.0557 -0.2865
   24MET    SC1 3458  13.113   0.301  -2.071 -0.2559 -0.1945  0.1934
   25LYS     BB 3459  12.797   0.876  -2.407 -0.2735 -0.0995  0.1174
   25LYS    SC1 3460  12.514   0.826  -2.529  0.2481  0.0614 -0.0968
   25LYS    SC2 3461  12.386   0.617  -2.779  0.2676  0.0460 -0.0601
   26ASP     BB 3462  12.959   1.096  -2.470 -0.1187  0.2058 -0.0336
   26ASP    SC1 3463  13.113   0.985  -2.722 -0.1770 -0.0830  0.0370
   27VAL     BB 3464  12.826   1.335  -2.518  0.0483 -0.1203 -0.0220
   27VAL    SC1 3465  12.535   1.309  -2.534  0.0079  0.2544  0.0148
   28LYS     BB 3466  12.818   1.633  -2.503 -0.1569  0.2036  0.1140
   28LYS    SC1 3467  12.661   1.698  -2.263 -0.1827 -0.3336  0.1093
   28LYS    SC2 3468  12.368   1.931  -2.160  0.2420  0.2233 -0.3824
   29ASP     BB 3469  13.042   1.894  -2.542 -0.0546  0.0592 -0.0012
   29ASP    SC1 3470  13.229   1.855  -2.250 -0.0763 -0.0012 -0.2662
   30LEU     BB 3471  13.026   2.153  -2.633  0.1065  0.0080 -0.2118
   30LEU    SC1 3472  13.323   2.092  -2.817 -0.1613  0.5451 -0.3788
   31GLY     BB 3473  13.049   2.477  -2.478  0.3501  0.2381  0.3292
   32LYS     BB 3474  13.100   2.818  -2.561  0.0798 -0.0019  0.2473
   32LYS    SC1 3475  13.022   3.013  -2.350 -0.2922  0.2726 -0.1287
   32LYS    SC2 3476  13.100   3.180  -2.044  0.4588 -0.2523 -0.1447
   33THR     BB 3477  13.300   2.946  -2.794  0.2515 -0.1853 -0.0518
   33THR    SC1 3478  13.399   3.161  -2.602 -0.2777 -0.0477  0.0815
   34MET     BB 3479  13.330   3.133  -3.030  0.0019  0.0635  0.1119
   34MET    SC1 3480  13.366   2.874  -3.329  0.3642 -0.1659 -0.3485
   35LYS     BB 3481  13.130   3.369  -3.206  0.0815  0.1495  0.0194
   35LYS    SC1 3482  13.373   3.643  -3.240  0.2192  0.1405  0.0204
   35LYS    SC2 3483  13.203   3.920  -3.138 -0.0942 -0.0796  0.0309
   36ASP     BB 3484  12.864   3.330  -3.087 -0.1713 -0.0601 -0.1269
   36ASP    SC1 3485  12.917   3.262  -2.757 -0.1612  0.0448 -0.0442
   37GLN     BB 3486  12.583   3.121  -3.026 -0.2106  0.1429 -0.1463
   37GLN    SC1 3487  12.800   2.818  -2.990 -0.0356  0.0192  0.2062
   38ALA     BB 3488  12.254   3.134  -2.808 -0.1493 -0.0784 -0.0030
   38ALA    SC1 3489  12.086   3.069  -3.009  0.0347  0.3729 -0.3190
   39LEU     BB 3490  12.054   3.016  -2.532  0.1560  0.0672  0.1340
   39LEU    SC1 3491  11.780   3.063  -2.792 -0.4077 -0.3071 -0.0332
   40LYS     BB 3492  12.222   2.997  -2.266 -0.1091  0.0021  0.5248
   40LYS    SC1 3493  11.999   3.135  -2.114 -0.1106  0.1571  0.2074
   40LYS    SC2 3494  11.907   3.063  -1.806 -0.0634  0.0298 -0.2412
   41ASP     BB 3495  12.220   2.729  -2.116 -0.1288 -0.1062 -0.0117
   41ASP    SC1 3496  11.869   2.692  -1.992 -0.2272  0.1582 -0.3130
   42ASP     BB 3497  12.476   2.527  -2.171  0.1517  0.1397  0.3380
   42ASP    SC1 3498  12.380   2.316  -2.387  0.3579 -0.1436  0.0835
   43ASP     BB 3499  12.733   2.603  -2.229  0.0198  0.1945 -0.1653
   43ASP    SC1 3500  12.873   2.491  -1.957 -0.1398 -0.1691 -0.0448
   44ALA     BB 3501  12.698   2.895  -2.079 -0.2332  0.0003  0.3188
   44ALA    SC1 3502  12.700   3.139  -2.194  0.0398 -0.0486  0.2134
   45GLU     BB 3503  12.876   2.897  -1.747  0.4630  0.0035 -0.0782
   45GLU    SC1 3504  12.949   3.188  -1.498  0.2880 -0.2898  0.1945
   46THR     BB 3505  12.934   2.687  -1.520  0.0579  0.0946 -0.2914
   46THR    SC1 3506  13.159   2.807  -1.353 -0.3739  0.3747  0.1129
   47GLY     BB 3507  12.797   2.419  -1.495 -0.0444  0.1336 -0.2309
   48LEU     BB 3508  12.493   2.432  -1.379  0.2162 -0.0794  0.0287
   48LEU    SC1 3509  12.499   2.271  -1.059  0.0327  0.4621 -0.1087
   49THR     BB 3510  12.471   2.696  -1.243 -0.1219  0.0185 -0.3045
   49THR    SC1 3511  12.562   2.935  -1.410  0.0791  0.3359  0.2348
   50ASP     BB 3512  12.477   2.805  -0.969 -0.2395  0.1212  0.2153
   50ASP    SC1 3513  12.445   3.128  -0.998 -0.1105 -0.0774  0.2102
   51GLY     BB 3514  12.745   2.858  -0.736  0.0584  0.1268  0.5531
   52GLU     BB 3515  13.080   2.934  -0.765 -0.0968 -0.1846  0.0491
   52GLU    SC1 3516  13.352   2.684  -0.976  0.0325 -0.1323  0.1341
   53GLU     BB 3517  13.188   3.212  -0.603 -0.1069 -0.1894 -0.3694
   53GLU    SC1 3518  13.373   3.515  -0.860 -0.0216  0.0020  0.2878
   54LYS     BB 3519  13.354   3.067  -0.312  0.3614  0.1032  0.2888
   54LYS    SC1 3520  13.497   2.919  -0.510  0.4558  0.0260  0.0545
   54LYS    SC2 3521  13.600   3.034  -0.775 -0.0388 -0.0099  0.1159
   55GLU     BB 3522  13.276   3.142  -0.034 -0.0491 -0.0206 -0.0402
   55GLU    SC1 3523  13.048   3.387   0.134 -0.0838 -0.0746  0.2431
   56GLU     BB 3524  13.447   2.990   0.216  0.0621  0.1660  0.1005
   56GLU    SC1 3525  13.626   2.725  -0.046 -0.0448  0.3399  0.0703
   57PRO     BB 3526  13.729   3.147   0.190  0.0194 -0.2974  0.2684
   57PRO    SC1 3527  13.712   3.241  -0.146  0.2695 -0.0919 -0.3683
   58LYS     BB 3528  13.984   3.286   0.351  0.3032  0.0321 -0.1005
   58LYS    SC1 3529  13.953   3.634   0.249  0.3622 -0.1763  0.1353
   58LYS    SC2 3530  14.144   3.864   0.007 -0.1375 -0.0789  0.0556
   59GLU     BB 3531  14.187   3.112   0.539 -0.0591 -0.4001 -0.0022
   59GLU    SC1 3532  14.009   3.309   0.877 -0.4815  0.3584  0.0142
   60GLU     BB 3533  14.516   3.020   0.522 -0.1260 -0.0897  0.1135
   60GLU    SC1 3534  14.816   3.192   0.468  0.1439  0.0507 -0.0514
   61GLU     BB 3535  14.653   2.746   0.644  0.2427 -0.1670  0.0470
   61GLU    SC1 3536  14.405   2.526   0.813  0.2049 -0.0366 -0.0240
    1LYS     BB 3537  15.633   5.739  17.431 -0.0330 -0.2046  0.1701
    1LYS    SC1 3538  15.796   5.520  17.326  0.2410  0.0457  0.0441
    1LYS    SC2 3539  16.072   5.309  17.391 -0.5879  0.1701  0.0107
    2LYS     BB 3540  15.507   6.016  17.300  0.0636 -0.2433  0.0784
    2LYS    SC1 3541  15.337   6.142  17.587  0.0152  0.0094  0.1016
    2LYS    SC2 3542  15.619   6.271  17.787  0.2228  0.5172  0.2504
    3CYS     BB 3543  15.666   5.979  17.011  0.0611 -0.1029  0.0975
    3CYS    SC1 3544  15.861   5.714  16.975 -0.3387  0.1589  0.0883
    4LEU     BB 3545  15.787   6.194  16.832 -0.3029 -0.0511  0.0476
    4LEU    SC1 3546  16.083   6.006  16.865  0.0046 -0.1086 -0.1535
    5PHE     BB 3547  15.611   6.441  16.647 -0.1661  0.0431 -0.0715
    5PHE    SC1 3548  15.816   6.405  16.413 -0.0627 -0.2661  0.2735
    5PHE    SC2 3549  15.940   6.089  16.393  0.6148 -0.0033 -0.0071
    5PHE    SC3 3550  16.115   6.282  16.519  0.1527  0.2438  0.2868
    6LYS     BB 3551  15.258   6.407  16.561  0.0940 -0.1915  0.1349
    6LYS    SC1 3552  15.382   6.372  16.291 -0.1320 -0.0528  0.0492
    6LYS    SC2 3553  15.559   6.631  16.118  0.3958  0.2329 -0.0043
    7LYS     BB 3554  14.982   6.603  16.514 -0.0624  0.0194 -0.0001
    7LYS    SC1 3555  14.845   6.396  16.688 -0.2746 -0.0928 -0.1236
    7LYS    SC2 3556  14.948   6.114  16.781  0.2924 -0.1149  0.1167
    8LYS     BB 3557  15.071   6.708  16.186  0.2443  0.1274 -0.0906
    8LYS    SC1 3558  14.974   6.998  16.288 -0.1202  0.3714  0.0934
    8LYS    SC2 3559  14.715   7.062  16.502 -0.4041  0.2464  0.1434
    9ASN     BB 3560  14.935   6.712  15.857  0.1537 -0.2448  0.0487
    9ASN    SC1 3561  15.234   6.794  15.782 -0.4802 -0.0764 -0.1767
   10LYS     BB 3562  14.690   6.630  15.749 -0.1147  0.0836 -0.0295
   10LYS    SC1 3563  14.642   6.586  15.463  0.0758 -0.0692  0.2343
   10LYS    SC2 3564  14.435   6.435  15.223  0.3329  0.1541 -0.2648
   11LYS     BB 3565  14.438   6.864  15.744  0.0558  0.1079 -0.1511
   11LYS    SC1 3566  14.648   7.050  15.647  0.1779 -0.4025  0.0379
   11LYS    SC2 3567  14.908   6.941  15.412 -0.3406  0.1187 -0.3037
   12LYS     BB 3568  14.167   6.926  15.858 -0.1449  0.1824 -0.0846
   12LYS    SC1 3569  14.177   7.227  16.020 -0.0139 -0.0770  0.1168
   12LYS    SC2 3570  14.278   7.580  16.039 -0.0348  0.2080  0.3644
   13GLY     BB 3571  13.913   6.665  15.986 -0.0399 -0.0396 -0.0954
   14LYS     BB 3572  13.691   6.737  15.793 -0.0177 -0.2205 -0.2085
   14LYS    SC1 3573  13.480   6.873  15.954  0.0687 -0.3404  0.2934
   14LYS    SC2 3574  13.298   7.217  16.049  0.0643 -0.1232  0.3405
   15GLU     BB 3575  13.577   6.492  15.595  0.2138 -0.1890  0.0251
   15GLU    SC1 3576  13.988   6.461  15.515  0.1486 -0.2475  0.1871
   16LYS     BB 3577  13.564   6.625  15.279 -0.0957  0.1606 -0.2397
   16LYS    SC1 3578  13.306   6.621  15.124  0.1188 -0.2526 -0.2531
   16LYS    SC2 3579  13.015   6.565  14.981  0.1519 -0.0586 -0.1485
   17GLY     BB 3580  13.786   6.782  15.029  0.5742 -0.2562 -0.1312
   18GLY     BB 3581  13.655   7.115  15.074 -0.4138  0.1723  0.1991
   19LYS     BB 3582  13.629   7.293  14.860 -0.5682  0.1167 -0.0418
   19LYS    SC1 3583  13.546   7.581  15.055  0.2658  0.2877  0.2374
   19LYS    SC2 3584  13.403   7.957  14.971 -0.0234  0.2454  0.0500
   20ASN     BB 3585  13.523   7.227  14.475 -0.1928  0.2548  0.1556
   20ASN    SC1 3586  13.242   7.309  14.677  0.3603  0.0616 -0.0375
   21ALA     BB 3587  13.485   7.486  14.238 -0.0205 -0.1956  0.1641
   21ALA    SC1 3588  13.747   7.525  14.184 -0.0204 -0.0532  0.2610
   22ILE     BB 3589  13.298   7.393  13.981 -0.1765 -0.1842 -0.0436
   22ILE    SC1 3590  13.176   7.655  13.800 -0.2902 -0.0728  0.1902
   23ASN     BB 3591  13.307   7.070  13.948  0.1730 -0.0195  0.0374
   23ASN    SC1 3592  13.011   7.014  13.839  0.0264 -0.0055 -0.1359
   24MET     BB 3593  13.525   6.874  13.836  0.0643  0.2757  0.0811
   24MET    SC1 3594  13.814   6.921  14.118 -0.0270  0.1283  0.2041
   25LYS     BB 3595  13.552   6.610  13.697 -0.2386  0.1566  0.0277
   25LYS    SC1 3596  13.832   6.474  13.851 -0.0266 -0.1398 -0.6557
   25LYS    SC2 3597  14.031   6.170  13.836  0.1477  0.3907  0.0662
   26ASP     BB 3598  13.439   6.296  13.680 -0.1702  0.1505  0.0332
   26ASP    SC1 3599  13.617   6.067  13.876  0.1287  0.0390 -0.4459
   27VAL     BB 3600  13.139   6.210  13.753 -0.0679 -0.2402 -0.0767
   27VAL    SC1 3601  12.992   6.119  13.989  0.1353  0.2441  0.2511
   28LYS     BB 3602  13.071   6.236  13.384  0.1111  0.2440 -0.2160
   28LYS    SC1 3603  13.261   6.004  13.237 -0.3026 -0.0572 -0.0574
   28LYS    SC2 3604  13.511   5.763  13.095 -0.0545 -0.2351 -0.6023
   29ASP     BB 3605  12.957   6.431  13.171  0.1409  0.0007  0.2273
   29ASP    SC1 3606  12.716   6.628  13.321 -0.2047 -0.0197 -0.3219
   30LEU     BB 3607  12.992   6.674  12.957 -0.3754 -0.3839  0.1024
   30LEU    SC1 3608  13.210   6.524  12.761  0.1664  0.0363  0.0179
   31GLY     BB 3609  12.703   6.885  12.973 -0.2222  0.5202 -0.1059
   32LYS     BB 3610  12.446   6.660  12.853  0.0567 -0.1847 -0.0896
   32LYS    SC1 3611  12.479   6.600  12.565 -0.0822 -0.0101  0.0167
   32LYS    SC2 3612  12.494   6.677  12.229 -0.0004 -0.3122  0.0778
   33THR     BB 3613  12.397   6.381  13.043  0.2113  0.0223  0.1244
   33THR    SC1 3614  12.237   6.217  12.841  0.5374 -0.1655  0.0111
   34MET     BB 3615  12.165   6.356  13.278 -0.0472  0.1645 -0.1243
   34MET    SC1 3616  12.334   6.454  13.656  0.0331 -0.1966 -0.1043
   35LYS     BB 3617  11.969   6.565  13.304 -0.0561  0.0387  0.1302
   35LYS    SC1 3618  11.899   6.758  13.530 -0.0083  0.1945 -0.0697
   35LYS    SC2 3619  12.099   6.905  13.706 -0.1215 -0.3607 -0.0860
   36ASP     BB 3620  11.821   6.832  13.096 -0.1579  0.0322 -0.0496
   36ASP    SC1 3621  12.074   6.987  12.937  0.0244 -0.1132 -0.0345
   37GLN     BB 3622  11.524   6.862  12.944 -0.1391  0.0494  0.2461
   37GLN    SC1 3623  11.602   6.572  12.703  0.1349  0.1228 -0.1950
   38ALA     BB 3624  11.210   6.825  13.066  0.0656  0.1424  0.2673
   38ALA    SC1 3625  10.995   6.669  13.022  0.2420  0.0103 -0.1825
   39LEU     BB 3626  11.195   6.811  13.409  0.2141  0.0864  0.0706
   39LEU    SC1 3627  10.828   6.807  13.396 -0.5474  0.1309  0.2570
   40LYS     BB 3628  11.442   6.984  13.479  0.3685  0.1455 -0.0320
   40LYS    SC1 3629  11.451   7.169  13.194 -0.1159 -0.2831 -0.0373
   40LYS    SC2 3630  11.687   7.309  12.957 -0.0031 -0.0409 -0.1306
   41ASP     BB 3631  11.537   6.933  13.793 -0.1920 -0.0330  0.1294
   41ASP    SC1 3632  11.782   7.186  13.810  0.1725 -0.2695  0.2250
   42ASP     BB 3633  11.382   6.959  14.087 -0.0315 -0.1889  0.2149
   42ASP    SC1 3634  11.304   6.680  14.297 -0.0177 -0.0961  0.1706
   43ASP     BB 3635  11.169   7.237  14.089 -0.0120 -0.0314  0.2147
   43ASP    SC1 3636  11.063   7.156  13.749  0.2283  0.4597 -0.2086
   44ALA     BB 3637  10.997   7.346  14.380 -0.4584 -0.0960  0.1738
   44ALA    SC1 3638  11.172   7.402  14.578 -0.3252  0.1964 -0.0201
   45GLU     BB 3639  10.660   7.338  14.500  0.1518 -0.2206 -0.1184
   45GLU    SC1 3640  10.426   7.301  14.213  0.1456  0.2552  0.1267
   46THR     BB 3641  10.719   7.591  14.697  0.0179  0.1499  0.0948
   46THR    SC1 3642  10.868   7.822  14.565 -0.3409  0.1951 -0.2506
   47GLY     BB 3643  10.659   7.532  14.989  0.0061 -0.1934 -0.0001
   48LEU     BB 3644  10.667   7.226  15.049  0.0289  0.2255 -0.1558
   48LEU    SC1 3645  10.909   7.138  14.773  0.1218 -0.0857 -0.2662
   49THR     BB 3646  10.493   7.124  15.280 -0.1164  0.3329  0.0587
   49THR    SC1 3647  10.406   6.839  15.217 -0.2561  0.3619  0.1159
   50ASP     BB 3648  10.315   7.309  15.405  0.3781  0.1959  0.3319
   50ASP    SC1 3649  10.481   7.606  15.404  0.4018  0.0401  0.1070
   51GLY     BB 3650  10.231   7.370  15.665 -0.0924  0.0034 -0.2627
   52GLU     BB 3651  10.209   7.219  15.904  0.0147  0.0964 -0.0024
   52GLU    SC1 3652  10.547   7.257  16.139  0.1950 -0.0866  0.1156
   53GLU     BB 3653   9.912   7.112  15.851  0.2273 -0.0400  0.0282
   53GLU    SC1 3654   9.656   6.831  15.976 -0.0115  0.0592  0.1220
   54LYS     BB 3655   9.687   7.264  15.756 -0.2995 -0.2803  0.1740
   54LYS    SC1 3656   9.789   7.413  15.470  0.1020 -0.1677 -0.0130
   54LYS    SC2 3657   9.910   7.459  15.196 -0.3502  0.1137 -0.1550
   55GLU     BB 3658   9.386   7.206  15.836  0.0070  0.0749 -0.0065
   55GLU    SC1 3659   9.166   7.450  15.592  0.0417 -0.0993  0.1381
   56GLU     BB 3660   9.242   7.165  16.095 -0.0051  0.3197  0.1222
   56GLU    SC1 3661   9.022   6.913  16.168 -0.1639 -0.4599 -0.3394
   57PRO     BB 3662   9.199   7.245  16.426 -0.2393  0.3722  0.0695
   57PRO    SC1 3663   8.858   7.249  16.518 -0.0417  0.0803  0.3106
   58LYS     BB 3664   9.349   7.451  16.646 -0.1786  0.0322  0.0945
   58LYS    SC1 3665   9.273   7.752  16.560 -0.0759 -0.1478 -0.0573
   58LYS    SC2 3666   8.933   7.704  16.548  0.1697 -0.2587 -0.1711
   59GLU     BB 3667   9.455   7.360  16.900  0.0647  0.0768 -0.0138
   59GLU    SC1 3668   9.321   7.181  17.242  0.3233 -0.1784  0.2439
   60GLU     BB 3669   9.741   7.601  16.926  0.1363 -0.0309 -0.4150
   60GLU    SC1 3670   9.763   7.723  16.572  0.0160 -0.1439 -0.0567
   61GLU     BB 3671  10.003   7.466  17.050  0.2809 -0.0448 -0.0402
   61GLU    SC1 3672  10.154   7.678  17.271  0.1112  0.1442  0.1472
    1LYS     BB 3673  16.731  11.979  27.199  0.1475  0.0547  0.0105
    1LYS    SC1 3674  16.524  11.760  27.121 -0.2817 -0.4717  0.0101
    1LYS    SC2 3675  16.227  11.640  26.985  0.1115 -0.1528  0.1763
    2LYS     BB 3676  16.929  11.976  26.969  0.2774  0.0680 -0.1055
    2LYS    SC1 3677  16.879  11.953  26.687 -0.2861  0.1422 -0.2972
    2LYS    SC2 3678  16.861  11.803  26.367  0.0520 -0.2461  0.1868
    3CYS     BB 3679  17.154  12.199  26.939 -0.0370  0.1146 -0.1236
    3CYS    SC1 3680  17.459  12.174  27.076  0.3341  0.3030 -0.1713
    4LEU     BB 3681  17.229  12.514  26.920  0.2026  0.2443  0.1305
    4LEU    SC1 3682  17.539  12.492  26.745  0.0475 -0.2401  0.1350
    5PHE     BB 3683  17.141  12.796  26.802  0.0386 -0.0184  0.2450
    5PHE    SC1 3684  17.405  12.918  26.881  0.1383  0.1567 -0.1288
    5PHE    SC2 3685  17.722  12.812  26.939  0.0548 -0.1121 -0.1513
    5PHE    SC3 3686  17.582  12.916  27.170  0.1795  0.0673 -0.1545
    6LYS     BB 3687  16.993  13.077  26.845  0.2227 -0.0368 -0.0347
    6LYS    SC1 3688  17.136  13.175  26.585  0.0138 -0.0728  0.3840
    6LYS    SC2 3689  17.247  13.228  26.280  0.0319 -0.2048 -0.0080
    7LYS     BB 3690  16.705  13.177  26.677 -0.0672  0.3755  0.1405
    7LYS    SC1 3691  16.591  12.923  26.573  0.1631 -0.0447 -0.1100
    7LYS    SC2 3692  16.509  12.598  26.625 -0.1038  0.0988 -0.3376
    8LYS     BB 3693  16.445  13.263  26.860 -0.0916  0.4289  0.1401
    8LYS    SC1 3694  16.342  13.009  26.966  0.0603 -0.1529  0.0377
    8LYS    SC2 3695  16.284  12.885  27.266  0.0422  0.1210  0.4508
    9ASN     BB 3696  16.547  13.408  27.063 -0.1536  0.0388 -0.4241
    9ASN    SC1 3697  16.861  13.547  26.988 -0.0160 -0.0418 -0.0498
   10LYS     BB 3698  16.339  13.673  27.041 -0.1197  0.1772 -0.2759
   10LYS    SC1 3699  16.103  13.546  26.926  0.0281  0.3567  0.1608
   10LYS    SC2 3700  15.977  13.414  26.629  0.1326  0.0400  0.1904
   11LYS     BB 3701  16.462  13.934  26.921 -0.3369  0.1477 -0.2826
   11LYS    SC1 3702  16.192  14.084  26.811 -0.1093  0.0468  0.0140
   11LYS    SC2 3703  16.073  14.426  26.773 -0.2840 -0.2782  0.4056
   12LYS     BB 3704  16.740  13.992  26.785 -0.2517 -0.2577  0.4196
   12LYS    SC1 3705  16.685  14.146  26.522  0.0493  0.1255 -0.5090
   12LYS    SC2 3706  16.808  14.444  26.465 -0.0125 -0.1442 -0.2034
   13GLY     BB 3707  16.949  14.040  27.024 -0.1358  0.1828 -0.1825
   14LYS     BB 3708  17.056  14.409  27.019 -0.1261  0.1690 -0.2202
   14LYS    SC1 3709  17.181  14.265  27.285  0.1797 -0.1423 -0.1094
   14LYS    SC2 3710  16.999  14.226  27.634 -0.2458  0.0746  0.3390
   15GLU     BB 3711  16.842  14.602  26.898 -0.2382  0.0661 -0.1861
   15GLU    SC1 3712  16.500  14.454  26.953 -0.0110 -0.0983 -0.2015
   16LYS     BB 3713  16.910  14.909  27.054  0.1331  0.0823  0.0461
   16LYS    SC1 3714  16.864  15.210  26.887 -0.0995 -0.1131 -0.1113
   16LYS    SC2 3715  16.569  15.266  26.702  0.0814  0.1506 -0.2355
   17GLY     BB 3716  17.129  14.896  27.284  0.0909  0.1301 -0.3585
   18GLY     BB 3717  17.369  15.055  27.365  0.1150 -0.0678 -0.0844
   19LYS     BB 3718  17.514  15.093  27.668 -0.0683  0.3788 -0.1648
   19LYS    SC1 3719  17.637  15.397  27.641  0.1767  0.0411  0.0619
   19LYS    SC2 3720  17.648  15.737  27.759  0.2866 -0.0609 -0.6915
   20ASN     BB 3721  17.694  14.949  27.897  0.1279 -0.4142  0.1993
   20ASN    SC1 3722  17.427  14.702  27.936  0.0664 -0.2513 -0.1064
   21ALA     BB 3723  18.039  14.988  27.929 -0.4197 -0.1011  0.1015
   21ALA    SC1 3724  18.162  14.814  28.095  0.5962  0.0236 -0.4440
   22ILE     BB 3725  18.126  15.315  27.978 -0.1423 -0.0061 -0.0567
   22ILE    SC1 3726  17.985  15.413  28.273 -0.0898  0.0913 -0.0635
   23ASN     BB 3727  18.384  15.341  27.789 -0.2891  0.2881  0.0895
   23ASN    SC1 3728  18.335  15.507  27.481 -0.1669  0.0261 -0.0250
   24MET     BB 3729  18.441  15.091  27.666  0.1402 -0.4233  0.1023
   24MET    SC1 3730  18.716  14.918  27.823  0.1092  0.2053 -0.1426
   25LYS     BB 3731  18.549  15.005  27.350  0.0160  0.2285  0.1937
   25LYS    SC1 3732  18.500  14.708  27.377  0.1351  0.1486  0.2449
   25LYS    SC2 3733  18.708  14.466  27.233  0.3981 -0.0230 -0.1708
   26ASP     BB 3734  18.819  15.107  27.190 -0.0051  0.2205 -0.0169
   26ASP    SC1 3735  18.997  14.775  27.344 -0.0213  0.2753  0.2114
   27VAL     BB 3736  18.825  15.203  26.877 -0.0135  0.4394  0.0560
   27VAL    SC1 3737  18.535  15.175  26.852  0.0279 -0.0234  0.0078
   28LYS     BB 3738  18.897  14.927  26.695  0.1326  0.1252  0.4048
   28LYS    SC1 3739  19.196  14.865  26.780 -0.0344  0.1338  0.0375
   28LYS    SC2 3740  19.497  14.847  26.761  0.0017  0.2699  0.1517
   29ASP     BB 3741  18.778  14.649  26.762  0.5221  0.0233  0.0358
   29ASP    SC1 3742  18.518  14.744  26.934 -0.2334 -0.0693 -0.1132
   30LEU     BB 3743  18.714  14.359  26.635 -0.2525 -0.1082 -0.0224
   30LEU    SC1 3744  18.991  14.300  26.881  0.1147  0.0351  0.0778
   31GLY     BB 3745  18.854  14.288  26.361  0.0682 -0.1375 -0.0878
   32LYS     BB 3746  18.658  14.408  26.068  0.1634  0.1022 -0.2335
   32LYS    SC1 3747  18.942  14.404  25.930  0.2152 -0.0435  0.1054
   32LYS    SC2 3748  19.257  14.373  26.063 -0.3482  0.2781  0.0680
   33THR     BB 3749  18.333  14.449  25.949 -0.0075 -0.1504  0.1307
   33THR    SC1 3750  18.384  14.281  25.700  0.1723 -0.0598  0.1044
   34MET     BB 3751  18.385  14.730  25.768  0.2332  0.0102  0.1589
   34MET    SC1 3752  18.362  14.913  26.113  0.1101  0.1273 -0.0748
   35LYS     BB 3753  18.047  14.779  25.658 -0.1491  0.0543  0.0966
   35LYS    SC1 3754  18.078  14.955  25.445 -0.5339 -0.0281 -0.0236
   35LYS    SC2 3755  17.884  15.190  25.440  0.0811  0.1036  0.1804
   36ASP     BB 3756  17.867  14.516  25.618 -0.0662  0.0779  0.1669
   36ASP    SC1 3757  17.895  14.254  25.807  0.0414  0.1092  0.0404
   37GLN     BB 3758  17.810  14.490  25.293 -0.1474 -0.0569  0.1775
   37GLN    SC1 3759  17.627  14.834  25.272  0.0036 -0.3968 -0.1954
   38ALA     BB 3760  17.967  14.583  24.999  0.3902 -0.1294  0.0972
   38ALA    SC1 3761  18.021  14.828  25.099 -0.1105 -0.0210  0.1271
   39LEU     BB 3762  17.847  14.702  24.704 -0.1700 -0.2597 -0.1048
   39LEU    SC1 3763  18.070  14.658  24.438 -0.1129 -0.1610 -0.1815
   40LYS     BB 3764  17.592  14.711  24.577  0.3786 -0.4178 -0.0383
   40LYS    SC1 3765  17.607  14.912  24.345 -0.1121  0.2914  0.0192
   40LYS    SC2 3766  17.670  15.276  24.300 -0.3525 -0.0283  0.2806
   41ASP     BB 3767  17.332  14.604  24.746  0.1427  0.0548  0.2505
   41ASP    SC1 3768  17.071  14.774  24.610 -0.2396  0.0137 -0.1697
   42ASP     BB 3769  17.264  14.324  24.731  0.0821 -0.0319  0.0979
   42ASP    SC1 3770  17.388  14.248  24.417 -0.0557 -0.0321 -0.1605
   43ASP     BB 3771  17.090  14.086  24.856  0.2472  0.0464 -0.2913
   43ASP    SC1 3772  17.295  14.000  25.091 -0.3246  0.0850 -0.1356
   44ALA     BB 3773  16.951  13.976  24.578  0.0421  0.0171  0.2120
   44ALA    SC1 3774  17.087  13.765  24.678 -0.5055 -0.3412  0.2487
   45GLU     BB 3775  16.647  13.997  24.562  0.1618 -0.0574 -0.2380
   45GLU    SC1 3776  16.495  13.898  24.240  0.1059 -0.0342  0.0172
   46THR     BB 3777  16.569  14.315  24.593 -0.2000 -0.2680 -0.1403
   46THR    SC1 3778  16.857  14.406  24.548 -0.1391 -0.4186 -0.0605
   47GLY     BB 3779  16.337  14.383  24.866 -0.0459 -0.0883  0.0861
   48LEU     BB 3780  16.052  14.382  24.784  0.1885 -0.1051 -0.1309
   48LEU    SC1 3781  15.818  14.214  24.964  0.2437 -0.1356  0.2238
   49THR     BB 3782  15.865  14.484  24.544 -0.2240  0.0148  0.1240
   49THR    SC1 3783  15.587  14.451  24.665 -0.3352  0.2816 -0.0507
   50ASP     BB 3784  15.940  14.682  24.317  0.3697 -0.1233 -0.3289
   50ASP    SC1 3785  16.271  14.666  24.412  0.2785 -0.2767  0.2077
   51GLY     BB 3786  16.000  15.030  24.331 -0.1345  0.0572  0.0588
   52GLU     BB 3787  15.825  15.283  24.173 -0.1862 -0.0270  0.3896
   52GLU    SC1 3788  15.734  15.354  24.522  0.0284  0.0743 -0.1243
   53GLU     BB 3789  15.643  15.215  23.889 -0.0450 -0.2016  0.0235
   53GLU    SC1 3790  15.774  14.843  23.873  0.1360 -0.0119  0.2424
   54LYS     BB 3791  15.779  15.357  23.593  0.3708  0.2759 -0.2875
   54LYS    SC1 3792  15.702  15.207  23.276  0.1029  0.0390  0.0688
   54LYS    SC2 3793  15.420  15.146  23.093  0.0841 -0.3835  0.4282
   55GLU     BB 3794  16.041  15.548  23.520 -0.0563 -0.1901  0.1127
   55GLU    SC1 3795  16.014  15.859  23.738  0.0736 -0.0030  0.0632
   56GLU     BB 3796  15.957  15.647  23.228  0.0319  0.3099  0.1037
   56GLU    SC1 3797  15.574  15.618  23.061  0.0093  0.1431  0.1517
   57PRO     BB 3798  16.080  15.663  22.950  0.0086 -0.1366  0.5636
   57PRO    SC1 3799  16.130  15.940  22.808 -0.3592 -0.3804  0.0828
   58LYS     BB 3800  16.420  15.613  22.918  0.0041  0.1360  0.2265
   58LYS    SC1 3801  16.596  15.707  22.645 -0.5183  0.3973 -0.1123
   58LYS    SC2 3802  16.851  15.640  22.403 -0.0320 -0.5063  0.0413
   59GLU     BB 3803  16.413  15.356  22.856  0.1035  0.2533 -0.0471
   59GLU    SC1 3804  16.237  15.145  23.122  0.2306 -0.4512  0.1810
   60GLU     BB 3805  16.615  15.242  22.611 -0.0501 -0.0355 -0.1195
   60GLU    SC1 3806  16.993  15.086  22.666  0.0080 -0.3524 -0.0447
   61GLU     BB 3807  16.534  15.173  22.328 -0.1315 -0.2152  0.0801
   61GLU    SC1 3808  16.491  15.488  22.094 -0.2454  0.1563 -0.0696
    1LYS     BB 3809  15.207  14.558  14.980 -0.2139 -0.1462  0.1767
    1LYS    SC1 3810  15.137  14.902  14.923  0.1397  0.4499  0.0852
    1LYS    SC2 3811  15.246  15.199  14.929  0.1709  0.0739  0.4462
    2LYS     BB 3812  14.919  14.362  15.009 -0.0783  0.1541  0.0929
    2LYS    SC1 3813  14.688  14.269  14.768 -0.0065  0.0946 -0.2302
    2LYS    SC2 3814  14.363  14.337  14.557  0.0530  0.1562 -0.0093
    3CYS     BB 3815  14.704  14.520  15.182 -0.2121 -0.0168 -0.2060
    3CYS    SC1 3816  14.855  14.774  15.232 -0.4003 -0.4613  0.4131
    4LEU     BB 3817  14.680  14.386  15.494 -0.1709  0.0976 -0.1416
    4LEU    SC1 3818  14.367  14.269  15.402  0.3966  0.0642 -0.5170
    5PHE     BB 3819  14.892  14.317  15.731 -0.0153  0.0804  0.0962
    5PHE    SC1 3820  14.780  14.535  15.924 -0.1607 -0.0199  0.0916
    5PHE    SC2 3821  14.567  14.799  15.904  0.2132  0.2829 -0.0212
    5PHE    SC3 3822  14.838  14.864  15.985  0.4202 -0.0033 -0.4454
    6LYS     BB 3823  14.879  14.017  15.847  0.3868 -0.1134 -0.0698
    6LYS    SC1 3824  14.592  14.096  15.968  0.1211  0.1136  0.0610
    6LYS    SC2 3825  14.244  14.018  16.027 -0.0088  0.1175 -0.0462
    7LYS     BB 3826  15.060  14.033  16.115  0.0908  0.0903  0.1553
    7LYS    SC1 3827  15.122  13.771  16.265 -0.0411 -0.0421 -0.2465
    7LYS    SC2 3828  15.011  13.528  16.515 -0.0326  0.2235 -0.2089
    8LYS     BB 3829  15.178  14.311  16.272  0.0276  0.1320  0.1430
    8LYS    SC1 3830  15.331  14.125  16.488 -0.1650  0.1736 -0.0450
    8LYS    SC2 3831  15.650  14.108  16.578  0.1320 -0.1084 -0.1987
    9ASN     BB 3832  15.429  14.508  16.237 -0.0366 -0.0773  0.1994
    9ASN    SC1 3833  15.707  14.360  16.248  0.0016  0.0042  0.0708
   10LYS     BB 3834  15.574  14.818  16.349 -0.0798 -0.2215  0.1955
   10LYS    SC1 3835  15.892  14.743  16.224 -0.1589 -0.0666  0.2781
   10LYS    SC2 3836  16.050  14.592  15.970  0.3949  0.2230 -0.2202
   11LYS     BB 3837  15.486  15.081  16.517  0.3694  0.0569  0.0663
   11LYS    SC1 3838  15.209  15.046  16.624 -0.3804 -0.3609  0.0105
   11LYS    SC2 3839  15.070  14.838  16.837 -0.0152  0.1709 -0.2781
   12LYS     BB 3840  15.700  15.278  16.617  0.1186  0.1358  0.1799
   12LYS    SC1 3841  15.929  15.316  16.423  0.1684  0.1780  0.1868
   12LYS    SC2 3842  16.033  15.127  16.153  0.0859  0.1233 -0.1609
   13GLY     BB 3843  15.637  15.471  16.945 -0.1646  0.6324  0.0586
   14LYS     BB 3844  15.536  15.758  16.955  0.0192 -0.0165  0.5325
   14LYS    SC1 3845  15.597  15.760  16.609 -0.0967  0.1670 -0.3071
   14LYS    SC2 3846  15.380  15.676  16.326  0.0245 -0.1543 -0.0752
   15GLU     BB 3847  15.522  15.772  17.275  0.1078 -0.0128  0.1495
   15GLU    SC1 3848  15.911  15.727  17.253  0.2456  0.1141  0.3405
   16LYS     BB 3849  15.504  16.076  17.363 -0.0661  0.1668  0.2510
   16LYS    SC1 3850  15.698  16.006  17.625 -0.0463  0.0718  0.0537
   16LYS    SC2 3851  15.783  15.988  17.980  0.2895 -0.3091 -0.0598
   17GLY     BB 3852  15.390  16.286  17.114  0.2973 -0.6088 -0.2332
   18GLY     BB 3853  15.646  16.507  17.094  0.3161  0.1262  0.3766
   19LYS     BB 3854  15.607  16.849  17.115  0.0649  0.0267 -0.2744
   19LYS    SC1 3855  15.329  16.860  17.223  0.0366  0.0913 -0.1500
   19LYS    SC2 3856  15.129  16.618  17.283  0.3624  0.0295 -0.0896
   20ASN     BB 3857  15.811  17.042  17.048 -0.0054  0.3075 -0.0814
   20ASN    SC1 3858  15.597  17.212  16.814 -0.1786  0.0843  0.0695
   21ALA     BB 3859  16.139  16.923  17.021 -0.1591 -0.1872  0.2274
   21ALA    SC1 3860  16.210  17.035  16.786 -0.5853 -0.3950 -0.0122
   22ILE     BB 3861  16.306  16.689  17.149 -0.0000 -0.0964 -0.1213
   22ILE    SC1 3862  16.523  16.833  16.929 -0.3192 -0.0886 -0.4389
   23ASN     BB 3863  16.429  16.950  17.349 -0.2441  0.0118  0.1649
   23ASN    SC1 3864  16.716  16.777  17.383  0.0144 -0.0903 -0.3779
   24MET     BB 3865  16.507  17.230  17.206  0.1025  0.0397 -0.0925
   24MET    SC1 3866  16.754  17.219  16.932  0.0721  0.2293  0.1611
   25LYS     BB 3867  16.329  17.485  17.183 -0.4153 -0.1985  0.3634
   25LYS    SC1 3868  16.087  17.365  17.309 -0.1375 -0.1315 -0.3770
   25LYS    SC2 3869  15.796  17.272  17.440 -0.0384  0.0189 -0.1053
   26ASP     BB 3870  16.486  17.738  17.196 -0.0191 -0.0206  0.2833
   26ASP    SC1 3871  16.826  17.641  17.165 -0.4526  0.2945  0.0804
   27VAL     BB 3872  16.516  17.887  16.867  0.0920  0.2060  0.1935
   27VAL    SC1 3873  16.742  18.070  16.893  0.2717  0.0022  0.0983
   28LYS     BB 3874  16.558  17.613  16.724 -0.1307 -0.0162  0.0287
   28LYS    SC1 3875  16.873  17.607  16.713 -0.1690  0.2986 -0.2010
   28LYS    SC2 3876  17.083  17.525  16.496 -0.0991  0.2030  0.2978
   29ASP     BB 3877  16.501  17.599  16.432 -0.1313 -0.2240  0.3429
   29ASP    SC1 3878  16.380  17.892  16.296  0.0262  0.2760  0.1924
   30LEU     BB 3879  16.682  17.539  16.172  0.1455  0.0018  0.0501
   30LEU    SC1 3880  16.663  17.174  16.064  0.1191  0.2900  0.2374
   31GLY     BB 3881  16.468  17.562  15.916 -0.3331 -0.1893  0.2373
   32LYS     BB 3882  16.164  17.499  16.102  0.2583 -0.0282  0.1801
   32LYS    SC1 3883  16.203  17.189  15.975  0.0189 -0.2036 -0.2036
   32LYS    SC2 3884  16.030  17.065  15.813  0.1490 -0.1439 -0.1741
   33THR     BB 3885  15.921  17.670  16.171 -0.0482  0.0322 -0.0965
   33THR    SC1 3886  15.726  17.544  16.368  0.1184  0.0039  0.0528
   34MET     BB 3887  15.905  18.020  16.290  0.3065  0.1142  0.0052
   34MET    SC1 3888  16.121  18.344  16.239 -0.0123  0.2737 -0.0507
   35LYS     BB 3889  15.748  18.165  16.012 -0.1278  0.1052 -0.0312
   35LYS    SC1 3890  15.577  17.900  15.909 -0.1646 -0.2643 -0.0541
   35LYS    SC2 3891  15.674  17.735  15.621 -0.0525  0.0093 -0.1197
   36ASP     BB 3892  15.572  18.370  16.128  0.1376 -0.1962 -0.0355
   36ASP    SC1 3893  15.651  18.366  16.488 -0.2414  0.0115 -0.1936
   37GLN     BB 3894  15.285  18.265  16.081  0.1942 -0.0884  0.0581
   37GLN    SC1 3895  15.032  18.591  16.098 -0.0807 -0.0670 -0.2240
   38ALA     BB 3896  15.066  17.963  16.175  0.1590  0.1355  0.1384
   38ALA    SC1 3897  15.256  17.854  16.018  0.1139 -0.3207  0.3821
   39LEU     BB 3898  14.921  17.834  16.422 -0.0496 -0.1563 -0.1746
   39LEU    SC1 3899  14.944  17.534  16.199  0.0979 -0.1621 -0.2545
   40LYS     BB 3900  14.611  17.859  16.506 -0.2211  0.2949 -0.2290
   40LYS    SC1 3901  14.510  17.625  16.672 -0.1481 -0.0204 -0.0491
   40LYS    SC2 3902  14.418  17.489  16.988 -0.1312  0.1928 -0.1504
   41ASP     BB 3903  14.474  18.131  16.555 -0.4021 -0.2488 -0.0952
   41ASP    SC1 3904  14.691  18.206  16.823 -0.1339  0.0553 -0.2326
   42ASP     BB 3905  14.359  18.299  16.294  0.1215  0.5095  0.2088
   42ASP    SC1 3906  14.038  18.387  16.433 -0.1895 -0.4827  0.4630
   43ASP     BB 3907  14.476  18.514  16.059 -0.3287 -0.1001  0.3077
   43ASP    SC1 3908  14.623  18.824  16.055 -0.0182  0.1079  0.1166
   44ALA     BB 3909  14.327  18.364  15.797 -0.1230 -0.0048 -0.1570
   44ALA    SC1 3910  14.225  18.149  15.925 -0.4552  0.2390  0.0028
   45GLU     BB 3911  14.526  18.200  15.656  0.0051  0.1777  0.0583
   45GLU    SC1 3912  14.870  18.233  15.807 -0.0036  0.1817  0.0144
   46THR     BB 3913  14.332  18.020  15.511 -0.0750  0.3684 -0.0963
   46THR    SC1 3914  14.052  17.978  15.624  0.0802  0.1836  0.2373
   47GLY     BB 3915  14.242  17.948  15.204  0.3615  0.0402 -0.1612
   48LEU     BB 3916  14.058  18.104  14.983  0.2426 -0.0161  0.1127
   48LEU    SC1 3917  14.023  18.017  14.603  0.0653  0.0325 -0.4719
   49THR     BB 3918  14.154  18.438  15.020  0.1106  0.0820 -0.0553
   49THR    SC1 3919  14.329  18.471  15.268  0.4040 -0.3589 -0.1911
   50ASP     BB 3920  13.919  18.658  15.081 -0.2621 -0.2972 -0.1097
   50ASP    SC1 3921  13.846  18.846  14.798 -0.1112 -0.0231 -0.2753
   51GLY     BB 3922  13.720  18.640  15.309  0.0892  0.1571 -0.3107
   52GLU     BB 3923  13.584  18.789  15.577  0.4533 -0.1117  0.2488
   52GLU    SC1 3924  13.831  19.017  15.758  0.0911 -0.1223 -0.0410
   53GLU     BB 3925  13.271  18.740  15.660 -0.0404  0.1660 -0.0798
   53GLU    SC1 3926  13.261  18.512  15.348 -0.0816  0.1884 -0.1676
   54LYS     BB 3927  13.011  18.860  15.562 -0.0755 -0.2285  0.2333
   54LYS    SC1 3928  12.752  18.774  15.793 -0.0471  0.1126 -0.3485
   54LYS    SC2 3929  12.654  18.515  16.017  0.1479 -0.0104 -0.1095
   55GLU     BB 3930  12.979  19.153  15.544 -0.1580  0.1838  0.3506
   55GLU    SC1 3931  12.626  19.224  15.733  0.1980 -0.3632 -0.3169
   56GLU     BB 3932  12.955  19.342  15.289  0.1639  0.1422 -0.0334
   56GLU    SC1 3933  13.281  19.403  15.115  0.1308 -0.0460  0.1277
   57PRO     BB 3934  12.768  19.370  15.020  0.0969  0.0633  0.1855
   57PRO    SC1 3935  12.601  19.604  14.867  0.3282 -0.3009  0.0593
   58LYS     BB 3936  12.543  19.154  14.900 -0.1281 -0.0576 -0.0627
   58LYS    SC1 3937  12.307  19.272  14.824 -0.2473 -0.0356 -0.2270
   58LYS    SC2 3938  12.174  19.455  14.551 -0.0234 -0.0782  0.3955
   59GLU     BB 3939  12.596  18.915  14.663 -0.1065  0.2269 -0.0298
   59GLU    SC1 3940  12.269  18.965  14.429 -0.0731  0.1875 -0.2044
   60GLU     BB 3941  12.870  18.712  14.615 -0.1074  0.0136 -0.1566
   60GLU    SC1 3942  13.101  18.956  14.506 -0.0178  0.0355 -0.0388
   61GLU     BB 3943  12.913  18.494  14.375 -0.2272  0.0824 -0.0622
   61GLU    SC1 3944  13.272  18.479  14.479  0.1126  0.0083  0.2899
    1LYS     BB 3945   4.998  13.952  11.981  0.1368 -0.3165 -0.0876
    1LYS    SC1 3946   4.802  13.757  11.851  0.1011  0.1781 -0.0020
    1LYS    SC2 3947   4.508  13.780  11.631 -0.1612  0.0494 -0.1837
    2LYS     BB 3948   5.265  13.834  11.926  0.1634 -0.3399  0.2464
    2LYS    SC1 3949   5.407  14.094  11.742  0.0076 -0.2397 -0.0713
    2LYS    SC2 3950   5.651  14.383  11.593  0.2170  0.1275 -0.0260
    3CYS     BB 3951   5.386  13.686  12.172  0.0817 -0.3800  0.2795
    3CYS    SC1 3952   5.524  13.418  12.038 -0.3842  0.1846 -0.6884
    4LEU     BB 3953   5.505  13.890  12.403 -0.2570  0.2788  0.0454
    4LEU    SC1 3954   5.467  14.175  12.235  0.4834 -0.1566  0.2230
    5PHE     BB 3955   5.710  13.800  12.675  0.4056  0.0154  0.0862
    5PHE    SC1 3956   6.026  13.742  12.622  0.0916  0.0933 -0.2033
    5PHE    SC2 3957   6.227  13.537  12.442 -0.1744 -0.0665 -0.3251
    5PHE    SC3 3958   6.202  13.807  12.339 -0.0792 -0.0664 -0.3490
    6LYS     BB 3959   5.673  13.719  12.996 -0.0652  0.1899  0.1711
    6LYS    SC1 3960   5.684  13.411  12.948  0.2473 -0.1604  0.0825
    6LYS    SC2 3961   5.803  13.100  12.977 -0.2480 -0.2305  0.1861
    7LYS     BB 3962   5.907  13.726  13.218 -0.2247 -0.1205 -0.2490
    7LYS    SC1 3963   6.124  13.504  13.153  0.0884 -0.0178 -0.1455
    7LYS    SC2 3964   6.306  13.497  12.888  0.1151  0.3231  0.1610
    8LYS     BB 3965   5.941  14.065  13.291 -0.4322  0.0607  0.0113
    8LYS    SC1 3966   5.624  14.161  13.267  0.0112  0.1030 -0.2581
    8LYS    SC2 3967   5.494  14.434  13.287 -0.3600 -0.1463 -0.1610
    9ASN     BB 3968   6.268  14.169  13.447 -0.1778  0.0420 -0.0779
    9ASN    SC1 3969   6.115  14.075  13.704 -0.2709 -0.2495  0.3350
   10LYS     BB 3970   6.447  14.389  13.378 -0.1447 -0.2640 -0.1109
   10LYS    SC1 3971   6.645  14.345  13.650 -0.2122 -0.0456  0.3682
   10LYS    SC2 3972   6.892  14.370  13.956  0.0669 -0.1878 -0.0050
   11LYS     BB 3973   6.590  14.499  13.093 -0.0744 -0.0315 -0.0890
   11LYS    SC1 3974   6.675  14.794  13.116 -0.1187 -0.6168  0.1709
   11LYS    SC2 3975   6.697  14.874  13.454 -0.0552  0.1337  0.4957
   12LYS     BB 3976   6.401  14.529  12.885  0.0839  0.1201  0.3439
   12LYS    SC1 3977   6.153  14.366  12.787  0.1291 -0.0773  0.0018
   12LYS    SC2 3978   5.859  14.212  12.817 -0.0815  0.0783 -0.0552
   13GLY     BB 3979   6.238  14.861  12.796  0.2131 -0.0116  0.1511
   14LYS     BB 3980   6.323  15.142  12.883 -0.0369 -0.2272 -0.0936
   14LYS    SC1 3981   6.406  15.233  12.605  0.2052 -0.1012  0.1127
   14LYS    SC2 3982   6.696  15.257  12.446  0.0733 -0.0526 -0.0874
   15GLU     BB 3983   6.259  15.444  13.001  0.2919  0.4383  0.0820
   15GLU    SC1 3984   6.123  15.361  13.377 -0.2040  0.0063  0.1503
   16LYS     BB 3985   5.991  15.682  12.985  0.1980 -0.3049 -0.0143
   16LYS    SC1 3986   5.873  15.768  13.267  0.0523  0.2551  0.1246
   16LYS    SC2 3987   5.793  15.623  13.609 -0.0467  0.2095  0.0546
   17GLY     BB 3988   6.227  15.857  12.894 -0.0858  0.1230  0.0594
   18GLY     BB 3989   6.225  16.181  12.980 -0.1659  0.0451  0.1570
   19LYS     BB 3990   6.165  16.296  12.677 -0.0773 -0.0360 -0.0423
   19LYS    SC1 3991   6.359  16.477  12.732 -0.0101  0.1915 -0.0514
   19LYS    SC2 3992   6.600  16.547  12.969 -0.2945  0.3136 -0.1674
   20ASN     BB 3993   5.924  16.083  12.639  0.1943  0.0175 -0.2475
   20ASN    SC1 3994   5.621  16.222  12.537  0.2254 -0.2631 -0.0820
   21ALA     BB 3995   5.938  15.834  12.445  0.2342 -0.0783  0.0835
   21ALA    SC1 3996   5.821  15.803  12.204  0.1716 -0.0422  0.1088
   22ILE     BB 3997   6.127  15.574  12.510  0.2952 -0.1303 -0.2165
   22ILE    SC1 3998   5.950  15.326  12.663  0.3660  0.1586  0.3615
   23ASN     BB 3999   6.302  15.472  12.267 -0.2868  0.0257 -0.0039
   23ASN    SC1 4000   6.459  15.838  12.204  0.3103 -0.0023 -0.0420
   24MET     BB 4001   6.134  15.395  11.931 -0.1624 -0.3025 -0.0317
   24MET    SC1 4002   5.818  15.422  12.146 -0.0702  0.0085  0.1603
   25LYS     BB 4003   6.366  15.425  11.719 -0.1280 -0.0808 -0.0147
   25LYS    SC1 4004   6.519  15.727  11.734  0.2630 -0.1267  0.2002
   25LYS    SC2 4005   6.625  15.913  11.474  0.0821  0.3862 -0.2199
   26ASP     BB 4006   6.303  15.179  11.479  0.0526 -0.4019  0.1394
   26ASP    SC1 4007   6.447  15.364  11.266  0.0995 -0.2319 -0.0678
   27VAL     BB 4008   6.027  15.305  11.413 -0.2422 -0.0988  0.0532
   27VAL    SC1 4009   5.862  15.219  11.638 -0.1532  0.1669  0.2245
   28LYS     BB 4010   6.042  15.612  11.362  0.1670  0.0187 -0.0622
   28LYS    SC1 4011   5.807  15.705  11.587 -0.1947  0.3296  0.0304
   28LYS    SC2 4012   5.620  15.835  11.814  0.2965 -0.1382 -0.0175
   29ASP     BB 4013   6.241  15.808  11.235 -0.2086 -0.2047  0.1013
   29ASP    SC1 4014   6.241  16.078  11.431  0.1228  0.1796 -0.2153
   30LEU     BB 4015   6.186  15.763  10.913  0.1090 -0.1621  0.3272
   30LEU    SC1 4016   6.466  15.826  10.699 -0.3292  0.6605 -0.2369
   31GLY     BB 4017   6.049  15.525  10.722 -0.0352 -0.0110 -0.1999
   32LYS     BB 4018   5.869  15.471  10.558  0.0013 -0.1049  0.2502
   32LYS    SC1 4019   6.007  15.336  10.319 -0.3193  0.0836  0.1372
   32LYS    SC2 4020   6.140  15.088  10.121  0.3691 -0.0672 -0.1804
   33THR     BB 4021   5.555  15.438  10.645  0.1725 -0.1344  0.0198
   33THR    SC1 4022   5.401  15.306  10.417 -0.0070  0.0188  0.0508
   34MET     BB 4023   5.367  15.493  10.861 -0.1278  0.0941  0.0267
   34MET    SC1 4024   5.220  15.108  10.783  0.2178 -0.3293  0.2350
   35LYS     BB 4025   5.275  15.784  10.846  0.4871  0.1376 -0.1211
   35LYS    SC1 4026   5.164  15.901  11.114 -0.0467  0.1079 -0.0970
   35LYS    SC2 4027   5.325  16.152  11.283  0.2472 -0.1856  0.4063
   36ASP     BB 4028   5.450  16.054  10.736 -0.1514 -0.0477 -0.1697
   36ASP    SC1 4029   5.576  15.864  10.505 -0.0930 -0.1036  0.5035
   37GLN     BB 4030   5.433  16.398  10.854 -0.1906 -0.1427 -0.0349
   37GLN    SC1 4031   5.639  16.656  10.619 -0.2628  0.0808  0.1055
   38ALA     BB 4032   5.189  16.576  10.637 -0.2133 -0.0013 -0.3407
   38ALA    SC1 4033   5.166  16.323  10.546 -0.2458 -0.1097 -0.0437
   39LEU     BB 4034   5.142  16.830  10.808  0.2735 -0.2928 -0.0022
   39LEU    SC1 4035   4.793  16.731  10.782 -0.0796 -0.1600  0.1397
   40LYS     BB 4036   5.379  16.937  11.058  0.3718 -0.1644  0.2598
   40LYS    SC1 4037   5.708  16.885  11.020  0.3474  0.2497  0.2445
   40LYS    SC2 4038   5.949  16.912  11.247 -0.0273 -0.1041 -0.1769
   41ASP     BB 4039   5.259  17.183  11.286  0.2597 -0.0391 -0.0114
   41ASP    SC1 4040   5.591  17.225  11.390 -0.1237  0.0871 -0.1495
   42ASP     BB 4041   5.172  17.530  11.266 -0.0445 -0.0606 -0.1703
   42ASP    SC1 4042   4.990  17.640  10.989  0.0220 -0.0637 -0.2728
   43ASP     BB 4043   5.022  17.619  11.566  0.2462 -0.0787 -0.0484
   43ASP    SC1 4044   5.274  17.824  11.714 -0.0073  0.0125  0.0580
   44ALA     BB 4045   4.845  17.402  11.757 -0.0380 -0.1604 -0.2734
   44ALA    SC1 4046   4.587  17.373  11.684 -0.0906  0.0130 -0.1600
   45GLU     BB 4047   5.008  17.431  12.041  0.1297  0.1483 -0.1018
   45GLU    SC1 4048   4.655  17.399  12.181  0.0058  0.1521  0.1080
   46THR     BB 4049   5.248  17.600  12.212  0.2692 -0.0391 -0.1410
   46THR    SC1 4050   5.514  17.712  12.114  0.0387  0.3657 -0.3322
   47GLY     BB 4051   5.166  17.506  12.542  0.1325 -0.0297  0.1734
   48LEU     BB 4052   5.399  17.350  12.705  0.0365 -0.0655  0.3706
   48LEU    SC1 4053   5.427  17.115  12.384 -0.2214 -0.0990 -0.3949
   49THR     BB 4054   5.375  17.479  12.986 -0.0437  0.1457 -0.0435
   49THR    SC1 4055   5.368  17.784  12.981 -0.2820  0.1474  0.2085
   50ASP     BB 4056   5.590  17.482  13.258 -0.0208 -0.1542 -0.3561
   50ASP    SC1 4057   5.394  17.209  13.375 -0.0917 -0.0897  0.0653
   51GLY     BB 4058   5.933  17.488  13.285  0.2480  0.1245  0.1034
   52GLU     BB 4059   6.105  17.735  13.194  0.0213  0.0955 -0.1054
   52GLU    SC1 4060   5.793  17.926  13.113 -0.2104  0.1254  0.0529
   53GLU     BB 4061   6.377  17.749  13.356  0.1311 -0.0587 -0.0174
   53GLU    SC1 4062   6.368  17.341  13.341  0.0921  0.1935 -0.3714
   54LYS     BB 4063   6.559  17.987  13.428  0.0859  0.2165  0.1760
   54LYS    SC1 4064   6.782  18.049  13.599  0.0211  0.0150  0.0164
   54LYS    SC2 4065   7.089  17.947  13.734 -0.2091 -0.0672 -0.3672
   55GLU     BB 4066   6.360  18.208  13.611  0.1674 -0.2892 -0.0555
   55GLU    SC1 4067   6.315  17.903  13.906 -0.1194 -0.0587  0.0483
   56GLU     BB 4068   6.513  18.479  13.789  0.2123 -0.0841  0.0115
   56GLU    SC1 4069   6.422  18.460  14.117 -0.1981  0.3661 -0.1845
   57PRO     BB 4070   6.803  18.627  13.729  0.3111  0.0935  0.1108
   57PRO    SC1 4071   6.676  18.904  13.630 -0.0597 -0.3563 -0.2251
   58LYS     BB 4072   7.027  18.492  13.596  0.0960  0.0386 -0.3775
   58LYS    SC1 4073   7.070  18.705  13.381  0.2313 -0.2901 -0.3632
   58LYS    SC2 4074   7.197  19.011  13.383 -0.0794  0.0455  0.1062
   59GLU     BB 4075   7.296  18.519  13.779 -0.1112  0.1856 -0.3033
   59GLU    SC1 4076   7.429  18.180  13.921  0.2136  0.1129  0.1253
   60GLU     BB 4077   7.450  18.789  13.724  0.3187 -0.1594 -0.0584
   60GLU    SC1 4078   7.465  18.984  14.024 -0.1677 -0.0577 -0.0309
   61GLU     BB 4079   7.740  18.868  13.550 -0.2470  0.0221 -0.0077
   61GLU    SC1 4080   7.649  19.120  13.256  0.2703  0.3343  0.0981
    1LYS     BB 4081   7.156   5.925   1.063 -0.2078 -0.0386  0.1472
    1LYS    SC1 4082   7.269   5.748   0.835  0.1197  0.1761 -0.0764
    1LYS    SC2 4083   7.570   5.585   0.788 -0.1404  0.0803 -0.3187
    2LYS     BB 4084   6.890   6.057   0.825  0.1645  0.1044 -0.1443
    2LYS    SC1 4085   6.955   6.399   0.697 -0.5548 -0.2167  0.0330
    2LYS    SC2 4086   7.054   6.488   0.380  0.1303  0.1890  0.1709
    3CYS     BB 4087   6.865   5.805   0.621 -0.2987  0.2546  0.0222
    3CYS    SC1 4088   6.730   5.933   0.356 -0.1004 -0.5124  0.0195
    4LEU     BB 4089   6.642   5.585   0.558  0.3356  0.0892  0.0259
    4LEU    SC1 4090   6.827   5.445   0.272 -0.1128  0.0713 -0.1537
    5PHE     BB 4091   6.402   5.706   0.389 -0.1203 -0.0062  0.0367
    5PHE    SC1 4092   6.510   5.698   0.080 -0.0477 -0.0555  0.1184
    5PHE    SC2 4093   6.194   5.799   0.009 -0.0062 -0.1237 -0.1773
    5PHE    SC3 4094   6.281   5.560  -0.130  0.0689 -0.2854  0.1390
    6LYS     BB 4095   6.159   5.540   0.511  0.2793  0.1472  0.2241
    6LYS    SC1 4096   6.006   5.520   0.239  0.1100  0.1610  0.1937
    6LYS    SC2 4097   5.771   5.792   0.180 -0.0821  0.2714  0.1623
    7LYS     BB 4098   6.247   5.510   0.851  0.1003  0.1380 -0.4085
    7LYS    SC1 4099   6.520   5.332   0.910  0.1460  0.4242 -0.0757
    7LYS    SC2 4100   6.714   5.221   1.146  0.1275 -0.2015 -0.0465
    8LYS     BB 4101   6.021   5.686   0.997  0.0803 -0.0500  0.1552
    8LYS    SC1 4102   5.955   5.938   0.822 -0.0764 -0.4175 -0.3017
    8LYS    SC2 4103   5.903   6.260   0.798 -0.0044 -0.0273  0.2876
    9ASN     BB 4104   6.029   5.567   1.293 -0.0098  0.2363  0.1904
    9ASN    SC1 4105   6.348   5.456   1.289  0.2161 -0.0618  0.1175
   10LYS     BB 4106   5.906   5.721   1.553 -0.3306 -0.0188 -0.3771
   10LYS    SC1 4107   6.136   5.893   1.655  0.2494  0.1138 -0.0456
   10LYS    SC2 4108   6.315   6.140   1.540 -0.1899 -0.1968 -0.1157
   11LYS     BB 4109   5.559   5.656   1.715 -0.0540 -0.2015  0.1080
   11LYS    SC1 4110   5.378   5.893   1.536  0.3068 -0.4870  0.1159
   11LYS    SC2 4111   5.153   6.017   1.724  0.0497 -0.0384 -0.0941
   12LYS     BB 4112   5.667   5.674   2.065  0.1412  0.1406  0.0978
   12LYS    SC1 4113   5.910   5.838   2.036 -0.1905 -0.1174 -0.0085
   12LYS    SC2 4114   6.126   5.930   2.277  0.0822 -0.1234  0.3024
   13GLY     BB 4115   5.497   5.747   2.348  0.0176 -0.2262 -0.0132
   14LYS     BB 4116   5.745   5.786   2.631  0.1215 -0.2074  0.0511
   14LYS    SC1 4117   5.602   5.671   2.798 -0.1900  0.2838  0.0475
   14LYS    SC2 4118   5.321   5.455   2.692 -0.0645  0.0506 -0.0021
   15GLU     BB 4119   5.871   6.097   2.752  0.3307  0.0260 -0.0507
   15GLU    SC1 4120   6.208   6.242   2.618 -0.1542 -0.0337 -0.0964
   16LYS     BB 4121   5.733   6.396   2.857  0.1506  0.2078 -0.1521
   16LYS    SC1 4122   6.014   6.497   3.005 -0.1865 -0.0751  0.0416
   16LYS    SC2 4123   6.213   6.251   3.100  0.0939 -0.3103 -0.1360
   17GLY     BB 4124   5.579   6.593   2.671 -0.2831 -0.0253 -0.1313
   18GLY     BB 4125   5.431   6.539   2.371 -0.1020  0.0624  0.0444
   19LYS     BB 4126   5.191   6.713   2.196  0.0708 -0.0947  0.0432
   19LYS    SC1 4127   5.081   6.799   1.928  0.0193  0.0474  0.1423
   19LYS    SC2 4128   4.921   6.784   1.645 -0.0770 -0.3117  0.5059
   20ASN     BB 4129   5.015   6.836   2.380  0.0539  0.2841  0.0118
   20ASN    SC1 4130   4.793   6.597   2.403 -0.3014 -0.0807 -0.1943
   21ALA     BB 4131   5.091   7.168   2.454 -0.0543  0.2920 -0.1002
   21ALA    SC1 4132   5.195   7.231   2.213  0.1548  0.1237 -0.0569
   22ILE     BB 4133   5.246   7.372   2.644 -0.0754 -0.0299 -0.0708
   22ILE    SC1 4134   5.464   7.442   2.391  0.2539 -0.0645  0.1961
   23ASN     BB 4135   5.178   7.666   2.756 -0.0610  0.2681  0.1464
   23ASN    SC1 4136   5.056   7.905   2.487 -0.0577 -0.3328 -0.1709
   24MET     BB 4137   4.858   7.669   2.812  0.4090  0.2412 -0.0645
   24MET    SC1 4138   4.755   7.932   2.989  0.0798 -0.2172  0.1505
   25LYS     BB 4139   4.669   7.618   2.560  0.1113 -0.0194  0.1835
   25LYS    SC1 4140   4.717   7.283   2.449  0.2089 -0.0425  0.3487
   25LYS    SC2 4141   4.584   6.958   2.472 -0.3267 -0.1026 -0.0273
   26ASP     BB 4142   4.389   7.751   2.650 -0.3874  0.1337 -0.1350
   26ASP    SC1 4143   4.282   7.453   2.790  0.2918  0.0507  0.3334
   27VAL     BB 4144   4.218   7.890   2.431 -0.2044  0.0605  0.0417
   27VAL    SC1 4145   4.444   7.880   2.247  0.0619  0.1790  0.3525
   28LYS     BB 4146   3.858   7.932   2.498  0.0656 -0.0075  0.2131
   28LYS    SC1 4147   3.866   7.655   2.611 -0.4247 -0.3042  0.0808
   28LYS    SC2 4148   3.869   7.338   2.749  0.0390  0.2573 -0.1140
   29ASP     BB 4149   3.839   8.160   2.728  0.0825 -0.0260  0.2885
   29ASP    SC1 4150   3.645   8.375   2.546  0.1508 -0.1394 -0.1123
   30LEU     BB 4151   4.021   8.364   2.845  0.1604 -0.0347 -0.2397
   30LEU    SC1 4152   4.347   8.229   2.699 -0.1577  0.0386 -0.2484
   31GLY     BB 4153   3.937   8.633   2.989 -0.2013 -0.3137  0.0501
   32LYS     BB 4154   3.922   8.694   3.313 -0.0653  0.3133  0.3012
   32LYS    SC1 4155   4.067   8.979   3.298 -0.2460  0.1682  0.0361
   32LYS    SC2 4156   3.981   9.281   3.292  0.0818  0.2096  0.0838
   33THR     BB 4157   4.020   8.500   3.506  0.0196 -0.1596 -0.1629
   33THR    SC1 4158   4.312   8.505   3.418  0.0527  0.0371 -0.0493
   34MET     BB 4159   4.009   8.162   3.381  0.0204  0.2623 -0.3191
   34MET    SC1 4160   4.354   8.174   3.156 -0.1273 -0.0292 -0.3416
   35LYS     BB 4161   4.013   7.881   3.547  0.0248  0.0068 -0.4272
   35LYS    SC1 4162   4.207   7.688   3.371 -0.1277 -0.0660 -0.1142
   35LYS    SC2 4163   4.459   7.611   3.147 -0.4459 -0.2878  0.0661
   36ASP     BB 4164   3.768   7.688   3.507 -0.0878 -0.1260  0.2181
   36ASP    SC1 4165   3.921   7.487   3.703  0.0104  0.0100 -0.2809
   37GLN     BB 4166   3.453   7.735   3.601 -0.0929  0.0628  0.1277
   37GLN    SC1 4167   3.648   7.928   3.908 -0.4541 -0.3333 -0.0252
   38ALA     BB 4168   3.268   7.492   3.710  0.1898 -0.0413  0.0270
   38ALA    SC1 4169   3.078   7.629   3.845  0.2253  0.0467 -0.0120
   39LEU     BB 4170   3.231   7.232   3.890  0.0894  0.0696 -0.1113
   39LEU    SC1 4171   2.889   7.229   3.707  0.0506 -0.0776 -0.0503
   40LYS     BB 4172   3.085   7.200   4.212  0.3135  0.3723 -0.1575
   40LYS    SC1 4173   2.886   7.448   4.188 -0.0231 -0.1087  0.0734
   40LYS    SC2 4174   2.852   7.749   4.198  0.1831 -0.2104 -0.0100
   41ASP     BB 4175   3.203   7.241   4.524 -0.0250  0.0138 -0.1558
   41ASP    SC1 4176   3.511   7.268   4.400  0.0113  0.2371  0.1371
   42ASP     BB 4177   3.061   7.516   4.674  0.1458  0.2392 -0.1646
   42ASP    SC1 4178   3.157   7.832   4.641  0.1079 -0.1239 -0.2078
   43ASP     BB 4179   2.814   7.580   4.942  0.1325  0.0803 -0.2443
   43ASP    SC1 4180   2.917   7.560   5.243  0.0971  0.0228  0.0472
   44ALA     BB 4181   2.821   7.911   4.986 -0.3555 -0.1295 -0.0033
   44ALA    SC1 4182   2.773   8.123   4.826  0.0250  0.0246  0.0762
   45GLU     BB 4183   2.766   8.069   5.245  0.0821 -0.0832  0.4165
   45GLU    SC1 4184   2.410   8.265   5.356  0.1540 -0.1635  0.1069
   46THR     BB 4185   3.021   7.979   5.500 -0.2792  0.3413 -0.0118
   46THR    SC1 4186   3.293   7.934   5.370 -0.3713  0.3979 -0.2290
   47GLY     BB 4187   3.040   7.698   5.683 -0.1775  0.0653 -0.0262
   48LEU     BB 4188   3.295   7.492   5.555 -0.0182  0.0640  0.1955
   48LEU    SC1 4189   3.168   7.205   5.741  0.0159  0.3012 -0.0157
   49THR     BB 4190   3.523   7.468   5.247  0.0709  0.2263  0.1037
   49THR    SC1 4191   3.285   7.420   5.063  0.0204 -0.1851  0.2633
   50ASP     BB 4192   3.682   7.781   5.233  0.2696 -0.1604  0.2090
   50ASP    SC1 4193   3.929   7.624   5.066 -0.0467  0.0943  0.0537
   51GLY     BB 4194   3.613   7.972   4.980 -0.1114 -0.0623  0.0946
   52GLU     BB 4195   3.746   8.270   4.872  0.1388  0.2981  0.2301
   52GLU    SC1 4196   4.098   8.313   4.678  0.0297  0.0265  0.0783
   53GLU     BB 4197   3.623   8.562   4.968 -0.1756  0.1191 -0.1479
   53GLU    SC1 4198   3.335   8.651   4.762 -0.0912 -0.2997 -0.3223
   54LYS     BB 4199   3.861   8.779   4.869  0.0058  0.1320  0.0446
   54LYS    SC1 4200   3.912   8.744   4.597  0.2624  0.1382  0.2367
   54LYS    SC2 4201   3.686   8.533   4.464  0.1015  0.7235 -0.1612
   55GLU     BB 4202   3.849   9.108   4.887  0.0314  0.1766  0.2220
   55GLU    SC1 4203   4.168   9.157   4.640 -0.1001  0.0870 -0.1916
   56GLU     BB 4204   3.885   9.330   5.134  0.3571  0.1677 -0.1117
   56GLU    SC1 4205   4.039   9.244   5.509  0.0463  0.0842  0.1112
   57PRO     BB 4206   3.963   9.615   5.209 -0.2193  0.1441  0.0865
   57PRO    SC1 4207   4.265   9.687   5.171 -0.4168 -0.1264 -0.0911
   58LYS     BB 4208   3.694   9.827   5.298  0.1704 -0.2403  0.2608
   58LYS    SC1 4209   3.698   9.967   5.564  0.3164 -0.0660 -0.2445
   58LYS    SC2 4210   3.696  10.257   5.837 -0.4594 -0.1752  0.1148
   59GLU     BB 4211   3.521   9.953   5.090 -0.0349 -0.0862  0.0723
   59GLU    SC1 4212   3.205   9.992   5.320  0.1018 -0.0843  0.2585
   60GLU     BB 4213   3.585  10.257   4.978  0.0466  0.4119 -0.0065
   60GLU    SC1 4214   3.996  10.079   5.002 -0.2843  0.2990  0.0253
   61GLU     BB 4215   3.348  10.469   4.939  0.0663  0.1114 -0.1991
   61GLU    SC1 4216   3.548  10.778   5.038  0.2575  0.0722 -0.1729
    1LYS     BB 4217  16.555   6.187   6.301  0.2162  0.0778  0.1167
    1LYS    SC1 4218  16.681   6.089   6.060 -0.0711 -0.1794 -0.2068
    1LYS    SC2 4219  16.718   5.885   5.765 -0.0205 -0.1328 -0.0790
    2LYS     BB 4220  16.319   6.381   6.191 -0.3630 -0.1097  0.2725
    2LYS    SC1 4221  16.326   6.710   6.032  0.3917 -0.0933  0.1420
    2LYS    SC2 4222  16.404   6.782   5.723  0.0949  0.3554 -0.2642
    3CYS     BB 4223  16.040   6.428   6.333 -0.0299  0.0918  0.0976
    3CYS    SC1 4224  15.954   6.566   6.041 -0.2101  0.1335 -0.2569
    4LEU     BB 4225  15.953   6.315   6.588 -0.4561  0.2224 -0.0224
    4LEU    SC1 4226  15.650   6.448   6.729  0.3583 -0.2208  0.2447
    5PHE     BB 4227  15.858   5.970   6.606  0.0372  0.0913  0.3615
    5PHE    SC1 4228  15.592   6.036   6.450  0.0312  0.0184  0.1230
    5PHE    SC2 4229  15.541   6.357   6.351 -0.4010 -0.1006 -0.0629
    5PHE    SC3 4230  15.361   6.261   6.557  0.0129 -0.0909  0.3195
    6LYS     BB 4231  15.881   5.855   6.960 -0.3039 -0.1820 -0.0880
    6LYS    SC1 4232  15.988   6.167   7.039  0.1042 -0.5256 -0.2642
    6LYS    SC2 4233  16.173   6.489   6.981  0.1795  0.0760 -0.0665
    7LYS     BB 4234  16.162   5.683   7.064  0.2236  0.1273  0.0761
    7LYS    SC1 4235  16.164   5.592   6.757  0.2279  0.2155  0.0525
    7LYS    SC2 4236  15.956   5.280   6.744  0.2049  0.3809  0.1502
    8LYS     BB 4237  16.105   5.369   7.220 -0.1371  0.0391  0.1176
    8LYS    SC1 4238  16.357   5.234   7.348  0.3182 -0.1103 -0.1930
    8LYS    SC2 4239  16.402   4.845   7.404 -0.1366 -0.1221 -0.2322
    9ASN     BB 4240  15.815   5.236   7.306 -0.3603 -0.1523  0.0507
    9ASN    SC1 4241  15.982   5.053   7.479 -0.1118  0.1849  0.1515
   10LYS     BB 4242  15.643   5.123   7.024 -0.0944 -0.0435  0.2686
   10LYS    SC1 4243  15.332   5.065   7.168  0.0480  0.2186 -0.1522
   10LYS    SC2 4244  15.184   5.090   7.505 -0.0059 -0.0073 -0.4892
   11LYS     BB 4245  15.539   4.752   6.912  0.3473  0.1798 -0.1124
   11LYS    SC1 4246  15.215   4.683   6.935 -0.0125  0.2885 -0.2613
   11LYS    SC2 4247  15.000   4.391   6.833 -0.3105 -0.0324  0.0048
   12LYS     BB 4248  15.683   4.610   6.675  0.4039 -0.0277 -0.0550
   12LYS    SC1 4249  15.929   4.506   6.890 -0.0228 -0.2196  0.6309
   12LYS    SC2 4250  16.199   4.355   6.916 -0.1941 -0.0739  0.5007
   13GLY     BB 4251  15.747   4.669   6.341  0.0383  0.1136 -0.2044
   14LYS     BB 4252  15.531   4.467   6.177  0.0974 -0.0759  0.2871
   14LYS    SC1 4253  15.316   4.567   5.970  0.2939 -0.4086 -0.0502
   14LYS    SC2 4254  15.259   4.540   5.669  0.3172 -0.0163  0.2229
   15GLU     BB 4255  15.533   4.149   6.110 -0.2921 -0.0432 -0.1745
   15GLU    SC1 4256  15.209   4.140   5.903 -0.0152  0.1465 -0.2248
   16LYS     BB 4257  15.700   3.895   6.200 -0.0869 -0.2769  0.0931
   16LYS    SC1 4258  15.490   3.626   6.181 -0.4720 -0.1413  0.0017
   16LYS    SC2 4259  15.447   3.267   6.151 -0.2205 -0.0101 -0.1475
   17GLY     BB 4260  15.928   3.820   6.434 -0.0382 -0.1139 -0.0642
   18GLY     BB 4261  16.206   3.952   6.275 -0.0547 -0.2441 -0.1551
   19LYS     BB 4262  16.393   3.753   6.083  0.2126 -0.2143 -0.4068
   19LYS    SC1 4263  16.472   3.589   5.812  0.2970 -0.1462 -0.0060
   19LYS    SC2 4264  16.485   3.427   5.528 -0.0656  0.1576  0.1784
   20ASN     BB 4265  16.686   3.742   6.286  0.3290  0.5916 -0.2629
   20ASN    SC1 4266  16.671   4.085   6.401 -0.3062  0.0772 -0.1119
   21ALA     BB 4267  16.910   3.956   6.075  0.3776  0.2088 -0.1216
   21ALA    SC1 4268  16.685   4.072   5.980  0.1484 -0.1296 -0.0087
   22ILE     BB 4269  17.223   3.999   6.020 -0.1269  0.0658  0.0065
   22ILE    SC1 4270  17.392   4.257   6.166 -0.0397 -0.0102  0.0405
   23ASN     BB 4271  17.405   3.697   5.961  0.0148  0.1357 -0.1800
   23ASN    SC1 4272  17.300   3.606   5.638  0.0544 -0.3171  0.0680
   24MET     BB 4273  17.323   3.323   6.035 -0.0687 -0.0984 -0.0411
   24MET    SC1 4274  17.019   3.318   6.195  0.3358 -0.1588 -0.3611
   25LYS     BB 4275  17.560   3.199   6.218  0.1071 -0.1327 -0.0455
   25LYS    SC1 4276  17.353   3.102   6.425  0.1441 -0.2965  0.3517
   25LYS    SC2 4277  17.130   2.819   6.532 -0.0512  0.3885  0.4601
   26ASP     BB 4278  17.859   3.163   6.247  0.1265  0.0563  0.1666
   26ASP    SC1 4279  18.064   3.334   6.037 -0.2646  0.0609 -0.1591
   27VAL     BB 4280  17.869   2.905   6.045  0.3243 -0.0776  0.0283
   27VAL    SC1 4281  17.643   2.733   6.114  0.3212 -0.1521 -0.1586
   28LYS     BB 4282  17.997   2.998   5.718 -0.1421 -0.0343  0.1162
   28LYS    SC1 4283  17.750   3.092   5.617  0.1064  0.1322 -0.2650
   28LYS    SC2 4284  17.398   3.182   5.599 -0.0807  0.1344 -0.0713
   29ASP     BB 4285  18.125   2.792   5.450 -0.1878  0.1376 -0.5427
   29ASP    SC1 4286  17.949   2.526   5.368  0.0276 -0.2346 -0.1242
   30LEU     BB 4287  18.458   2.773   5.433 -0.1211 -0.2098 -0.2153
   30LEU    SC1 4288  18.454   2.944   5.137 -0.2505  0.2296  0.2511
   31GLY     BB 4289  18.569   2.763   5.695 -0.1391  0.0178  0.3383
   32LYS     BB 4290  18.748   3.004   5.829  0.0781  0.2148  0.1802
   32LYS    SC1 4291  18.975   2.914   5.631  0.5157  0.0719 -0.5092
   32LYS    SC2 4292  19.282   2.862   5.596 -0.2551  0.0050  0.1238
   33THR     BB 4293  18.500   3.164   5.912 -0.1714 -0.1917 -0.1977
   33THR    SC1 4294  18.354   2.968   6.096 -0.0854 -0.0402  0.0370
   34MET     BB 4295  18.514   3.435   5.764  0.0893  0.0350  0.2674
   34MET    SC1 4296  18.619   3.283   5.466 -0.2401  0.3822  0.1148
   35LYS     BB 4297  18.667   3.743   5.813 -0.1119  0.1224  0.1851
   35LYS    SC1 4298  18.856   3.751   5.534  0.2461 -0.4740 -0.3256
   35LYS    SC2 4299  19.211   3.829   5.433  0.1653 -0.2983  0.0595
   36ASP     BB 4300  18.742   3.778   6.072 -0.0643 -0.1490 -0.1414
   36ASP    SC1 4301  18.461   3.949   6.210  0.1521 -0.0761 -0.0795
   37GLN     BB 4302  18.833   3.625   6.313 -0.1399 -0.0186  0.1190
   37GLN    SC1 4303  19.146   3.431   6.348 -0.2911  0.1536  0.0813
   38ALA     BB 4304  18.632   3.525   6.526 -0.1675  0.1748  0.2930
   38ALA    SC1 4305  18.811   3.371   6.658  0.0922  0.1570 -0.0662
   39LEU     BB 4306  18.412   3.624   6.789 -0.0364  0.0027 -0.3284
   39LEU    SC1 4307  18.509   3.302   6.961 -0.0273  0.1485  0.0483
   40LYS     BB 4308  18.427   3.797   7.018 -0.0951  0.1662 -0.1287
   40LYS    SC1 4309  18.547   3.634   7.232  0.0470  0.1484 -0.2135
   40LYS    SC2 4310  18.260   3.593   7.430 -0.0348  0.1310  0.1768
   41ASP     BB 4311  18.275   4.069   7.158  0.1038  0.1957 -0.0720
   41ASP    SC1 4312  18.340   4.034   7.439  0.2273 -0.2144 -0.2472
   42ASP     BB 4313  18.058   4.288   7.038 -0.0091  0.1472  0.2152
   42ASP    SC1 4314  18.226   4.376   6.763  0.2357  0.1452 -0.1151
   43ASP     BB 4315  17.825   4.116   6.880  0.3440 -0.3226 -0.0877
   43ASP    SC1 4316  17.997   3.834   6.797 -0.3828  0.1834 -0.1314
   44ALA     BB 4317  17.473   4.160   6.767 -0.0139  0.2083 -0.1319
   44ALA    SC1 4318  17.556   4.304   6.554 -0.1154  0.4624 -0.0050
   45GLU     BB 4319  17.299   4.388   6.917  0.2885  0.4246 -0.0929
   45GLU    SC1 4320  17.363   4.798   6.905  0.0758  0.3529 -0.0287
   46THR     BB 4321  17.009   4.438   6.973 -0.0659 -0.1340  0.0855
   46THR    SC1 4322  16.844   4.314   6.749 -0.0617 -0.0827  0.0539
   47GLY     BB 4323  16.987   4.227   7.220 -0.0907 -0.1278 -0.3507
   48LEU     BB 4324  17.233   4.083   7.376 -0.1220 -0.2491 -0.0351
   48LEU    SC1 4325  17.146   3.927   7.698  0.2381 -0.0643  0.1746
   49THR     BB 4326  17.430   3.895   7.211 -0.1544 -0.0307 -0.2213
   49THR    SC1 4327  17.487   3.687   7.426 -0.1528  0.2376  0.0446
   50ASP     BB 4328  17.465   3.750   6.937  0.1375 -0.4628 -0.0613
   50ASP    SC1 4329  17.176   3.574   6.949 -0.3514 -0.1329  0.2068
   51GLY     BB 4330  17.651   3.494   7.042 -0.1692 -0.1534  0.0437
   52GLU     BB 4331  17.651   3.257   7.235  0.3404 -0.0791 -0.1928
   52GLU    SC1 4332  17.861   3.387   7.547 -0.0262  0.1410 -0.0518
   53GLU     BB 4333  17.827   2.996   7.253 -0.0889 -0.1038  0.0196
   53GLU    SC1 4334  17.695   2.707   7.094  0.1973 -0.2717  0.2183
   54LYS     BB 4335  17.842   2.862   7.520 -0.1473  0.1607 -0.2551
   54LYS    SC1 4336  18.150   2.850   7.530  0.0018  0.3585 -0.3133
   54LYS    SC2 4337  18.474   2.789   7.718  0.1323 -0.0001  0.0492
   55GLU     BB 4338  17.645   2.630   7.592 -0.2373 -0.0276  0.1972
   55GLU    SC1 4339  17.568   2.698   7.952  0.0577  0.1620 -0.0642
   56GLU     BB 4340  17.656   2.266   7.606 -0.2527  0.2790  0.0218
   56GLU    SC1 4341  17.265   2.123   7.590 -0.0924 -0.2508 -0.3111
   57PRO     BB 4342  17.985   2.069   7.605 -0.0685 -0.2544  0.0593
   57PRO    SC1 4343  17.927   1.806   7.434 -0.0550  0.2019 -0.2100
   58LYS     BB 4344  18.201   1.993   7.907 -0.1644 -0.0119  0.0687
   58LYS    SC1 4345  18.060   2.159   8.124  0.1237  0.0694  0.0704
   58LYS    SC2 4346  17.742   2.288   8.053 -0.3123  0.1901 -0.2025
   59GLU     BB 4347  18.521   1.897   7.990  0.0374  0.1676  0.0473
   59GLU    SC1 4348  18.342   1.794   8.353 -0.1061 -0.0463  0.4060
   60GLU     BB 4349  18.743   1.841   7.854 -0.2533  0.1084  0.3673
   60GLU    SC1 4350  18.768   1.445   7.737 -0.0581  0.2886  0.1624
   61GLU     BB 4351  18.837   2.136   7.682  0.3090  0.2066 -0.0468
   61GLU    SC1 4352  18.516   2.294   7.604 -0.0106 -0.1483  0.0492
    1LYS     BB 4353  15.151   3.878  21.230 -0.1372  0.1369 -0.1209
    1LYS    SC1 4354  15.008   3.683  21.015  0.0080 -0.2890 -0.1117
    1LYS    SC2 4355  14.916   3.678  20.647 -0.0409 -0.1904  0.0760
    2LYS     BB 4356  15.303   4.121  21.042 -0.0903  0.1532 -0.4677
    2LYS    SC1 4357  15.260   4.402  21.234 -0.0206 -0.1311 -0.2322
    2LYS    SC2 4358  15.081   4.656  21.321 -0.0886 -0.0330  0.2137
    3CYS     BB 4359  15.247   4.243  20.729  0.0657 -0.0389 -0.2273
    3CYS    SC1 4360  15.353   3.974  20.548  0.3610  0.3251  0.4579
    4LEU     BB 4361  15.236   4.501  20.485 -0.1447 -0.0359  0.1921
    4LEU    SC1 4362  15.537   4.378  20.366  0.0739  0.2635 -0.3509
    5PHE     BB 4363  15.088   4.805  20.406 -0.2272 -0.2317 -0.1170
    5PHE    SC1 4364  15.106   4.906  20.688  0.0945 -0.0130  0.0870
    5PHE    SC2 4365  15.076   5.245  20.693  0.4490  0.0288 -0.1753
    5PHE    SC3 4366  15.224   5.131  20.914 -0.0391 -0.0056  0.1502
    6LYS     BB 4367  14.799   4.722  20.416 -0.2056 -0.0638  0.0868
    6LYS    SC1 4368  14.639   4.982  20.348 -0.0151 -0.0160  0.2012
    6LYS    SC2 4369  14.555   5.310  20.355 -0.3266  0.0215 -0.0226
    7LYS     BB 4370  14.597   4.613  20.151 -0.3208  0.1679  0.1606
    7LYS    SC1 4371  14.437   4.383  20.309 -0.2553 -0.2190  0.0869
    7LYS    SC2 4372  14.417   4.289  20.654  0.4064  0.0674 -0.1085
    8LYS     BB 4373  14.646   4.633  19.833 -0.0306  0.2917  0.1450
    8LYS    SC1 4374  14.517   4.360  19.749  0.0374 -0.2320 -0.1511
    8LYS    SC2 4375  14.165   4.312  19.679  0.2683  0.1256  0.0271
    9ASN     BB 4376  14.908   4.578  19.613  0.3564  0.2577  0.1335
    9ASN    SC1 4377  15.175   4.463  19.746 -0.2185  0.1467  0.1074
   10LYS     BB 4378  14.913   4.746  19.374  0.0026 -0.1303 -0.1534
   10LYS    SC1 4379  14.915   4.468  19.194 -0.1211 -0.1153  0.1190
   10LYS    SC2 4380  14.947   4.122  19.246  0.1061  0.1295 -0.1850
   11LYS     BB 4381  14.737   4.974  19.199  0.2619  0.0270  0.2729
   11LYS    SC1 4382  14.631   4.715  18.993 -0.0687 -0.0822  0.2096
   11LYS    SC2 4383  14.729   4.462  18.744 -0.4853  0.0738 -0.0495
   12LYS     BB 4384  14.626   5.301  19.282  0.1631  0.0706  0.0275
   12LYS    SC1 4385  14.308   5.335  19.195 -0.0327 -0.2020 -0.4182
   12LYS    SC2 4386  13.967   5.312  19.149 -0.0651 -0.2377  0.0521
   13GLY     BB 4387  14.428   5.313  19.578  0.0686 -0.1872  0.2782
   14LYS     BB 4388  14.069   5.286  19.616  0.1756  0.2344 -0.2907
   14LYS    SC1 4389  13.839   5.086  19.514 -0.1325 -0.4287 -0.0173
   14LYS    SC2 4390  13.668   4.770  19.571 -0.2385  0.0341  0.0836
   15GLU     BB 4391  14.000   5.594  19.532  0.1226  0.0360  0.0055
   15GLU    SC1 4392  13.649   5.477  19.739 -0.0005 -0.2668 -0.0051
   16LYS     BB 4393  13.774   5.736  19.195 -0.0081 -0.0730 -0.1083
   16LYS    SC1 4394  13.575   5.814  19.397  0.0543  0.0233 -0.0885
   16LYS    SC2 4395  13.329   5.754  19.616 -0.2991 -0.1182  0.0338
   17GLY     BB 4396  13.890   6.018  19.133 -0.0207  0.1166 -0.4661
   18GLY     BB 4397  14.135   6.145  18.986 -0.2299  0.1275 -0.4183
   19LYS     BB 4398  14.336   6.082  18.750 -0.1588  0.0245 -0.1570
   19LYS    SC1 4399  14.083   5.943  18.637 -0.1749  0.1829  0.3126
   19LYS    SC2 4400  13.930   5.676  18.502  0.1137 -0.0481  0.4313
   20ASN     BB 4401  14.533   6.276  18.610  0.3926  0.1217  0.3494
   20ASN    SC1 4402  14.741   6.211  18.882  0.3503 -0.0440  0.2544
   21ALA     BB 4403  14.654   6.345  18.360 -0.0942 -0.0415  0.4826
   21ALA    SC1 4404  14.699   6.610  18.393  0.1566 -0.0122 -0.0024
   22ILE     BB 4405  14.605   6.377  18.028  0.0237  0.1188 -0.3030
   22ILE    SC1 4406  14.845   6.619  18.039  0.0806  0.0523  0.0305
   23ASN     BB 4407  14.388   6.254  17.863  0.0937 -0.1646 -0.1964
   23ASN    SC1 4408  14.067   6.346  17.952  0.3094  0.0544 -0.0726
   24MET     BB 4409  14.363   6.239  17.556 -0.2352  0.1548 -0.2320
   24MET    SC1 4410  14.750   6.087  17.542  0.1050 -0.0574  0.0505
   25LYS     BB 4411  14.099   6.139  17.314  0.0715  0.2200 -0.3057
   25LYS    SC1 4412  13.997   6.316  17.132 -0.0315  0.2528 -0.0536
   25LYS    SC2 4413  13.696   6.512  17.075  0.0507  0.2120 -0.3865
   26ASP     BB 4414  13.794   6.283  17.521  0.0004 -0.1972  0.0389
   26ASP    SC1 4415  14.003   6.536  17.545  0.0898  0.1945  0.3888
   27VAL     BB 4416  13.450   6.356  17.433 -0.4279  0.0618  0.0544
   27VAL    SC1 4417  13.363   6.084  17.494 -0.2911  0.0617  0.2607
   28LYS     BB 4418  13.260   6.375  17.129  0.1810  0.0110 -0.0186
   28LYS    SC1 4419  13.239   6.687  17.214 -0.1248  0.0303 -0.2408
   28LYS    SC2 4420  13.139   6.988  17.372 -0.1960 -0.0877  0.0590
   29ASP     BB 4421  13.227   6.226  16.849 -0.4031  0.0780 -0.0785
   29ASP    SC1 4422  13.439   6.231  16.590  0.0648  0.1249  0.0496
   30LEU     BB 4423  12.902   6.261  16.764 -0.2515  0.0097 -0.0160
   30LEU    SC1 4424  12.875   5.921  16.795  0.1225  0.0399 -0.2899
   31GLY     BB 4425  12.841   6.372  16.443  0.2763 -0.0509  0.0095
   32LYS     BB 4426  12.545   6.248  16.262  0.1728 -0.0032 -0.1495
   32LYS    SC1 4427  12.767   6.122  16.063 -0.3246  0.1660 -0.0370
   32LYS    SC2 4428  12.925   5.942  15.897 -0.0178 -0.1490  0.4628
   33THR     BB 4429  12.391   6.485  16.293 -0.0572  0.1311 -0.0225
   33THR    SC1 4430  12.380   6.546  16.592 -0.2798  0.0184 -0.0053
   34MET     BB 4431  12.225   6.674  16.132  0.0409  0.0804 -0.0910
   34MET    SC1 4432  11.957   6.540  16.243  0.0379 -0.0358  0.1827
   35LYS     BB 4433  12.194   6.756  15.820 -0.2137  0.3573 -0.1417
   35LYS    SC1 4434  12.147   7.042  15.736 -0.4145 -0.0273 -0.0396
   35LYS    SC2 4435  12.164   7.316  15.868  0.0629  0.0350 -0.3544
   36ASP     BB 4436  12.294   6.614  15.571 -0.0022  0.3681  0.0511
   36ASP    SC1 4437  12.580   6.729  15.470 -0.2173  0.1220  0.0738
   37GLN     BB 4438  12.115   6.353  15.456 -0.0758  0.1772  0.0043
   37GLN    SC1 4439  11.746   6.412  15.366  0.0333 -0.0757  0.0923
   38ALA     BB 4440  12.180   6.014  15.543  0.0076 -0.2366  0.2145
   38ALA    SC1 4441  12.427   5.908  15.511  0.0830 -0.0617  0.2063
   39LEU     BB 4442  11.928   5.939  15.776  0.0517  0.1693  0.1345
   39LEU    SC1 4443  11.988   5.605  15.785  0.1265  0.3158  0.0892
   40LYS     BB 4444  11.683   6.127  15.761 -0.1220  0.1023  0.1198
   40LYS    SC1 4445  11.555   6.205  16.023  0.3572  0.1031  0.0672
   40LYS    SC2 4446  11.632   6.291  16.381  0.0025  0.3407  0.0656
   41ASP     BB 4447  11.375   6.073  15.603 -0.1200 -0.0458 -0.0924
   41ASP    SC1 4448  11.300   6.417  15.586  0.2771 -0.0892  0.0810
   42ASP     BB 4449  11.403   6.026  15.297  0.0932  0.3303 -0.0914
   42ASP    SC1 4450  11.351   6.330  15.128  0.1594 -0.0957 -0.1175
   43ASP     BB 4451  11.386   5.832  15.101 -0.0477  0.1017  0.0306
   43ASP    SC1 4452  11.308   5.568  15.262  0.3099 -0.2005  0.0663
   44ALA     BB 4453  11.620   5.750  14.857  0.0676 -0.1723  0.3952
   44ALA    SC1 4454  11.539   5.504  14.780 -0.3063  0.0373  0.0889
   45GLU     BB 4455  11.993   5.704  14.849 -0.5234 -0.0494 -0.0401
   45GLU    SC1 4456  12.020   5.360  15.049  0.1249  0.1789 -0.3210
   46THR     BB 4457  12.226   5.824  14.652 -0.1938  0.0807 -0.0628
   46THR    SC1 4458  12.152   5.618  14.440  0.0737  0.1941 -0.2730
   47GLY     BB 4459  12.215   6.039  14.415  0.0951 -0.0218  0.1372
   48LEU     BB 4460  12.142   6.036  14.099  0.0010  0.1675 -0.1850
   48LEU    SC1 4461  12.131   6.409  14.095  0.1109  0.0068  0.2084
   49THR     BB 4462  12.366   5.811  14.025 -0.3221 -0.1766  0.1971
   49THR    SC1 4463  12.540   6.031  13.905 -0.4439 -0.0306  0.2846
   50ASP     BB 4464  12.312   5.547  14.024  0.3015  0.0543 -0.3504
   50ASP    SC1 4465  12.560   5.299  14.033 -0.2554 -0.0666 -0.0817
   51GLY     BB 4466  12.180   5.432  13.751  0.1072  0.2531  0.2518
   52GLU     BB 4467  12.090   5.512  13.426  0.0822 -0.2170  0.1225
   52GLU    SC1 4468  12.483   5.485  13.316  0.1543  0.1816  0.0869
   53GLU     BB 4469  11.987   5.273  13.383  0.0516 -0.0533 -0.0391
   53GLU    SC1 4470  12.291   5.062  13.163  0.1515 -0.0268 -0.3380
   54LYS     BB 4471  11.703   5.155  13.256  0.0116  0.1159  0.2038
   54LYS    SC1 4472  11.645   5.462  13.139 -0.2740 -0.1120  0.2447
   54LYS    SC2 4473  11.691   5.759  13.043 -0.3671 -0.1529  0.0424
   55GLU     BB 4474  11.430   5.032  13.428  0.0249  0.2643  0.1782
   55GLU    SC1 4475  11.480   4.849  13.740 -0.3644  0.3395  0.1838
   56GLU     BB 4476  11.145   4.889  13.295  0.2139  0.0294  0.2927
   56GLU    SC1 4477  11.135   4.661  12.919  0.2658 -0.1686 -0.2310
   57PRO     BB 4478  10.901   5.070  13.089  0.2101 -0.1100  0.1299
   57PRO    SC1 4479  10.655   4.850  13.119 -0.4094  0.2972  0.0187
   58LYS     BB 4480  10.861   5.136  12.713  0.0263  0.0598  0.1153
   58LYS    SC1 4481  10.579   5.187  12.790  0.2410 -0.0860  0.1090
   58LYS    SC2 4482  10.325   5.427  12.790  0.0473 -0.2122 -0.4281
   59GLU     BB 4483  10.985   5.354  12.496 -0.1315  0.1533 -0.0582
   59GLU    SC1 4484  10.953   5.163  12.214 -0.0740  0.0180 -0.2785
   60GLU     BB 4485  11.017   5.678  12.532  0.2759  0.0703  0.0067
   60GLU    SC1 4486  10.685   5.719  12.757  0.3483 -0.2143 -0.4129
   61GLU     BB 4487  11.258   5.836  12.436 -0.1579  0.1898 -0.1353
   61GLU    SC1 4488  11.469   5.970  12.721 -0.2177  0.1197  0.1698
    1LYS     BB 4489  18.402  12.385  17.352  0.2357 -0.0718  0.0536
    1LYS    SC1 4490  18.176  12.162  17.201 -0.3028  0.0280  0.2908
    1LYS    SC2 4491  17.865  12.013  17.247 -0.5269  0.0564 -0.0412
    2LYS     BB 4492  18.381  12.724  17.399 -0.0725 -0.0059 -0.0875
    2LYS    SC1 4493  18.455  13.019  17.340  0.0796 -0.2998 -0.3223
    2LYS    SC2 4494  18.552  13.354  17.255  0.1258 -0.2463  0.0071
    3CYS     BB 4495  18.539  12.706  17.739  0.1677 -0.1448 -0.1887
    3CYS    SC1 4496  18.769  12.740  17.574 -0.2902 -0.2085  0.1942
    4LEU     BB 4497  18.297  12.910  17.914  0.1124  0.0644 -0.1113
    4LEU    SC1 4498  18.514  13.146  17.889  0.1119 -0.2826  0.1056
    5PHE     BB 4499  18.131  12.752  18.056 -0.0458  0.0371 -0.5194
    5PHE    SC1 4500  18.303  12.680  18.324 -0.0567 -0.0781  0.2338
    5PHE    SC2 4501  18.627  12.771  18.275 -0.0987 -0.2361 -0.4424
    5PHE    SC3 4502  18.586  12.492  18.339 -0.0650 -0.0805  0.3755
    6LYS     BB 4503  17.856  12.552  18.042  0.1480 -0.1250  0.0423
    6LYS    SC1 4504  17.861  12.448  18.291 -0.2849  0.0842  0.0642
    6LYS    SC2 4505  17.937  12.119  18.164 -0.0362 -0.0533  0.0941
    7LYS     BB 4506  17.691  12.507  17.790 -0.1867 -0.2778 -0.0707
    7LYS    SC1 4507  17.426  12.666  17.762 -0.1467  0.2206  0.3294
    7LYS    SC2 4508  17.106  12.705  17.638  0.0797  0.3235 -0.2948
    8LYS     BB 4509  17.787  12.145  17.737 -0.0504  0.1320 -0.2926
    8LYS    SC1 4510  17.509  11.982  17.846 -0.0019  0.2089  0.0654
    8LYS    SC2 4511  17.181  11.779  17.771  0.2291  0.1731 -0.0571
    9ASN     BB 4512  18.105  12.007  17.624 -0.1344  0.4044 -0.0420
    9ASN    SC1 4513  18.179  11.770  17.412  0.2100  0.0197  0.1852
   10LYS     BB 4514  18.115  11.774  17.896  0.2982 -0.1801 -0.2169
   10LYS    SC1 4515  18.384  11.826  18.081  0.3747  0.0092 -0.0083
   10LYS    SC2 4516  18.528  11.523  18.144 -0.4913  0.1846 -0.4592
   11LYS     BB 4517  17.806  11.630  18.029 -0.0667  0.0474 -0.0189
   11LYS    SC1 4518  17.783  11.453  18.291  0.0174  0.2727 -0.3407
   11LYS    SC2 4519  17.957  11.260  18.540  0.0249 -0.0844  0.0397
   12LYS     BB 4520  17.660  11.427  17.855  0.0307 -0.1724 -0.1298
   12LYS    SC1 4521  17.391  11.393  17.985 -0.1266 -0.0866 -0.0326
   12LYS    SC2 4522  17.237  11.110  18.133 -0.1395  0.0003 -0.1165
   13GLY     BB 4523  17.452  11.443  17.581 -0.0956  0.0919 -0.2854
   14LYS     BB 4524  17.606  11.404  17.320  0.1065  0.0525 -0.0457
   14LYS    SC1 4525  17.766  11.155  17.319  0.3905 -0.0087  0.0288
   14LYS    SC2 4526  18.042  11.055  17.148  0.3463  0.0988  0.0572
   15GLU     BB 4527  17.462  11.240  17.042 -0.0052  0.0457  0.1294
   15GLU    SC1 4528  17.736  11.160  16.791 -0.0396 -0.0446 -0.0222
   16LYS     BB 4529  17.159  11.219  16.905  0.0918  0.0637 -0.0919
   16LYS    SC1 4530  17.149  10.947  16.753 -0.1288 -0.1674 -0.3493
   16LYS    SC2 4531  17.428  10.776  16.729 -0.0236 -0.2673 -0.0338
   17GLY     BB 4532  16.839  11.386  16.867 -0.1344  0.0984 -0.1998
   18GLY     BB 4533  16.521  11.376  16.725 -0.0472 -0.3494  0.0678
   19LYS     BB 4534  16.249  11.574  16.791 -0.0084  0.0047 -0.1604
   19LYS    SC1 4535  16.194  11.449  17.104 -0.1912 -0.2137  0.0725
   19LYS    SC2 4536  16.313  11.466  17.461  0.1288  0.1953  0.0697
   20ASN     BB 4537  16.057  11.713  16.611  0.0574 -0.1133  0.0091
   20ASN    SC1 4538  16.070  11.674  16.292 -0.0797  0.1689  0.0391
   21ALA     BB 4539  15.741  11.698  16.727  0.1560  0.0369 -0.1608
   21ALA    SC1 4540  15.612  11.912  16.626  0.3454  0.2223 -0.0196
   22ILE     BB 4541  15.606  11.803  17.025  0.0458  0.2002  0.3441
   22ILE    SC1 4542  15.486  12.115  16.957 -0.1389 -0.0055 -0.3518
   23ASN     BB 4543  15.593  11.520  17.249  0.0191 -0.2618  0.1396
   23ASN    SC1 4544  15.258  11.596  17.259 -0.1222  0.0610  0.1557
   24MET     BB 4545  15.780  11.430  17.488  0.1354 -0.2443 -0.2933
   24MET    SC1 4546  15.994  11.129  17.427  0.2149 -0.0421  0.3472
   25LYS     BB 4547  15.615  11.422  17.787 -0.2583  0.1120  0.1549
   25LYS    SC1 4548  15.372  11.302  17.579  0.2087  0.0006 -0.4193
   25LYS    SC2 4549  15.034  11.282  17.463  0.0414 -0.1994 -0.2685
   26ASP     BB 4550  15.741  11.589  18.022 -0.0595  0.0671 -0.2598
   26ASP    SC1 4551  16.049  11.542  17.890  0.1727  0.1203  0.2731
   27VAL     BB 4552  15.566  11.694  18.232  0.1086 -0.0440 -0.0193
   27VAL    SC1 4553  15.296  11.716  18.122  0.0963  0.1660  0.0484
   28LYS     BB 4554  15.572  11.962  18.427 -0.4355  0.3628  0.1900
   28LYS    SC1 4555  15.480  12.084  18.162  0.4059  0.0203 -0.2146
   28LYS    SC2 4556  15.364  12.123  17.882  0.0485  0.0374 -0.0548
   29ASP     BB 4557  15.422  12.176  18.605  0.2939 -0.4198  0.0530
   29ASP    SC1 4558  15.587  12.495  18.526  0.3530  0.0561  0.4366
   30LEU     BB 4559  15.174  12.170  18.841  0.0151  0.1086  0.0254
   30LEU    SC1 4560  14.948  12.339  18.618 -0.4396 -0.3216 -0.1451
   31GLY     BB 4561  15.373  12.351  18.997 -0.1053  0.1450 -0.1039
   32LYS     BB 4562  15.210  12.468  19.283  0.2409 -0.3001 -0.1008
   32LYS    SC1 4563  15.125  12.758  19.306 -0.0450  0.5003 -0.2751
   32LYS    SC2 4564  15.200  13.038  19.082  0.2862 -0.3728  0.3986
   33THR     BB 4565  15.169  12.164  19.445  0.3679  0.0185  0.1397
   33THR    SC1 4566  14.958  12.074  19.244 -0.0332  0.2299  0.4531
   34MET     BB 4567  15.060  12.148  19.750  0.1755  0.0731  0.1301
   34MET    SC1 4568  15.182  11.949  20.139  0.1425 -0.0291 -0.1886
   35LYS     BB 4569  14.782  12.197  19.905 -0.1070  0.0301  0.4424
   35LYS    SC1 4570  14.762  12.238  20.229  0.2246 -0.0257  0.3804
   35LYS    SC2 4571  14.614  12.488  20.418 -0.3994 -0.0254 -0.3778
   36ASP     BB 4572  14.496  12.310  19.823 -0.2174 -0.1104 -0.3917
   36ASP    SC1 4573  14.555  12.627  19.953 -0.1898  0.1593 -0.1187
   37GLN     BB 4574  14.305  12.333  19.573  0.0350 -0.0867  0.0259
   37GLN    SC1 4575  14.156  12.644  19.668 -0.0146  0.1001 -0.1194
   38ALA     BB 4576  14.365  12.318  19.269  0.2062 -0.0632 -0.1944
   38ALA    SC1 4577  14.361  12.545  19.123  0.1707  0.0551 -0.0118
   39LEU     BB 4578  14.510  12.086  19.193 -0.1534  0.1704 -0.1823
   39LEU    SC1 4579  14.488  12.276  18.875 -0.0291 -0.1081  0.0947
   40LYS     BB 4580  14.606  11.905  19.398  0.0755 -0.0320 -0.2334
   40LYS    SC1 4581  14.452  11.888  19.647 -0.0858  0.1356 -0.1806
   40LYS    SC2 4582  14.237  11.900  19.921  0.0384  0.1332  0.1447
   41ASP     BB 4583  14.755  11.628  19.303  0.0292  0.1610  0.2882
   41ASP    SC1 4584  15.028  11.673  19.501 -0.3407  0.3010  0.3454
   42ASP     BB 4585  14.542  11.489  19.156 -0.3641 -0.1929  0.0316
   42ASP    SC1 4586  14.353  11.726  18.967  0.2625  0.1899 -0.1823
   43ASP     BB 4587  14.617  11.258  18.921  0.6417 -0.0989  0.0767
   43ASP    SC1 4588  14.861  11.421  18.783  0.3005 -0.1568  0.0750
   44ALA     BB 4589  14.697  10.973  18.852  0.0673 -0.0206  0.0582
   44ALA    SC1 4590  14.714  10.874  19.102  0.4479  0.1762  0.1171
   45GLU     BB 4591  14.841  10.870  18.543 -0.3734 -0.0454  0.1066
   45GLU    SC1 4592  14.783  10.523  18.429 -0.0616  0.0994  0.0589
   46THR     BB 4593  15.114  11.102  18.549  0.0723  0.0436  0.0943
   46THR    SC1 4594  15.375  10.952  18.597  0.0399 -0.1411 -0.2718
   47GLY     BB 4595  15.081  11.393  18.395  0.1020 -0.2848  0.0270
   48LEU     BB 4596  15.220  11.635  18.572  0.1494 -0.0727  0.1809
   48LEU    SC1 4597  15.064  11.943  18.454  0.2742  0.0571 -0.2043
   49THR     BB 4598  15.495  11.449  18.671  0.0539 -0.1024  0.3040
   49THR    SC1 4599  15.759  11.489  18.522 -0.1073  0.0086  0.0412
   50ASP     BB 4600  15.617  11.454  18.952 -0.1347  0.0189  0.1511
   50ASP    SC1 4601  15.576  11.131  18.978  0.2357  0.0456 -0.1687
   51GLY     BB 4602  15.689  11.701  19.159  0.1684  0.2909 -0.0454
   52GLU     BB 4603  15.916  11.866  19.283  0.3138  0.1274 -0.0217
   52GLU    SC1 4604  15.983  12.051  19.639  0.2511 -0.0951  0.0994
   53GLU     BB 4605  16.169  11.734  19.168 -0.2705  0.1298  0.3476
   53GLU    SC1 4606  16.190  11.549  18.768  0.0570  0.0506 -0.3822
   54LYS     BB 4607  16.493  11.726  19.219  0.1988  0.4619 -0.0525
   54LYS    SC1 4608  16.558  12.046  19.173  0.4423 -0.1580  0.3920
   54LYS    SC2 4609  16.576  12.363  18.981 -0.3851 -0.1099  0.1081
   55GLU     BB 4610  16.649  11.542  19.458  0.0031 -0.0868  0.2258
   55GLU    SC1 4611  16.410  11.290  19.548 -0.0273  0.1226  0.3423
   56GLU     BB 4612  16.895  11.772  19.581  0.1248  0.2669  0.0293
   56GLU    SC1 4613  17.248  11.587  19.697  0.0301  0.2730  0.1947
   57PRO     BB 4614  16.945  12.116  19.549 -0.0526 -0.1939  0.0280
   57PRO    SC1 4615  17.238  12.206  19.678  0.1259  0.1213 -0.1175
   58LYS     BB 4616  16.943  12.292  19.251  0.2757 -0.1255  0.0017
   58LYS    SC1 4617  16.933  12.610  19.171  0.1874  0.2856 -0.4245
   58LYS    SC2 4618  17.223  12.760  19.128  0.2154 -0.3711 -0.1551
   59GLU     BB 4619  17.044  12.267  18.929 -0.1112 -0.0754 -0.3117
   59GLU    SC1 4620  16.816  12.075  18.694  0.0422  0.1322 -0.0412
   60GLU     BB 4621  17.366  12.401  18.899  0.1185 -0.2428  0.0539
   60GLU    SC1 4622  17.444  12.348  19.253 -0.1471  0.0410 -0.3402
   61GLU     BB 4623  17.546  12.388  18.658  0.0539  0.2826 -0.0808
   61GLU    SC1 4624  17.709  12.082  18.565  0.3255  0.0062 -0.1212
    1LYS     BB 4625  21.617  14.095  12.671  0.0133 -0.0390 -0.0611
    1LYS    SC1 4626  21.693  13.833  12.558  0.1053 -0.1267 -0.1858
    1LYS    SC2 4627  21.916  13.492  12.551  0.0583  0.1031  0.0736
    2LYS     BB 4628  21.475  14.050  12.977 -0.2905 -0.0698 -0.3630
    2LYS    SC1 4629  21.244  13.873  12.970 -0.1953  0.1851 -0.0024
    2LYS    SC2 4630  21.070  13.602  13.064  0.1246 -0.1160  0.1223
    3CYS     BB 4631  21.707  13.909  13.157  0.1137  0.2065 -0.0617
    3CYS    SC1 4632  21.815  13.710  12.915  0.6394  0.3866 -0.1212
    4LEU     BB 4633  21.681  13.862  13.470 -0.1312  0.2998 -0.1611
    4LEU    SC1 4634  21.810  13.552  13.589 -0.0927  0.1323  0.1628
    5PHE     BB 4635  21.496  14.028  13.738  0.0091  0.2385 -0.2248
    5PHE    SC1 4636  21.626  14.285  13.656  0.2260 -0.0654  0.1240
    5PHE    SC2 4637  21.678  14.571  13.832  0.1977  0.1593 -0.2231
    5PHE    SC3 4638  21.422  14.554  13.697  0.0192 -0.2222  0.1403
    6LYS     BB 4639  21.194  13.975  13.902 -0.0334  0.0756  0.0700
    6LYS    SC1 4640  21.075  14.221  13.805 -0.0911 -0.1618 -0.0379
    6LYS    SC2 4641  20.960  14.350  13.497  0.1880  0.4069  0.1540
    7LYS     BB 4642  21.110  13.774  14.199  0.1176 -0.3398 -0.1901
    7LYS    SC1 4643  20.920  13.533  14.168  0.0154 -0.2669 -0.0538
    7LYS    SC2 4644  20.772  13.291  14.392 -0.0711  0.1893  0.2429
    8LYS     BB 4645  20.979  13.930  14.467 -0.2868  0.0912 -0.0705
    8LYS    SC1 4646  21.066  14.122  14.705 -0.1511 -0.1536 -0.2654
    8LYS    SC2 4647  21.143  14.340  14.994  0.0139 -0.1207 -0.0933
    9ASN     BB 4648  20.672  13.772  14.577  0.1446 -0.0781  0.2652
    9ASN    SC1 4649  20.465  13.998  14.699  0.2350 -0.0631 -0.1037
   10LYS     BB 4650  20.413  13.638  14.433  0.1713  0.0168 -0.1077
   10LYS    SC1 4651  20.184  13.791  14.444  0.3735  0.2034  0.2251
   10LYS    SC2 4652  20.106  14.124  14.382 -0.0375  0.1436 -0.0177
   11LYS     BB 4653  20.302  13.306  14.506 -0.3027 -0.1170  0.1333
   11LYS    SC1 4654  20.250  13.117  14.272  0.2463  0.1528 -0.2411
   11LYS    SC2 4655  20.022  12.889  14.307 -0.1081  0.1165 -0.0791
   12LYS     BB 4656  20.039  13.252  14.685  0.1522  0.1943 -0.0157
   12LYS    SC1 4657  19.790  13.382  14.658  0.1422  0.1144  0.1675
   12LYS    SC2 4658  19.462  13.459  14.506  0.4790  0.0958 -0.3425
   13GLY     BB 4659  19.978  12.920  14.779 -0.1576  0.2868 -0.1922
   14LYS     BB 4660  19.721  12.959  15.024 -0.2341  0.3200  0.0983
   14LYS    SC1 4661  19.556  12.801  15.271  0.1394  0.1599  0.2164
   14LYS    SC2 4662  19.271  12.957  15.450 -0.0175 -0.0920  0.2686
   15GLU     BB 4663  19.473  13.056  14.894  0.2704 -0.0544 -0.3337
   15GLU    SC1 4664  19.424  13.306  15.205  0.0443  0.0585  0.2013
   16LYS     BB 4665  19.246  12.831  14.960  0.1705  0.3856  0.1805
   16LYS    SC1 4666  19.013  12.920  14.773 -0.1477 -0.0309 -0.2840
   16LYS    SC2 4667  18.756  12.660  14.720 -0.0276  0.1277 -0.2218
   17GLY     BB 4668  18.940  12.772  15.158 -0.1523 -0.1638  0.1635
   18GLY     BB 4669  18.854  12.804  15.441 -0.0030  0.0879  0.1329
   19LYS     BB 4670  18.584  12.908  15.551  0.1407  0.2064 -0.1220
   19LYS    SC1 4671  18.635  12.832  15.849 -0.0248  0.0174 -0.1926
   19LYS    SC2 4672  18.723  12.814  16.136  0.3366  0.3519 -0.0488
   20ASN     BB 4673  18.317  12.922  15.367 -0.1640  0.3191  0.3213
   20ASN    SC1 4674  18.538  12.923  15.062  0.0615  0.1837 -0.1268
   21ALA     BB 4675  18.155  12.639  15.151 -0.1942  0.2232  0.0351
   21ALA    SC1 4676  18.217  12.378  15.176  0.1720  0.2854 -0.1490
   22ILE     BB 4677  17.913  12.537  15.356 -0.2105  0.0378  0.0400
   22ILE    SC1 4678  18.163  12.548  15.588 -0.1671 -0.0254 -0.0036
   23ASN     BB 4679  17.886  12.216  15.292 -0.0622 -0.2180  0.1393
   23ASN    SC1 4680  18.003  12.009  15.031 -0.4073  0.2108 -0.0242
   24MET     BB 4681  17.650  11.998  15.284 -0.0562 -0.1305 -0.0899
   24MET    SC1 4682  17.920  11.745  15.333 -0.0791  0.2525  0.1501
   25LYS     BB 4683  17.287  12.012  15.232 -0.0371  0.2298 -0.2315
   25LYS    SC1 4684  17.169  11.888  14.958 -0.2330  0.1321  0.1077
   25LYS    SC2 4685  17.083  11.620  14.787  0.2348  0.3094  0.6109
   26ASP     BB 4686  17.198  12.167  15.532 -0.0739  0.0196  0.2666
   26ASP    SC1 4687  17.046  11.895  15.640 -0.3298  0.0196 -0.2094
   27VAL     BB 4688  17.194  12.515  15.585 -0.2686 -0.0831 -0.0369
   27VAL    SC1 4689  17.256  12.498  15.870  0.2369  0.1243 -0.1234
   28LYS     BB 4690  17.040  12.613  15.354  0.1648  0.0546  0.4682
   28LYS    SC1 4691  16.790  12.477  15.516 -0.3425 -0.0790  0.0227
   28LYS    SC2 4692  16.839  12.315  15.861 -0.3015  0.1522  0.0446
   29ASP     BB 4693  17.178  12.527  15.067  0.0675  0.1025 -0.0646
   29ASP    SC1 4694  17.498  12.380  14.989  0.0856 -0.1697  0.0198
   30LEU     BB 4695  17.230  12.770  14.880  0.2023 -0.1503  0.3612
   30LEU    SC1 4696  17.053  12.690  14.610  0.4681 -0.2230 -0.1896
   31GLY     BB 4697  17.136  12.986  15.105  0.1942  0.1064 -0.0662
   32LYS     BB 4698  17.211  13.296  15.183 -0.1354 -0.0481  0.3275
   32LYS    SC1 4699  17.423  13.306  15.440 -0.3150  0.1106  0.2034
   32LYS    SC2 4700  17.598  13.268  15.717  0.0423 -0.1161  0.3182
   33THR     BB 4701  17.103  13.597  15.204  0.1873  0.4030 -0.1428
   33THR    SC1 4702  17.355  13.754  15.135  0.5241 -0.0975 -0.1062
   34MET     BB 4703  16.949  13.710  14.969  0.1444 -0.1273 -0.2462
   34MET    SC1 4704  17.210  13.592  14.719 -0.2721 -0.0542  0.0780
   35LYS     BB 4705  17.036  14.026  14.921 -0.1763  0.1022 -0.1193
   35LYS    SC1 4706  16.936  13.962  14.648 -0.4122 -0.0047 -0.1049
   35LYS    SC2 4707  16.731  13.762  14.553  0.1870  0.0195  0.1871
   36ASP     BB 4708  17.042  14.251  15.127  0.1619  0.1115  0.1168
   36ASP    SC1 4709  17.055  14.062  15.398  0.4567  0.3050 -0.1973
   37GLN     BB 4710  16.739  14.362  15.310 -0.0448  0.2995 -0.2086
   37GLN    SC1 4711  16.785  14.665  15.513  0.1796  0.2161  0.2659
   38ALA     BB 4712  16.454  14.289  15.370  0.2840  0.3325  0.1583
   38ALA    SC1 4713  16.470  14.105  15.567  0.2149  0.0770 -0.0699
   39LEU     BB 4714  16.197  14.474  15.572 -0.0311  0.0216  0.0291
   39LEU    SC1 4715  16.328  14.796  15.343 -0.1137 -0.1018 -0.2452
   40LYS     BB 4716  16.129  14.212  15.728 -0.0491 -0.0048  0.1083
   40LYS    SC1 4717  16.376  14.212  15.939  0.0255 -0.2691  0.2832
   40LYS    SC2 4718  16.486  14.156  16.266 -0.2029 -0.3499  0.1786
   41ASP     BB 4719  15.796  14.180  15.760  0.1100  0.1002 -0.0780
   41ASP    SC1 4720  15.635  14.453  15.813  0.0157 -0.1915  0.0244
   42ASP     BB 4721  15.575  13.943  15.614 -0.2256  0.0061 -0.4940
   42ASP    SC1 4722  15.281  13.818  15.764 -0.2824 -0.1580  0.2867
   43ASP     BB 4723  15.666  13.932  15.359 -0.1321  0.0684  0.1295
   43ASP    SC1 4724  15.713  13.604  15.377 -0.0548 -0.1984 -0.3632
   44ALA     BB 4725  15.606  14.048  15.066  0.0487 -0.4228 -0.2303
   44ALA    SC1 4726  15.337  14.069  15.080  0.0800  0.1569 -0.2741
   45GLU     BB 4727  15.858  14.141  14.913  0.0535  0.0051 -0.0016
   45GLU    SC1 4728  15.709  14.510  14.956  0.0949 -0.2168 -0.1820
   46THR     BB 4729  16.049  13.868  14.874 -0.2781 -0.0464 -0.3037
   46THR    SC1 4730  15.948  13.600  14.979 -0.1237 -0.0156 -0.0690
   47GLY     BB 4731  16.226  13.865  14.578 -0.3750 -0.3525 -0.0088
   48LEU     BB 4732  16.460  14.131  14.482 -0.0469  0.0879  0.4688
   48LEU    SC1 4733  16.480  14.335  14.725 -0.1484  0.0502 -0.5460
   49THR     BB 4734  16.735  14.158  14.251 -0.1762 -0.0420  0.0212
   49THR    SC1 4735  16.833  14.447  14.246  0.2898 -0.1870  0.1748
   50ASP     BB 4736  16.714  13.994  13.914  0.0532 -0.0398  0.1760
   50ASP    SC1 4737  17.015  13.844  13.772  0.2166 -0.0826 -0.2031
   51GLY     BB 4738  16.488  13.898  13.646 -0.4084 -0.3021  0.0470
   52GLU     BB 4739  16.398  14.168  13.550 -0.1875 -0.3378  0.1221
   52GLU    SC1 4740  16.528  14.157  13.155  0.1217  0.1367 -0.0263
   53GLU     BB 4741  16.249  14.450  13.693  0.0192  0.1347 -0.0563
   53GLU    SC1 4742  16.378  14.465  14.053  0.1174 -0.0181 -0.2549
   54LYS     BB 4743  16.009  14.691  13.570  0.2231  0.2164 -0.0806
   54LYS    SC1 4744  16.029  14.822  13.865  0.0279  0.0282 -0.1080
   54LYS    SC2 4745  16.070  15.155  13.980  0.0450 -0.1793  0.0595
   55GLU     BB 4746  15.700  14.608  13.453  0.2595 -0.0332  0.0204
   55GLU    SC1 4747  15.610  14.922  13.301 -0.2483 -0.2405  0.0120
   56GLU     BB 4748  15.541  14.326  13.486  0.2749 -0.1011 -0.1411
   56GLU    SC1 4749  15.201  14.471  13.572  0.4235 -0.2090  0.1281
   57PRO     BB 4750  15.547  14.197  13.168  0.1297 -0.0073  0.0107
   57PRO    SC1 4751  15.194  14.238  13.165 -0.0064  0.3831  0.0364
   58LYS     BB 4752  15.692  13.894  13.275 -0.2788  0.2122  0.0168
   58LYS    SC1 4753  15.799  13.689  13.030  0.3450 -0.3229  0.2052
   58LYS    SC2 4754  15.842  13.608  12.686  0.1242  0.0935  0.4278
   59GLU     BB 4755  15.651  13.637  13.508 -0.4688  0.0266  0.4984
   59GLU    SC1 4756  15.646  13.866  13.802 -0.0023  0.0968 -0.1181
   60GLU     BB 4757  15.768  13.336  13.415 -0.0025  0.1519  0.0226
   60GLU    SC1 4758  15.494  13.257  13.189  0.1624 -0.0476  0.0350
   61GLU     BB 4759  16.047  13.111  13.483  0.2246  0.0338  0.1664
   61GLU    SC1 4760  16.092  12.889  13.765 -0.0125 -0.0005  0.1037
    1LYS     BB 4761  15.992   3.763   7.804  0.2379 -0.0374  0.1903
    1LYS    SC1 4762  15.916   4.024   7.658  0.2308 -0.0542  0.1596
    1LYS    SC2 4763  15.823   4.337   7.649 -0.7411 -0.1523  0.2260
    2LYS     BB 4764  16.142   3.918   8.081 -0.0607  0.2892 -0.3338
    2LYS    SC1 4765  16.412   3.796   7.961 -0.2121 -0.0999 -0.2779
    2LYS    SC2 4766  16.738   3.737   7.904 -0.0883 -0.1245 -0.3772
    3CYS     BB 4767  16.127   4.214   8.059  0.2472  0.1188  0.1574
    3CYS    SC1 4768  16.216   4.248   7.755 -0.5234 -0.0141  0.4272
    4LEU     BB 4769  16.134   4.505   8.272 -0.1222  0.1397 -0.2649
    4LEU    SC1 4770  15.812   4.363   8.342  0.0825  0.0210 -0.0850
    5PHE     BB 4771  16.354   4.568   8.536 -0.0255  0.2463 -0.0394
    5PHE    SC1 4772  16.606   4.457   8.398  0.1131 -0.3429 -0.1170
    5PHE    SC2 4773  16.515   4.337   8.093 -0.2401  0.0649 -0.1835
    5PHE    SC3 4774  16.671   4.581   8.088  0.6351 -0.4472 -0.0575
    6LYS     BB 4775  16.497   4.868   8.665  0.2000  0.1726 -0.1128
    6LYS    SC1 4776  16.802   4.798   8.624  0.3632  0.0897 -0.0419
    6LYS    SC2 4777  17.105   4.727   8.709  0.0888 -0.2475  0.0315
    7LYS     BB 4778  16.331   5.138   8.450  0.0601 -0.2492  0.2223
    7LYS    SC1 4779  16.062   4.965   8.490  0.0065 -0.1835  0.1089
    7LYS    SC2 4780  15.819   5.059   8.692  0.0229 -0.4651  0.1186
    8LYS     BB 4781  16.428   5.381   8.191 -0.1074 -0.3281 -0.0682
    8LYS    SC1 4782  16.238   5.524   8.007 -0.2661  0.2368  0.0002
    8LYS    SC2 4783  16.117   5.484   7.717 -0.1765 -0.0969 -0.3988
    9ASN     BB 4784  16.743   5.468   8.304  0.3692 -0.0474  0.0011
    9ASN    SC1 4785  16.873   5.215   8.472 -0.1944  0.0236 -0.0205
   10LYS     BB 4786  16.805   5.744   8.448 -0.2156 -0.1708  0.1612
   10LYS    SC1 4787  16.984   5.620   8.677 -0.0941 -0.0713  0.0026
   10LYS    SC2 4788  17.109   5.645   9.018 -0.3840 -0.0824 -0.2795
   11LYS     BB 4789  16.915   5.999   8.296 -0.3084 -0.0221  0.3873
   11LYS    SC1 4790  17.251   5.939   8.350 -0.1703  0.2919 -0.1325
   11LYS    SC2 4791  17.601   5.993   8.436  0.0864  0.1086  0.3643
   12LYS     BB 4792  16.826   6.307   8.182 -0.2695  0.1377 -0.3844
   12LYS    SC1 4793  16.608   6.194   7.953  0.0277  0.3957 -0.2433
   12LYS    SC2 4794  16.591   6.109   7.660  0.0552 -0.2616  0.0786
   13GLY     BB 4795  16.646   6.566   8.240 -0.2671 -0.4701  0.2327
   14LYS     BB 4796  16.400   6.449   8.379 -0.1139 -0.3292 -0.2223
   14LYS    SC1 4797  16.169   6.302   8.189 -0.0571  0.3299  0.2059
   14LYS    SC2 4798  15.911   6.078   8.278  0.1512  0.2332  0.2819
   15GLU     BB 4799  16.295   6.411   8.638  0.0180  0.0273  0.2076
   15GLU    SC1 4800  15.940   6.580   8.680  0.1801 -0.1190 -0.2939
   16LYS     BB 4801  16.378   6.322   8.910  0.0294  0.3148  0.0275
   16LYS    SC1 4802  16.310   6.005   9.026 -0.4186 -0.2277 -0.1947
   16LYS    SC2 4803  16.208   5.657   8.948 -0.6033  0.0413 -0.4052
   17GLY     BB 4804  16.676   6.258   8.997 -0.2741  0.6112  0.0187
   18GLY     BB 4805  16.847   6.503   9.030 -0.0367  0.0080 -0.2410
   19LYS     BB 4806  16.878   6.722   9.271 -0.1199 -0.2268 -0.0198
   19LYS    SC1 4807  17.192   6.671   9.329  0.1432  0.0995  0.2161
   19LYS    SC2 4808  17.478   6.795   9.408  0.0660  0.2261  0.3622
   20ASN     BB 4809  16.704   6.673   9.539 -0.2173  0.1486  0.1048
   20ASN    SC1 4810  16.851   6.381   9.552 -0.0331 -0.0284  0.2083
   21ALA     BB 4811  16.406   6.752   9.527 -0.1525  0.1179  0.0347
   21ALA    SC1 4812  16.234   6.606   9.674 -0.0753  0.0935  0.1015
   22ILE     BB 4813  16.188   6.893   9.355  0.0862 -0.0919 -0.2175
   22ILE    SC1 4814  16.003   6.926   9.640  0.2532  0.1479 -0.1334
   23ASN     BB 4815  16.291   7.102   9.154 -0.0917  0.0494  0.0337
   23ASN    SC1 4816  16.566   7.182   9.382 -0.0387 -0.1268  0.5771
   24MET     BB 4817  16.549   7.020   8.947  0.1242 -0.2782  0.1742
   24MET    SC1 4818  16.593   6.777   8.712 -0.2953  0.1182  0.1731
   25LYS     BB 4819  16.793   7.210   9.000  0.2671 -0.1429 -0.0467
   25LYS    SC1 4820  16.977   6.981   8.901 -0.2628 -0.1515 -0.1761
   25LYS    SC2 4821  17.288   7.050   8.736  0.0737  0.4837  0.2778
   26ASP     BB 4822  16.928   7.421   8.764 -0.1746  0.0421  0.1416
   26ASP    SC1 4823  17.198   7.500   8.958 -0.1614 -0.0669 -0.3233
   27VAL     BB 4824  16.889   7.670   8.566 -0.0130  0.1458 -0.0617
   27VAL    SC1 4825  17.123   7.700   8.394  0.1096  0.1579  0.1050
   28LYS     BB 4826  16.644   7.760   8.378 -0.4039 -0.2672 -0.4408
   28LYS    SC1 4827  16.776   7.616   8.129 -0.5126  0.1884 -0.1016
   28LYS    SC2 4828  17.070   7.611   7.924  0.1480  0.0882 -0.0480
   29ASP     BB 4829  16.318   7.762   8.556 -0.1690 -0.0887  0.2821
   29ASP    SC1 4830  16.401   7.457   8.669 -0.2063  0.1833 -0.3610
   30LEU     BB 4831  16.229   7.965   8.813 -0.3999 -0.2256  0.1064
   30LEU    SC1 4832  15.946   7.890   9.021  0.1164 -0.1642  0.2000
   31GLY     BB 4833  16.097   8.301   8.764  0.2103  0.2251 -0.3126
   32LYS     BB 4834  16.092   8.661   8.841 -0.1961  0.1641  0.0761
   32LYS    SC1 4835  16.114   8.824   8.557  0.0949  0.0504  0.2186
   32LYS    SC2 4836  16.405   9.011   8.379  0.0702  0.1185  0.0457
   33THR     BB 4837  16.171   8.748   9.140 -0.2792  0.1802  0.1553
   33THR    SC1 4838  16.475   8.745   9.170 -0.3092  0.1755  0.5065
   34MET     BB 4839  16.030   9.046   9.225  0.3530  0.1577  0.0812
   34MET    SC1 4840  16.229   9.329   9.247  0.2441  0.1830 -0.4539
   35LYS     BB 4841  15.869   9.013   9.506 -0.3228 -0.1016 -0.2094
   35LYS    SC1 4842  15.775   9.313   9.544 -0.0049  0.4089  0.0790
   35LYS    SC2 4843  15.750   9.463   9.260 -0.0304 -0.1994  0.0741
   36ASP     BB 4844  16.018   8.933   9.792  0.2803  0.0320 -0.1607
   36ASP    SC1 4845  16.295   8.819   9.626 -0.1099  0.2112  0.0233
   37GLN     BB 4846  15.935   8.648   9.928  0.2194  0.1596 -0.3166
   37GLN    SC1 4847  16.159   8.741  10.245  0.1875  0.1426 -0.1580
   38ALA     BB 4848  15.670   8.524  10.033  0.1107  0.3431 -0.1259
   38ALA    SC1 4849  15.734   8.570  10.292  0.0359 -0.4626  0.0624
   39LEU     BB 4850  15.360   8.634  10.027  0.2099 -0.2100 -0.2944
   39LEU    SC1 4851  15.333   8.679  10.388  0.2631  0.0654  0.1691
   40LYS     BB 4852  15.104   8.572   9.827  0.2369  0.2101  0.1285
   40LYS    SC1 4853  14.904   8.803   9.932 -0.0534  0.4101  0.0952
   40LYS    SC2 4854  14.633   8.676   9.835  0.1185 -0.4154  0.4373
   41ASP     BB 4855  15.186   8.684   9.527  0.0508  0.2285  0.0170
   41ASP    SC1 4856  15.564   8.689   9.602 -0.3691  0.2206 -0.0068
   42ASP     BB 4857  15.189   8.582   9.242 -0.3333  0.1240  0.1550
   42ASP    SC1 4858  15.066   8.846   9.006  0.2100 -0.0657 -0.3725
   43ASP     BB 4859  15.331   8.303   9.213  0.0211  0.1744 -0.0284
   43ASP    SC1 4860  15.230   8.216   9.532  0.1578 -0.1754 -0.1763
   44ALA     BB 4861  15.329   7.923   9.214  0.0436  0.1331  0.0685
   44ALA    SC1 4862  15.593   7.951   9.262  0.0734 -0.2553  0.1712
   45GLU     BB 4863  15.122   7.790   9.376 -0.0910 -0.2289 -0.0421
   45GLU    SC1 4864  14.869   7.759   9.078  0.0579 -0.1455 -0.2653
   46THR     BB 4865  15.245   7.664   9.628  0.1145  0.0759 -0.2022
   46THR    SC1 4866  15.471   7.864   9.666  0.1581 -0.0095  0.0010
   47GLY     BB 4867  15.302   7.428   9.719 -0.3614 -0.2054  0.0534
   48LEU     BB 4868  15.330   7.178   9.558 -0.1820  0.0284 -0.2062
   48LEU    SC1 4869  15.605   7.092   9.767 -0.0102  0.1247 -0.2994
   49THR     BB 4870  15.181   6.977   9.356  0.2747 -0.1963 -0.2327
   49THR    SC1 4871  15.389   6.887   9.152  0.1101  0.1436 -0.5614
   50ASP     BB 4872  14.981   6.726   9.450  0.1052 -0.0846  0.0708
   50ASP    SC1 4873  14.962   6.600   9.107 -0.4955 -0.0799 -0.3440
   51GLY     BB 4874  14.746   6.629   9.663  0.4665  0.1882 -0.5557
   52GLU     BB 4875  14.799   6.740   9.946 -0.4234  0.4768 -0.2098
   52GLU    SC1 4876  14.849   7.074   9.836 -0.1172  0.1462  0.0722
   53GLU     BB 4877  14.740   6.509  10.127  0.1773  0.1343  0.0198
   53GLU    SC1 4878  14.638   6.228   9.880  0.3024 -0.1758  0.0900
   54LYS     BB 4879  14.972   6.315  10.214  0.1375 -0.0220 -0.0870
   54LYS    SC1 4880  14.880   6.050  10.295 -0.2472  0.2007  0.3256
   54LYS    SC2 4881  14.897   5.807  10.525  0.0402  0.1396 -0.2575
   55GLU     BB 4882  15.259   6.432  10.178  0.4402 -0.0769 -0.1915
   55GLU    SC1 4883  15.498   6.333   9.917 -0.1009 -0.0044 -0.3001
   56GLU     BB 4884  15.403   6.520  10.469 -0.0364  0.1934  0.1631
   56GLU    SC1 4885  15.535   6.835  10.258  0.2117 -0.5015  0.2312
   57PRO     BB 4886  15.506   6.419  10.764 -0.0413 -0.0857  0.1361
   57PRO    SC1 4887  15.208   6.616  10.864 -0.0643 -0.2853 -0.0024
   58LYS     BB 4888  15.818   6.422  10.889 -0.0868 -0.1794 -0.1362
   58LYS    SC1 4889  15.702   6.560  11.119 -0.0364  0.2637  0.2229
   58LYS    SC2 4890  15.708   6.423  11.457  0.2920  0.1490  0.0859
   59GLU     BB 4891  15.950   6.164  11.064  0.2709 -0.2753  0.0361
   59GLU    SC1 4892  16.296   6.283  11.057  0.1736 -0.1155  0.2289
   60GLU     BB 4893  15.654   5.995  11.109 -0.2666 -0.0272 -0.4708
   60GLU    SC1 4894  15.628   5.948  11.487 -0.2560  0.1791  0.2135
   61GLU     BB 4895  15.454   5.927  10.885  0.0466 -0.0797 -0.1838
   61GLU    SC1 4896  15.713   5.773  10.642  0.1952  0.2020  0.1481
    1LYS     BB 4897   6.767  18.569   8.318  0.2016 -0.2689  0.2673
    1LYS    SC1 4898   6.796  18.871   8.273  0.6514  0.0869  0.0965
    1LYS    SC2 4899   6.864  19.180   8.396 -0.2038  0.0829  0.3949
    2LYS     BB 4900   6.442  18.519   8.253  0.1926 -0.2074 -0.0399
    2LYS    SC1 4901   6.245  18.642   8.028 -0.3189 -0.0965  0.4404
    2LYS    SC2 4902   6.095  18.752   7.704 -0.1863  0.2344 -0.1071
    3CYS     BB 4903   6.218  18.578   8.467  0.1984  0.1432  0.0302
    3CYS    SC1 4904   6.165  18.270   8.358  0.2215  0.0925 -0.5278
    4LEU     BB 4905   5.955  18.792   8.503  0.2269 -0.0551  0.2453
    4LEU    SC1 4906   5.881  18.744   8.187  0.1164  0.0354  0.1876
    5PHE     BB 4907   5.554  18.802   8.499  0.2430  0.1597  0.2651
    5PHE    SC1 4908   5.421  18.748   8.193 -0.1235 -0.0064 -0.0138
    5PHE    SC2 4909   5.116  18.622   8.112 -0.0066 -0.0610 -0.3903
    5PHE    SC3 4910   5.329  18.427   8.129 -0.0224 -0.0503  0.0589
    6LYS     BB 4911   5.407  18.753   8.789 -0.1494  0.1281  0.4306
    6LYS    SC1 4912   5.230  18.955   8.927 -0.2854  0.0048  0.0555
    6LYS    SC2 4913   5.036  19.074   9.177 -0.4047  0.0769 -0.5803
    7LYS     BB 4914   5.613  18.653   8.954 -0.0677  0.0185 -0.1067
    7LYS    SC1 4915   5.928  18.651   8.870 -0.3144  0.3536 -0.2732
    7LYS    SC2 4916   6.260  18.624   8.913  0.1089 -0.5842 -0.2538
    8LYS     BB 4917   5.694  18.471   9.243  0.1613 -0.0755 -0.3172
    8LYS    SC1 4918   5.456  18.298   9.340 -0.2228 -0.1689  0.1096
    8LYS    SC2 4919   5.106  18.214   9.424 -0.0563 -0.1662  0.0543
    9ASN     BB 4920   5.860  18.220   9.170  0.1358 -0.0519  0.3520
    9ASN    SC1 4921   6.169  18.305   9.244  0.0222  0.1614  0.1312
   10LYS     BB 4922   5.661  17.978   9.046 -0.0278 -0.2767 -0.0334
   10LYS    SC1 4923   5.678  17.841   9.314 -0.0522  0.0482  0.4170
   10LYS    SC2 4924   5.974  17.782   9.492  0.0319 -0.0049 -0.4189
   11LYS     BB 4925   5.605  17.830   8.772  0.0538 -0.0400  0.4042
   11LYS    SC1 4926   5.872  17.871   8.557  0.0148 -0.0138  0.1565
   11LYS    SC2 4927   6.044  17.911   8.255 -0.0159 -0.1164  0.1179
   12LYS     BB 4928   5.333  17.645   8.705  0.2909 -0.1385  0.1488
   12LYS    SC1 4929   5.133  17.879   8.573 -0.0035 -0.0420  0.0086
   12LYS    SC2 4930   5.003  17.873   8.260 -0.0607 -0.0099 -0.2008
   13GLY     BB 4931   5.277  17.272   8.708 -0.1739 -0.0624  0.1789
   14LYS     BB 4932   5.534  17.070   8.667  0.0464 -0.0677 -0.2648
   14LYS    SC1 4933   5.721  17.336   8.729 -0.2344 -0.1616 -0.0297
   14LYS    SC2 4934   5.962  17.540   8.865 -0.0202  0.0861  0.1685
   15GLU     BB 4935   5.443  16.728   8.518 -0.5187 -0.2627  0.2302
   15GLU    SC1 4936   5.560  16.572   8.865  0.0987 -0.0090  0.1843
   16LYS     BB 4937   5.255  16.628   8.325  0.0846 -0.0579  0.0957
   16LYS    SC1 4938   4.973  16.785   8.396  0.0713  0.2626  0.1267
   16LYS    SC2 4939   4.700  16.581   8.490  0.0688 -0.2339  0.4164
   17GLY     BB 4940   5.264  16.760   7.981 -0.1427  0.0598 -0.3723
   18GLY     BB 4941   4.988  16.984   7.907  0.1219 -0.2989  0.0302
   19LYS     BB 4942   5.016  17.084   7.605 -0.0543  0.1244  0.0013
   19LYS    SC1 4943   5.293  16.897   7.499  0.3160  0.1891  0.2640
   19LYS    SC2 4944   5.503  16.699   7.257 -0.0430  0.4900  0.0392
   20ASN     BB 4945   4.774  17.251   7.458 -0.1696  0.1992  0.0226
   20ASN    SC1 4946   4.635  17.104   7.159 -0.0886 -0.1966 -0.1020
   21ALA     BB 4947   4.681  17.553   7.472 -0.0546 -0.3181 -0.2333
   21ALA    SC1 4948   4.716  17.654   7.224  0.2598  0.1666 -0.0072
   22ILE     BB 4949   4.364  17.569   7.565 -0.4292  0.0518 -0.0250
   22ILE    SC1 4950   4.147  17.738   7.363 -0.3613 -0.0472 -0.1823
   23ASN     BB 4951   4.353  17.454   7.860  0.0587  0.0998 -0.0060
   23ASN    SC1 4952   4.153  17.705   7.979  0.0477  0.2629 -0.1679
   24MET     BB 4953   4.210  17.236   8.110 -0.1364  0.1494  0.0958
   24MET    SC1 4954   4.352  17.233   8.450 -0.0702 -0.1611  0.3506
   25LYS     BB 4955   4.237  16.887   8.067 -0.1576 -0.1957  0.0262
   25LYS    SC1 4956   4.004  16.810   8.240  0.1184  0.1296 -0.2168
   25LYS    SC2 4957   3.685  16.687   8.363  0.0545 -0.1540 -0.0456
   26ASP     BB 4958   4.192  16.833   7.746  0.0649  0.0257 -0.1907
   26ASP    SC1 4959   4.177  17.106   7.583  0.1579 -0.3191 -0.1245
   27VAL     BB 4960   3.954  16.734   7.549 -0.1364  0.2548  0.0778
   27VAL    SC1 4961   4.069  16.473   7.488  0.0312  0.3161  0.1252
   28LYS     BB 4962   3.699  16.916   7.414 -0.0430  0.2229 -0.1166
   28LYS    SC1 4963   3.920  16.960   7.165  0.0189 -0.3440 -0.0492
   28LYS    SC2 4964   3.900  16.913   6.854  0.3078  0.0293 -0.0907
   29ASP     BB 4965   3.403  16.794   7.309 -0.3629 -0.2954  0.1702
   29ASP    SC1 4966   3.447  16.848   6.976 -0.2929  0.0716 -0.1565
   30LEU     BB 4967   3.349  16.512   7.296 -0.2589  0.2256 -0.1358
   30LEU    SC1 4968   3.645  16.466   7.511 -0.2472 -0.2104 -0.2175
   31GLY     BB 4969   3.229  16.342   7.079  0.2728 -0.3932 -0.1504
   32LYS     BB 4970   3.407  16.211   6.914 -0.0008  0.2357  0.2192
   32LYS    SC1 4971   3.272  16.193   6.569  0.3658  0.1026 -0.3780
   32LYS    SC2 4972   3.338  16.374   6.292  0.0619  0.2432  0.1311
   33THR     BB 4973   3.696  16.032   6.949 -0.1631 -0.1265 -0.0200
   33THR    SC1 4974   3.912  16.178   6.790  0.0503 -0.2971  0.1070
   34MET     BB 4975   3.662  15.715   6.798 -0.2249 -0.0183 -0.3326
   34MET    SC1 4976   3.275  15.728   6.639  0.1813 -0.0415  0.2834
   35LYS     BB 4977   3.599  15.455   6.931 -0.0166 -0.2188  0.1644
   35LYS    SC1 4978   3.338  15.342   6.844  0.0375  0.0386 -0.1881
   35LYS    SC2 4979   3.177  15.200   6.535 -0.0917 -0.2242 -0.0225
   36ASP     BB 4980   3.623  15.421   7.252  0.1032 -0.0672 -0.1091
   36ASP    SC1 4981   3.673  15.737   7.329 -0.0179  0.0479  0.1852
   37GLN     BB 4982   3.318  15.319   7.344 -0.2483 -0.0446  0.1712
   37GLN    SC1 4983   3.076  15.657   7.404 -0.1280  0.1645 -0.0440
   38ALA     BB 4984   3.005  15.222   7.188  0.1940  0.1136  0.3162
   38ALA    SC1 4985   3.083  15.103   6.959 -0.0069  0.3477  0.1198
   39LEU     BB 4986   2.675  15.340   7.150 -0.3861 -0.0727  0.0375
   39LEU    SC1 4987   2.596  15.006   7.179 -0.0733  0.2758  0.0373
   40LYS     BB 4988   2.505  15.480   7.432  0.2435 -0.2994 -0.1167
   40LYS    SC1 4989   2.379  15.210   7.531  0.0761  0.1171 -0.4541
   40LYS    SC2 4990   2.507  14.993   7.839  0.2065 -0.2246  0.3726
   41ASP     BB 4991   2.662  15.567   7.737  0.1787 -0.0155  0.0270
   41ASP    SC1 4992   2.677  15.346   7.981 -0.2021 -0.0890 -0.0841
   42ASP     BB 4993   2.528  15.859   7.850  0.0948 -0.1559  0.1082
   42ASP    SC1 4994   2.267  15.859   7.604 -0.0541 -0.1249 -0.1888
   43ASP     BB 4995   2.658  16.081   8.085 -0.1314  0.1814  0.2904
   43ASP    SC1 4996   2.505  16.389   8.174  0.2817 -0.4135  0.3152
   44ALA     BB 4997   2.896  16.292   8.018  0.1711  0.0495 -0.0081
   44ALA    SC1 4998   3.133  16.229   8.132  0.1623  0.3208  0.1714
   45GLU     BB 4999   2.885  16.600   8.035 -0.1339 -0.3361 -0.0497
   45GLU    SC1 5000   3.257  16.671   8.194  0.0134  0.0507  0.0896
   46THR     BB 5001   2.723  16.820   7.795  0.0583 -0.0665 -0.2091
   46THR    SC1 5002   2.440  16.755   7.886  0.1179  0.1457  0.1459
   47GLY     BB 5003   2.841  17.157   7.722 -0.1531  0.2923 -0.0513
   48LEU     BB 5004   2.695  17.469   7.634  0.2340  0.1697  0.1483
   48LEU    SC1 5005   2.603  17.225   7.429  0.1065 -0.3255  0.2844
   49THR     BB 5006   2.466  17.681   7.825  0.1061 -0.3121 -0.0694
   49THR    SC1 5007   2.396  17.486   8.050 -0.1777  0.1643  0.2741
   50ASP     BB 5008   2.182  17.792   7.775  0.0369  0.2183  0.2101
   50ASP    SC1 5009   2.083  18.090   7.906 -0.1059 -0.0842  0.1138
   51GLY     BB 5010   1.908  17.687   7.733 -0.1495  0.2272 -0.1274
   52GLU     BB 5011   1.631  17.740   7.873  0.0717  0.0085 -0.1250
   52GLU    SC1 5012   1.488  17.444   7.979 -0.0385 -0.0365  0.2382
   53GLU     BB 5013   1.631  18.075   7.932  0.1261 -0.1261 -0.0098
   53GLU    SC1 5014   1.682  18.140   7.549  0.0502 -0.1168 -0.0752
   54LYS     BB 5015   1.744  18.233   8.235 -0.2533 -0.0635  0.2086
   54LYS    SC1 5016   1.638  18.522   8.183 -0.3835  0.0244  0.1536
   54LYS    SC2 5017   1.533  18.714   8.476  0.4340  0.0481 -0.0675
   55GLU     BB 5018   2.040  18.225   8.391 -0.1334  0.0596 -0.0911
   55GLU    SC1 5019   2.032  18.657   8.436  0.2273  0.0997  0.4164
   56GLU     BB 5020   2.075  17.965   8.551 -0.2441  0.3196 -0.3135
   56GLU    SC1 5021   2.135  17.605   8.501 -0.1242  0.2278  0.0242
   57PRO     BB 5022   2.206  17.991   8.857 -0.0453 -0.1630 -0.2297
   57PRO    SC1 5023   2.496  17.854   8.784 -0.1724  0.2746 -0.6322
   58LYS     BB 5024   2.082  17.963   9.139 -0.0528 -0.2369 -0.0927
   58LYS    SC1 5025   2.106  17.642   9.091  0.1900  0.3118  0.2833
   58LYS    SC2 5026   2.324  17.392   8.889 -0.0156 -0.0384  0.0612
   59GLU     BB 5027   1.922  18.122   9.397 -0.1206  0.0256  0.0856
   59GLU    SC1 5028   1.840  18.533   9.332 -0.2195  0.3698 -0.1800
   60GLU     BB 5029   2.208  18.259   9.559 -0.2367  0.0929 -0.0786
   60GLU    SC1 5030   2.110  18.126   9.962  0.0863 -0.1896  0.2477
   61GLU     BB 5031   2.500  18.134   9.560 -0.0338  0.0096  0.1637
   61GLU    SC1 5032   2.675  18.464   9.449 -0.1897 -0.2037  0.2230
  24.94431  24.94431  24.94431
