# Supplementary material for: The juxtamembrane linker of synaptotagmin 1 regulates Ca2+ binding via liquid-liquid phase separation
Source: Nat Commun. 2024 Jan 4;15:262. doi: 10.1038/s41467-023-44414-5 (PMC10766989; doi:10.1038/s41467-023-44414-5)
Supplement: Supplementary file 20 — Supplementary Dataset 12 [file 41467_2023_44414_MOESM20_ESM.txt]

title                    = Martini
integrator               = md
dt                       = 0.02
nsteps                   = 250000000  
nstcomm                  = 100

nstxout                  = 0
nstvout                  = 0
nstfout                  = 0
nstlog                   = 100000    
nstenergy                = 100000   
nstxtcout                = 100000   
xtc_precision            = 100

xtc-grps                 = Protein

cutoff-scheme            = Verlet
nstlist                  = 20
ns_type                  = grid
pbc                      = xyz
verlet-buffer-tolerance  = 0.005

coulombtype              = reaction-field
rcoulomb                 = 1.1
epsilon_r                = 15	
epsilon_rf               = 0 
vdw_type                 = cutoff    
rvdw                     = 1.1 

tcoupl                   = v-rescale 
tc-grps                  = Protein W_ION
tau_t                    = 1.0 1.0
ref_t                    = 298 298
Pcoupl                   = parrinello-rahman
Pcoupltype               = isotropic
tau_p                    = 12.0 
compressibility          = 3e-4  
ref_p                    = 1.0    

gen_vel                  = no
gen_temp                 = 298
gen_seed                 = -1

constraints              = none 
constraint_algorithm     = Lincs
continuation             = yes
lincs_order              = 4
lincs_warnangle          = 30
