# Supplementary material for: The juxtamembrane linker of synaptotagmin 1 regulates Ca2+ binding via liquid-liquid phase separation
Source: Nat Commun. 2024 Jan 4;15:262. doi: 10.1038/s41467-023-44414-5 (PMC10766989; doi:10.1038/s41467-023-44414-5)
Supplement: Supplementary file 22 — Source Data [file 41467_2023_44414_MOESM22_ESM.xlsx]

## Sheet: Fig. 2
Fig. 2a								Fig. 2d
PONDR Analysis								Gain/loss in the pairwise contacts
								WT linker			80 JuxtaK-142 Linker
VLXT NNP STATISTICS								deltaQ	Probability		deltaQ	Probability
Predicted residues: 421 Number Disordered Regions: 7								-200	0		-200	0
Number residues disordered: 129 Longest Disordered Region: 51								-194.444	-4.09856e-09		-194.444	-1.64269e-05
Overall percent disordered: 30.64 Average Prediction Score: 0.3052								-188.889	-3.37529e-09		-188.889	-1.19485e-05
Predicted disorder segment [1]-[33] Average Strength= 0.7728								-183.333	2.12161e-09		-183.333	6.6327e-06
Predicted disorder segment [83]-[133] Average Strength= 0.7431								-177.778	8.61323e-09		-177.778	2.99573e-05
Predicted disorder segment [167]-[173] Average Strength= 0.5960								-172.222	5.99694e-09		-172.222	4.43322e-05
Predicted disorder segment [191]-[196] Average Strength= 0.5763								-166.667	-1.45137e-08		-166.667	3.6966e-05
Predicted disorder segment [257]-[269] Average Strength= 0.6366								-161.111	-3.28457e-08		-161.111	1.48461e-05
Predicted disorder segment [316]-[332] Average Strength= 0.8128								-155.556	-6.7095e-09		-155.556	1.85528e-07
Predicted disorder segment [405]-[406] Average Strength= 0.5254								-150	8.20195e-08		-150	1.01512e-05
								-144.444	1.17674e-07		-144.444	3.24994e-05
Graph								-138.889	-5.94247e-08		-138.889	4.51522e-05
Number	Residue	PONDR Score						-133.333	-3.93944e-07		-133.333	3.94571e-05
1	M	0.599075						-127.778	-3.50753e-07		-127.778	3.67331e-05
2	V	0.68557						-122.222	6.11043e-07		-122.222	6.13013e-05
3	S	0.756747						-116.667	1.67173e-06		-116.667	0.000113253
4	A	0.734872						-111.111	6.50993e-07		-111.111	0.000168448
5	S	0.675068						-105.556	-3.78634e-06		-105.556	0.000204502
6	H	0.671789						-100	-6.29207e-06		-100	0.000219773
7	P	0.673212						-94.4444	1.47322e-06		-94.4444	0.000221922
8	E	0.674364						-88.8889	2.21103e-05		-88.8889	0.000224694
9	A	0.66815						-83.3333	4.11266e-05		-83.3333	0.000259779
10	L	0.665299						-77.7778	4.12883e-05		-77.7778	0.000360959
11	A	0.690342						-72.2222	2.16537e-05		-72.2222	0.000514308
12	A	0.715647						-66.6667	2.44492e-06		-66.6667	0.000643929
13	P	0.709414						-61.1111	3.9932e-06		-61.1111	0.000682145
14	V	0.73962						-55.5556	3.31533e-05		-55.5556	0.000688908
15	T	0.776764						-50	8.88297e-05		-50	0.000799467
16	T	0.803988						-44.4444	0.000162703		-44.4444	0.00110176
17	V	0.828871						-38.8889	0.000217974		-38.8889	0.00149063
18	A	0.863724						-33.3333	0.000211287		-33.3333	0.00181364
19	T	0.903847						-27.7778	0.000143168		-27.7778	0.00199663
20	L	0.914002						-22.2222	8.85226e-05		-22.2222	0.00209813
21	V	0.924978						-16.6667	0.000125523		-16.6667	0.00218953
22	P	0.927483						-11.1111	0.000273418		-11.1111	0.00234198
23	H	0.931303						-5.55556	0.000506097		-5.55556	0.00262645
24	N	0.92964						0	0.000788074		0	0.00308681
25	A	0.920213						5.55556	0.00103945		5.55556	0.00362024
26	T	0.906818						11.1111	0.00116571		11.1111	0.00407489
27	E	0.888081						16.6667	0.00114138		16.6667	0.00436765
28	P	0.869912						22.2222	0.00109507		22.2222	0.00456884
29	A	0.817803						27.7778	0.00117138		27.7778	0.00476717
30	S	0.78417						33.3333	0.00140341		33.3333	0.00499691
31	P	0.707803						38.8889	0.00171277		38.8889	0.00523783
32	G	0.617853						44.4444	0.00202627		44.4444	0.00546806
33	E	0.526888						50	0.00234504		50	0.00567095
34	G	0.432832						55.5556	0.0027035		55.5556	0.00583218
35	K	0.341538						61.1111	0.00311638		61.1111	0.0059373
36	E	0.254024						66.6667	0.00353946		66.6667	0.00597142
37	D	0.165998						72.2222	0.00391843		72.2222	0.00592082
38	A	0.112813						77.7778	0.0042316		77.7778	0.00581995
39	F	0.0498057						83.3333	0.00449962		83.3333	0.00576589
40	S	0.030261						88.8889	0.00474335		88.8889	0.00584339
41	K	0.0229335						94.4444	0.00495679		94.4444	0.00596717
42	L	0.0153121						100	0.00511808		100	0.00595159
43	K	0.0141051						105.556	0.00522256		105.556	0.00567189
44	Q	0.00884161						111.111	0.0053352		111.111	0.00525204
45	K	0.00496618						116.667	0.00553738		116.667	0.00487689
46	F	0.0037029						122.222	0.00583217		122.222	0.0046278
47	M	0.00361027						127.778	0.00608995		127.778	0.00441086
48	N	0.00319246						133.333	0.0061778		133.333	0.00412207
49	E	0.00307937						138.889	0.00610572		138.889	0.00376109
50	L	0.00312522						144.444	0.00599376		144.444	0.00340736
51	H	0.00312449						150	0.00593984		150	0.00312116
52	K	0.00318346						155.556	0.00590688		155.556	0.00284792
53	I	0.00843061						161.111	0.00581254		161.111	0.00249483
54	P	0.0116063						166.667	0.00561163		166.667	0.00204328
55	L	0.0122457						172.222	0.0053419		172.222	0.00164036
56	P	0.0186781						177.778	0.00505085		177.778	0.00144832
57	P	0.0286574						183.333	0.00475175		183.333	0.00146261
58	W	0.0438826						188.889	0.00442371		188.889	0.0015118
59	A	0.059531						194.444	0.00404913		194.444	0.00143857
60	L	0.0637022						200	0.00364597		200	0.0012432
61	I	0.0636441						205.556	0.00324811		205.556	0.0009966
62	A	0.0582456						211.111	0.00287787		211.111	0.000760677
63	I	0.0549071						216.667	0.00252295		216.667	0.000569601
64	A	0.0531831						222.222	0.00216543		222.222	0.000451549
65	I	0.0459981						227.778	0.00181768		227.778	0.000401081
66	V	0.0358449						233.333	0.00153144		233.333	0.00036909
67	A	0.0204406						238.889	0.00135512		238.889	0.000308249
68	V	0.00450416						244.444	0.00127564		244.444	0.000219714
69	L	0.000155094						250	0.00124362		250	0.000133245
70	L	2.16507e-05						255.556	0.00121008		255.556	7.38159e-05
71	V	8.0001e-06						261.111	0.00112963		261.111	4.5784e-05
72	V	6.331e-06						266.667	0.000958331		266.667	4.82322e-05
73	T	6.61634e-05						272.222	0.000700018		272.222	7.11445e-05
74	C	0.00012463						277.778	0.000439442		277.778	8.90813e-05
75	C	0.00338365						283.333	0.000264368		283.333	7.70611e-05
76	F	0.0267075						288.889	0.000190321		288.889	3.93165e-05
77	C	0.0753206						294.444	0.000177216		294.444	2.56889e-06
78	V	0.129127						300	0.000185993		300	-1.09692e-05
79	C	0.195492						305.556	0.000190875		305.556	-6.60086e-06
80	K	0.266127						311.111	0.000170628		311.111	1.1349e-06
81	K	0.344662						316.667	0.000119073		316.667	2.91439e-06
82	C	0.425838						322.222	6.36189e-05		322.222	1.06525e-06
83	L	0.507497						327.778	3.50261e-05		327.778	-6.1148e-07
84	F	0.587792						333.333	3.66339e-05		333.333	-6.86776e-07
85	K	0.648245						338.889	4.43597e-05		338.889	-1.03597e-07
86	K	0.68427						344.444	3.63646e-05		344.444	2.05146e-07
87	K	0.7147						350	1.62035e-05		350	1.42987e-07
88	N	0.732166
89	K	0.746848
90	K	0.75415
91	K	0.760958
92	G	0.767563
93	K	0.772332
94	E	0.774248
95	K	0.774099
96	G	0.771776
97	G	0.76986
98	K	0.74807
99	N	0.725054
100	A	0.699833
101	I	0.69398
102	N	0.665532
103	M	0.637393
104	K	0.599186
105	D	0.563552
106	V	0.540701
107	K	0.572699
108	D	0.61926
109	L	0.665864
110	G	0.692189
111	K	0.72057
112	T	0.742209
113	M	0.770956
114	K	0.79464
115	D	0.80554
116	Q	0.793975
117	A	0.769512
118	L	0.766064
119	K	0.749509
120	D	0.761077
121	D	0.792196
122	D	0.82685
123	A	0.858821
124	E	0.895618
125	T	0.921621
126	G	0.947721
127	L	0.95099
128	T	0.958216
129	D	0.942084
130	G	0.866644
131	E	0.777799
132	E	0.697615
133	K	0.597193
134	E	0.495877
135	E	0.392022
136	P	0.28994
137	K	0.195225
138	E	0.116817
139	E	0.0858232
140	E	0.0691225
141	K	0.0504703
142	L	0.0466429
143	G	0.0401144
144	K	0.0348297
145	L	0.0285951
146	Q	0.0239551
147	Y	0.0186755
148	S	0.0148029
149	L	0.0106752
150	D	0.00758303
151	Y	0.00513863
152	D	0.00318366
153	F	0.00239392
154	Q	0.00880274
155	N	0.0187474
156	N	0.0351414
157	Q	0.040493
158	L	0.0599092
159	L	0.0671103
160	V	0.108303
161	G	0.151397
162	I	0.193966
163	I	0.245285
164	Q	0.300371
165	A	0.375573
166	A	0.463033
167	E	0.536428
168	L	0.602411
169	P	0.638414
170	A	0.63725
171	L	0.62296
172	D	0.584131
173	M	0.550722
174	G	0.468068
175	G	0.378588
176	T	0.28602
177	S	0.213264
178	D	0.147211
179	P	0.10704
180	Y	0.0787611
181	V	0.0599651
182	K	0.0516221
183	V	0.0650173
184	F	0.0810563
185	L	0.132725
186	L	0.2049
187	P	0.270191
188	D	0.344143
189	K	0.401466
190	K	0.464657
191	K	0.523822
192	K	0.56687
193	F	0.615671
194	E	0.625755
195	T	0.600429
196	K	0.525287
197	V	0.449607
198	H	0.391241
199	R	0.327063
200	K	0.244868
201	T	0.179582
202	L	0.111409
203	N	0.0494357
204	P	0.00316944
205	V	0.00288613
206	F	0.00291201
207	N	0.00511227
208	E	0.00531605
209	Q	0.0053572
210	F	0.00550755
211	T	0.00560224
212	F	0.00571499
213	K	0.00525951
214	V	0.00460782
215	P	0.00439889
216	Y	0.00218622
217	S	0.00197002
218	E	0.00172483
219	L	0.0029607
220	G	0.00339715
221	G	0.00414056
222	K	0.00380451
223	T	0.00479714
224	L	0.00601428
225	V	0.00620135
226	M	0.00639849
227	A	0.00647296
228	V	0.00573008
229	Y	0.00593128
230	D	0.0052195
231	F	0.00519637
232	D	0.00415856
233	R	0.00331132
234	F	0.00346381
235	S	0.00368693
236	K	0.00893536
237	H	0.0136693
238	D	0.0184103
239	I	0.0213366
240	I	0.0213845
241	G	0.0224706
242	E	0.0230362
243	F	0.0580037
244	K	0.126962
245	V	0.131485
246	P	0.150016
247	M	0.172214
248	N	0.188825
249	T	0.195601
250	V	0.219484
251	D	0.240082
252	F	0.262904
253	G	0.250539
254	H	0.316895
255	V	0.377425
256	T	0.435152
257	E	0.508816
258	E	0.565262
259	W	0.617963
260	R	0.674469
261	D	0.702725
262	L	0.730389
263	Q	0.722414
264	S	0.682732
265	A	0.648133
266	E	0.63355
267	K	0.64887
268	E	0.595941
269	E	0.545125
270	Q	0.49213
271	E	0.436944
272	K	0.398083
273	L	0.387341
274	G	0.37065
275	D	0.307517
276	I	0.229909
277	C	0.205517
278	F	0.178348
279	S	0.144997
280	L	0.115545
281	R	0.0870243
282	Y	0.0532165
283	V	0.019314
284	P	0.00433227
285	T	0.00731717
286	A	0.00824206
287	G	0.0146264
288	K	0.0147915
289	L	0.0163931
290	T	0.0170642
291	V	0.0179448
292	V	0.0190375
293	I	0.0192846
294	L	0.0161767
295	E	0.0162384
296	A	0.0148223
297	K	0.0151042
298	N	0.0139496
299	L	0.0126467
300	K	0.0118308
301	K	0.0108825
302	M	0.0106219
303	D	0.010247
304	V	0.00883014
305	G	0.00409552
306	G	0.0042606
307	L	0.00442569
308	S	0.0174056
309	D	0.023147
310	P	0.0358087
311	Y	0.0952394
312	V	0.184115
313	K	0.276709
314	I	0.373173
315	H	0.466611
316	L	0.569658
317	M	0.65399
318	Q	0.747065
319	N	0.834733
320	G	0.87998
321	K	0.895594
322	R	0.909905
323	L	0.922962
324	K	0.936137
325	K	0.937331
326	K	0.944574
327	K	0.932965
328	T	0.913747
329	T	0.828331
330	I	0.744567
331	K	0.637604
332	K	0.527829
333	N	0.420607
334	T	0.316094
335	L	0.211373
336	N	0.125359
337	P	0.0457403
338	Y	0.0279953
339	Y	0.0108231
340	N	0.0128493
341	E	0.0148191
342	S	0.0172723
343	F	0.0191239
344	S	0.0204582
345	F	0.0258
346	E	0.0739549
347	V	0.117001
348	P	0.115913
349	F	0.122263
350	E	0.125846
351	Q	0.127327
352	I	0.12966
353	Q	0.128499
354	K	0.122272
355	V	0.07232
356	Q	0.0272634
357	V	0.0242125
358	V	0.0156884
359	V	0.0101815
360	T	0.00626991
361	V	0.0017694
362	L	0.00148783
363	D	0.000818419
364	Y	0.000776815
365	D	0.000627252
366	K	0.000539131
367	I	0.000460372
368	G	0.000397764
369	K	0.000352574
370	N	0.000271305
371	D	0.000231722
372	A	0.000307482
373	I	0.000693933
374	G	0.00711357
375	K	0.0101149
376	V	0.0102149
377	F	0.0103513
378	V	0.0104641
379	G	0.0106203
380	Y	0.0107275
381	N	0.0107851
382	S	0.0110384
383	T	0.00629754
384	G	0.0214667
385	A	0.0516591
386	E	0.0901004
387	L	0.122145
388	R	0.154635
389	H	0.18275
390	W	0.193512
391	S	0.198915
392	D	0.203196
393	M	0.198221
394	L	0.19101
395	A	0.157127
396	N	0.126021
397	P	0.132341
398	R	0.170655
399	R	0.226928
400	P	0.283251
401	I	0.345654
402	A	0.401264
403	Q	0.441346
404	W	0.473341
405	H	0.518941
406	T	0.531952
407	L	0.490857
408	Q	0.465513
409	V	0.457554
410	E	0.436467
411	E	0.427934
412	E	0.415167
413	V	0.419938
414	D	0.408403
415	A	0.389271
416	M	0.389702
417	L	0.370427
418	A	0.316528
419	V	0.295759
420	K	0.233395
421	K	0.203042

## Sheet: Fig. 4
Fig. 4c
Time (s)	Mean	SEM	N
pre-bleach	101.233	0.456153	47
pre-bleach	97.1502	0.640727	47
pre-bleach	99.437	0.536631	47
pre-bleach	98.7733	0.418667	47
pre-bleach	100.461	0.544241	47
pre-bleach	101.882	0.541798	47
pre-bleach	101.326	0.431706	47
pre-bleach	96.5165	0.49	47
pre-bleach	102.854	0.440652	47
pre-bleach	100.234	0.465775	47
pre-bleach	101.235	0.43485	47
pre-bleach	97.2671	0.4319	47
pre-bleach	101.478	0.413644	47
pre-bleach	100.18	0.528674	47
pre-bleach	99.9726	0.483737	47
0	0	0	47
4.006	12.8194	0.409405	47
8.004	19.8147	0.473376	47
12.005	23.877	0.593072	47
16.005	27.0709	0.419684	47
20.006	28.9644	0.402852	47
24.006	32.4289	0.425731	47
28.007	34.4434	0.57823	47
32.005	37.3864	0.589382	47
36.006	39.3988	0.610282	47
40.006	39.4614	0.720143	47
44.007	42.9294	0.830952	47
48.005	44.7234	0.83682	47
52.006	45.1186	0.68129	47
56.006	45.5201	0.683988	47
57.095	48.8072	1.08439	47
61.1	48.7149	0.99504	47
65.099	52.2799	1.10658	47
69.101	54.0762	1.1128	47
73.1	54.3947	1.25078	47
77.1	55.3161	1.45169	47
81.098	54.6328	1.4095	47
85.101	53.2835	1.20562	47
89.099	55.0825	1.15965	47
93.101	58.2014	1.42607	47
97.1	56.4072	1.24564	47
101.1	58.3111	1.21278	47
105.098	59.6239	1.18914	47
109.101	60.0526	1.33548	47
113.099	61.9298	1.47354	47
117.101	65.0368	1.68765	47
121.1	64.8839	1.61963	47
125.1	63.6603	1.72574	47
129.098	66.3427	1.94275	47
133.101	66.7168	1.93391	47
137.099	65.4337	1.47392	47
141.102	66.2775	1.48661	47
145.1	63.0045	1.46048	47
149.1	68.2854	1.48916	47
153.098	67.5312	1.80022	47
157.101	69.2417	1.82345	47
161.099	67.4212	1.55621	47
165.102	68.1669	1.48286	47
169.1	67.0672	1.41413	47
173.1	69.799	1.68617	47
177.099	68.5142	1.1006	47
181.101	71.712	1.25822	47
185.099	73.0269	1.26362	47
189.102	70.1322	1.25768	47
193.1	71.8924	1.37192	47
197.101	74.1543	1.42219	47
201.1	73.0379	1.10742	47
205.1	74.2416	1.20999	47
209.101	74.1787	1.22716	47
213.1	73.5216	1.28517	47
217.099	72.8537	1.37281	47
221.101	77.7353	1.4139	47
225.1	76.6816	1.38916	47
229.1	74.7418	1.32069	47
233.099	74.7965	1.49904	47
237.102	76.5543	1.39623	47
241.1	78.6984	1.60359	47
245.1	77.0889	1.36448	47
249.098	73.6445	1.28692	47
253.101	74.9959	1.36274	47
257.099	75.9257	1.28869	47
261.102	74.6474	1.33292	47
265.1	75.1333	1.44831	47
269.1	77.5333	1.56603	47
273.099	78.6366	1.61219	47
277.101	77.1073	1.53522	47
281.099	74.9376	1.39353	47
285.1	75.1865	1.50543	47
289.099	78.7312	1.70823	47
293.101	77.6538	1.72517	47
297.1	78.7647	1.59585	47
301.099	76.5454	1.48996	47
305.101	77.8113	1.39259	47
309.1	79.5609	1.31344	47
313.099	79.3829	1.37448	47
317.101	80.3268	1.39582	47
321.1	81.6086	1.52385	47
325.1	79.7073	1.47029	47
329.101	80.3166	1.67983	47
333.1	84.2613	1.5263	47
337.099	80.9129	1.43425	47
341.101	81.3053	1.47526	47
345.1	80.9776	1.50834	47
349.1	82.9654	1.61607	47
353.098	83.006	1.76829	47
357.102	83.2395	1.68014	47
361.1	82.7282	1.70128	47
365.1	83.9211	1.76457	47
369.099	81.2005	1.95491	47
373.099	83.3066	1.61814	47
377.1	81.0452	1.82182	47
381.1	83.1259	1.67754	47
385.099	83.5276	1.83275	47
389.101	83.6531	2.09533	47
393.1	84.9922	2.01092	47
397.099	84.1951	2.03145	47
401.101	83.9323	2.13336	47
405.1	84.7002	2.15541	47
409.099	82.0457	2.09107	47
413.101	84.1765	2.33691	47
417.1	84.6156	1.65534	47
421.1	83.0234	1.79787	47
425.101	85.2181	2.07433	47
429.1	86.6899	1.97676	47
433.099	83.1669	2.01909	47
437.101	86.3793	2.14877	47
441.1	88.8381	1.95073	47
445.101	84.9005	2.15252	47
449.099	83.4333	2.35834	47
453.102	86.8635	2.1462	47
457.1	85.3417	2.67302	47
461.1	87.2215	2.42132	47
465.099	88.8336	2.55244	47
469.101	89.1825	2.57809	47
473.099	85.8216	2.18508	47
477.102	87.8528	2.65165	47
481.1	87.2795	2.9624	47
485.1	86.5079	2.80723	47
489.099	87.8472	2.27846	47
493.101	86.868	2.17546	47
497.099	89.563	4.19186	47
501.102	92.6097	4.26017	47
505.1	89.5301	4.24493	47
509.1	90.9314	3.65154	47
513.099	86.9502	4.23592	47
517.1	85.9545	4.16358	47
521.101	89.7528	4.186	47
525.1	92.7704	4.66034	47
529.099	92.2065	3.91516	47
533.1	90.6193	2.55321	47
537.098	91.6392	2.35797	47
541.101	90.1261	3.12205	47
545.099	100.758	3.57915	47
549.102	90.522	3.25147	47
553.1	98.0494	3.24495	47
557.1	94.65	3.04115	47
561.099	98.1503	3.59875	47
565.101	94.8517	2.59786	47
569.099	91.7091	2.39141	47
573.102	98.2443	2.70113	47
577.1	92.2964	2.35807	47
581.1	94.8614	2.99298	47
585.099	103.38	3.96763	47
589.101	94.0504	3.65428	47
593.099	98.5083	2.0463	47
597.102	97.5816	2.67846	47
601.1	95.4095	3.14857	47
605.1	96.8453	2.53985	47
609.099	93.0913	3.2575	47
613.101	88.7173	2.20696	47
617.099	89.3311	2.91467	47
621.102	99.4392	3.46386	47
625.1	93.0383	3.18405	47
629.1	95.2583	2.45531	47
633.099	96.942	3.57488	47
637.101	97.7519	3.08906	47
641.1	99.7671	2.95513	47
645.102	96.9353	3.57309	47
649.1	94.5532	3.39257	47
653.1	98.5683	3.28231	47
657.099	92.7894	2.87895	47
661.101	92.7949	3.00722	47
665.1	96.0699	2.64171	47
669.099	98.6849	2.5061	47
673.1	95.456	3.86922	47
677.101	96.1357	3.88912	47
681.1	93.5836	5.27032	47
685.1	92.9956	3.82211	47
689.098	93.9677	4.00257	47
693.102	89.4718	4.11403	47
697.1	91.0811	3.59442	47
701.1	99.5204	6.27538	47
705.099	90.1583	4.14861	47
709.101	100.881	5.45657	47
713.099	100.462	4.02933	47
717.102	95.9776	3.7843	47
721.1	97.0805	3.36619	47
725.1	95.1373	4.34429	47
729.099	98.177	3.7382	47

## Sheet: Fig. 5
Fig. 5a														Fig. 5b					Fig. 5c								Fig. 5d
	100mM NaCl			250 mM NaCl			400 mM NaCl			1000 mM NaCl										0% PEG 8000			3% PEG 8000					0% PEG 8000			3% PEG 8000
[Protein, uM]	Mean	SEM	N	Mean	SEM	N	Mean	SEM	N	Mean	SEM	N		pH	Mean	SEM	N		[6:0 PS uM]	Mean	SEM	N	Mean	SEM	N		[Ca2+ uM]	Mean	SEM	N	Mean	SEM	N
0.3	10.8112	0.335694	3	7.69309	0.560127	3	6.22489	0.558778	3	2.80672e-08	0.927678	3		5	3.09158	0.769056	6		100	1.36063	0.30073	3	0.908017	0.730867	3		0	1.17868	0.677584	3	9.1409	2.51075	3
1	16.1676	0.274232	3	11.2026	1.16812	3	16.7462	0.438467	3	0.588289	0.366948	3		6	34.357	3.9722	6		300	22.9227	2.4884	3	95.2459	2.88448	3		3	8.68588	0.206943	3	18.0752	1.98896	3
3	25.5508	0.74717	3	19.0681	3.01864	3	15.8436	4.39693	3	1.56806	0.0662026	3		7	86.144	3.67591	6		500	33.2443	0.521213	3	85.5065	2.11762	3		10	22.563	0.774463	3	23.8841	1.38359	3
10	67.7967	1.29935	3	32.9572	1.4769	3	20.3798	2.25469	3	2.52055	0.198468	3		8	56.3067	3.059	6		1000	28.5831	1.0722	3	45.1032	3.37596	3		30	35.9426	1.91083	3	40.2562	1.04002	3
30	100	2.39615	3	56.138	2.5224	3	21.4772	2.52947	3	2.52055	0.198468	3		9	20.431	2.43414	6										100	41.4198	1.61751	3	59.8955	6.13091	3
																											300	69.8104	1.21944	3	91.6075	4.40246	3
																											1000	46.6194	7.57356	3	49.7717	8.92112	3

## Sheet: Fig. 6
Fig. 6d
	uncropped HEk293T overexpression								uncropped HEK293T and neuron expression level
	anti-GFP and anti-β-actin								anti-syt1 and anti-β-actin

## Sheet: Fig. 7
Fig. 7c				Fig. 7d				Fig. 7e
	F.I. of syt1 droplets (calcimycin/control)				Number of syt1 droplets (calcimycin/control)				HEK293T							neuron
	HEK293T	neuron			HEK293T	neuron			control	calcimycin		Test for normal distribution				control	calcimycin		Test for normal distribution
	0.99891	0.954			0.93	0.798			0.00729	0.5						0.2	0.1
	1.02104	0.896			0.72	0.685			0.4	0.3		D'Agostino & Pearson test				0.0399	0.2		D'Agostino & Pearson test
	0.957849	0.957			0.88	0.548				0.3			Control	Calcimycin		0.2	0.1			Control	Calcimycin
	0.98546	0.968			0.65	0.758			0.3	0.3		K2	11.22	10.84		0.2	0.4		K2	52.67	33.93
	0.912547	0.985			0.74	0.698			0.3	0.0182		P value	0.0037	0.0044		0.3	0.1		P value	<0.0001	<0.0001
	0.923456	0.974			0.68	0.584			0.00729	0.3		Passed normality test (alpha=0.05)?	No	No		0.1	0.0926		Passed normality test (alpha=0.05)?	No	No
	0.935467	0.935			0.61	0.845			0.3	0.2		P value summary	**	**		0.0309	0.2		P value summary	****	****
	0.894658	0.973			0.71	0.678			0.0692	0.3						0.0508	0.3
	1.01245	0.974			0.67	0.721			0.0547	0.4		Mann-Whitney Test				0.1	0.0508		Mann-Whitney Test
	1.09458	0.963							0.2							0.0109	0.0653
	1.05748	0.912							0.4	0.1		P value	0.0157			0.0653	0.0436		P value	0.0418
	0.985425	0.857								0.7		Exact or approximate P value?	Exact			0.00907	0.0182		Exact or approximate P value?	Exact
									0.062	0.0875		P value summary	*				0.0109		P value summary	*
Mean	0.9816	0.9457		Mean	0.732	0.702			0.062	0.5		Significantly different (P < 0.05)?	Yes			0.00363	0.0182		Significantly different (P < 0.05)?	Yes
Std. Deviation	0.06012	0.0387		Std. Deviation	0.106	0.0947				0.0747		One- or two-tailed P value?	Two-tailed			0.0254	0.3		One- or two-tailed P value?	Two-tailed
Std. Error of Mean	0.01736	0.01117		Std. Error of Mean	0.0353	0.0316			0.3	0.0492						0.0236	0.4
									0.0601	0.2							0.1
									0.3	0.3						0.0309	0.4
										0.5						0.0182	0.0218
									0.0711							0.0798	0.00363
									0.00729	0.0911						0.0236
									0.2	0.0492						0.00363	0.4
									0.0437	0.2						0.00363	0.029
									0.2	0.2							0.0871
									0.0765	0.1						0.0653	0.098
									0.0947	0.0601						0.0218	0.6
									0.0783	0.3						0.00182	0.0127
									0.0929	0.2							0.00182
									0.0437	0.2						0.0399	0.0508
									0.1	0.0109						0.0272	0.1
									0.3	0.4						0.3	0.1
									0.1	0.5						0.0544	0.2
									0.031	0.6						0.0526	0.3
										0.4						0.098	0.0889
										0.2						0.0526	0.2
									0.4	0.0128						0.00907	0.0962
										0.2						0.00907
									0.3	0.3						0.0436	0.0399
									0.2	0.4						0.1	0.0145
									0.3	0.1						0.2	0.0653
									0.4	0.051						0.2	0.0363
									0.1	0.0109							0.0454
									0.00729	0.2							0.2
									0.00364	0.00729						0.2	0.0381
									0.00182	0.00729						0.049	0.0762
										0.3						0.0127	0.0454
									0.0656	0.2						0.0236	0.0726
									0.1	0.1						0.0581	0.3
										0.7						0.1	0.1
									0.1	0.3						0.0272	0.0309
									0.2	0.0109						0.0635	0.1
									0.2	0.0273						0.2
									0.00547	0.00364						0.4	0.069
									0.0128	0.0182						0.0145	0.0218
										0.00547						0.0853	0.1
									0.00364	0.2						0.0254
									0.00547	0.00911						0.0835	0.00907
									0.00911	0.0984						0.4	0.1
									0.0219	0.0109						0.1	0.1
									0.00182	0.0492						0.0762	0.0145
									0.0856	0.0328						0.2	0.2
									0.0146	0.00182						0.00182	0.2
									0.1	0.02						0.0581	0.2
									0.02	0.0164						0.0363	0.2
									0.2	0.00364						0.0944	0.3
									0.031	0.2							0.3
									0.2	0.5						0.0327	0.0817
									0.00364	0.0692						0.00726	0.069
									0.0583	0.4						0.0127	0.2
									0.0437	0.0492							0.0127
									0.00182							0.0962	0.3
									0.0146	0.3						0.1	0.0109
									0.1	0.0401						0.02	0.00726
									0.0893	0.051						0.00363	0.00363
									0.00364	0.2
									0.00911	0.0856						0.0581	0.0182
									0.031	0.6						0.0309	0.00363
										0.2							0.0381
									0.0383	0.4							0.02
										0.0583						0.00907	0.049
									0.1	0.3							0.0345
									0.0947	0.2						0.0563	0.0544
										0.00182						0.0236	0.1
									0.3	0.0984							0.00544
									0.0109							0.1	0.2
									0.0802								0.00544
																0.0236	0.0744
									0.1								0.00726
									0.3							0.2	0.00182
									0.1							0.0327	0.0599
									0.2							0.00726	0.0109
									0.3							0.1
									0.2							0.0853
									0.1							0.0218
									0.00547							0.0327
																0.2
																0.02
																0.0327
																0.0708
																0.0926
																0.0762
																0.0236
																0.0109
																0.0472
																0.0417
																0.098
																0.029
																0.0127
																0.069
																0.00363

## Sheet: Supp Fig. 3
Supp Fig. 3a						Supp Fig. 3b
# of molecules in the largest cluster	Probability					Number of clusters	Probability
	Linker	Without Linker					Linker	Without Linker
0	0	0				0	0	0
1	0	0				1	0.182727	0
2	0	0				2	0.455418	0
3	0	0				3	0.331068	0
4	0	0				4	0.029988	0.029988
5	0	0				5	0.00039984	0.0683726
6	0	0.00039984				6	0.00039984	0.183527
7	0	0.00359856				7	0	0.278289
8	0	0.00279888				8	0	0.270692
9	0	0.0203918				9	0	0.118353
10	0.00039984	0.0715714				10	0	0.037585
11	0.00159936	0.19992				11	0	0.012395
12	0	0.214314				12	0	0.00079968
13	0	0.309476
14	0.00039984	0.106357
15	0.0187925	0.0523791
16	0.0771691	0.0187925
17	0.154338	0
18	0.292683	0
19	0.271891	0
20	0.182727	0

## Sheet: Supp Fig. 9
Supp Fig. 9c
Gain/loss in the pairwise contacts
WT linker, 100 mM NaCl			WT linker, 400 mM NaCl
deltaQ	Probability		deltaQ	Probability
-200	0		-200	0
-194.444	-4.09856e-09		-197.236	2.10891e-08
-188.889	-3.37529e-09		-194.472	3.26513e-08
-183.333	2.12161e-09		-191.709	3.46866e-08
-177.778	8.61323e-09		-188.945	2.7195e-08
-172.222	5.99694e-09		-186.181	1.01765e-08
-166.667	-1.45137e-08		-183.417	-1.60392e-08
-161.111	-3.28457e-08		-180.653	-4.56127e-08
-155.556	-6.7095e-09		-177.889	-6.81487e-08
-150	8.20195e-08		-175.126	-7.3115e-08
-144.444	1.17674e-07		-172.362	-4.99794e-08
-138.889	-5.94247e-08		-169.598	1.17634e-08
-133.333	-3.93944e-07		-166.834	1.09536e-07
-127.778	-3.50753e-07		-164.07	2.06686e-07
-122.222	6.11043e-07		-161.307	2.61085e-07
-116.667	1.67173e-06		-158.543	2.30603e-07
-111.111	6.50993e-07		-155.779	7.31119e-08
-105.556	-3.78634e-06		-153.015	-2.41163e-07
-100	-6.29207e-06		-150.251	-6.22241e-07
-94.4444	1.47322e-06		-147.487	-9.12886e-07
-88.8889	2.21103e-05		-144.724	-9.55113e-07
-83.3333	4.11266e-05		-141.96	-5.90939e-07
-77.7778	4.12883e-05		-139.196	3.34552e-07
-72.2222	2.16537e-05		-136.432	1.72044e-06
-66.6667	2.44492e-06		-133.668	3.02134e-06
-61.1111	3.9932e-06		-130.905	3.64747e-06
-55.5556	3.31533e-05		-128.141	3.00901e-06
-50	8.88297e-05		-125.377	5.16154e-07
-44.4444	0.000162703		-122.613	-4.12125e-06
-38.8889	0.000217974		-119.849	-9.38104e-06
-33.3333	0.000211287		-117.085	-1.30631e-05
-27.7778	0.000143168		-114.322	-1.29663e-05
-22.2222	8.85226e-05		-111.558	-6.88934e-06
-16.6667	0.000125523		-108.794	7.27096e-06
-11.1111	0.000273418		-106.03	2.8512e-05
-5.55556	0.000506097		-103.266	5.21641e-05
0	0.000788074		-100.503	7.3346e-05
5.55556	0.00103945		-97.7387	8.71765e-05
11.1111	0.00116571		-94.9749	8.87745e-05
16.6667	0.00114138		-92.2111	7.56341e-05
22.2222	0.00109507		-89.4472	5.44945e-05
27.7778	0.00117138		-86.6834	3.43441e-05
33.3333	0.00140341		-83.9196	2.41716e-05
38.8889	0.00171277		-81.1558	3.29651e-05
44.4444	0.00202627		-78.392	6.9219e-05
50	0.00234504		-75.6281	0.000133473
55.5556	0.0027035		-72.8643	0.000219842
61.1111	0.00311638		-70.1005	0.000322258
66.6667	0.00353946		-67.3367	0.000434655
72.2222	0.00391843		-64.5729	0.000550969
77.7778	0.0042316		-61.809	0.000666747
83.3333	0.00449962		-59.0452	0.000781631
88.8889	0.00474335		-56.2814	0.000895898
94.4444	0.00495679		-53.5176	0.00100983
100	0.00511808		-50.7538	0.0011237
105.556	0.00522256		-47.99	0.0012381
111.111	0.0053352		-45.2261	0.00135641
116.667	0.00553738		-42.4623	0.00148356
122.222	0.00583217		-39.6985	0.00162452
127.778	0.00608995		-36.9347	0.00178423
133.333	0.0061778		-34.1709	0.00196759
138.889	0.00610572		-31.407	0.00217543
144.444	0.00599376		-28.6432	0.00240166
150	0.00593984		-25.8794	0.00263954
155.556	0.00590688		-23.1156	0.00288232
161.111	0.00581254		-20.3518	0.00312326
166.667	0.00561163		-17.5879	0.00335733
172.222	0.0053419		-14.8241	0.00358954
177.778	0.00505085		-12.0603	0.00382859
183.333	0.00475175		-9.29648	0.00408319
188.889	0.00442371		-6.53266	0.00436204
194.444	0.00404913		-3.76884	0.00467353
200	0.00364597		-1.00503	0.00501715
205.556	0.00324811		1.75879	0.00538208
211.111	0.00287787		4.52261	0.00575695
216.667	0.00252295		7.28643	0.00613036
222.222	0.00216543		10.0503	0.00649094
227.778	0.00181768		12.8141	0.00682962
233.333	0.00153144		15.5779	0.00714615
238.889	0.00135512		18.3417	0.00744236
244.444	0.00127564		21.1055	0.00772006
250	0.00124362		23.8693	0.0079811
255.556	0.00121008		26.6332	0.00822713
261.111	0.00112963		29.397	0.00845748
266.667	0.000958331		32.1608	0.00866962
272.222	0.000700018		34.9246	0.00886094
277.778	0.000439442		37.6884	0.00902886
283.333	0.000264368		40.4523	0.00917079
288.889	0.000190321		43.2161	0.00928094
294.444	0.000177216		45.9799	0.00934571
300	0.000185993		48.7437	0.00935029
305.556	0.000190875		51.5075	0.00927988
311.111	0.000170628		54.2714	0.00911968
316.667	0.000119073		57.0352	0.00885765
322.222	6.36189e-05		59.799	0.00850697
327.778	3.50261e-05		62.5628	0.00809432
333.333	3.66339e-05		65.3266	0.00764651
338.889	4.43597e-05		68.0905	0.00719033
344.444	3.63646e-05		70.8543	0.00675241
350	1.62035e-05		73.6181	0.0063479
			76.3819	0.00597285
			79.1457	0.00562156
			81.9095	0.00528832
			84.6734	0.00496742
			87.4372	0.00465526
			90.201	0.00436026
			92.9648	0.00409514
			95.7286	0.00387261
			98.4925	0.00370538
			101.256	0.00360551
			104.02	0.00356654
			106.784	0.00356111
			109.548	0.00356074
			112.312	0.00353698
			115.075	0.00346136
			117.839	0.00331316
			120.603	0.00310028
			123.367	0.00283719
			126.131	0.00253836
			128.894	0.00221825
			131.658	0.00189133
			134.422	0.00157175
			137.186	0.00127343
			139.95	0.0010103
			142.714	0.000796262
			145.477	0.000645217
			148.241	0.000562013
			151.005	0.000529728
			153.769	0.000528223
			156.533	0.00053736
			159.296	0.000537002
			162.06	0.000509088
			164.824	0.000453919
			167.588	0.000381366
			170.352	0.000301383
			173.116	0.000223923
			175.879	0.000158873
			178.643	0.000111445
			181.407	7.93163e-05
			184.171	5.94771e-05
			186.935	4.89184e-05
			189.698	4.46311e-05
			192.462	4.38133e-05
			195.226	4.48148e-05
			197.99	4.63832e-05
			200.754	4.72668e-05
			203.518	4.62137e-05
			206.281	4.20153e-05
			209.045	3.4649e-05
			211.809	2.53964e-05
			214.573	1.56059e-05
			217.337	6.62607e-06
			220.101	-1.94755e-07
			222.864	-3.9081e-06
			225.628	-5.00034e-06
			228.392	-4.27946e-06
			231.156	-2.55346e-06
			233.92	-6.30309e-07
			236.683	7.20576e-07
			239.447	1.28683e-06
			242.211	1.27477e-06
			244.975	9.00868e-07
			247.739	3.81643e-07
			250.503	-6.66861e-08
			253.266	-3.02314e-07
			256.03	-3.58194e-07
			258.794	-2.92335e-07
			261.558	-1.62749e-07
			264.322	-2.74474e-08
			267.085	6.08263e-08
			269.849	9.44762e-08
			272.613	8.8865e-08
			275.377	5.95367e-08
			278.141	2.20352e-08
			280.905	-8.21062e-09
			283.668	-2.2992e-08
			286.432	-2.54737e-08
			289.196	-1.98209e-08
			291.96	-1.01986e-08
			294.724	-7.71597e-10
			297.487	4.93661e-09
			300.251	6.87319e-09
			303.015	6.15329e-09
			305.779	3.8929e-09
			308.543	1.20803e-09
			311.307	-8.10231e-10
			314.07	-1.72445e-09
			316.834	-1.7991e-09
			319.598	-1.33321e-09
			322.362	-6.25811e-10
			325.126	2.40713e-11
			327.889	3.89593e-10
			330.653	4.95917e-10
			333.417	4.23166e-10
			336.181	2.51463e-10
			338.945	6.09334e-11
			341.709	-7.23006e-11
			344.472	-1.27856e-10
			347.236	-1.26252e-10
			350	-8.89493e-11

## Sheet: Supp Fig. 12
Supp Fig. 12a					Supp Fig. 12b				Supp Fig. 12c
	Mander's Overlap Coefficient				Mander's Overlap Coefficient				Mander's Overlap Coefficient
	syt1 WT: syp	syp: syt1 WT			GFP overlapping with syp				GFP overlapping with syt1
	0.617	0.784			0.285				0.194
	0.648	0.862			0.264				0.179
	0.682	0.783			0.157				0.186
	0.653	0.732			0.15				0.158
	0.701	0.789			0.136				0.183
	0.642	0.763
Mean	0.657167	0.7855			0.1984				0.18
SEM	0.0122241	0.0175514			0.0314271				0.00602495
N	6	6			5				5

## Sheet: Supp Fig. 13
Supp Fig. 13
	Monomer		Molecule 1		Molecule 2		Molecule 3		Molecule 4		Molecule 5		Molecule 6		Molecule 7		Molecule 8		Molecule 9		Molecule 10		Molecule 11		Molecule 12		Molecule 13		Molecule 14		Molecule 15		Molecule 16		Molecule 17		Molecule 18		Molecule 19		Molecule 20
	Mean	SD	Mean	SD	Mean	SD	Mean	SD	Mean	SD	Mean	SD	Mean	SD	Mean	SD	Mean	SD	Mean	SD	Mean	SD	Mean	SD	Mean	SD	Mean	SD	Mean	SD	Mean	SD	Mean	SD	Mean	SD	Mean	SD	Mean	SD	Mean	SD
D172	2.147	0.059	1.961	0.16	1.96	0.171	1.927	0.179	1.922	0.175	1.928	0.161	1.911	0.169	1.93	0.171	1.925	0.171	1.964	0.157	1.958	0.174	1.955	0.178	1.997	0.172	1.928	0.163	1.929	0.188	1.989	0.19	1.94	0.186	1.96	0.179	2	0.171	2.008	0.16	1.991	0.168
D178	2.147	0.055	1.982	0.127	1.976	0.119	1.987	0.119	1.972	0.118	1.96	0.121	1.957	0.126	1.938	0.12	1.952	0.129	1.994	0.107	1.983	0.117	1.964	0.127	1.985	0.109	1.962	0.122	1.983	0.103	1.971	0.124	1.954	0.125	1.987	0.113	1.979	0.117	1.985	0.105	1.979	0.121
D230	2.101	0.105	1.879	0.14	1.774	0.21	1.818	0.176	1.816	0.169	1.862	0.145	1.831	0.165	1.675	0.23	1.848	0.154	1.793	0.174	1.849	0.158	1.855	0.156	1.836	0.148	1.813	0.18	1.771	0.177	1.825	0.168	1.712	0.229	1.828	0.167	1.85	0.156	1.717	0.214	1.833	0.143
D232	2.101	0.103	2.029	0.167	2.068	0.126	2.049	0.126	2.046	0.136	2.011	0.167	1.946	0.242	2.002	0.176	1.975	0.201	2.087	0.101	1.997	0.187	1.987	0.203	2.046	0.142	2.037	0.172	2.071	0.109	1.996	0.165	2.021	0.164	2.051	0.133	2.05	0.127	2.095	0.103	2.049	0.14
D238	2.128	0.09	2.087	0.086	2.001	0.167	2.071	0.102	2.064	0.108	2.092	0.082	2.085	0.088	1.893	0.215	2.081	0.103	2.06	0.118	2.067	0.104	2.095	0.073	2.047	0.11	2.064	0.122	2.06	0.107	2.061	0.119	1.924	0.215	2.056	0.102	2.064	0.097	1.928	0.206	2.073	0.089
D303	2.15	0.055	2.118	0.128	2.07	0.167	2.098	0.153	2.089	0.152	2.125	0.102	2.074	0.185	2.097	0.149	2.076	0.161	2.073	0.18	2.115	0.102	2.109	0.131	2.12	0.124	2.127	0.099	2.075	0.165	2.104	0.156	2.089	0.163	2.068	0.194	2.071	0.186	2.103	0.127	2.11	0.115
D309	2.149	0.054	1.925	0.16	1.953	0.15	1.956	0.146	1.984	0.136	1.955	0.149	1.988	0.138	1.964	0.152	1.977	0.155	1.959	0.14	1.916	0.145	1.953	0.156	1.964	0.146	1.962	0.152	2.001	0.147	1.97	0.149	1.963	0.139	1.954	0.138	1.958	0.138	1.982	0.151	1.967	0.141
D363	2.109	0.095	1.89	0.139	1.854	0.169	1.846	0.18	1.796	0.207	1.893	0.146	1.881	0.167	1.855	0.179	1.875	0.162	1.808	0.196	1.771	0.205	1.868	0.153	1.895	0.158	1.886	0.155	1.89	0.161	1.884	0.166	1.796	0.193	1.834	0.184	1.784	0.189	1.879	0.17	1.849	0.171
D365	2.108	0.094	1.891	0.184	1.917	0.195	1.875	0.202	1.975	0.193	1.91	0.176	1.965	0.185	1.886	0.196	1.919	0.194	1.871	0.212	1.82	0.217	1.95	0.183	1.898	0.188	1.92	0.186	1.941	0.193	1.931	0.185	1.966	0.198	1.946	0.194	1.927	0.2	1.915	0.197	1.899	0.187
D371	2.136	0.077	2.072	0.075	2.07	0.083	2.07	0.081	1.986	0.174	2.053	0.101	2.041	0.112	2.075	0.076	2.07	0.079	2.065	0.087	2.071	0.073	2.031	0.135	2.074	0.071	2.071	0.077	2.065	0.082	2.066	0.082	1.988	0.164	2.062	0.096	2.021	0.14	2.063	0.083	2.066	0.08
	Monomer			Droplet
D172	2.147	0.059	3	1.95415	0.0290728	3
D178	2.147	0.055	3	1.9725	0.0143823	3
D230	2.101	0.105	3	1.80925	0.0528828	3
D232	2.101	0.103	3	2.03065	0.0374944	3
D238	2.128	0.09	3	2.04365	0.0576891	3
D303	2.15	0.055	3	2.09555	0.019671	3
D309	2.149	0.054	3	1.96255	0.0189986	3
D363	2.109	0.095	3	1.8517	0.0391958	3
D365	2.108	0.094	3	1.9161	0.0364224	3
D371	2.136	0.077	3	2.054	0.026414	3
Test details
Test name	Unpaired t test
Variance assumption	Individual variance for each row
Multiple comparisons	False Discovery Rate (FDR)
Method	Two-stage step-up (Benjamini, Krieger, and Yekutieli)
	Discovery?	P value	Mean of Monomer	Mean of Droplet	Difference	SE of difference	t ratio	df	q value
D172	No	0.007089	2.147	1.954	0.1929	0.03797	5.078	4	0.023865
D178	No	0.00602	2.147	1.973	0.1745	0.03282	5.317	4	0.023865
D230	No	0.012663	2.101	1.809	0.2918	0.06788	4.298	4	0.025579
D232	No	0.328601	2.101	2.031	0.07035	0.06328	1.112	4	0.331887
D238	No	0.243511	2.128	2.044	0.08435	0.06172	1.367	4	0.273273
D303	No	0.181704	2.15	2.096	0.05445	0.03372	1.615	4	0.229402
D309	No	0.004861	2.149	1.963	0.1865	0.03305	5.641	4	0.023865
D363	No	0.012286	2.109	1.852	0.2573	0.05933	4.337	4	0.025579
D365	No	0.030015	2.108	1.916	0.1919	0.0582	3.297	4	0.050525
D371	No	0.155975	2.136	2.054	0.082	0.047	1.745	4	0.22505

## Sheet: MD Simulation Experiment detail
Martini V3.0.0_ions											Martini V3.0.0_Scaled									Martini V3.0.0_Solvents									GROMACS input file for equilibration					GROMACS input file for production run					GROMACS input file for energy minimization
;;;;; Martini 3 - Database of ions and charged molecules.											;;;;; Martini 3 Force Field: Particle definition and LJ interactions									;;;;; Martini 3 - Database of solvents									title = Martini					title = Martini					integrator = steep
;;;;;											;;;;;									;;;;;									integrator = md					integrator = md					nsteps = 1000000
;;;;; File updated on 2021-03-29											;;;;; File updated on 2021-03-29									;;;;; File updated on 2021-03-29									dt = 0.01					dt = 0.02					nstxout = 0
;;;;;											;;;;;									;;;;;									nsteps = 500000					nsteps = 250000000					nstfout = 0
;;;;; Version: 3.0.0_v1											;;;;; Version: 3.0.0									;;;;; Version: 3.0.0_v1									nstcomm = 100					nstcomm = 100					nstlog = 0
;;;;;											;;;;;									;;;;;
;;;;; This collection contains the models included as part of the Martini 3 publication:											;;;;; Please cite:									;;;;; This collection contains the models included as part of the Martini 3 publication:									nstxout = 0					nstxout = 0					cutoff-scheme = Verlet
;;;;; PCT Souza, et al., Nat. Methods, 2021. DOI: 10.1038/s41592-021-01098-3											;;;;; PCT Souza, et al., Nat. Methods, 2021. DOI: 10.1038/s41592-021-01098-3									;;;;; PCT Souza, et al., Nat. Methods, 2021. DOI: 10.1038/s41592-021-01098-3									nstvout = 0					nstvout = 0					nstlist = 20
																													nstfout = 0					nstfout = 0					ns_type = grid
;;;;;;;;; SIMPLE IONS (1 bead)											[ defaults ]									;;;;;; WATER (representing 4 molecules)									nstlog = 0					nstlog = 100000					pbc = xyz
											1 2 ; sigma-epsilon format of LJ parameters																		nstenergy = 0					nstenergy = 100000					verlet-buffer-tolerance = 0.005
;;;;;; Sodium ion																				[ moleculetype ]									nstxtcout = 0					nstxtcout = 100000
											[ atomtypes ]									; molname	nrexcl								xtc_precision = 100					xtc_precision = 100					coulombtype = reaction-field
[moleculetype]											P6 72.0 0.000 A 0.0 0.0									W		1																	rcoulomb = 1.1
; molname	nrexcl										P5 72.0 0.000 A 0.0 0.0																		cutoff-scheme = Verlet					xtc-grps = Protein					epsilon_r = 15 ; 2.5 (with polarizable water)
NA		1									P4 72.0 0.000 A 0.0 0.0									[ atoms ]									nstlist = 20										epsilon_rf = 0
											P3 72.0 0.000 A 0.0 0.0									;id type resnr residu atom cgnr charge									ns_type = grid					cutoff-scheme = Verlet					vdw_type = cutoff
[atoms]											P2 72.0 0.000 A 0.0 0.0									1 W 1 W W 1 0									pbc = xyz					nstlist = 20					vdw-modifier = Potential-shift-verlet
;id	type	resnr	residu	atom	cgnr	charge					P1 72.0 0.000 A 0.0 0.0																		verlet-buffer-tolerance = 0.005					ns_type = grid					rvdw = 1.1
1	TQ5	1	ION	NA	1	1					N6 72.0 0.000 A 0.0 0.0									;;;;;; Tiny WATER (representing 2 molecules)														pbc = xyz
											N5 72.0 0.000 A 0.0 0.0																		coulombtype = reaction-field					verlet-buffer-tolerance = 0.005
;;;;;; Chloride ion											N4 72.0 0.000 A 0.0 0.0									[ moleculetype ]									rcoulomb = 1.1
											N3 72.0 0.000 A 0.0 0.0									; molname nrexcl									epsilon_r = 15					coulombtype = reaction-field
[moleculetype]											N2 72.0 0.000 A 0.0 0.0									TW 1									epsilon_rf = 0					rcoulomb = 1.1
; molname	nrexcl										N1 72.0 0.000 A 0.0 0.0																		vdw_type = cutoff					epsilon_r = 15
CL		1									C6 72.0 0.000 A 0.0 0.0									[ atoms ]									rvdw = 1.1					epsilon_rf = 0
											C5 72.0 0.000 A 0.0 0.0									;id type resnr residu atom cgnr charge														vdw_type = cutoff
[atoms]											C4 72.0 0.000 A 0.0 0.0									1 TW 1 TW TW 1 0									tcoupl = v-rescale					rvdw = 1.1
;id	type	resnr	residu	atom	cgnr	charge					C3 72.0 0.000 A 0.0 0.0																		tc-grps = Protein W_ION
1	TQ5	1	ION	CL	1	-1.0 35.453					C2 72.0 0.000 A 0.0 0.0									;;;;;;; DIMETHYLSULFOXIDE									tau_t = 1.0 1.0					tcoupl = v-rescale
											C1 72.0 0.000 A 0.0 0.0																		ref_t = 298 298					tc-grps = Protein W_ION
;;;;;; Bromide ion											X4 72.0 0.000 A 0.0 0.0									[ moleculetype ]									Pcoupl = berendsen					tau_t = 1.0 1.0
											X3 72.0 0.000 A 0.0 0.0									; molname	nrexcl								Pcoupltype = isotropic					ref_t = 298 298
[moleculetype]											X2 72.0 0.000 A 0.0 0.0									DMSO		1							tau_p = 6.0					Pcoupl = parrinello-rahman
; molname	nrexcl										X1 72.0 0.000 A 0.0 0.0																		compressibility = 3e-4					Pcoupltype = isotropic
BR		1									P6d 72.0 0.000 A 0.0 0.0									[atoms]									ref_p = 1.0					tau_p = 12.0
											P5d 72.0 0.000 A 0.0 0.0									; id	type	resnr	residu	atom	cgnr	charge								compressibility = 3e-4
[atoms]											P4d 72.0 0.000 A 0.0 0.0									1 SC6	1	DMS	S1	1	0				gen_vel = yes					ref_p = 1.0
;id	type	resnr	residu	atom	cgnr	charge mass					P3d 72.0 0.000 A 0.0 0.0									2 TP6	1	DMS	O2	2	0				gen_temp = 298
1	SQ4	1	ION	BR	1	-1.0 79.90					P2d 72.0 0.000 A 0.0 0.0																		gen_seed = -1					gen_vel = no
											P1d 72.0 0.000 A 0.0 0.0									[bonds]														gen_temp = 298
;;;;;; Iodine ion											N6d 72.0 0.000 A 0.0 0.0									; i j	funct	length	force.c.						constraints = none					gen_seed = -1
											N5d 72.0 0.000 A 0.0 0.0									1 2	1	0.3	8000						constraint_algorithm = Lincs
[moleculetype]											N4d 72.0 0.000 A 0.0 0.0																		continuation = no					constraints = none
; molname	nrexcl										N3d 72.0 0.000 A 0.0 0.0									;;;;;;; ACETONITRILE									lincs_order = 4					constraint_algorithm = Lincs
IOD		1									N2d 72.0 0.000 A 0.0 0.0																		lincs_warnangle = 30					continuation = yes
											N1d 72.0 0.000 A 0.0 0.0									[ moleculetype ]														lincs_order = 4
[atoms]											P6a 72.0 0.000 A 0.0 0.0									; molname	nrexcl													lincs_warnangle = 30
;id	type	resnr	residu	atom	cgnr	charge mass					P5a 72.0 0.000 A 0.0 0.0									ACN		1
1	SQ2	1	ION	ID	1	-1.0 79.90					P4a 72.0 0.000 A 0.0 0.0
											P3a 72.0 0.000 A 0.0 0.0									[ atoms ]
											P2a 72.0 0.000 A 0.0 0.0									;id	type	resnr	residu	atom	cgnr	charge
;;;;;; Tetramethyl amonium ion											P1a 72.0 0.000 A 0.0 0.0									1	SN5ah	1	ACN	ACN	1	0
											N6a 72.0 0.000 A 0.0 0.0
[moleculetype]											N5a 72.0 0.000 A 0.0 0.0									;;;;;;;;; ALKANES
; molname	nrexcl										N4a 72.0 0.000 A 0.0 0.0
TMA		1									N3a 72.0 0.000 A 0.0 0.0									;;;;;; HEXANE
											N2a 72.0 0.000 A 0.0 0.0
[atoms]											N1a 72.0 0.000 A 0.0 0.0									[moleculetype]
;id	type	resnr	residu	atom	cgnr	charge					C6v 72.0 0.000 A 0.0 0.0									; molname	nrexcl
1	Q2	1	ION	TMA	1	1.0 74.14					C5v 72.0 0.000 A 0.0 0.0									HEX		1
											C4v 72.0 0.000 A 0.0 0.0
;;;;;; Acetate ion											C3v 72.0 0.000 A 0.0 0.0									[atoms]
											C2v 72.0 0.000 A 0.0 0.0									; id	type	resnr	residu	atom	cgnr	charge
[moleculetype]											C1v 72.0 0.000 A 0.0 0.0									1 SC2	1	HEX	C1	1	0
; molname	nrexcl										X4v 72.0 0.000 A 0.0 0.0									2 SC2	1	HEX	C2	2	0
ACE		1									X3v 72.0 0.000 A 0.0 0.0
											X2v 72.0 0.000 A 0.0 0.0									[bonds]
[atoms]											X1v 72.0 0.000 A 0.0 0.0									; i j	funct	length	force.c.
;id	type	resnr	residu	atom	cgnr	charge					C6e 72.0 0.000 A 0.0 0.0									1 2	1	0.405	5000
1	SQ5n	1	ION	CL	1	-1.0 59.044					C5e 72.0 0.000 A 0.0 0.0
											C4e 72.0 0.000 A 0.0 0.0									;;;;;; OCTANE
;;;;;; Calcium ion											C3e 72.0 0.000 A 0.0 0.0
											C2e 72.0 0.000 A 0.0 0.0									[moleculetype]
[moleculetype]											C1e 72.0 0.000 A 0.0 0.0									; molname	nrexcl
; molname nrexcl											X3e 72.0 0.000 A 0.0 0.0									OCT		1
CA 1											X4e 72.0 0.000 A 0.0 0.0
											X2e 72.0 0.000 A 0.0 0.0									[atoms]
[atoms]											X1e 72.0 0.000 A 0.0 0.0									; id	type	resnr	residu	atom	cgnr	charge
;id type resnr residu atom cgnr charge											D 72.0 0.000 A 0.0 0.0									1 C1	1	OCT	C1	1	0
1 SD 1 ION CA 1 2.0 40.078 ; TD may be a good option as well.											Q5 72.0 0.000 A 0.0 0.0									2 C1	1	OCT	C2	2	0
											Q4 72.0 0.000 A 0.0 0.0
;;;;;; Tetrafluoroborate ion											Q3 72.0 0.000 A 0.0 0.0									[bonds]
											Q2 72.0 0.000 A 0.0 0.0									; i j	funct	length	force.c.
[moleculetype]											Q1 72.0 0.000 A 0.0 0.0									1 2	1	0.475	3800
; molname	nrexcl										Q5p 72.0 0.000 A 0.0 0.0
BF4		1									Q4p 72.0 0.000 A 0.0 0.0									;;;;;; DODECANE
											Q3p 72.0 0.000 A 0.0 0.0
[atoms]											Q2p 72.0 0.000 A 0.0 0.0									[moleculetype]
;id	type	resnr	residu	atom	cgnr	charge mass					Q1p 72.0 0.000 A 0.0 0.0									; molname	nrexcl
1	Q2	1	ION	BF4	1	-1.0 86.80					Q5n 72.0 0.000 A 0.0 0.0									DOD		1
											Q4n 72.0 0.000 A 0.0 0.0
;;;;;; Hexafluorophosphate ion											Q3n 72.0 0.000 A 0.0 0.0									[atoms]
											Q2n 72.0 0.000 A 0.0 0.0									; id	type	resnr	residu	atom	cgnr	charge
[moleculetype]											Q1n 72.0 0.000 A 0.0 0.0									1 C1	1	DOD	C1	1	0
; molname	nrexcl										P6q 72.0 0.000 A 0.0 0.0									2 C1	1	DOD	C2	2	0
PF6		1									P5q 72.0 0.000 A 0.0 0.0									3 C1	1	DOD	C3	3	0
											P4q 72.0 0.000 A 0.0 0.0
[atoms]											P3q 72.0 0.000 A 0.0 0.0									[bonds]
;id	type	resnr	residu	atom	cgnr	charge mass					P2q 72.0 0.000 A 0.0 0.0									; i j	funct	length	force.c.
1	Q1	1	ION	PF6	1	-1.0 144.96					P1q 72.0 0.000 A 0.0 0.0									1 2	1	0.475	3800
											N6q 72.0 0.000 A 0.0 0.0									2 3	1	0.475	3800
;;;;;; Thiocyanate ion											N5q 72.0 0.000 A 0.0 0.0
											N4q 72.0 0.000 A 0.0 0.0									[angles]
[moleculetype]											N3q 72.0 0.000 A 0.0 0.0									; i j k	funct	angle	force.c.
; molname	nrexcl										N2q 72.0 0.000 A 0.0 0.0									1 2 3	2	180	35
SCN		1									N1q 72.0 0.000 A 0.0 0.0
											C6q 72.0 0.000 A 0.0 0.0									;;;;;; HEXADECANE
[atoms]											C5q 72.0 0.000 A 0.0 0.0
;id	type	resnr	residu	atom	cgnr	charge mass					C4q 72.0 0.000 A 0.0 0.0									[moleculetype]
1	SQ1	1	ION	SCN	1	-1.0 58.08					C3q 72.0 0.000 A 0.0 0.0									; molname	nrexcl
											C2q 72.0 0.000 A 0.0 0.0									HD		1
;;;;;;;; Perchlorate anion											C1q 72.0 0.000 A 0.0 0.0
											X4q 72.0 0.000 A 0.0 0.0									[atoms]
[moleculetype]											X3q 72.0 0.000 A 0.0 0.0									; id	type	resnr	residu	atom	cgnr	charge
; molname	nrexcl										X2q 72.0 0.000 A 0.0 0.0									1	C1	1	HD	C1	1	0
CLO4		1									X1q 72.0 0.000 A 0.0 0.0									2	C1	1	HD	C2	2	0
											P6dq 72.0 0.000 A 0.0 0.0									3	C1	1	HD	C3	3	0
[atoms]											P5dq 72.0 0.000 A 0.0 0.0									4	C1	1	HD	C4	4	0
;id	type	resnr	residu	atom	cgnr	charge mass					P4dq 72.0 0.000 A 0.0 0.0
1	Q2	1	ION	CLO	1	-1.0 99.45					P3dq 72.0 0.000 A 0.0 0.0									[bonds]
											P2dq 72.0 0.000 A 0.0 0.0									; i j	funct	length	force.c.
;;;;;;;; Nitrate anion											P1dq 72.0 0.000 A 0.0 0.0									1 2	1	0.475	3800
											N6dq 72.0 0.000 A 0.0 0.0									2 3	1	0.47	3800
[moleculetype]											N5dq 72.0 0.000 A 0.0 0.0									3 4	1	0.475	3800
; molname	nrexcl										N4dq 72.0 0.000 A 0.0 0.0
NO3		1									N3dq 72.0 0.000 A 0.0 0.0									[angles]
											N2dq 72.0 0.000 A 0.0 0.0									; i j k	funct	angle	force.c.
[atoms]											N1dq 72.0 0.000 A 0.0 0.0									1 2 3	2	180	35
;id	type	resnr	residu	atom	cgnr	charge mass					P6aq 72.0 0.000 A 0.0 0.0									2 3 4	2	180	35
1	SQ3n	1	ION	NO3	1	-1.0 62.005					P5aq 72.0 0.000 A 0.0 0.0
											P4aq 72.0 0.000 A 0.0 0.0									;;;;;;;;; ALKENES
;;;;;;;;; BIG IONS USED IN IONIC LIQUIDS											P3aq 72.0 0.000 A 0.0 0.0
											P2aq 72.0 0.000 A 0.0 0.0									;;;;;; 1-HEXENE
;;;;;; 1-Methyl-3-methylimidazolium ion											P1aq 72.0 0.000 A 0.0 0.0
											N6aq 72.0 0.000 A 0.0 0.0									[moleculetype]
[moleculetype]											N5aq 72.0 0.000 A 0.0 0.0									; molname	nrexcl
; Name nrexcl											N4aq 72.0 0.000 A 0.0 0.0									HXE		1
MIM 1											N3aq 72.0 0.000 A 0.0 0.0
											N2aq 72.0 0.000 A 0.0 0.0									[atoms]
[ atoms ]											N1aq 72.0 0.000 A 0.0 0.0									; id	type	resnr	residu	atom	cgnr	charge
;id type resnr residu atom cgnr charge mass											C6vq 72.0 0.000 A 0.0 0.0									1 SC4	1	HXE	D1	1	0
1 TN2q 1 MIM SI1 1 0.500 32.38											C5vq 72.0 0.000 A 0.0 0.0									2 SC2	1	HXE	C2	2	0
2 TN2q 1 MIM SI2 2 0.500 32.38											C4vq 72.0 0.000 A 0.0 0.0
3 TC6 1 MIM SI3 3 0.000 32.38											C3vq 72.0 0.000 A 0.0 0.0									[bonds]
											C2vq 72.0 0.000 A 0.0 0.0									; i j	funct	length	force.c.
[constraints]											C1vq 72.0 0.000 A 0.0 0.0									; 1 2	1	0.36	5000
; i j funct length											X4vq 72.0 0.000 A 0.0 0.0									1 2	1	0.395	5000
2 3 1 0.318											X3vq 72.0 0.000 A 0.0 0.0
2 1 1 0.318											X2vq 72.0 0.000 A 0.0 0.0									;;;;;; 1-OCTENE
3 1 1 0.318											X1vq 72.0 0.000 A 0.0 0.0
											C6eq 72.0 0.000 A 0.0 0.0									[moleculetype]
;;;;;; 1-Ethyl-3-methylimidazolium ion											C5eq 72.0 0.000 A 0.0 0.0									; molname	nrexcl
											C4eq 72.0 0.000 A 0.0 0.0									OCE		1
[moleculetype]											C3eq 72.0 0.000 A 0.0 0.0
; Name nrexcl											C2eq 72.0 0.000 A 0.0 0.0									[atoms]
EIM 1											C1eq 72.0 0.000 A 0.0 0.0									; id	type	resnr	residu	atom	cgnr	charge
											X4eq 72.0 0.000 A 0.0 0.0									1 C4	1	OCE	D1	1	0
[ atoms ]											X3eq 72.0 0.000 A 0.0 0.0									2 C1	1	OCE	C2	2	0
;id type resnr residu atom cgnr charge											X2eq 72.0 0.000 A 0.0 0.0
1 SN2q 1 EIM SI1 1 0.500 46.40											X1eq 72.0 0.000 A 0.0 0.0									[bonds]
2 TN2q 1 EIM SI2 2 0.500 32.38											P6h 72.0 0.000 A 0.0 0.0									; i j	funct	length	force.c.
3 TC6 1 EIM SI3 3 0.000 32.38											P5h 72.0 0.000 A 0.0 0.0									1 2	1	0.47	3800
											P4h 72.0 0.000 A 0.0 0.0
											P3h 72.0 0.000 A 0.0 0.0									;;;;;; 1-DODECENE
[constraints]											P2h 72.0 0.000 A 0.0 0.0
; i j funct length											P1h 72.0 0.000 A 0.0 0.0									[moleculetype]
2 3 1 0.355											N6h 72.0 0.000 A 0.0 0.0									; molname	nrexcl
2 1 1 0.318											N5h 72.0 0.000 A 0.0 0.0									DOE		1
3 1 1 0.318											N4h 72.0 0.000 A 0.0 0.0
											N3h 72.0 0.000 A 0.0 0.0									[atoms]
;;;;;; 1-Butyl-3-methylimidazolium ion											N2h 72.0 0.000 A 0.0 0.0									; id	type	resnr	residu	atom	cgnr	charge
											N1h 72.0 0.000 A 0.0 0.0									1 C4	1	DOE	D1	1	0
[moleculetype ]											C6h 72.0 0.000 A 0.0 0.0									2 C1	1	DOE	C2	2	0
; Name nrexcl											C5h 72.0 0.000 A 0.0 0.0									3 C1	1	DOE	C3	3	0
BIM 1											C4h 72.0 0.000 A 0.0 0.0
											C3h 72.0 0.000 A 0.0 0.0									[bonds]
[ atoms ]											C2h 72.0 0.000 A 0.0 0.0									; i j	funct	length	force.c.
;id type resnr residu atom cgnr charge mass											C1h 72.0 0.000 A 0.0 0.0									1 2	1	0.47	3800
1 TN2q 1 BIM SI1 1 0.500 31.37											X4h 72.0 0.000 A 0.0 0.0									2 3	1	0.475	3800
2 TN2q 1 BIM SI2 2 0.500 32.38											X3h 72.0 0.000 A 0.0 0.0
3 TC6 1 BIM SI3 3 0.000 32.38											X2h 72.0 0.000 A 0.0 0.0									[angles]
4 SC3 1 BIM SI4 4 0.000 43.09											X1h 72.0 0.000 A 0.0 0.0									; i j k	funct	angle	force.c.
											P6dh 72.0 0.000 A 0.0 0.0									1 2 3	2	180	35
[bonds]											P5dh 72.0 0.000 A 0.0 0.0
; i j funct length force.c.											P4dh 72.0 0.000 A 0.0 0.0									;;;;;;;;; ALKYNES
1 4 1 0.340 7500											P3dh 72.0 0.000 A 0.0 0.0
											P2dh 72.0 0.000 A 0.0 0.0									;;;;;; 1-HEXYNE
[constraints]											P1dh 72.0 0.000 A 0.0 0.0
; i j funct length											N6dh 72.0 0.000 A 0.0 0.0									[moleculetype]
2 3 1 0.318											N5dh 72.0 0.000 A 0.0 0.0									; molname	nrexcl
2 1 1 0.318											N4dh 72.0 0.000 A 0.0 0.0									HXY		1
3 1 1 0.318											N3dh 72.0 0.000 A 0.0 0.0
											N2dh 72.0 0.000 A 0.0 0.0									[atoms]
[angles]											N1dh 72.0 0.000 A 0.0 0.0									; id	type	resnr	residu	atom	cgnr	charge
; i j k funct angle force.c.											P6ah 72.0 0.000 A 0.0 0.0									1 SC6	1	HXY	T1	1	0
3 1 4 2 120.000 50.0											P5ah 72.0 0.000 A 0.0 0.0									2 SC2	1	HXY	C2	2	0
2 1 4 2 120.000 50.0											P4ah 72.0 0.000 A 0.0 0.0
											P3ah 72.0 0.000 A 0.0 0.0									[bonds]
[dihedrals]											P2ah 72.0 0.000 A 0.0 0.0									; i j	funct	length	force.c.
; i j k l funct angle force.c.											P1ah 72.0 0.000 A 0.0 0.0									1 2	1	0.39	5000
4 2 3 1 2 0.0 200.0 ;											N6ah 72.0 0.000 A 0.0 0.0
											N5ah 72.0 0.000 A 0.0 0.0									;;;;;; 1-OCTYNE
;;;;;; 1-Octyl-3-methylimidazolium ion											N4ah 72.0 0.000 A 0.0 0.0
											N3ah 72.0 0.000 A 0.0 0.0									[moleculetype]
[moleculetype ]											N2ah 72.0 0.000 A 0.0 0.0									; molname	nrexcl
; Name nrexcl											N1ah 72.0 0.000 A 0.0 0.0									OCY		1
OIM 1											C6vh 72.0 0.000 A 0.0 0.0
											C5vh 72.0 0.000 A 0.0 0.0									[atoms]
[ atoms ]											C4vh 72.0 0.000 A 0.0 0.0									; id	type	resnr	residu	atom	cgnr	charge
;id type resnr residu atom cgnr charge mass											C3vh 72.0 0.000 A 0.0 0.0									1 C6	1	OCY	T1	1	0
1 TN2q 1 OIM SI1 1 0.500 31.37											C2vh 72.0 0.000 A 0.0 0.0									2 C1	1	OCY	C2	2	0
2 TN2q 1 OIM SI2 2 0.500 32.38											C1vh 72.0 0.000 A 0.0 0.0
3 TC6 1 OIM SI3 3 0.000 32.38											X4vh 72.0 0.000 A 0.0 0.0									[bonds]
4 SC3 1 OIM SI4 4 0.000 43.09											X3vh 72.0 0.000 A 0.0 0.0									; i j	funct	length	force.c.
5 C1 1 OIM SI5 4 0.000 57.11											X2vh 72.0 0.000 A 0.0 0.0									1 2	1	0.468	3800
											X1vh 72.0 0.000 A 0.0 0.0
[bonds]											C6eh 72.0 0.000 A 0.0 0.0									;;;;;;;;; DIENES
; i j funct length force.c.											C5eh 72.0 0.000 A 0.0 0.0
1 4 1 0.335 7500											C4eh 72.0 0.000 A 0.0 0.0									;;;;;; 1-4-HEXADIENE
4 5 1 0.410 2500											C3eh 72.0 0.000 A 0.0 0.0
											C2eh 72.0 0.000 A 0.0 0.0									[moleculetype]
[constraints]											C1eh 72.0 0.000 A 0.0 0.0									; molname	nrexcl
; i j funct length											X4eh 72.0 0.000 A 0.0 0.0									HXD14		1
2 3 1 0.318											X3eh 72.0 0.000 A 0.0 0.0
2 1 1 0.318											X2eh 72.0 0.000 A 0.0 0.0									[atoms]
3 1 1 0.318											X1eh 72.0 0.000 A 0.0 0.0									; id	type	resnr	residu	atom	cgnr	charge
											P6r 72.0 0.000 A 0.0 0.0									1 SC4	1	HXD	D1	1	0
[angles]											P5r 72.0 0.000 A 0.0 0.0									2 SC4	1	HXD	D2	2	0
; i j k funct angle force.c.											P4r 72.0 0.000 A 0.0 0.0
3 1 4 2 120.000 50.0											P3r 72.0 0.000 A 0.0 0.0									[bonds]
2 1 4 2 120.000 50.0											P2r 72.0 0.000 A 0.0 0.0									; i j	funct	length	force.c.
1 4 5 2 180.000 25.0											P1r 72.0 0.000 A 0.0 0.0									1 2	1	0.385	5000
											N6r 72.0 0.000 A 0.0 0.0
[dihedrals]											N5r 72.0 0.000 A 0.0 0.0									;;;;;; 9-12 OCTADECADIENE
; i j k l funct angle force.c.											N4r 72.0 0.000 A 0.0 0.0
4 2 3 1 2 0.0 200.0 ;											N3r 72.0 0.000 A 0.0 0.0									[moleculetype]
											N2r 72.0 0.000 A 0.0 0.0									; molname	nrexcl
;;;;;; 1-Dodecyl -3-methylimidazolium ion											N1r 72.0 0.000 A 0.0 0.0									OCD912		1
											C6r 72.0 0.000 A 0.0 0.0
[moleculetype ]											C5r 72.0 0.000 A 0.0 0.0									[atoms]
; Name nrexcl											C4r 72.0 0.000 A 0.0 0.0									; id	type	resnr	residu	atom	cgnr	charge
DIM 1											C3r 72.0 0.000 A 0.0 0.0									1	C1h	1	OCD	C1	1	0
											C2r 72.0 0.000 A 0.0 0.0									2	C5h	1	OCD	C2	2	0
[ atoms ]											C1r 72.0 0.000 A 0.0 0.0									3	C5h	1	OCD	C3	3	0
;id type resnr residu atom cgnr charge mass											X4r 72.0 0.000 A 0.0 0.0									4	C1h	1	OCD	C4	4	0
1 TN2q 1 DIM SI1 1 0.500 31.37											X3r 72.0 0.000 A 0.0 0.0
2 TN2q 1 DIM SI2 2 0.500 32.38											X2r 72.0 0.000 A 0.0 0.0									[bonds]
3 TC6 1 DIM SI3 3 0.000 32.38											X1r 72.0 0.000 A 0.0 0.0									; i j	funct	length	force.c.
4 SC3 1 DIM SI4 4 0.000 43.09											P6dr 72.0 0.000 A 0.0 0.0									1 2	1	0.49	3800
5 C1 1 DIM SI5 5 0.000 56.11											P5dr 72.0 0.000 A 0.0 0.0									2 3	1	0.49	3800
6 C1 1 DIM SI6 6 0.000 57.11											P4dr 72.0 0.000 A 0.0 0.0									3 4	1	0.49	3800
											P3dr 72.0 0.000 A 0.0 0.0
[bonds]											P2dr 72.0 0.000 A 0.0 0.0									[angles]
; i j funct length force.c.											P1dr 72.0 0.000 A 0.0 0.0									; i j k	funct	angle	force.c.
1 4 1 0.335 7500											N6dr 72.0 0.000 A 0.0 0.0									1 2 3	2	100	10
4 5 1 0.405 4000											N5dr 72.0 0.000 A 0.0 0.0									2 3 4	2	100	10
5 6 1 0.475 3800											N4dr 72.0 0.000 A 0.0 0.0
											N3dr 72.0 0.000 A 0.0 0.0									;;;;;;;;; HALOALKANES
											N2dr 72.0 0.000 A 0.0 0.0
[constraints]											N1dr 72.0 0.000 A 0.0 0.0									;;;;;; 1,2 DICHLOROETHANE
; i j funct length											P6ar 72.0 0.000 A 0.0 0.0
2 3 1 0.318											P5ar 72.0 0.000 A 0.0 0.0									[moleculetype]
2 1 1 0.318											P4ar 72.0 0.000 A 0.0 0.0									; molname	nrexcl
3 1 1 0.318											P3ar 72.0 0.000 A 0.0 0.0									DCE		1
											P2ar 72.0 0.000 A 0.0 0.0
[angles]											P1ar 72.0 0.000 A 0.0 0.0									[atoms]
; i j k funct angle force.c.											N6ar 72.0 0.000 A 0.0 0.0									; id	type	resnr	residu	atom	cgnr	charge
3 1 4 2 120.000 50.0											N5ar 72.0 0.000 A 0.0 0.0									1	X3h	1	DCE	CX	1	0
2 1 4 2 120.000 50.0											N4ar 72.0 0.000 A 0.0 0.0
4 5 6 2 180.000 25.0											N3ar 72.0 0.000 A 0.0 0.0									;;;;;; CHLOROFORM
											N2ar 72.0 0.000 A 0.0 0.0
[dihedrals]											N1ar 72.0 0.000 A 0.0 0.0									[moleculetype]
; i j k l funct angle force.c.											C6vr 72.0 0.000 A 0.0 0.0									; molname	nrexcl
4 2 3 1 2 0.0 200.0 ;											C5vr 72.0 0.000 A 0.0 0.0									CLF		1
											C4vr 72.0 0.000 A 0.0 0.0
;;;;;; trihexyl(tetradecyl)phoshonium											C3vr 72.0 0.000 A 0.0 0.0									[atoms]
											C2vr 72.0 0.000 A 0.0 0.0									; id	type	resnr	residu	atom	cgnr	charge
											C1vr 72.0 0.000 A 0.0 0.0									1	X2	1	CLF	CX	1	0
[ moleculetype ]											X4vr 72.0 0.000 A 0.0 0.0
; Name nrexcl											X3vr 72.0 0.000 A 0.0 0.0									;;;;;; TETRACHLOROMETHANE
PHO 1 ; 764.002											X2vr 72.0 0.000 A 0.0 0.0
											X1vr 72.0 0.000 A 0.0 0.0									[moleculetype]
[ atoms ]											C6er 72.0 0.000 A 0.0 0.0									; molname	nrexcl
;id type resnr residu atom cgnr charge mass											C5er 72.0 0.000 A 0.0 0.0									TCM		1
1 Q1 1 PHO P1 1 1.000 87.08											C4er 72.0 0.000 A 0.0 0.0
2 TC3 1 PHO C2 2 0.000 28.05											C3er 72.0 0.000 A 0.0 0.0									[atoms]
3 SC2 1 PHO C3 3 0.000 43.09											C2er 72.0 0.000 A 0.0 0.0									; id	type	resnr	residu	atom	cgnr	charge
4 TC3 1 PHO C4 4 0.000 28.05											C1er 72.0 0.000 A 0.0 0.0									1	X1	1	TCM	CX	1	0
5 SC2 1 PHO C5 5 0.000 43.09											X4er 72.0 0.000 A 0.0 0.0
6 TC3 1 PHO C6 6 0.000 28.05											X3er 72.0 0.000 A 0.0 0.0									;;;;;; TRICHLOROETHYLENE
7 SC2 1 PHO C7 7 0.000 43.09											X2er 72.0 0.000 A 0.0 0.0
8 TC3 1 PHO C8 8 0.000 28.05											X1er 72.0 0.000 A 0.0 0.0									[moleculetype]
9 SC2 1 PHO C9 9 0.000 42.08											SP6 54.0 0.000 A 0.0 0.0									; molname	nrexcl
10 C1 1 PHO C10 10 0.000 56.11											SP5 54.0 0.000 A 0.0 0.0									TCE		1
11 C1 1 PHO C11 11 0.000 57.11											SP4 54.0 0.000 A 0.0 0.0
											SP3 54.0 0.000 A 0.0 0.0									[atoms]
[bonds]											SP2 54.0 0.000 A 0.0 0.0									; id	type	resnr	residu	atom	cgnr	charge
; i j funct length force.c.											SP1 54.0 0.000 A 0.0 0.0									1	X3h	1	TCE	CX	1	0
1 2 1 0.360 5000											SN6 54.0 0.000 A 0.0 0.0
2 3 1 0.320 5000											SN5 54.0 0.000 A 0.0 0.0									;;;;;; 2,2,2-TRIFLUOROETHANOL
1 4 1 0.360 5000											SN4 54.0 0.000 A 0.0 0.0
4 5 1 0.320 5000											SN3 54.0 0.000 A 0.0 0.0									[moleculetype]
1 6 1 0.360 5000											SN2 54.0 0.000 A 0.0 0.0									; molname nrexcl
6 7 1 0.320 5000											SN1 54.0 0.000 A 0.0 0.0									TFEOL 1
1 8 1 0.360 5000											SC6 54.0 0.000 A 0.0 0.0
8 9 1 0.320 5000											SC5 54.0 0.000 A 0.0 0.0									[atoms]
9 10 1 0.440 3800											SC4 54.0 0.000 A 0.0 0.0									; id type resnr residu atom cgnr charge
10 11 1 0.470 3800											SC3 54.0 0.000 A 0.0 0.0									1 TP1d 1 TFE CO 1 0 ;
											SC2 54.0 0.000 A 0.0 0.0									2 SX4e 1 TFE CX 2 0 ;
[angles]											SC1 54.0 0.000 A 0.0 0.0
; i j k funct angle force.c.											SX4 54.0 0.000 A 0.0 0.0									[bonds]
2 1 4 2 109.500 200.0											SX3 54.0 0.000 A 0.0 0.0									; i j funct length force.c.
2 1 6 2 109.500 200.0											SX2 54.0 0.000 A 0.0 0.0									1 2 1 0.300 5000
2 1 8 2 109.500 200.0											SX1 54.0 0.000 A 0.0 0.0
4 1 6 2 109.500 200.0											SP6d 54.0 0.000 A 0.0 0.0									;;;;;;;;; ALCOOLS
4 1 8 2 109.500 200.0											SP5d 54.0 0.000 A 0.0 0.0
6 1 8 2 109.500 50.0											SP4d 54.0 0.000 A 0.0 0.0									;;;;;; METHANOL (representing 2 molecules)
1 2 3 2 180.000 25.0											SP3d 54.0 0.000 A 0.0 0.0
1 4 5 2 180.000 25.0											SP2d 54.0 0.000 A 0.0 0.0									[ moleculetype ]
1 6 7 2 180.000 25.0											SP1d 54.0 0.000 A 0.0 0.0									; molname	nrexcl
1 8 9 2 180.000 25.0											SN6d 54.0 0.000 A 0.0 0.0									MEO		1
8 9 10 2 180.000 25.0											SN5d 54.0 0.000 A 0.0 0.0
9 10 11 2 180.000 25.0											SN4d 54.0 0.000 A 0.0 0.0									[ atoms ]
											SN3d 54.0 0.000 A 0.0 0.0									;id	type	resnr	residu	atom	cgnr	charge
											SN2d 54.0 0.000 A 0.0 0.0									1	SP2r	1	MEO	MEO	1	0
											SN1d 54.0 0.000 A 0.0 0.0
											SP6a 54.0 0.000 A 0.0 0.0									;;;;;; ETHANOL
											SP5a 54.0 0.000 A 0.0 0.0
											SP4a 54.0 0.000 A 0.0 0.0									[ moleculetype ]
											SP3a 54.0 0.000 A 0.0 0.0									; molname	nrexcl
											SP2a 54.0 0.000 A 0.0 0.0									ETO		1
											SP1a 54.0 0.000 A 0.0 0.0
											SN6a 54.0 0.000 A 0.0 0.0									[ atoms ]
											SN5a 54.0 0.000 A 0.0 0.0									;id	type	resnr	residu	atom	cgnr	charge
											SN4a 54.0 0.000 A 0.0 0.0									1	SP1	1	ETO	ETO	1	0
											SN3a 54.0 0.000 A 0.0 0.0
											SN2a 54.0 0.000 A 0.0 0.0									;;;;;; ISOPROPANOL
											SN1a 54.0 0.000 A 0.0 0.0
											SC6v 54.0 0.000 A 0.0 0.0									[ moleculetype ]
											SC5v 54.0 0.000 A 0.0 0.0									; molname	nrexcl
											SC4v 54.0 0.000 A 0.0 0.0									IPO		1
											SC3v 54.0 0.000 A 0.0 0.0
											SC2v 54.0 0.000 A 0.0 0.0									[ atoms ]
											SC1v 54.0 0.000 A 0.0 0.0									;id	type	resnr	residu	atom	cgnr	charge
											SX4v 54.0 0.000 A 0.0 0.0									1	P1	1	IPO	IPO	1	0
											SX3v 54.0 0.000 A 0.0 0.0
											SX2v 54.0 0.000 A 0.0 0.0									;;;;;; 1-PROPANOL
											SX1v 54.0 0.000 A 0.0 0.0
											SC6e 54.0 0.000 A 0.0 0.0									[ moleculetype ]
											SC5e 54.0 0.000 A 0.0 0.0									; molname	nrexcl
											SC4e 54.0 0.000 A 0.0 0.0									PRO		1
											SC3e 54.0 0.000 A 0.0 0.0
											SC2e 54.0 0.000 A 0.0 0.0									[ atoms ]
											SC1e 54.0 0.000 A 0.0 0.0									;id	type	resnr	residu	atom	cgnr	charge
											SX4e 54.0 0.000 A 0.0 0.0									1	N6	1	PRO	PRO	1	0
											SX3e 54.0 0.000 A 0.0 0.0
											SX2e 54.0 0.000 A 0.0 0.0									;;;;;; 1-BUTANOL
											SX1e 54.0 0.000 A 0.0 0.0
											SD 54.0 0.000 A 0.0 0.0									[moleculetype]
											SQ5 54.0 0.000 A 0.0 0.0									; molname	nrexcl
											SQ4 54.0 0.000 A 0.0 0.0									BTO		1
											SQ3 54.0 0.000 A 0.0 0.0
											SQ2 54.0 0.000 A 0.0 0.0									[atoms]
											SQ1 54.0 0.000 A 0.0 0.0									; id	type	resnr	residu	atom	cgnr	charge
											SQ5p 54.0 0.000 A 0.0 0.0									1	TC2	1	BTO	C1	1	0
											SQ4p 54.0 0.000 A 0.0 0.0									2	SP1	1	BTO	O2	2	0
											SQ3p 54.0 0.000 A 0.0 0.0
											SQ2p 54.0 0.000 A 0.0 0.0									[bonds]
											SQ1p 54.0 0.000 A 0.0 0.0									; i j	funct	length	force.c.
											SQ5n 54.0 0.000 A 0.0 0.0									1 2 1 0.310 7000 ;
											SQ4n 54.0 0.000 A 0.0 0.0
											SQ3n 54.0 0.000 A 0.0 0.0									;;;;;; 1-HEXANOL
											SQ2n 54.0 0.000 A 0.0 0.0
											SQ1n 54.0 0.000 A 0.0 0.0									[moleculetype]
											SP6q 54.0 0.000 A 0.0 0.0									; molname nrexcl
											SP5q 54.0 0.000 A 0.0 0.0									HXO		1
											SP4q 54.0 0.000 A 0.0 0.0
											SP3q 54.0 0.000 A 0.0 0.0									[atoms]
											SP2q 54.0 0.000 A 0.0 0.0									; id type resnr residu atom cgnr charge
											SP1q 54.0 0.000 A 0.0 0.0									1	C1	1	HXO	C1	1	0
											SN6q 54.0 0.000 A 0.0 0.0									2	SP1	1	HXO	R2	2	0
											SN5q 54.0 0.000 A 0.0 0.0
											SN4q 54.0 0.000 A 0.0 0.0									[bonds]
											SN3q 54.0 0.000 A 0.0 0.0									; i j	funct	length	force.c.
											SN2q 54.0 0.000 A 0.0 0.0									1 2 1 0.385 7000 ;
											SN1q 54.0 0.000 A 0.0 0.0
											SC6q 54.0 0.000 A 0.0 0.0									;;;;;; 1-HEPTANOL
											SC5q 54.0 0.000 A 0.0 0.0
											SC4q 54.0 0.000 A 0.0 0.0									[moleculetype]
											SC3q 54.0 0.000 A 0.0 0.0									; molname nrexcl
											SC2q 54.0 0.000 A 0.0 0.0									HPO		1
											SC1q 54.0 0.000 A 0.0 0.0
											SX4q 54.0 0.000 A 0.0 0.0									[atoms]
											SX3q 54.0 0.000 A 0.0 0.0									; id type resnr residu atom cgnr charge
											SX2q 54.0 0.000 A 0.0 0.0									1	C1	1	HPO	C1	1	0
											SX1q 54.0 0.000 A 0.0 0.0									2	P1	1	HPO	R2	2	0
											SP6dq 54.0 0.000 A 0.0 0.0
											SP5dq 54.0 0.000 A 0.0 0.0									[bonds]
											SP4dq 54.0 0.000 A 0.0 0.0									; i j	funct	length	force.c.
											SP3dq 54.0 0.000 A 0.0 0.0									1 2 1 0.460 7000 ;
											SP2dq 54.0 0.000 A 0.0 0.0
											SP1dq 54.0 0.000 A 0.0 0.0									;;;;;; 1-OCTANOL
											SN6dq 54.0 0.000 A 0.0 0.0
											SN5dq 54.0 0.000 A 0.0 0.0									[moleculetype]
											SN4dq 54.0 0.000 A 0.0 0.0									; molname	nrexcl
											SN3dq 54.0 0.000 A 0.0 0.0									OCO		1
											SN2dq 54.0 0.000 A 0.0 0.0
											SN1dq 54.0 0.000 A 0.0 0.0									[atoms]
											SP6aq 54.0 0.000 A 0.0 0.0									; id	type	resnr	residu	atom	cgnr	charge
											SP5aq 54.0 0.000 A 0.0 0.0									1 SC2	1	OCO	C1	1	0
											SP4aq 54.0 0.000 A 0.0 0.0									2 SC2	1	OCO	C2	2	0
											SP3aq 54.0 0.000 A 0.0 0.0									3 SP1	1	OCO	PC	3	0
											SP2aq 54.0 0.000 A 0.0 0.0
											SP1aq 54.0 0.000 A 0.0 0.0									[bonds]
											SN6aq 54.0 0.000 A 0.0 0.0									; i j	funct	length	force.c.
											SN5aq 54.0 0.000 A 0.0 0.0									; 1 2	1	0.366	5000
											SN4aq 54.0 0.000 A 0.0 0.0									; 2 3	1	0.355	5000
											SN3aq 54.0 0.000 A 0.0 0.0									1 2	1	0.39	5000
											SN2aq 54.0 0.000 A 0.0 0.0									2 3	1	0.35	5000
											SN1aq 54.0 0.000 A 0.0 0.0
											SC6vq 54.0 0.000 A 0.0 0.0									[angles]
											SC5vq 54.0 0.000 A 0.0 0.0									1 2 3 2 150.0 100.0
											SC4vq 54.0 0.000 A 0.0 0.0
											SC3vq 54.0 0.000 A 0.0 0.0									;;;;;;;;; ETHERS
											SC2vq 54.0 0.000 A 0.0 0.0
											SC1vq 54.0 0.000 A 0.0 0.0									;;;;;; DIETHYL ETHER
											SX4vq 54.0 0.000 A 0.0 0.0
											SX3vq 54.0 0.000 A 0.0 0.0									[moleculetype]
											SX2vq 54.0 0.000 A 0.0 0.0									; molname	nrexcl
											SX1vq 54.0 0.000 A 0.0 0.0									ETH		1
											SC6eq 54.0 0.000 A 0.0 0.0
											SC5eq 54.0 0.000 A 0.0 0.0									[atoms]
											SC4eq 54.0 0.000 A 0.0 0.0									; id	type	resnr	residu	atom	cgnr	charge
											SC3eq 54.0 0.000 A 0.0 0.0									1	N2	1	ETH	CO	1	0
											SC2eq 54.0 0.000 A 0.0 0.0
											SC1eq 54.0 0.000 A 0.0 0.0									;;;;;; DIISOPROPYL ETHER
											SX4eq 54.0 0.000 A 0.0 0.0
											SX3eq 54.0 0.000 A 0.0 0.0									[moleculetype]
											SX2eq 54.0 0.000 A 0.0 0.0									; molname	nrexcl
											SX1eq 54.0 0.000 A 0.0 0.0									DISH		1
											SP6h 54.0 0.000 A 0.0 0.0
											SP5h 54.0 0.000 A 0.0 0.0									[atoms]
											SP4h 54.0 0.000 A 0.0 0.0									; id	type	resnr	residu	atom	cgnr	charge
											SP3h 54.0 0.000 A 0.0 0.0									1 TC3	1	DISH	C1	1	0
											SP2h 54.0 0.000 A 0.0 0.0									2 SN3ar	1	DISH	O2	2	0
											SP1h 54.0 0.000 A 0.0 0.0									3 TC3	1	DISH	C3	3	0
											SN6h 54.0 0.000 A 0.0 0.0
											SN5h 54.0 0.000 A 0.0 0.0									[bonds]
											SN4h 54.0 0.000 A 0.0 0.0
											SN3h 54.0 0.000 A 0.0 0.0									; i j	funct	length	force.c.
											SN2h 54.0 0.000 A 0.0 0.0									1 2	1	0.355	5000
											SN1h 54.0 0.000 A 0.0 0.0									2 3	1	0.355	5000
											SC6h 54.0 0.000 A 0.0 0.0
											SC5h 54.0 0.000 A 0.0 0.0									[angles]
											SC4h 54.0 0.000 A 0.0 0.0									1 2 3 2 135.00 30
											SC3h 54.0 0.000 A 0.0 0.0
											SC2h 54.0 0.000 A 0.0 0.0									;;;;;; DIMETHOXYETHANE (OR GLYME)
											SC1h 54.0 0.000 A 0.0 0.0
											SX4h 54.0 0.000 A 0.0 0.0									[moleculetype]
											SX3h 54.0 0.000 A 0.0 0.0									; molname nrexcl
											SX2h 54.0 0.000 A 0.0 0.0									DXE		1
											SX1h 54.0 0.000 A 0.0 0.0
											SP6dh 54.0 0.000 A 0.0 0.0									[atoms]
											SP5dh 54.0 0.000 A 0.0 0.0									; id type resnr residu atom cgnr charge
											SP4dh 54.0 0.000 A 0.0 0.0									1	SN3ar	1	DXE	R1	1	0
											SP3dh 54.0 0.000 A 0.0 0.0									2	SN3ar	1	DXE	R2	2	0
											SP2dh 54.0 0.000 A 0.0 0.0
											SP1dh 54.0 0.000 A 0.0 0.0									[bonds]
											SN6dh 54.0 0.000 A 0.0 0.0									; i j	funct	length	force.c.
											SN5dh 54.0 0.000 A 0.0 0.0									1 2 1 0.330 7000 ;
											SN4dh 54.0 0.000 A 0.0 0.0
											SN3dh 54.0 0.000 A 0.0 0.0									;;;;;; TRIGLYME
											SN2dh 54.0 0.000 A 0.0 0.0
											SN1dh 54.0 0.000 A 0.0 0.0									[moleculetype]
											SP6ah 54.0 0.000 A 0.0 0.0									; molname nrexcl
											SP5ah 54.0 0.000 A 0.0 0.0									TXE		1
											SP4ah 54.0 0.000 A 0.0 0.0
											SP3ah 54.0 0.000 A 0.0 0.0									[atoms]
											SP2ah 54.0 0.000 A 0.0 0.0									; id type resnr residu atom cgnr charge
											SP1ah 54.0 0.000 A 0.0 0.0									1	SN3ar	1	TXE	R1	1	0
											SN6ah 54.0 0.000 A 0.0 0.0									2	SN3ar	1	TXE	R2	2	0
											SN5ah 54.0 0.000 A 0.0 0.0									3	SN3ar	1	TXE	R2	3	0
											SN4ah 54.0 0.000 A 0.0 0.0
											SN3ah 54.0 0.000 A 0.0 0.0									[bonds]
											SN2ah 54.0 0.000 A 0.0 0.0									; i j	funct	length	force.c.
											SN1ah 54.0 0.000 A 0.0 0.0									1 2 1 0.330 7000 ;
											SC6vh 54.0 0.000 A 0.0 0.0									2 3 1 0.330 7000 ;
											SC5vh 54.0 0.000 A 0.0 0.0
											SC4vh 54.0 0.000 A 0.0 0.0									[angles]
											SC3vh 54.0 0.000 A 0.0 0.0									1 2 3 10 135.00 15
											SC2vh 54.0 0.000 A 0.0 0.0									1 2 3 2 135.00 5
											SC1vh 54.0 0.000 A 0.0 0.0
											SX4vh 54.0 0.000 A 0.0 0.0									;;;;;;;;; SULFIDES
											SX3vh 54.0 0.000 A 0.0 0.0
											SX2vh 54.0 0.000 A 0.0 0.0									;;;;;; DIISOPROPYL SULFIDE
											SX1vh 54.0 0.000 A 0.0 0.0
											SC6eh 54.0 0.000 A 0.0 0.0									[moleculetype]
											SC5eh 54.0 0.000 A 0.0 0.0									; molname	nrexcl
											SC4eh 54.0 0.000 A 0.0 0.0									DISS		1
											SC3eh 54.0 0.000 A 0.0 0.0
											SC2eh 54.0 0.000 A 0.0 0.0									[atoms]
											SC1eh 54.0 0.000 A 0.0 0.0									; id	type	resnr	residu	atom	cgnr	charge
											SX4eh 54.0 0.000 A 0.0 0.0									1 TC3	1	DISS	C1	1	0
											SX3eh 54.0 0.000 A 0.0 0.0									2 SC6	1	DISS	S2	2	0
											SX2eh 54.0 0.000 A 0.0 0.0									3 TC3	1	DISS	C3	3	0
											SX1eh 54.0 0.000 A 0.0 0.0
											SP6r 54.0 0.000 A 0.0 0.0									[bonds]
											SP5r 54.0 0.000 A 0.0 0.0
											SP4r 54.0 0.000 A 0.0 0.0									; i j	funct	length	force.c.
											SP3r 54.0 0.000 A 0.0 0.0									1 2	1	0.36	5000
											SP2r 54.0 0.000 A 0.0 0.0									2 3	1	0.36	5000
											SP1r 54.0 0.000 A 0.0 0.0
											SN6r 54.0 0.000 A 0.0 0.0									[angles]
											SN5r 54.0 0.000 A 0.0 0.0									1 2 3 2 135.00 30
											SN4r 54.0 0.000 A 0.0 0.0
											SN3r 54.0 0.000 A 0.0 0.0									;;;;;;;;; KETONES
											SN2r 54.0 0.000 A 0.0 0.0
											SN1r 54.0 0.000 A 0.0 0.0									;;;;;; ACETONE
											SC6r 54.0 0.000 A 0.0 0.0
											SC5r 54.0 0.000 A 0.0 0.0									[moleculetype]
											SC4r 54.0 0.000 A 0.0 0.0									; molname	nrexcl
											SC3r 54.0 0.000 A 0.0 0.0									PPN		1
											SC2r 54.0 0.000 A 0.0 0.0
											SC1r 54.0 0.000 A 0.0 0.0									[atoms]
											SX4r 54.0 0.000 A 0.0 0.0									; id	type	resnr	residu	atom	cgnr	charge
											SX3r 54.0 0.000 A 0.0 0.0									1	N5a	1	PPN	CO	1	0
											SX2r 54.0 0.000 A 0.0 0.0
											SX1r 54.0 0.000 A 0.0 0.0									;;;;;; BUTANONE
											SP6dr 54.0 0.000 A 0.0 0.0
											SP5dr 54.0 0.000 A 0.0 0.0									[moleculetype]
											SP4dr 54.0 0.000 A 0.0 0.0									; molname	nrexcl
											SP3dr 54.0 0.000 A 0.0 0.0									BTN		1
											SP2dr 54.0 0.000 A 0.0 0.0
											SP1dr 54.0 0.000 A 0.0 0.0									[atoms]
											SN6dr 54.0 0.000 A 0.0 0.0									; id	type	resnr	residu	atom	cgnr	charge
											SN5dr 54.0 0.000 A 0.0 0.0									1	N4ah	1	BTN	CO	1	0
											SN4dr 54.0 0.000 A 0.0 0.0
											SN3dr 54.0 0.000 A 0.0 0.0									;;;;;; ACETYLACETONE
											SN2dr 54.0 0.000 A 0.0 0.0
											SN1dr 54.0 0.000 A 0.0 0.0									[moleculetype]
											SP6ar 54.0 0.000 A 0.0 0.0									; molname nrexcl
											SP5ar 54.0 0.000 A 0.0 0.0									ANN		1
											SP4ar 54.0 0.000 A 0.0 0.0
											SP3ar 54.0 0.000 A 0.0 0.0									[atoms]
											SP2ar 54.0 0.000 A 0.0 0.0									; id type resnr residu atom cgnr charge
											SP1ar 54.0 0.000 A 0.0 0.0									1	SN5a	1	ANN	R1	1	0
											SN6ar 54.0 0.000 A 0.0 0.0									2	SN5a	1	ANN	R2	2	0
											SN5ar 54.0 0.000 A 0.0 0.0
											SN4ar 54.0 0.000 A 0.0 0.0									[bonds]
											SN3ar 54.0 0.000 A 0.0 0.0									; i j	funct	length	force.c.
											SN2ar 54.0 0.000 A 0.0 0.0									1 2 1 0.350 7000 ;
											SN1ar 54.0 0.000 A 0.0 0.0
											SC6vr 54.0 0.000 A 0.0 0.0									;;;;;; HEXA-2-ONE
											SC5vr 54.0 0.000 A 0.0 0.0
											SC4vr 54.0 0.000 A 0.0 0.0									[moleculetype]
											SC3vr 54.0 0.000 A 0.0 0.0									; molname nrexcl
											SC2vr 54.0 0.000 A 0.0 0.0									HXN		1
											SC1vr 54.0 0.000 A 0.0 0.0
											SX4vr 54.0 0.000 A 0.0 0.0									[atoms]
											SX3vr 54.0 0.000 A 0.0 0.0									; id type resnr residu atom cgnr charge
											SX2vr 54.0 0.000 A 0.0 0.0									1	C2	1	HXN	C1	1	0
											SX1vr 54.0 0.000 A 0.0 0.0									2	SN6a	1	HXN	R2	2	0
											SC6er 54.0 0.000 A 0.0 0.0
											SC5er 54.0 0.000 A 0.0 0.0									[bonds]
											SC4er 54.0 0.000 A 0.0 0.0									; i j	funct	length	force.c.
											SC3er 54.0 0.000 A 0.0 0.0									1 2 1 0.380 7000 ;
											SC2er 54.0 0.000 A 0.0 0.0
											SC1er 54.0 0.000 A 0.0 0.0									;;;;;; HEPTA-2-ONE
											SX4er 54.0 0.000 A 0.0 0.0
											SX3er 54.0 0.000 A 0.0 0.0									[moleculetype]
											SX2er 54.0 0.000 A 0.0 0.0									; molname nrexcl
											SX1er 54.0 0.000 A 0.0 0.0									HPN		1
											TP6 36.0 0.000 A 0.0 0.0
											TP5 36.0 0.000 A 0.0 0.0									[atoms]
											TP4 36.0 0.000 A 0.0 0.0									; id type resnr residu atom cgnr charge
											TP3 36.0 0.000 A 0.0 0.0									1	C2	1	HPN	C1	1	0
											TP2 36.0 0.000 A 0.0 0.0									2	N6a	1	HPN	R2	2	0
											TP1 36.0 0.000 A 0.0 0.0
											TN6 36.0 0.000 A 0.0 0.0									[bonds]
											TN5 36.0 0.000 A 0.0 0.0									; i j	funct	length	force.c.
											TN4 36.0 0.000 A 0.0 0.0									1 2 1 0.450 7000 ;
											TN3 36.0 0.000 A 0.0 0.0
											TN2 36.0 0.000 A 0.0 0.0									;;;;;;;;; ALDEHYDES
											TN1 36.0 0.000 A 0.0 0.0
											TC6 36.0 0.000 A 0.0 0.0									;;;;;; BUTANAL
											TC5 36.0 0.000 A 0.0 0.0
											TC4 36.0 0.000 A 0.0 0.0									[moleculetype]
											TC3 36.0 0.000 A 0.0 0.0									; molname	nrexcl
											TC2 36.0 0.000 A 0.0 0.0									BTA		1
											TC1 36.0 0.000 A 0.0 0.0
											TX4 36.0 0.000 A 0.0 0.0									[atoms]
											TX3 36.0 0.000 A 0.0 0.0									; id	type	resnr	residu	atom	cgnr	charge
											TX2 36.0 0.000 A 0.0 0.0									1	TC3	1	BTA	C1	1	0
											TX1 36.0 0.000 A 0.0 0.0									2	SN6a	1	BTA	N2	2	0
											TP6d 36.0 0.000 A 0.0 0.0
											TP5d 36.0 0.000 A 0.0 0.0									[bonds]
											TP4d 36.0 0.000 A 0.0 0.0									; i j	funct	length	force.c.
											TP3d 36.0 0.000 A 0.0 0.0									1 2 1 0.310 7000 ;
											TP2d 36.0 0.000 A 0.0 0.0
											TP1d 36.0 0.000 A 0.0 0.0									;;;;;; HEXANAL
											TN6d 36.0 0.000 A 0.0 0.0
											TN5d 36.0 0.000 A 0.0 0.0									[moleculetype]
											TN4d 36.0 0.000 A 0.0 0.0									; molname nrexcl
											TN3d 36.0 0.000 A 0.0 0.0									HXA		1
											TN2d 36.0 0.000 A 0.0 0.0
											TN1d 36.0 0.000 A 0.0 0.0									[atoms]
											TP6a 36.0 0.000 A 0.0 0.0									; id type resnr residu atom cgnr charge
											TP5a 36.0 0.000 A 0.0 0.0									1	C1	1	HXA	C1	1	0
											TP4a 36.0 0.000 A 0.0 0.0									2	SN6a	1	HXA	R2	2	0
											TP3a 36.0 0.000 A 0.0 0.0
											TP2a 36.0 0.000 A 0.0 0.0									[bonds]
											TP1a 36.0 0.000 A 0.0 0.0									; i j	funct	length	force.c.
											TN6a 36.0 0.000 A 0.0 0.0									1 2 1 0.385 7000 ;
											TN5a 36.0 0.000 A 0.0 0.0
											TN4a 36.0 0.000 A 0.0 0.0									;;;;;; HEPTANAL
											TN3a 36.0 0.000 A 0.0 0.0
											TN2a 36.0 0.000 A 0.0 0.0									[moleculetype]
											TN1a 36.0 0.000 A 0.0 0.0									; molname nrexcl
											TC6v 36.0 0.000 A 0.0 0.0									HPA		1
											TC5v 36.0 0.000 A 0.0 0.0
											TC4v 36.0 0.000 A 0.0 0.0									[atoms]
											TC3v 36.0 0.000 A 0.0 0.0									; id type resnr residu atom cgnr charge
											TC2v 36.0 0.000 A 0.0 0.0									1	C1	1	HPA	C1	1	0
											TC1v 36.0 0.000 A 0.0 0.0									2	N6a	1	HPA	R2	2	0
											TX4v 36.0 0.000 A 0.0 0.0
											TX3v 36.0 0.000 A 0.0 0.0									[bonds]
											TX2v 36.0 0.000 A 0.0 0.0									; i j	funct	length	force.c.
											TX1v 36.0 0.000 A 0.0 0.0									1 2 1 0.455 7000 ;
											TC6e 36.0 0.000 A 0.0 0.0
											TC5e 36.0 0.000 A 0.0 0.0									;;;;;;;;; ESTERS
											TC4e 36.0 0.000 A 0.0 0.0
											TC3e 36.0 0.000 A 0.0 0.0									;;;;;; METHYL ACETATE
											TC2e 36.0 0.000 A 0.0 0.0
											TC1e 36.0 0.000 A 0.0 0.0									[moleculetype]
											TX4e 36.0 0.000 A 0.0 0.0									; molname	nrexcl
											TX3e 36.0 0.000 A 0.0 0.0									MEA		1
											TX2e 36.0 0.000 A 0.0 0.0
											TX1e 36.0 0.000 A 0.0 0.0									[atoms]
											TD 36.0 0.000 A 0.0 0.0									; id	type	resnr	residu	atom	cgnr	charge
											TQ5 36.0 0.000 A 0.0 0.0									1	N4a	1	MEA	CO	1	0
											TQ4 36.0 0.000 A 0.0 0.0
											TQ3 36.0 0.000 A 0.0 0.0									;;;;;; ETHYL ACETATE
											TQ2 36.0 0.000 A 0.0 0.0
											TQ1 36.0 0.000 A 0.0 0.0									[moleculetype]
											TQ5p 36.0 0.000 A 0.0 0.0									; molname nrexcl
											TQ4p 36.0 0.000 A 0.0 0.0									ETA		1
											TQ3p 36.0 0.000 A 0.0 0.0
											TQ2p 36.0 0.000 A 0.0 0.0									[atoms]
											TQ1p 36.0 0.000 A 0.0 0.0									; id type resnr residu atom cgnr charge
											TQ5n 36.0 0.000 A 0.0 0.0									1	TC3	1	ETA	R1	1	0
											TQ4n 36.0 0.000 A 0.0 0.0									2	SN4a	1	ETA	R2	2	0
											TQ3n 36.0 0.000 A 0.0 0.0
											TQ2n 36.0 0.000 A 0.0 0.0									[bonds]
											TQ1n 36.0 0.000 A 0.0 0.0									; i j	funct	length	force.c.
											TP6q 36.0 0.000 A 0.0 0.0									1 2 1 0.310 7000 ;
											TP5q 36.0 0.000 A 0.0 0.0
											TP4q 36.0 0.000 A 0.0 0.0									;;;;;; ISO-BUTYL ACETATE
											TP3q 36.0 0.000 A 0.0 0.0
											TP2q 36.0 0.000 A 0.0 0.0									[moleculetype]
											TP1q 36.0 0.000 A 0.0 0.0									; molname nrexcl
											TN6q 36.0 0.000 A 0.0 0.0									IBA		1
											TN5q 36.0 0.000 A 0.0 0.0
											TN4q 36.0 0.000 A 0.0 0.0									[atoms]
											TN3q 36.0 0.000 A 0.0 0.0									; id type resnr residu atom cgnr charge
											TN2q 36.0 0.000 A 0.0 0.0									1	SC2	1	IBA	R1	1	0
											TN1q 36.0 0.000 A 0.0 0.0									2	SN4a	1	IBA	R2	2	0
											TC6q 36.0 0.000 A 0.0 0.0
											TC5q 36.0 0.000 A 0.0 0.0									[bonds]
											TC4q 36.0 0.000 A 0.0 0.0									; i j	funct	length	force.c.
											TC3q 36.0 0.000 A 0.0 0.0									1 2 1 0.375 3500 ;
											TC2q 36.0 0.000 A 0.0 0.0
											TC1q 36.0 0.000 A 0.0 0.0									;;;;;; T-BUTYL ACETATE
											TX4q 36.0 0.000 A 0.0 0.0
											TX3q 36.0 0.000 A 0.0 0.0									[moleculetype]
											TX2q 36.0 0.000 A 0.0 0.0									; molname nrexcl
											TX1q 36.0 0.000 A 0.0 0.0									TBA		1
											TP6dq 36.0 0.000 A 0.0 0.0
											TP5dq 36.0 0.000 A 0.0 0.0									[atoms]
											TP4dq 36.0 0.000 A 0.0 0.0									; id type resnr residu atom cgnr charge
											TP3dq 36.0 0.000 A 0.0 0.0									1	SC2	1	TBA	R1	1	0
											TP2dq 36.0 0.000 A 0.0 0.0									2	SN4a	1	TBA	R2	2	0
											TP1dq 36.0 0.000 A 0.0 0.0
											TN6dq 36.0 0.000 A 0.0 0.0									[bonds]
											TN5dq 36.0 0.000 A 0.0 0.0									; i j	funct	length	force.c.
											TN4dq 36.0 0.000 A 0.0 0.0									1 2 1 0.376 7000 ;
											TN3dq 36.0 0.000 A 0.0 0.0
											TN2dq 36.0 0.000 A 0.0 0.0									;;;;;; N-BUTYL ACETATE
											TN1dq 36.0 0.000 A 0.0 0.0
											TP6aq 36.0 0.000 A 0.0 0.0									[moleculetype]
											TP5aq 36.0 0.000 A 0.0 0.0									; molname nrexcl
											TP4aq 36.0 0.000 A 0.0 0.0									NBA		1
											TP3aq 36.0 0.000 A 0.0 0.0
											TP2aq 36.0 0.000 A 0.0 0.0									[atoms]
											TP1aq 36.0 0.000 A 0.0 0.0									; id type resnr residu atom cgnr charge
											TN6aq 36.0 0.000 A 0.0 0.0									1	C2	1	NBA	R1	1	0
											TN5aq 36.0 0.000 A 0.0 0.0									2	SN4a	1	NBA	R2	2	0
											TN4aq 36.0 0.000 A 0.0 0.0
											TN3aq 36.0 0.000 A 0.0 0.0									[bonds]
											TN2aq 36.0 0.000 A 0.0 0.0									; i j	funct	length	force.c.
											TN1aq 36.0 0.000 A 0.0 0.0									1 2 1 0.405 7000 ;
											TC6vq 36.0 0.000 A 0.0 0.0
											TC5vq 36.0 0.000 A 0.0 0.0									;;;;;;;;; AMINES
											TC4vq 36.0 0.000 A 0.0 0.0
											TC3vq 36.0 0.000 A 0.0 0.0									;;;;;; DIETHYLAMINE
											TC2vq 36.0 0.000 A 0.0 0.0
											TC1vq 36.0 0.000 A 0.0 0.0									[moleculetype]
											TX4vq 36.0 0.000 A 0.0 0.0									; molname	nrexcl
											TX3vq 36.0 0.000 A 0.0 0.0									DEI		1
											TX2vq 36.0 0.000 A 0.0 0.0
											TX1vq 36.0 0.000 A 0.0 0.0									[atoms]
											TC6eq 36.0 0.000 A 0.0 0.0									; id	type	resnr	residu	atom	cgnr	charge
											TC5eq 36.0 0.000 A 0.0 0.0									1	N3r	1	DEI	N1	1	0
											TC4eq 36.0 0.000 A 0.0 0.0
											TC3eq 36.0 0.000 A 0.0 0.0									;;;;;; TRIMETHYLAMINE
											TC2eq 36.0 0.000 A 0.0 0.0
											TC1eq 36.0 0.000 A 0.0 0.0									[moleculetype]
											TX4eq 36.0 0.000 A 0.0 0.0									; molname	nrexcl
											TX3eq 36.0 0.000 A 0.0 0.0									TMI		1
											TX2eq 36.0 0.000 A 0.0 0.0
											TX1eq 36.0 0.000 A 0.0 0.0									[atoms]
											TP6h 36.0 0.000 A 0.0 0.0									; id	type	resnr	residu	atom	cgnr	charge
											TP5h 36.0 0.000 A 0.0 0.0									1	SN3a	1	TMI	N1	1	0
											TP4h 36.0 0.000 A 0.0 0.0
											TP3h 36.0 0.000 A 0.0 0.0									;;;;;; PROPYLAMINE
											TP2h 36.0 0.000 A 0.0 0.0
											TP1h 36.0 0.000 A 0.0 0.0									[moleculetype]
											TN6h 36.0 0.000 A 0.0 0.0									; molname	nrexcl
											TN5h 36.0 0.000 A 0.0 0.0									PPI		1
											TN4h 36.0 0.000 A 0.0 0.0
											TN3h 36.0 0.000 A 0.0 0.0									[atoms]
											TN2h 36.0 0.000 A 0.0 0.0									; id	type	resnr	residu	atom	cgnr	charge
											TN1h 36.0 0.000 A 0.0 0.0									1	N6d	1	PPI	N1	1	0
											TC6h 36.0 0.000 A 0.0 0.0
											TC5h 36.0 0.000 A 0.0 0.0									;;;;;; DIMETHYLETHYLAMINE
											TC4h 36.0 0.000 A 0.0 0.0
											TC3h 36.0 0.000 A 0.0 0.0									[moleculetype]
											TC2h 36.0 0.000 A 0.0 0.0									; molname	nrexcl
											TC1h 36.0 0.000 A 0.0 0.0									NDI		1
											TX4h 36.0 0.000 A 0.0 0.0
											TX3h 36.0 0.000 A 0.0 0.0									[atoms]
											TX2h 36.0 0.000 A 0.0 0.0									; id	type	resnr	residu	atom	cgnr	charge
											TX1h 36.0 0.000 A 0.0 0.0									1	SN3	1	NDI	N1	1	0
											TP6dh 36.0 0.000 A 0.0 0.0
											TP5dh 36.0 0.000 A 0.0 0.0									;;;;;; 1-BUTYLAMINE
											TP4dh 36.0 0.000 A 0.0 0.0
											TP3dh 36.0 0.000 A 0.0 0.0									[moleculetype]
											TP2dh 36.0 0.000 A 0.0 0.0									; molname	nrexcl
											TP1dh 36.0 0.000 A 0.0 0.0									BTI		1
											TN6dh 36.0 0.000 A 0.0 0.0
											TN5dh 36.0 0.000 A 0.0 0.0									[atoms]
											TN4dh 36.0 0.000 A 0.0 0.0									; id	type	resnr	residu	atom	cgnr	charge
											TN3dh 36.0 0.000 A 0.0 0.0									1	TC2	1	BTI	C1	1	0
											TN2dh 36.0 0.000 A 0.0 0.0									2	SN6d	1	BTI	N2	2	0
											TN1dh 36.0 0.000 A 0.0 0.0
											TP6ah 36.0 0.000 A 0.0 0.0									[bonds]
											TP5ah 36.0 0.000 A 0.0 0.0									; i j	funct	length	force.c.
											TP4ah 36.0 0.000 A 0.0 0.0									1 2 1 0.310 7000 ;
											TP3ah 36.0 0.000 A 0.0 0.0
											TP2ah 36.0 0.000 A 0.0 0.0									;;;;;; 1-PENTYLAMINE
											TP1ah 36.0 0.000 A 0.0 0.0
											TN6ah 36.0 0.000 A 0.0 0.0									[moleculetype]
											TN5ah 36.0 0.000 A 0.0 0.0									; molname	nrexcl
											TN4ah 36.0 0.000 A 0.0 0.0									PTI		1
											TN3ah 36.0 0.000 A 0.0 0.0
											TN2ah 36.0 0.000 A 0.0 0.0									[atoms]
											TN1ah 36.0 0.000 A 0.0 0.0									; id	type	resnr	residu	atom	cgnr	charge
											TC6vh 36.0 0.000 A 0.0 0.0									1	SC2	1	PTI	C1	1	0
											TC5vh 36.0 0.000 A 0.0 0.0									2	SN6d	1	PTI	N2	2	0
											TC4vh 36.0 0.000 A 0.0 0.0
											TC3vh 36.0 0.000 A 0.0 0.0									[bonds]
											TC2vh 36.0 0.000 A 0.0 0.0									; i j	funct	length	force.c.
											TC1vh 36.0 0.000 A 0.0 0.0									1 2 1 0.340 7000 ;
											TX4vh 36.0 0.000 A 0.0 0.0
											TX3vh 36.0 0.000 A 0.0 0.0									;;;;;; 1-HEXYLAMINE
											TX2vh 36.0 0.000 A 0.0 0.0
											TX1vh 36.0 0.000 A 0.0 0.0									[moleculetype]
											TC6eh 36.0 0.000 A 0.0 0.0									; molname	nrexcl
											TC5eh 36.0 0.000 A 0.0 0.0									HXI		1
											TC4eh 36.0 0.000 A 0.0 0.0
											TC3eh 36.0 0.000 A 0.0 0.0									[atoms]
											TC2eh 36.0 0.000 A 0.0 0.0									; id	type	resnr	residu	atom	cgnr	charge
											TC1eh 36.0 0.000 A 0.0 0.0									1	C1	1	HXI	C1	1	0
											TX4eh 36.0 0.000 A 0.0 0.0									2	SN6d	1	HXI	N2	2	0
											TX3eh 36.0 0.000 A 0.0 0.0
											TX2eh 36.0 0.000 A 0.0 0.0									[bonds]
											TX1eh 36.0 0.000 A 0.0 0.0									; i j	funct	length	force.c.
											TP6r 36.0 0.000 A 0.0 0.0									1 2 1 0.385 7000 ;
											TP5r 36.0 0.000 A 0.0 0.0
											TP4r 36.0 0.000 A 0.0 0.0									;;;;;; 1-HEPTYLAMINE
											TP3r 36.0 0.000 A 0.0 0.0
											TP2r 36.0 0.000 A 0.0 0.0									[moleculetype]
											TP1r 36.0 0.000 A 0.0 0.0									; molname	nrexcl
											TN6r 36.0 0.000 A 0.0 0.0									HPI		1
											TN5r 36.0 0.000 A 0.0 0.0
											TN4r 36.0 0.000 A 0.0 0.0									[atoms]
											TN3r 36.0 0.000 A 0.0 0.0									; id	type	resnr	residu	atom	cgnr	charge
											TN2r 36.0 0.000 A 0.0 0.0									1	C1	1	HPI	C1	1	0
											TN1r 36.0 0.000 A 0.0 0.0									2	N6d	1	HPI	N2	2	0
											TC6r 36.0 0.000 A 0.0 0.0
											TC5r 36.0 0.000 A 0.0 0.0									[bonds]
											TC4r 36.0 0.000 A 0.0 0.0									; i j	funct	length	force.c.
											TC3r 36.0 0.000 A 0.0 0.0									1 2 1 0.460 7000 ;
											TC2r 36.0 0.000 A 0.0 0.0
											TC1r 36.0 0.000 A 0.0 0.0									;;;;;; 1-OCTYLAMINE
											TX4r 36.0 0.000 A 0.0 0.0
											TX3r 36.0 0.000 A 0.0 0.0									[moleculetype]
											TX2r 36.0 0.000 A 0.0 0.0									; molname	nrexcl
											TX1r 36.0 0.000 A 0.0 0.0									OCI		1
											TP6dr 36.0 0.000 A 0.0 0.0
											TP5dr 36.0 0.000 A 0.0 0.0									[atoms]
											TP4dr 36.0 0.000 A 0.0 0.0									; id	type	resnr	residu	atom	cgnr	charge
											TP3dr 36.0 0.000 A 0.0 0.0									1 SC2	1	OCI	C1	1	0
											TP2dr 36.0 0.000 A 0.0 0.0									2 SC2	1	OCI	C2	2	0
											TP1dr 36.0 0.000 A 0.0 0.0									3 SN6d	1	OCI	NC	3	0
											TN6dr 36.0 0.000 A 0.0 0.0
											TN5dr 36.0 0.000 A 0.0 0.0									[bonds]
											TN4dr 36.0 0.000 A 0.0 0.0									; i j	funct	length	force.c.
											TN3dr 36.0 0.000 A 0.0 0.0									; 1 2	1	0.366	5000
											TN2dr 36.0 0.000 A 0.0 0.0									; 2 3	1	0.355	5000
											TN1dr 36.0 0.000 A 0.0 0.0									1 2	1	0.39	5000
											TP6ar 36.0 0.000 A 0.0 0.0									2 3	1	0.35	5000
											TP5ar 36.0 0.000 A 0.0 0.0
											TP4ar 36.0 0.000 A 0.0 0.0									[angles]
											TP3ar 36.0 0.000 A 0.0 0.0									1 2 3 2 150.0 100.0
											TP2ar 36.0 0.000 A 0.0 0.0
											TP1ar 36.0 0.000 A 0.0 0.0									;;;;;;;;; CARBOXYLIC ACIDS
											TN6ar 36.0 0.000 A 0.0 0.0
											TN5ar 36.0 0.000 A 0.0 0.0									;;;;;; ACETIC ACID
											TN4ar 36.0 0.000 A 0.0 0.0
											TN3ar 36.0 0.000 A 0.0 0.0									[moleculetype]
											TN2ar 36.0 0.000 A 0.0 0.0									; molname	nrexcl
											TN1ar 36.0 0.000 A 0.0 0.0									ACAC		1
											TC6vr 36.0 0.000 A 0.0 0.0
											TC5vr 36.0 0.000 A 0.0 0.0									[atoms]
											TC4vr 36.0 0.000 A 0.0 0.0									; id	type	resnr	residu	atom	cgnr	charge
											TC3vr 36.0 0.000 A 0.0 0.0									1	SP2	1	ACAC	CO	1	0
											TC2vr 36.0 0.000 A 0.0 0.0
											TC1vr 36.0 0.000 A 0.0 0.0									;;;;;; PROPANOIC ACID
											TX4vr 36.0 0.000 A 0.0 0.0
											TX3vr 36.0 0.000 A 0.0 0.0									[moleculetype]
											TX2vr 36.0 0.000 A 0.0 0.0									; molname	nrexcl
											TX1vr 36.0 0.000 A 0.0 0.0									PRAC		1
											TC6er 36.0 0.000 A 0.0 0.0
											TC5er 36.0 0.000 A 0.0 0.0									[atoms]
											TC4er 36.0 0.000 A 0.0 0.0									; id	type	resnr	residu	atom	cgnr	charge
											TC3er 36.0 0.000 A 0.0 0.0									1	P2	1	PRAC	CO	1	0
											TC2er 36.0 0.000 A 0.0 0.0
											TC1er 36.0 0.000 A 0.0 0.0									;;;;;;;;; AMIDES
											TX4er 36.0 0.000 A 0.0 0.0
											TX3er 36.0 0.000 A 0.0 0.0									;;;;;; DIMETHYLFORMAMIDE
											TX2er 36.0 0.000 A 0.0 0.0
											TX1er 36.0 0.000 A 0.0 0.0									[moleculetype]
											W 72.0 0.000 A 0.0 0.0									; molname	nrexcl
											SW 54.0 0.000 A 0.0 0.0									DMFD		1
											TW 36.0 0.000 A 0.0 0.0
											U 24.0 0.000 A 0.0 0.0									[atoms]
																				; id	type	resnr	residu	atom	cgnr	charge
											[ nonbond_params ]									1	P3a	1	DMF	CNO	1	0
											P6 P6 1 4.700000E-01 4.990000E+00
											P6 P5 1 4.700000E-01 4.730000E+00									;;;;;; DIMETHYLACETAMIDE
											P6 P4 1 4.700000E-01 4.480000E+00
											P6 P3 1 4.700000E-01 4.250000E+00									[moleculetype]
											P6 P2 1 4.700000E-01 4.250000E+00									; molname	nrexcl
											P6 P1 1 4.700000E-01 4.060000E+00									DMAD		1
											P6 N6 1 4.700000E-01 3.880000E+00
											P6 N5 1 4.700000E-01 3.520000E+00									[atoms]
											P6 N4 1 4.700000E-01 3.390000E+00									; id	type	resnr	residu	atom	cgnr	charge
											P6 N3 1 4.700000E-01 3.240000E+00									1	P2ah	1	DMA	CNO	1	0
											P6 N2 1 4.700000E-01 3.070000E+00
											P6 N1 1 4.700000E-01 2.960000E+00
											P6 C6 1 4.700000E-01 2.960000E+00
											P6 C5 1 4.700000E-01 2.790000E+00
											P6 C4 1 4.700000E-01 2.620000E+00
											P6 C3 1 4.700000E-01 2.440000E+00
											P6 C2 1 4.700000E-01 2.440000E+00
											P6 C1 1 5.200000E-01 2.120000E+00
											P6 X4 1 4.700000E-01 3.070000E+00
											P6 X3 1 4.700000E-01 3.070000E+00
											P6 X2 1 4.700000E-01 2.960000E+00
											P6 X1 1 4.700000E-01 2.790000E+00
											P6 P6d 1 4.700000E-01 4.990000E+00
											P6 N1d 1 4.700000E-01 2.960000E+00
											P6 N2d 1 4.700000E-01 3.070000E+00
											P6 N3d 1 4.700000E-01 3.240000E+00
											P6 N4d 1 4.700000E-01 3.390000E+00
											P6 N5d 1 4.700000E-01 3.520000E+00
											P6 N6d 1 4.700000E-01 3.880000E+00
											P6 P1d 1 4.700000E-01 4.060000E+00
											P6 P2d 1 4.700000E-01 4.250000E+00
											P6 P3d 1 4.700000E-01 4.250000E+00
											P6 P4d 1 4.700000E-01 4.480000E+00
											P6 P5d 1 4.700000E-01 4.730000E+00
											P6 P6a 1 4.700000E-01 4.990000E+00
											P6 N1a 1 4.700000E-01 2.960000E+00
											P6 N2a 1 4.700000E-01 3.070000E+00
											P6 N3a 1 4.700000E-01 3.240000E+00
											P6 N4a 1 4.700000E-01 3.390000E+00
											P6 N5a 1 4.700000E-01 3.520000E+00
											P6 N6a 1 4.700000E-01 3.880000E+00
											P6 P1a 1 4.700000E-01 4.060000E+00
											P6 P2a 1 4.700000E-01 4.250000E+00
											P6 P3a 1 4.700000E-01 4.250000E+00
											P6 P4a 1 4.700000E-01 4.480000E+00
											P6 P5a 1 4.700000E-01 4.730000E+00
											P6 C6v 1 4.700000E-01 3.070000E+00
											P6 C5v 1 4.700000E-01 2.960000E+00
											P6 C4v 1 4.700000E-01 2.790000E+00
											P6 C3v 1 4.700000E-01 2.620000E+00
											P6 C2v 1 4.700000E-01 2.620000E+00
											P6 C1v 1 4.850000E-01 2.240000E+00
											P6 X4v 1 4.700000E-01 3.240000E+00
											P6 X3v 1 4.700000E-01 3.240000E+00
											P6 X2v 1 4.700000E-01 3.070000E+00
											P6 X1v 1 4.700000E-01 2.960000E+00
											P6 C6e 1 4.700000E-01 3.070000E+00
											P6 C5e 1 4.700000E-01 2.960000E+00
											P6 C4e 1 4.700000E-01 2.790000E+00
											P6 C3e 1 4.700000E-01 2.620000E+00
											P6 C2e 1 4.700000E-01 2.620000E+00
											P6 C1e 1 4.850000E-01 2.240000E+00
											P6 X4e 1 4.700000E-01 3.240000E+00
											P6 X3e 1 4.700000E-01 3.240000E+00
											P6 X2e 1 4.700000E-01 3.070000E+00
											P6 X1e 1 4.700000E-01 2.960000E+00
											P6 P6q 1 4.700000E-01 5.490000E+00
											P6 X1eq 1 4.700000E-01 3.240000E+00
											P6 X2eq 1 4.700000E-01 3.390000E+00
											P6 X3eq 1 4.700000E-01 3.520000E+00
											P6 X4eq 1 4.700000E-01 3.520000E+00
											P6 C1eq 1 4.700000E-01 2.620000E+00
											P6 C2eq 1 4.700000E-01 2.960000E+00
											P6 C3eq 1 4.700000E-01 2.960000E+00
											P6 C4eq 1 4.700000E-01 3.070000E+00
											P6 C5eq 1 4.700000E-01 3.240000E+00
											P6 C6eq 1 4.700000E-01 3.390000E+00
											P6 X1vq 1 4.700000E-01 3.240000E+00
											P6 X2vq 1 4.700000E-01 3.390000E+00
											P6 X3vq 1 4.700000E-01 3.520000E+00
											P6 X4vq 1 4.700000E-01 3.520000E+00
											P6 C1vq 1 4.700000E-01 2.620000E+00
											P6 C2vq 1 4.700000E-01 2.960000E+00
											P6 C3vq 1 4.700000E-01 2.960000E+00
											P6 C4vq 1 4.700000E-01 3.070000E+00
											P6 C5vq 1 4.700000E-01 3.240000E+00
											P6 C6vq 1 4.700000E-01 3.390000E+00
											P6 N1aq 1 4.700000E-01 3.240000E+00
											P6 N2aq 1 4.700000E-01 3.390000E+00
											P6 N3aq 1 4.700000E-01 3.520000E+00
											P6 N4aq 1 4.700000E-01 3.690000E+00
											P6 N5aq 1 4.700000E-01 3.880000E+00
											P6 N6aq 1 4.700000E-01 4.250000E+00
											P6 P1aq 1 4.700000E-01 4.480000E+00
											P6 P2aq 1 4.700000E-01 4.730000E+00
											P6 P3aq 1 4.700000E-01 4.730000E+00
											P6 P4aq 1 4.700000E-01 4.990000E+00
											P6 P5aq 1 4.700000E-01 5.240000E+00
											P6 P6aq 1 4.700000E-01 5.490000E+00
											P6 N1dq 1 4.700000E-01 3.240000E+00
											P6 N2dq 1 4.700000E-01 3.390000E+00
											P6 N3dq 1 4.700000E-01 3.520000E+00
											P6 N4dq 1 4.700000E-01 3.690000E+00
											P6 N5dq 1 4.700000E-01 3.880000E+00
											P6 N6dq 1 4.700000E-01 4.250000E+00
											P6 P1dq 1 4.700000E-01 4.480000E+00
											P6 P2dq 1 4.700000E-01 4.730000E+00
											P6 P3dq 1 4.700000E-01 4.730000E+00
											P6 P4dq 1 4.700000E-01 4.990000E+00
											P6 P5dq 1 4.700000E-01 5.240000E+00
											P6 P6dq 1 4.700000E-01 5.490000E+00
											P6 X1q 1 4.700000E-01 3.070000E+00
											P6 X2q 1 4.700000E-01 3.240000E+00
											P6 X3q 1 4.700000E-01 3.390000E+00
											P6 X4q 1 4.700000E-01 3.390000E+00
											P6 C1q 1 4.700000E-01 2.440000E+00
											P6 C2q 1 4.700000E-01 2.790000E+00
											P6 C3q 1 4.700000E-01 2.790000E+00
											P6 C4q 1 4.700000E-01 2.960000E+00
											P6 C5q 1 4.700000E-01 3.070000E+00
											P6 C6q 1 4.700000E-01 3.240000E+00
											P6 N1q 1 4.700000E-01 3.240000E+00
											P6 N2q 1 4.700000E-01 3.390000E+00
											P6 N3q 1 4.700000E-01 3.520000E+00
											P6 N4q 1 4.700000E-01 3.690000E+00
											P6 N5q 1 4.700000E-01 3.880000E+00
											P6 N6q 1 4.700000E-01 4.250000E+00
											P6 P1q 1 4.700000E-01 4.480000E+00
											P6 P2q 1 4.700000E-01 4.730000E+00
											P6 P3q 1 4.700000E-01 4.730000E+00
											P6 P4q 1 4.700000E-01 4.990000E+00
											P6 P5q 1 4.700000E-01 5.240000E+00
											P6 P6h 1 4.700000E-01 4.990000E+00
											P6 X1eh 1 4.700000E-01 2.960000E+00
											P6 X2eh 1 4.700000E-01 3.070000E+00
											P6 X3eh 1 4.700000E-01 3.240000E+00
											P6 X4eh 1 4.700000E-01 3.240000E+00
											P6 C1eh 1 4.850000E-01 2.240000E+00
											P6 C2eh 1 4.700000E-01 2.620000E+00
											P6 C3eh 1 4.700000E-01 2.620000E+00
											P6 C4eh 1 4.700000E-01 2.790000E+00
											P6 C5eh 1 4.700000E-01 2.960000E+00
											P6 C6eh 1 4.700000E-01 3.070000E+00
											P6 X1vh 1 4.700000E-01 2.960000E+00
											P6 X2vh 1 4.700000E-01 3.070000E+00
											P6 X3vh 1 4.700000E-01 3.240000E+00
											P6 X4vh 1 4.700000E-01 3.240000E+00
											P6 C1vh 1 4.850000E-01 2.240000E+00
											P6 C2vh 1 4.700000E-01 2.620000E+00
											P6 C3vh 1 4.700000E-01 2.620000E+00
											P6 C4vh 1 4.700000E-01 2.790000E+00
											P6 C5vh 1 4.700000E-01 2.960000E+00
											P6 C6vh 1 4.700000E-01 3.070000E+00
											P6 N1ah 1 4.700000E-01 2.960000E+00
											P6 N2ah 1 4.700000E-01 3.070000E+00
											P6 N3ah 1 4.700000E-01 3.240000E+00
											P6 N4ah 1 4.700000E-01 3.390000E+00
											P6 N5ah 1 4.700000E-01 3.520000E+00
											P6 N6ah 1 4.700000E-01 3.880000E+00
											P6 P1ah 1 4.700000E-01 4.060000E+00
											P6 P2ah 1 4.700000E-01 4.250000E+00
											P6 P3ah 1 4.700000E-01 4.250000E+00
											P6 P4ah 1 4.700000E-01 4.480000E+00
											P6 P5ah 1 4.700000E-01 4.730000E+00
											P6 P6ah 1 4.700000E-01 4.990000E+00
											P6 N1dh 1 4.700000E-01 2.960000E+00
											P6 N2dh 1 4.700000E-01 3.070000E+00
											P6 N3dh 1 4.700000E-01 3.240000E+00
											P6 N4dh 1 4.700000E-01 3.390000E+00
											P6 N5dh 1 4.700000E-01 3.520000E+00
											P6 N6dh 1 4.700000E-01 3.880000E+00
											P6 P1dh 1 4.700000E-01 4.060000E+00
											P6 P2dh 1 4.700000E-01 4.250000E+00
											P6 P3dh 1 4.700000E-01 4.250000E+00
											P6 P4dh 1 4.700000E-01 4.480000E+00
											P6 P5dh 1 4.700000E-01 4.730000E+00
											P6 P6dh 1 4.700000E-01 4.990000E+00
											P6 X1h 1 4.700000E-01 2.790000E+00
											P6 X2h 1 4.700000E-01 2.960000E+00
											P6 X3h 1 4.700000E-01 3.070000E+00
											P6 X4h 1 4.700000E-01 3.070000E+00
											P6 C1h 1 5.200000E-01 2.120000E+00
											P6 C2h 1 4.700000E-01 2.440000E+00
											P6 C3h 1 4.700000E-01 2.440000E+00
											P6 C4h 1 4.700000E-01 2.620000E+00
											P6 C5h 1 4.700000E-01 2.790000E+00
											P6 C6h 1 4.700000E-01 2.960000E+00
											P6 N1h 1 4.700000E-01 2.960000E+00
											P6 N2h 1 4.700000E-01 3.070000E+00
											P6 N3h 1 4.700000E-01 3.240000E+00
											P6 N4h 1 4.700000E-01 3.390000E+00
											P6 N5h 1 4.700000E-01 3.520000E+00
											P6 N6h 1 4.700000E-01 3.880000E+00
											P6 P1h 1 4.700000E-01 4.060000E+00
											P6 P2h 1 4.700000E-01 4.250000E+00
											P6 P3h 1 4.700000E-01 4.250000E+00
											P6 P4h 1 4.700000E-01 4.480000E+00
											P6 P5h 1 4.700000E-01 4.730000E+00
											P6 P6r 1 4.700000E-01 4.990000E+00
											P6 X1er 1 4.700000E-01 2.960000E+00
											P6 X2er 1 4.700000E-01 3.070000E+00
											P6 X3er 1 4.700000E-01 3.240000E+00
											P6 X4er 1 4.700000E-01 3.240000E+00
											P6 C1er 1 4.850000E-01 2.240000E+00
											P6 C2er 1 4.700000E-01 2.620000E+00
											P6 C3er 1 4.700000E-01 2.620000E+00
											P6 C4er 1 4.700000E-01 2.790000E+00
											P6 C5er 1 4.700000E-01 2.960000E+00
											P6 C6er 1 4.700000E-01 3.070000E+00
											P6 X1vr 1 4.700000E-01 2.960000E+00
											P6 X2vr 1 4.700000E-01 3.070000E+00
											P6 X3vr 1 4.700000E-01 3.240000E+00
											P6 X4vr 1 4.700000E-01 3.240000E+00
											P6 C1vr 1 4.850000E-01 2.240000E+00
											P6 C2vr 1 4.700000E-01 2.620000E+00
											P6 C3vr 1 4.700000E-01 2.620000E+00
											P6 C4vr 1 4.700000E-01 2.790000E+00
											P6 C5vr 1 4.700000E-01 2.960000E+00
											P6 C6vr 1 4.700000E-01 3.070000E+00
											P6 N1ar 1 4.700000E-01 2.960000E+00
											P6 N2ar 1 4.700000E-01 3.070000E+00
											P6 N3ar 1 4.700000E-01 3.240000E+00
											P6 N4ar 1 4.700000E-01 3.390000E+00
											P6 N5ar 1 4.700000E-01 3.520000E+00
											P6 N6ar 1 4.700000E-01 3.880000E+00
											P6 P1ar 1 4.700000E-01 4.060000E+00
											P6 P2ar 1 4.700000E-01 4.250000E+00
											P6 P3ar 1 4.700000E-01 4.250000E+00
											P6 P4ar 1 4.700000E-01 4.480000E+00
											P6 P5ar 1 4.700000E-01 4.730000E+00
											P6 P6ar 1 4.700000E-01 4.990000E+00
											P6 N1dr 1 4.700000E-01 2.960000E+00
											P6 N2dr 1 4.700000E-01 3.070000E+00
											P6 N3dr 1 4.700000E-01 3.240000E+00
											P6 N4dr 1 4.700000E-01 3.390000E+00
											P6 N5dr 1 4.700000E-01 3.520000E+00
											P6 N6dr 1 4.700000E-01 3.880000E+00
											P6 P1dr 1 4.700000E-01 4.060000E+00
											P6 P2dr 1 4.700000E-01 4.250000E+00
											P6 P3dr 1 4.700000E-01 4.250000E+00
											P6 P4dr 1 4.700000E-01 4.480000E+00
											P6 P5dr 1 4.700000E-01 4.730000E+00
											P6 P6dr 1 4.700000E-01 4.990000E+00
											P6 X1r 1 4.700000E-01 2.790000E+00
											P6 X2r 1 4.700000E-01 2.960000E+00
											P6 X3r 1 4.700000E-01 3.070000E+00
											P6 X4r 1 4.700000E-01 3.070000E+00
											P6 C1r 1 5.200000E-01 2.120000E+00
											P6 C2r 1 4.700000E-01 2.440000E+00
											P6 C3r 1 4.700000E-01 2.440000E+00
											P6 C4r 1 4.700000E-01 2.620000E+00
											P6 C5r 1 4.700000E-01 2.790000E+00
											P6 C6r 1 4.700000E-01 2.960000E+00
											P6 N1r 1 4.700000E-01 2.960000E+00
											P6 N2r 1 4.700000E-01 3.070000E+00
											P6 N3r 1 4.700000E-01 3.240000E+00
											P6 N4r 1 4.700000E-01 3.390000E+00
											P6 N5r 1 4.700000E-01 3.520000E+00
											P6 N6r 1 4.700000E-01 3.880000E+00
											P6 P1r 1 4.700000E-01 4.060000E+00
											P6 P2r 1 4.700000E-01 4.250000E+00
											P6 P3r 1 4.700000E-01 4.250000E+00
											P6 P4r 1 4.700000E-01 4.480000E+00
											P6 P5r 1 4.700000E-01 4.730000E+00
											P6 SP6 1 4.300000E-01 4.680000E+00
											P6 SP5 1 4.300000E-01 4.400000E+00
											P6 SP4 1 4.300000E-01 4.170000E+00
											P6 SP3 1 4.300000E-01 3.970000E+00
											P6 SP2 1 4.300000E-01 3.970000E+00
											P6 SP1 1 4.300000E-01 3.770000E+00
											P6 SN6 1 4.300000E-01 3.590000E+00
											P6 SN5 1 4.300000E-01 3.160000E+00
											P6 SN4 1 4.300000E-01 2.920000E+00
											P6 SN3 1 4.300000E-01 2.770000E+00
											P6 SN2 1 4.300000E-01 2.530000E+00
											P6 SN1 1 4.300000E-01 2.320000E+00
											P6 SC6 1 4.300000E-01 2.320000E+00
											P6 SC5 1 4.300000E-01 2.160000E+00
											P6 SC4 1 4.300000E-01 1.930000E+00
											P6 SC3 1 4.300000E-01 1.730000E+00
											P6 SC2 1 4.300000E-01 1.730000E+00
											P6 SC1 1 4.730000E-01 1.280000E+00
											P6 SX4 1 4.300000E-01 2.530000E+00
											P6 SX3 1 4.300000E-01 2.530000E+00
											P6 SX2 1 4.300000E-01 2.320000E+00
											P6 SX1 1 4.300000E-01 2.160000E+00
											P6 SP6d 1 4.300000E-01 4.680000E+00
											P6 SN1d 1 4.300000E-01 2.320000E+00
											P6 SN2d 1 4.300000E-01 2.530000E+00
											P6 SN3d 1 4.300000E-01 2.770000E+00
											P6 SN4d 1 4.300000E-01 2.920000E+00
											P6 SN5d 1 4.300000E-01 3.160000E+00
											P6 SN6d 1 4.300000E-01 3.590000E+00
											P6 SP1d 1 4.300000E-01 3.770000E+00
											P6 SP2d 1 4.300000E-01 3.970000E+00
											P6 SP3d 1 4.300000E-01 3.970000E+00
											P6 SP4d 1 4.300000E-01 4.170000E+00
											P6 SP5d 1 4.300000E-01 4.400000E+00
											P6 SP6a 1 4.300000E-01 4.680000E+00
											P6 SN1a 1 4.300000E-01 2.320000E+00
											P6 SN2a 1 4.300000E-01 2.530000E+00
											P6 SN3a 1 4.300000E-01 2.770000E+00
											P6 SN4a 1 4.300000E-01 2.920000E+00
											P6 SN5a 1 4.300000E-01 3.160000E+00
											P6 SN6a 1 4.300000E-01 3.590000E+00
											P6 SP1a 1 4.300000E-01 3.770000E+00
											P6 SP2a 1 4.300000E-01 3.970000E+00
											P6 SP3a 1 4.300000E-01 3.970000E+00
											P6 SP4a 1 4.300000E-01 4.170000E+00
											P6 SP5a 1 4.300000E-01 4.400000E+00
											P6 SC6v 1 4.300000E-01 2.530000E+00
											P6 SC5v 1 4.300000E-01 2.320000E+00
											P6 SC4v 1 4.300000E-01 2.160000E+00
											P6 SC3v 1 4.300000E-01 1.930000E+00
											P6 SC2v 1 4.300000E-01 1.930000E+00
											P6 SC1v 1 4.430000E-01 1.480000E+00
											P6 SX4v 1 4.300000E-01 2.770000E+00
											P6 SX3v 1 4.300000E-01 2.770000E+00
											P6 SX2v 1 4.300000E-01 2.530000E+00
											P6 SX1v 1 4.300000E-01 2.320000E+00
											P6 SC6e 1 4.300000E-01 2.530000E+00
											P6 SC5e 1 4.300000E-01 2.320000E+00
											P6 SC4e 1 4.300000E-01 2.160000E+00
											P6 SC3e 1 4.300000E-01 1.930000E+00
											P6 SC2e 1 4.300000E-01 1.930000E+00
											P6 SC1e 1 4.430000E-01 1.480000E+00
											P6 SX4e 1 4.300000E-01 2.770000E+00
											P6 SX3e 1 4.300000E-01 2.770000E+00
											P6 SX2e 1 4.300000E-01 2.530000E+00
											P6 SX1e 1 4.300000E-01 2.320000E+00
											P6 SP6q 1 4.300000E-01 5.210000E+00
											P6 SX1eq 1 4.300000E-01 2.770000E+00
											P6 SX2eq 1 4.300000E-01 2.920000E+00
											P6 SX3eq 1 4.300000E-01 3.160000E+00
											P6 SX4eq 1 4.300000E-01 3.160000E+00
											P6 SC1eq 1 4.300000E-01 1.930000E+00
											P6 SC2eq 1 4.300000E-01 2.320000E+00
											P6 SC3eq 1 4.300000E-01 2.320000E+00
											P6 SC4eq 1 4.300000E-01 2.530000E+00
											P6 SC5eq 1 4.300000E-01 2.770000E+00
											P6 SC6eq 1 4.300000E-01 2.920000E+00
											P6 SX1vq 1 4.300000E-01 2.770000E+00
											P6 SX2vq 1 4.300000E-01 2.920000E+00
											P6 SX3vq 1 4.300000E-01 3.160000E+00
											P6 SX4vq 1 4.300000E-01 3.160000E+00
											P6 SC1vq 1 4.300000E-01 1.930000E+00
											P6 SC2vq 1 4.300000E-01 2.320000E+00
											P6 SC3vq 1 4.300000E-01 2.320000E+00
											P6 SC4vq 1 4.300000E-01 2.530000E+00
											P6 SC5vq 1 4.300000E-01 2.770000E+00
											P6 SC6vq 1 4.300000E-01 2.920000E+00
											P6 SN1aq 1 4.300000E-01 2.770000E+00
											P6 SN2aq 1 4.300000E-01 2.920000E+00
											P6 SN3aq 1 4.300000E-01 3.160000E+00
											P6 SN4aq 1 4.300000E-01 3.380000E+00
											P6 SN5aq 1 4.300000E-01 3.590000E+00
											P6 SN6aq 1 4.300000E-01 3.970000E+00
											P6 SP1aq 1 4.300000E-01 4.170000E+00
											P6 SP2aq 1 4.300000E-01 4.400000E+00
											P6 SP3aq 1 4.300000E-01 4.400000E+00
											P6 SP4aq 1 4.300000E-01 4.680000E+00
											P6 SP5aq 1 4.300000E-01 4.920000E+00
											P6 SP6aq 1 4.300000E-01 5.210000E+00
											P6 SN1dq 1 4.300000E-01 2.770000E+00
											P6 SN2dq 1 4.300000E-01 2.920000E+00
											P6 SN3dq 1 4.300000E-01 3.160000E+00
											P6 SN4dq 1 4.300000E-01 3.380000E+00
											P6 SN5dq 1 4.300000E-01 3.590000E+00
											P6 SN6dq 1 4.300000E-01 3.970000E+00
											P6 SP1dq 1 4.300000E-01 4.170000E+00
											P6 SP2dq 1 4.300000E-01 4.400000E+00
											P6 SP3dq 1 4.300000E-01 4.400000E+00
											P6 SP4dq 1 4.300000E-01 4.680000E+00
											P6 SP5dq 1 4.300000E-01 4.920000E+00
											P6 SP6dq 1 4.300000E-01 5.210000E+00
											P6 SX1q 1 4.300000E-01 2.530000E+00
											P6 SX2q 1 4.300000E-01 2.770000E+00
											P6 SX3q 1 4.300000E-01 2.920000E+00
											P6 SX4q 1 4.300000E-01 2.920000E+00
											P6 SC1q 1 4.300000E-01 1.730000E+00
											P6 SC2q 1 4.300000E-01 2.160000E+00
											P6 SC3q 1 4.300000E-01 2.160000E+00
											P6 SC4q 1 4.300000E-01 2.320000E+00
											P6 SC5q 1 4.300000E-01 2.530000E+00
											P6 SC6q 1 4.300000E-01 2.770000E+00
											P6 SN1q 1 4.300000E-01 2.770000E+00
											P6 SN2q 1 4.300000E-01 2.920000E+00
											P6 SN3q 1 4.300000E-01 3.160000E+00
											P6 SN4q 1 4.300000E-01 3.380000E+00
											P6 SN5q 1 4.300000E-01 3.590000E+00
											P6 SN6q 1 4.300000E-01 3.970000E+00
											P6 SP1q 1 4.300000E-01 4.170000E+00
											P6 SP2q 1 4.300000E-01 4.400000E+00
											P6 SP3q 1 4.300000E-01 4.400000E+00
											P6 SP4q 1 4.300000E-01 4.680000E+00
											P6 SP5q 1 4.300000E-01 4.920000E+00
											P6 SP6h 1 4.300000E-01 4.680000E+00
											P6 SX1eh 1 4.300000E-01 2.320000E+00
											P6 SX2eh 1 4.300000E-01 2.530000E+00
											P6 SX3eh 1 4.300000E-01 2.770000E+00
											P6 SX4eh 1 4.300000E-01 2.770000E+00
											P6 SC1eh 1 4.430000E-01 1.480000E+00
											P6 SC2eh 1 4.300000E-01 1.930000E+00
											P6 SC3eh 1 4.300000E-01 1.930000E+00
											P6 SC4eh 1 4.300000E-01 2.160000E+00
											P6 SC5eh 1 4.300000E-01 2.320000E+00
											P6 SC6eh 1 4.300000E-01 2.530000E+00
											P6 SX1vh 1 4.300000E-01 2.320000E+00
											P6 SX2vh 1 4.300000E-01 2.530000E+00
											P6 SX3vh 1 4.300000E-01 2.770000E+00
											P6 SX4vh 1 4.300000E-01 2.770000E+00
											P6 SC1vh 1 4.430000E-01 1.480000E+00
											P6 SC2vh 1 4.300000E-01 1.930000E+00
											P6 SC3vh 1 4.300000E-01 1.930000E+00
											P6 SC4vh 1 4.300000E-01 2.160000E+00
											P6 SC5vh 1 4.300000E-01 2.320000E+00
											P6 SC6vh 1 4.300000E-01 2.530000E+00
											P6 SN1ah 1 4.300000E-01 2.320000E+00
											P6 SN2ah 1 4.300000E-01 2.530000E+00
											P6 SN3ah 1 4.300000E-01 2.770000E+00
											P6 SN4ah 1 4.300000E-01 2.920000E+00
											P6 SN5ah 1 4.300000E-01 3.160000E+00
											P6 SN6ah 1 4.300000E-01 3.590000E+00
											P6 SP1ah 1 4.300000E-01 3.770000E+00
											P6 SP2ah 1 4.300000E-01 3.970000E+00
											P6 SP3ah 1 4.300000E-01 3.970000E+00
											P6 SP4ah 1 4.300000E-01 4.170000E+00
											P6 SP5ah 1 4.300000E-01 4.400000E+00
											P6 SP6ah 1 4.300000E-01 4.680000E+00
											P6 SN1dh 1 4.300000E-01 2.320000E+00
											P6 SN2dh 1 4.300000E-01 2.530000E+00
											P6 SN3dh 1 4.300000E-01 2.770000E+00
											P6 SN4dh 1 4.300000E-01 2.920000E+00
											P6 SN5dh 1 4.300000E-01 3.160000E+00
											P6 SN6dh 1 4.300000E-01 3.590000E+00
											P6 SP1dh 1 4.300000E-01 3.770000E+00
											P6 SP2dh 1 4.300000E-01 3.970000E+00
											P6 SP3dh 1 4.300000E-01 3.970000E+00
											P6 SP4dh 1 4.300000E-01 4.170000E+00
											P6 SP5dh 1 4.300000E-01 4.400000E+00
											P6 SP6dh 1 4.300000E-01 4.680000E+00
											P6 SX1h 1 4.300000E-01 2.160000E+00
											P6 SX2h 1 4.300000E-01 2.320000E+00
											P6 SX3h 1 4.300000E-01 2.530000E+00
											P6 SX4h 1 4.300000E-01 2.530000E+00
											P6 SC1h 1 4.730000E-01 1.280000E+00
											P6 SC2h 1 4.300000E-01 1.730000E+00
											P6 SC3h 1 4.300000E-01 1.730000E+00
											P6 SC4h 1 4.300000E-01 1.930000E+00
											P6 SC5h 1 4.300000E-01 2.160000E+00
											P6 SC6h 1 4.300000E-01 2.320000E+00
											P6 SN1h 1 4.300000E-01 2.320000E+00
											P6 SN2h 1 4.300000E-01 2.530000E+00
											P6 SN3h 1 4.300000E-01 2.770000E+00
											P6 SN4h 1 4.300000E-01 2.920000E+00
											P6 SN5h 1 4.300000E-01 3.160000E+00
											P6 SN6h 1 4.300000E-01 3.590000E+00
											P6 SP1h 1 4.300000E-01 3.770000E+00
											P6 SP2h 1 4.300000E-01 3.970000E+00
											P6 SP3h 1 4.300000E-01 3.970000E+00
											P6 SP4h 1 4.300000E-01 4.170000E+00
											P6 SP5h 1 4.300000E-01 4.400000E+00
											P6 SP6r 1 4.300000E-01 4.680000E+00
											P6 SX1er 1 4.300000E-01 2.320000E+00
											P6 SX2er 1 4.300000E-01 2.530000E+00
											P6 SX3er 1 4.300000E-01 2.770000E+00
											P6 SX4er 1 4.300000E-01 2.770000E+00
											P6 SC1er 1 4.430000E-01 1.480000E+00
											P6 SC2er 1 4.300000E-01 1.930000E+00
											P6 SC3er 1 4.300000E-01 1.930000E+00
											P6 SC4er 1 4.300000E-01 2.160000E+00
											P6 SC5er 1 4.300000E-01 2.320000E+00
											P6 SC6er 1 4.300000E-01 2.530000E+00
											P6 SX1vr 1 4.300000E-01 2.320000E+00
											P6 SX2vr 1 4.300000E-01 2.530000E+00
											P6 SX3vr 1 4.300000E-01 2.770000E+00
											P6 SX4vr 1 4.300000E-01 2.770000E+00
											P6 SC1vr 1 4.430000E-01 1.480000E+00
											P6 SC2vr 1 4.300000E-01 1.930000E+00
											P6 SC3vr 1 4.300000E-01 1.930000E+00
											P6 SC4vr 1 4.300000E-01 2.160000E+00
											P6 SC5vr 1 4.300000E-01 2.320000E+00
											P6 SC6vr 1 4.300000E-01 2.530000E+00
											P6 SN1ar 1 4.300000E-01 2.320000E+00
											P6 SN2ar 1 4.300000E-01 2.530000E+00
											P6 SN3ar 1 4.300000E-01 2.770000E+00
											P6 SN4ar 1 4.300000E-01 2.920000E+00
											P6 SN5ar 1 4.300000E-01 3.160000E+00
											P6 SN6ar 1 4.300000E-01 3.590000E+00
											P6 SP1ar 1 4.300000E-01 3.770000E+00
											P6 SP2ar 1 4.300000E-01 3.970000E+00
											P6 SP3ar 1 4.300000E-01 3.970000E+00
											P6 SP4ar 1 4.300000E-01 4.170000E+00
											P6 SP5ar 1 4.300000E-01 4.400000E+00
											P6 SP6ar 1 4.300000E-01 4.680000E+00
											P6 SN1dr 1 4.300000E-01 2.320000E+00
											P6 SN2dr 1 4.300000E-01 2.530000E+00
											P6 SN3dr 1 4.300000E-01 2.770000E+00
											P6 SN4dr 1 4.300000E-01 2.920000E+00
											P6 SN5dr 1 4.300000E-01 3.160000E+00
											P6 SN6dr 1 4.300000E-01 3.590000E+00
											P6 SP1dr 1 4.300000E-01 3.770000E+00
											P6 SP2dr 1 4.300000E-01 3.970000E+00
											P6 SP3dr 1 4.300000E-01 3.970000E+00
											P6 SP4dr 1 4.300000E-01 4.170000E+00
											P6 SP5dr 1 4.300000E-01 4.400000E+00
											P6 SP6dr 1 4.300000E-01 4.680000E+00
											P6 SX1r 1 4.300000E-01 2.160000E+00
											P6 SX2r 1 4.300000E-01 2.320000E+00
											P6 SX3r 1 4.300000E-01 2.530000E+00
											P6 SX4r 1 4.300000E-01 2.530000E+00
											P6 SC1r 1 4.730000E-01 1.280000E+00
											P6 SC2r 1 4.300000E-01 1.730000E+00
											P6 SC3r 1 4.300000E-01 1.730000E+00
											P6 SC4r 1 4.300000E-01 1.930000E+00
											P6 SC5r 1 4.300000E-01 2.160000E+00
											P6 SC6r 1 4.300000E-01 2.320000E+00
											P6 SN1r 1 4.300000E-01 2.320000E+00
											P6 SN2r 1 4.300000E-01 2.530000E+00
											P6 SN3r 1 4.300000E-01 2.770000E+00
											P6 SN4r 1 4.300000E-01 2.920000E+00
											P6 SN5r 1 4.300000E-01 3.160000E+00
											P6 SN6r 1 4.300000E-01 3.590000E+00
											P6 SP1r 1 4.300000E-01 3.770000E+00
											P6 SP2r 1 4.300000E-01 3.970000E+00
											P6 SP3r 1 4.300000E-01 3.970000E+00
											P6 SP4r 1 4.300000E-01 4.170000E+00
											P6 SP5r 1 4.300000E-01 4.400000E+00
											P6 TP6 1 3.950000E-01 4.230000E+00
											P6 TP5 1 3.950000E-01 3.910000E+00
											P6 TP4 1 3.950000E-01 3.670000E+00
											P6 TP3 1 3.950000E-01 3.430000E+00
											P6 TP2 1 3.950000E-01 3.430000E+00
											P6 TP1 1 3.950000E-01 3.190000E+00
											P6 TN6 1 3.950000E-01 2.940000E+00
											P6 TN5 1 3.950000E-01 2.500000E+00
											P6 TN4 1 3.950000E-01 2.310000E+00
											P6 TN3 1 3.950000E-01 2.110000E+00
											P6 TN2 1 3.950000E-01 1.850000E+00
											P6 TN1 1 3.950000E-01 1.670000E+00
											P6 TC6 1 3.950000E-01 1.670000E+00
											P6 TC5 1 3.980000E-01 1.450000E+00
											P6 TC4 1 3.990000E-01 1.180000E+00
											P6 TC3 1 4.010000E-01 9.830000E-01
											P6 TC2 1 4.010000E-01 9.830000E-01
											P6 TC1 1 4.650000E-01 7.030000E-01
											P6 TX4 1 3.950000E-01 1.850000E+00
											P6 TX3 1 3.950000E-01 1.850000E+00
											P6 TX2 1 3.950000E-01 1.670000E+00
											P6 TX1 1 3.980000E-01 1.450000E+00
											P6 TP6d 1 3.950000E-01 4.230000E+00
											P6 TN1d 1 3.950000E-01 1.670000E+00
											P6 TN2d 1 3.950000E-01 1.850000E+00
											P6 TN3d 1 3.950000E-01 2.110000E+00
											P6 TN4d 1 3.950000E-01 2.310000E+00
											P6 TN5d 1 3.950000E-01 2.500000E+00
											P6 TN6d 1 3.950000E-01 2.940000E+00
											P6 TP1d 1 3.950000E-01 3.190000E+00
											P6 TP2d 1 3.950000E-01 3.430000E+00
											P6 TP3d 1 3.950000E-01 3.430000E+00
											P6 TP4d 1 3.950000E-01 3.670000E+00
											P6 TP5d 1 3.950000E-01 3.910000E+00
											P6 TP6a 1 3.950000E-01 4.230000E+00
											P6 TN1a 1 3.950000E-01 1.670000E+00
											P6 TN2a 1 3.950000E-01 1.850000E+00
											P6 TN3a 1 3.950000E-01 2.110000E+00
											P6 TN4a 1 3.950000E-01 2.310000E+00
											P6 TN5a 1 3.950000E-01 2.500000E+00
											P6 TN6a 1 3.950000E-01 2.940000E+00
											P6 TP1a 1 3.950000E-01 3.190000E+00
											P6 TP2a 1 3.950000E-01 3.430000E+00
											P6 TP3a 1 3.950000E-01 3.430000E+00
											P6 TP4a 1 3.950000E-01 3.670000E+00
											P6 TP5a 1 3.950000E-01 3.910000E+00
											P6 TC6v 1 3.950000E-01 1.850000E+00
											P6 TC5v 1 3.950000E-01 1.670000E+00
											P6 TC4v 1 3.980000E-01 1.450000E+00
											P6 TC3v 1 3.990000E-01 1.180000E+00
											P6 TC2v 1 3.990000E-01 1.180000E+00
											P6 TC1v 1 4.040000E-01 8.300000E-01
											P6 TX4v 1 3.950000E-01 2.110000E+00
											P6 TX3v 1 3.950000E-01 2.110000E+00
											P6 TX2v 1 3.950000E-01 1.850000E+00
											P6 TX1v 1 3.950000E-01 1.670000E+00
											P6 TC6e 1 3.950000E-01 1.850000E+00
											P6 TC5e 1 3.950000E-01 1.670000E+00
											P6 TC4e 1 3.980000E-01 1.450000E+00
											P6 TC3e 1 3.990000E-01 1.180000E+00
											P6 TC2e 1 3.990000E-01 1.180000E+00
											P6 TC1e 1 4.040000E-01 8.300000E-01
											P6 TX4e 1 3.950000E-01 2.110000E+00
											P6 TX3e 1 3.950000E-01 2.110000E+00
											P6 TX2e 1 3.950000E-01 1.850000E+00
											P6 TX1e 1 3.950000E-01 1.670000E+00
											P6 TP6q 1 3.950000E-01 4.870000E+00
											P6 TX1eq 1 3.950000E-01 2.110000E+00
											P6 TX2eq 1 3.950000E-01 2.310000E+00
											P6 TX3eq 1 3.950000E-01 2.500000E+00
											P6 TX4eq 1 3.950000E-01 2.500000E+00
											P6 TC1eq 1 3.990000E-01 1.180000E+00
											P6 TC2eq 1 3.950000E-01 1.670000E+00
											P6 TC3eq 1 3.950000E-01 1.670000E+00
											P6 TC4eq 1 3.950000E-01 1.850000E+00
											P6 TC5eq 1 3.950000E-01 2.110000E+00
											P6 TC6eq 1 3.950000E-01 2.310000E+00
											P6 TX1vq 1 3.950000E-01 2.110000E+00
											P6 TX2vq 1 3.950000E-01 2.310000E+00
											P6 TX3vq 1 3.950000E-01 2.500000E+00
											P6 TX4vq 1 3.950000E-01 2.500000E+00
											P6 TC1vq 1 3.990000E-01 1.180000E+00
											P6 TC2vq 1 3.950000E-01 1.670000E+00
											P6 TC3vq 1 3.950000E-01 1.670000E+00
											P6 TC4vq 1 3.950000E-01 1.850000E+00
											P6 TC5vq 1 3.950000E-01 2.110000E+00
											P6 TC6vq 1 3.950000E-01 2.310000E+00
											P6 TN1aq 1 3.950000E-01 2.110000E+00
											P6 TN2aq 1 3.950000E-01 2.310000E+00
											P6 TN3aq 1 3.950000E-01 2.500000E+00
											P6 TN4aq 1 3.950000E-01 2.700000E+00
											P6 TN5aq 1 3.950000E-01 2.940000E+00
											P6 TN6aq 1 3.950000E-01 3.430000E+00
											P6 TP1aq 1 3.950000E-01 3.670000E+00
											P6 TP2aq 1 3.950000E-01 3.910000E+00
											P6 TP3aq 1 3.950000E-01 3.910000E+00
											P6 TP4aq 1 3.950000E-01 4.230000E+00
											P6 TP5aq 1 3.950000E-01 4.540000E+00
											P6 TP6aq 1 3.950000E-01 4.870000E+00
											P6 TN1dq 1 3.950000E-01 2.110000E+00
											P6 TN2dq 1 3.950000E-01 2.310000E+00
											P6 TN3dq 1 3.950000E-01 2.500000E+00
											P6 TN4dq 1 3.950000E-01 2.700000E+00
											P6 TN5dq 1 3.950000E-01 2.940000E+00
											P6 TN6dq 1 3.950000E-01 3.430000E+00
											P6 TP1dq 1 3.950000E-01 3.670000E+00
											P6 TP2dq 1 3.950000E-01 3.910000E+00
											P6 TP3dq 1 3.950000E-01 3.910000E+00
											P6 TP4dq 1 3.950000E-01 4.230000E+00
											P6 TP5dq 1 3.950000E-01 4.540000E+00
											P6 TP6dq 1 3.950000E-01 4.870000E+00
											P6 TX1q 1 3.950000E-01 1.850000E+00
											P6 TX2q 1 3.950000E-01 2.110000E+00
											P6 TX3q 1 3.950000E-01 2.310000E+00
											P6 TX4q 1 3.950000E-01 2.310000E+00
											P6 TC1q 1 4.010000E-01 9.830000E-01
											P6 TC2q 1 3.980000E-01 1.450000E+00
											P6 TC3q 1 3.980000E-01 1.450000E+00
											P6 TC4q 1 3.950000E-01 1.670000E+00
											P6 TC5q 1 3.950000E-01 1.850000E+00
											P6 TC6q 1 3.950000E-01 2.110000E+00
											P6 TN1q 1 3.950000E-01 2.110000E+00
											P6 TN2q 1 3.950000E-01 2.310000E+00
											P6 TN3q 1 3.950000E-01 2.500000E+00
											P6 TN4q 1 3.950000E-01 2.700000E+00
											P6 TN5q 1 3.950000E-01 2.940000E+00
											P6 TN6q 1 3.950000E-01 3.430000E+00
											P6 TP1q 1 3.950000E-01 3.670000E+00
											P6 TP2q 1 3.950000E-01 3.910000E+00
											P6 TP3q 1 3.950000E-01 3.910000E+00
											P6 TP4q 1 3.950000E-01 4.230000E+00
											P6 TP5q 1 3.950000E-01 4.540000E+00
											P6 TP6h 1 3.950000E-01 4.230000E+00
											P6 TX1eh 1 3.950000E-01 1.670000E+00
											P6 TX2eh 1 3.950000E-01 1.850000E+00
											P6 TX3eh 1 3.950000E-01 2.110000E+00
											P6 TX4eh 1 3.950000E-01 2.110000E+00
											P6 TC1eh 1 4.040000E-01 8.300000E-01
											P6 TC2eh 1 3.990000E-01 1.180000E+00
											P6 TC3eh 1 3.990000E-01 1.180000E+00
											P6 TC4eh 1 3.980000E-01 1.450000E+00
											P6 TC5eh 1 3.950000E-01 1.670000E+00
											P6 TC6eh 1 3.950000E-01 1.850000E+00
											P6 TX1vh 1 3.950000E-01 1.670000E+00
											P6 TX2vh 1 3.950000E-01 1.850000E+00
											P6 TX3vh 1 3.950000E-01 2.110000E+00
											P6 TX4vh 1 3.950000E-01 2.110000E+00
											P6 TC1vh 1 4.040000E-01 8.300000E-01
											P6 TC2vh 1 3.990000E-01 1.180000E+00
											P6 TC3vh 1 3.990000E-01 1.180000E+00
											P6 TC4vh 1 3.980000E-01 1.450000E+00
											P6 TC5vh 1 3.950000E-01 1.670000E+00
											P6 TC6vh 1 3.950000E-01 1.850000E+00
											P6 TN1ah 1 3.950000E-01 1.670000E+00
											P6 TN2ah 1 3.950000E-01 1.850000E+00
											P6 TN3ah 1 3.950000E-01 2.110000E+00
											P6 TN4ah 1 3.950000E-01 2.310000E+00
											P6 TN5ah 1 3.950000E-01 2.500000E+00
											P6 TN6ah 1 3.950000E-01 2.940000E+00
											P6 TP1ah 1 3.950000E-01 3.190000E+00
											P6 TP2ah 1 3.950000E-01 3.430000E+00
											P6 TP3ah 1 3.950000E-01 3.430000E+00
											P6 TP4ah 1 3.950000E-01 3.670000E+00
											P6 TP5ah 1 3.950000E-01 3.910000E+00
											P6 TP6ah 1 3.950000E-01 4.230000E+00
											P6 TN1dh 1 3.950000E-01 1.670000E+00
											P6 TN2dh 1 3.950000E-01 1.850000E+00
											P6 TN3dh 1 3.950000E-01 2.110000E+00
											P6 TN4dh 1 3.950000E-01 2.310000E+00
											P6 TN5dh 1 3.950000E-01 2.500000E+00
											P6 TN6dh 1 3.950000E-01 2.940000E+00
											P6 TP1dh 1 3.950000E-01 3.190000E+00
											P6 TP2dh 1 3.950000E-01 3.430000E+00
											P6 TP3dh 1 3.950000E-01 3.430000E+00
											P6 TP4dh 1 3.950000E-01 3.670000E+00
											P6 TP5dh 1 3.950000E-01 3.910000E+00
											P6 TP6dh 1 3.950000E-01 4.230000E+00
											P6 TX1h 1 3.980000E-01 1.450000E+00
											P6 TX2h 1 3.950000E-01 1.670000E+00
											P6 TX3h 1 3.950000E-01 1.850000E+00
											P6 TX4h 1 3.950000E-01 1.850000E+00
											P6 TC1h 1 4.650000E-01 7.030000E-01
											P6 TC2h 1 4.010000E-01 9.830000E-01
											P6 TC3h 1 4.010000E-01 9.830000E-01
											P6 TC4h 1 3.990000E-01 1.180000E+00
											P6 TC5h 1 3.980000E-01 1.450000E+00
											P6 TC6h 1 3.950000E-01 1.670000E+00
											P6 TN1h 1 3.950000E-01 1.670000E+00
											P6 TN2h 1 3.950000E-01 1.850000E+00
											P6 TN3h 1 3.950000E-01 2.110000E+00
											P6 TN4h 1 3.950000E-01 2.310000E+00
											P6 TN5h 1 3.950000E-01 2.500000E+00
											P6 TN6h 1 3.950000E-01 2.940000E+00
											P6 TP1h 1 3.950000E-01 3.190000E+00
											P6 TP2h 1 3.950000E-01 3.430000E+00
											P6 TP3h 1 3.950000E-01 3.430000E+00
											P6 TP4h 1 3.950000E-01 3.670000E+00
											P6 TP5h 1 3.950000E-01 3.910000E+00
											P6 TP6r 1 3.950000E-01 4.230000E+00
											P6 TX1er 1 3.950000E-01 1.670000E+00
											P6 TX2er 1 3.950000E-01 1.850000E+00
											P6 TX3er 1 3.950000E-01 2.110000E+00
											P6 TX4er 1 3.950000E-01 2.110000E+00
											P6 TC1er 1 4.040000E-01 8.300000E-01
											P6 TC2er 1 3.990000E-01 1.180000E+00
											P6 TC3er 1 3.990000E-01 1.180000E+00
											P6 TC4er 1 3.980000E-01 1.450000E+00
											P6 TC5er 1 3.950000E-01 1.670000E+00
											P6 TC6er 1 3.950000E-01 1.850000E+00
											P6 TX1vr 1 3.950000E-01 1.670000E+00
											P6 TX2vr 1 3.950000E-01 1.850000E+00
											P6 TX3vr 1 3.950000E-01 2.110000E+00
											P6 TX4vr 1 3.950000E-01 2.110000E+00
											P6 TC1vr 1 4.040000E-01 8.300000E-01
											P6 TC2vr 1 3.990000E-01 1.180000E+00
											P6 TC3vr 1 3.990000E-01 1.180000E+00
											P6 TC4vr 1 3.980000E-01 1.450000E+00
											P6 TC5vr 1 3.950000E-01 1.670000E+00
											P6 TC6vr 1 3.950000E-01 1.850000E+00
											P6 TN1ar 1 3.950000E-01 1.670000E+00
											P6 TN2ar 1 3.950000E-01 1.850000E+00
											P6 TN3ar 1 3.950000E-01 2.110000E+00
											P6 TN4ar 1 3.950000E-01 2.310000E+00
											P6 TN5ar 1 3.950000E-01 2.500000E+00
											P6 TN6ar 1 3.950000E-01 2.940000E+00
											P6 TP1ar 1 3.950000E-01 3.190000E+00
											P6 TP2ar 1 3.950000E-01 3.430000E+00
											P6 TP3ar 1 3.950000E-01 3.430000E+00
											P6 TP4ar 1 3.950000E-01 3.670000E+00
											P6 TP5ar 1 3.950000E-01 3.910000E+00
											P6 TP6ar 1 3.950000E-01 4.230000E+00
											P6 TN1dr 1 3.950000E-01 1.670000E+00
											P6 TN2dr 1 3.950000E-01 1.850000E+00
											P6 TN3dr 1 3.950000E-01 2.110000E+00
											P6 TN4dr 1 3.950000E-01 2.310000E+00
											P6 TN5dr 1 3.950000E-01 2.500000E+00
											P6 TN6dr 1 3.950000E-01 2.940000E+00
											P6 TP1dr 1 3.950000E-01 3.190000E+00
											P6 TP2dr 1 3.950000E-01 3.430000E+00
											P6 TP3dr 1 3.950000E-01 3.430000E+00
											P6 TP4dr 1 3.950000E-01 3.670000E+00
											P6 TP5dr 1 3.950000E-01 3.910000E+00
											P6 TP6dr 1 3.950000E-01 4.230000E+00
											P6 TX1r 1 3.980000E-01 1.450000E+00
											P6 TX2r 1 3.950000E-01 1.670000E+00
											P6 TX3r 1 3.950000E-01 1.850000E+00
											P6 TX4r 1 3.950000E-01 1.850000E+00
											P6 TC1r 1 4.650000E-01 7.030000E-01
											P6 TC2r 1 4.010000E-01 9.830000E-01
											P6 TC3r 1 4.010000E-01 9.830000E-01
											P6 TC4r 1 3.990000E-01 1.180000E+00
											P6 TC5r 1 3.980000E-01 1.450000E+00
											P6 TC6r 1 3.950000E-01 1.670000E+00
											P6 TN1r 1 3.950000E-01 1.670000E+00
											P6 TN2r 1 3.950000E-01 1.850000E+00
											P6 TN3r 1 3.950000E-01 2.110000E+00
											P6 TN4r 1 3.950000E-01 2.310000E+00
											P6 TN5r 1 3.950000E-01 2.500000E+00
											P6 TN6r 1 3.950000E-01 2.940000E+00
											P6 TP1r 1 3.950000E-01 3.190000E+00
											P6 TP2r 1 3.950000E-01 3.430000E+00
											P6 TP3r 1 3.950000E-01 3.430000E+00
											P6 TP4r 1 3.950000E-01 3.670000E+00
											P6 TP5r 1 3.950000E-01 3.910000E+00
											SP6 P5 1 4.300000E-01 4.400000E+00
											SP6 P4 1 4.300000E-01 4.170000E+00
											SP6 P3 1 4.300000E-01 3.970000E+00
											SP6 P2 1 4.300000E-01 3.970000E+00
											SP6 P1 1 4.300000E-01 3.770000E+00
											SP6 N6 1 4.300000E-01 3.590000E+00
											SP6 N5 1 4.300000E-01 3.160000E+00
											SP6 N4 1 4.300000E-01 2.920000E+00
											SP6 N3 1 4.300000E-01 2.770000E+00
											SP6 N2 1 4.300000E-01 2.530000E+00
											SP6 N1 1 4.300000E-01 2.320000E+00
											SP6 C6 1 4.300000E-01 2.320000E+00
											SP6 C5 1 4.300000E-01 2.160000E+00
											SP6 C4 1 4.300000E-01 1.930000E+00
											SP6 C3 1 4.300000E-01 1.730000E+00
											SP6 C2 1 4.300000E-01 1.730000E+00
											SP6 C1 1 4.730000E-01 1.280000E+00
											SP6 X4 1 4.300000E-01 2.530000E+00
											SP6 X3 1 4.300000E-01 2.530000E+00
											SP6 X2 1 4.300000E-01 2.320000E+00
											SP6 X1 1 4.300000E-01 2.160000E+00
											SP6 P6d 1 4.300000E-01 4.680000E+00
											SP6 N1d 1 4.300000E-01 2.320000E+00
											SP6 N2d 1 4.300000E-01 2.530000E+00
											SP6 N3d 1 4.300000E-01 2.770000E+00
											SP6 N4d 1 4.300000E-01 2.920000E+00
											SP6 N5d 1 4.300000E-01 3.160000E+00
											SP6 N6d 1 4.300000E-01 3.590000E+00
											SP6 P1d 1 4.300000E-01 3.770000E+00
											SP6 P2d 1 4.300000E-01 3.970000E+00
											SP6 P3d 1 4.300000E-01 3.970000E+00
											SP6 P4d 1 4.300000E-01 4.170000E+00
											SP6 P5d 1 4.300000E-01 4.400000E+00
											SP6 P6a 1 4.300000E-01 4.680000E+00
											SP6 N1a 1 4.300000E-01 2.320000E+00
											SP6 N2a 1 4.300000E-01 2.530000E+00
											SP6 N3a 1 4.300000E-01 2.770000E+00
											SP6 N4a 1 4.300000E-01 2.920000E+00
											SP6 N5a 1 4.300000E-01 3.160000E+00
											SP6 N6a 1 4.300000E-01 3.590000E+00
											SP6 P1a 1 4.300000E-01 3.770000E+00
											SP6 P2a 1 4.300000E-01 3.970000E+00
											SP6 P3a 1 4.300000E-01 3.970000E+00
											SP6 P4a 1 4.300000E-01 4.170000E+00
											SP6 P5a 1 4.300000E-01 4.400000E+00
											SP6 C6v 1 4.300000E-01 2.530000E+00
											SP6 C5v 1 4.300000E-01 2.320000E+00
											SP6 C4v 1 4.300000E-01 2.160000E+00
											SP6 C3v 1 4.300000E-01 1.930000E+00
											SP6 C2v 1 4.300000E-01 1.930000E+00
											SP6 C1v 1 4.430000E-01 1.480000E+00
											SP6 X4v 1 4.300000E-01 2.770000E+00
											SP6 X3v 1 4.300000E-01 2.770000E+00
											SP6 X2v 1 4.300000E-01 2.530000E+00
											SP6 X1v 1 4.300000E-01 2.320000E+00
											SP6 C6e 1 4.300000E-01 2.530000E+00
											SP6 C5e 1 4.300000E-01 2.320000E+00
											SP6 C4e 1 4.300000E-01 2.160000E+00
											SP6 C3e 1 4.300000E-01 1.930000E+00
											SP6 C2e 1 4.300000E-01 1.930000E+00
											SP6 C1e 1 4.430000E-01 1.480000E+00
											SP6 X4e 1 4.300000E-01 2.770000E+00
											SP6 X3e 1 4.300000E-01 2.770000E+00
											SP6 X2e 1 4.300000E-01 2.530000E+00
											SP6 X1e 1 4.300000E-01 2.320000E+00
											SP6 P6q 1 4.300000E-01 5.210000E+00
											SP6 X1eq 1 4.300000E-01 2.770000E+00
											SP6 X2eq 1 4.300000E-01 2.920000E+00
											SP6 X3eq 1 4.300000E-01 3.160000E+00
											SP6 X4eq 1 4.300000E-01 3.160000E+00
											SP6 C1eq 1 4.300000E-01 1.930000E+00
											SP6 C2eq 1 4.300000E-01 2.320000E+00
											SP6 C3eq 1 4.300000E-01 2.320000E+00
											SP6 C4eq 1 4.300000E-01 2.530000E+00
											SP6 C5eq 1 4.300000E-01 2.770000E+00
											SP6 C6eq 1 4.300000E-01 2.920000E+00
											SP6 X1vq 1 4.300000E-01 2.770000E+00
											SP6 X2vq 1 4.300000E-01 2.920000E+00
											SP6 X3vq 1 4.300000E-01 3.160000E+00
											SP6 X4vq 1 4.300000E-01 3.160000E+00
											SP6 C1vq 1 4.300000E-01 1.930000E+00
											SP6 C2vq 1 4.300000E-01 2.320000E+00
											SP6 C3vq 1 4.300000E-01 2.320000E+00
											SP6 C4vq 1 4.300000E-01 2.530000E+00
											SP6 C5vq 1 4.300000E-01 2.770000E+00
											SP6 C6vq 1 4.300000E-01 2.920000E+00
											SP6 N1aq 1 4.300000E-01 2.770000E+00
											SP6 N2aq 1 4.300000E-01 2.920000E+00
											SP6 N3aq 1 4.300000E-01 3.160000E+00
											SP6 N4aq 1 4.300000E-01 3.380000E+00
											SP6 N5aq 1 4.300000E-01 3.590000E+00
											SP6 N6aq 1 4.300000E-01 3.970000E+00
											SP6 P1aq 1 4.300000E-01 4.170000E+00
											SP6 P2aq 1 4.300000E-01 4.400000E+00
											SP6 P3aq 1 4.300000E-01 4.400000E+00
											SP6 P4aq 1 4.300000E-01 4.680000E+00
											SP6 P5aq 1 4.300000E-01 4.920000E+00
											SP6 P6aq 1 4.300000E-01 5.210000E+00
											SP6 N1dq 1 4.300000E-01 2.770000E+00
											SP6 N2dq 1 4.300000E-01 2.920000E+00
											SP6 N3dq 1 4.300000E-01 3.160000E+00
											SP6 N4dq 1 4.300000E-01 3.380000E+00
											SP6 N5dq 1 4.300000E-01 3.590000E+00
											SP6 N6dq 1 4.300000E-01 3.970000E+00
											SP6 P1dq 1 4.300000E-01 4.170000E+00
											SP6 P2dq 1 4.300000E-01 4.400000E+00
											SP6 P3dq 1 4.300000E-01 4.400000E+00
											SP6 P4dq 1 4.300000E-01 4.680000E+00
											SP6 P5dq 1 4.300000E-01 4.920000E+00
											SP6 P6dq 1 4.300000E-01 5.210000E+00
											SP6 X1q 1 4.300000E-01 2.530000E+00
											SP6 X2q 1 4.300000E-01 2.770000E+00
											SP6 X3q 1 4.300000E-01 2.920000E+00
											SP6 X4q 1 4.300000E-01 2.920000E+00
											SP6 C1q 1 4.300000E-01 1.730000E+00
											SP6 C2q 1 4.300000E-01 2.160000E+00
											SP6 C3q 1 4.300000E-01 2.160000E+00
											SP6 C4q 1 4.300000E-01 2.320000E+00
											SP6 C5q 1 4.300000E-01 2.530000E+00
											SP6 C6q 1 4.300000E-01 2.770000E+00
											SP6 N1q 1 4.300000E-01 2.770000E+00
											SP6 N2q 1 4.300000E-01 2.920000E+00
											SP6 N3q 1 4.300000E-01 3.160000E+00
											SP6 N4q 1 4.300000E-01 3.380000E+00
											SP6 N5q 1 4.300000E-01 3.590000E+00
											SP6 N6q 1 4.300000E-01 3.970000E+00
											SP6 P1q 1 4.300000E-01 4.170000E+00
											SP6 P2q 1 4.300000E-01 4.400000E+00
											SP6 P3q 1 4.300000E-01 4.400000E+00
											SP6 P4q 1 4.300000E-01 4.680000E+00
											SP6 P5q 1 4.300000E-01 4.920000E+00
											SP6 P6h 1 4.300000E-01 4.680000E+00
											SP6 X1eh 1 4.300000E-01 2.320000E+00
											SP6 X2eh 1 4.300000E-01 2.530000E+00
											SP6 X3eh 1 4.300000E-01 2.770000E+00
											SP6 X4eh 1 4.300000E-01 2.770000E+00
											SP6 C1eh 1 4.430000E-01 1.480000E+00
											SP6 C2eh 1 4.300000E-01 1.930000E+00
											SP6 C3eh 1 4.300000E-01 1.930000E+00
											SP6 C4eh 1 4.300000E-01 2.160000E+00
											SP6 C5eh 1 4.300000E-01 2.320000E+00
											SP6 C6eh 1 4.300000E-01 2.530000E+00
											SP6 X1vh 1 4.300000E-01 2.320000E+00
											SP6 X2vh 1 4.300000E-01 2.530000E+00
											SP6 X3vh 1 4.300000E-01 2.770000E+00
											SP6 X4vh 1 4.300000E-01 2.770000E+00
											SP6 C1vh 1 4.430000E-01 1.480000E+00
											SP6 C2vh 1 4.300000E-01 1.930000E+00
											SP6 C3vh 1 4.300000E-01 1.930000E+00
											SP6 C4vh 1 4.300000E-01 2.160000E+00
											SP6 C5vh 1 4.300000E-01 2.320000E+00
											SP6 C6vh 1 4.300000E-01 2.530000E+00
											SP6 N1ah 1 4.300000E-01 2.320000E+00
											SP6 N2ah 1 4.300000E-01 2.530000E+00
											SP6 N3ah 1 4.300000E-01 2.770000E+00
											SP6 N4ah 1 4.300000E-01 2.920000E+00
											SP6 N5ah 1 4.300000E-01 3.160000E+00
											SP6 N6ah 1 4.300000E-01 3.590000E+00
											SP6 P1ah 1 4.300000E-01 3.770000E+00
											SP6 P2ah 1 4.300000E-01 3.970000E+00
											SP6 P3ah 1 4.300000E-01 3.970000E+00
											SP6 P4ah 1 4.300000E-01 4.170000E+00
											SP6 P5ah 1 4.300000E-01 4.400000E+00
											SP6 P6ah 1 4.300000E-01 4.680000E+00
											SP6 N1dh 1 4.300000E-01 2.320000E+00
											SP6 N2dh 1 4.300000E-01 2.530000E+00
											SP6 N3dh 1 4.300000E-01 2.770000E+00
											SP6 N4dh 1 4.300000E-01 2.920000E+00
											SP6 N5dh 1 4.300000E-01 3.160000E+00
											SP6 N6dh 1 4.300000E-01 3.590000E+00
											SP6 P1dh 1 4.300000E-01 3.770000E+00
											SP6 P2dh 1 4.300000E-01 3.970000E+00
											SP6 P3dh 1 4.300000E-01 3.970000E+00
											SP6 P4dh 1 4.300000E-01 4.170000E+00
											SP6 P5dh 1 4.300000E-01 4.400000E+00
											SP6 P6dh 1 4.300000E-01 4.680000E+00
											SP6 X1h 1 4.300000E-01 2.160000E+00
											SP6 X2h 1 4.300000E-01 2.320000E+00
											SP6 X3h 1 4.300000E-01 2.530000E+00
											SP6 X4h 1 4.300000E-01 2.530000E+00
											SP6 C1h 1 4.730000E-01 1.280000E+00
											SP6 C2h 1 4.300000E-01 1.730000E+00
											SP6 C3h 1 4.300000E-01 1.730000E+00
											SP6 C4h 1 4.300000E-01 1.930000E+00
											SP6 C5h 1 4.300000E-01 2.160000E+00
											SP6 C6h 1 4.300000E-01 2.320000E+00
											SP6 N1h 1 4.300000E-01 2.320000E+00
											SP6 N2h 1 4.300000E-01 2.530000E+00
											SP6 N3h 1 4.300000E-01 2.770000E+00
											SP6 N4h 1 4.300000E-01 2.920000E+00
											SP6 N5h 1 4.300000E-01 3.160000E+00
											SP6 N6h 1 4.300000E-01 3.590000E+00
											SP6 P1h 1 4.300000E-01 3.770000E+00
											SP6 P2h 1 4.300000E-01 3.970000E+00
											SP6 P3h 1 4.300000E-01 3.970000E+00
											SP6 P4h 1 4.300000E-01 4.170000E+00
											SP6 P5h 1 4.300000E-01 4.400000E+00
											SP6 P6r 1 4.300000E-01 4.680000E+00
											SP6 X1er 1 4.300000E-01 2.320000E+00
											SP6 X2er 1 4.300000E-01 2.530000E+00
											SP6 X3er 1 4.300000E-01 2.770000E+00
											SP6 X4er 1 4.300000E-01 2.770000E+00
											SP6 C1er 1 4.430000E-01 1.480000E+00
											SP6 C2er 1 4.300000E-01 1.930000E+00
											SP6 C3er 1 4.300000E-01 1.930000E+00
											SP6 C4er 1 4.300000E-01 2.160000E+00
											SP6 C5er 1 4.300000E-01 2.320000E+00
											SP6 C6er 1 4.300000E-01 2.530000E+00
											SP6 X1vr 1 4.300000E-01 2.320000E+00
											SP6 X2vr 1 4.300000E-01 2.530000E+00
											SP6 X3vr 1 4.300000E-01 2.770000E+00
											SP6 X4vr 1 4.300000E-01 2.770000E+00
											SP6 C1vr 1 4.430000E-01 1.480000E+00
											SP6 C2vr 1 4.300000E-01 1.930000E+00
											SP6 C3vr 1 4.300000E-01 1.930000E+00
											SP6 C4vr 1 4.300000E-01 2.160000E+00
											SP6 C5vr 1 4.300000E-01 2.320000E+00
											SP6 C6vr 1 4.300000E-01 2.530000E+00
											SP6 N1ar 1 4.300000E-01 2.320000E+00
											SP6 N2ar 1 4.300000E-01 2.530000E+00
											SP6 N3ar 1 4.300000E-01 2.770000E+00
											SP6 N4ar 1 4.300000E-01 2.920000E+00
											SP6 N5ar 1 4.300000E-01 3.160000E+00
											SP6 N6ar 1 4.300000E-01 3.590000E+00
											SP6 P1ar 1 4.300000E-01 3.770000E+00
											SP6 P2ar 1 4.300000E-01 3.970000E+00
											SP6 P3ar 1 4.300000E-01 3.970000E+00
											SP6 P4ar 1 4.300000E-01 4.170000E+00
											SP6 P5ar 1 4.300000E-01 4.400000E+00
											SP6 P6ar 1 4.300000E-01 4.680000E+00
											SP6 N1dr 1 4.300000E-01 2.320000E+00
											SP6 N2dr 1 4.300000E-01 2.530000E+00
											SP6 N3dr 1 4.300000E-01 2.770000E+00
											SP6 N4dr 1 4.300000E-01 2.920000E+00
											SP6 N5dr 1 4.300000E-01 3.160000E+00
											SP6 N6dr 1 4.300000E-01 3.590000E+00
											SP6 P1dr 1 4.300000E-01 3.770000E+00
											SP6 P2dr 1 4.300000E-01 3.970000E+00
											SP6 P3dr 1 4.300000E-01 3.970000E+00
											SP6 P4dr 1 4.300000E-01 4.170000E+00
											SP6 P5dr 1 4.300000E-01 4.400000E+00
											SP6 P6dr 1 4.300000E-01 4.680000E+00
											SP6 X1r 1 4.300000E-01 2.160000E+00
											SP6 X2r 1 4.300000E-01 2.320000E+00
											SP6 X3r 1 4.300000E-01 2.530000E+00
											SP6 X4r 1 4.300000E-01 2.530000E+00
											SP6 C1r 1 4.730000E-01 1.280000E+00
											SP6 C2r 1 4.300000E-01 1.730000E+00
											SP6 C3r 1 4.300000E-01 1.730000E+00
											SP6 C4r 1 4.300000E-01 1.930000E+00
											SP6 C5r 1 4.300000E-01 2.160000E+00
											SP6 C6r 1 4.300000E-01 2.320000E+00
											SP6 N1r 1 4.300000E-01 2.320000E+00
											SP6 N2r 1 4.300000E-01 2.530000E+00
											SP6 N3r 1 4.300000E-01 2.770000E+00
											SP6 N4r 1 4.300000E-01 2.920000E+00
											SP6 N5r 1 4.300000E-01 3.160000E+00
											SP6 N6r 1 4.300000E-01 3.590000E+00
											SP6 P1r 1 4.300000E-01 3.770000E+00
											SP6 P2r 1 4.300000E-01 3.970000E+00
											SP6 P3r 1 4.300000E-01 3.970000E+00
											SP6 P4r 1 4.300000E-01 4.170000E+00
											SP6 P5r 1 4.300000E-01 4.400000E+00
											SP6 SP6 1 4.100000E-01 4.290000E+00
											SP6 SP5 1 4.100000E-01 4.040000E+00
											SP6 SP4 1 4.100000E-01 3.820000E+00
											SP6 SP3 1 4.100000E-01 3.550000E+00
											SP6 SP2 1 4.100000E-01 3.550000E+00
											SP6 SP1 1 4.100000E-01 3.310000E+00
											SP6 SN6 1 4.100000E-01 3.070000E+00
											SP6 SN5 1 4.100000E-01 2.600000E+00
											SP6 SN4 1 4.100000E-01 2.350000E+00
											SP6 SN3 1 4.100000E-01 2.200000E+00
											SP6 SN2 1 4.100000E-01 2.040000E+00
											SP6 SN1 1 4.100000E-01 1.910000E+00
											SP6 SC6 1 4.100000E-01 1.910000E+00
											SP6 SC5 1 4.100000E-01 1.750000E+00
											SP6 SC4 1 4.140000E-01 1.560000E+00
											SP6 SC3 1 4.180000E-01 1.400000E+00
											SP6 SC2 1 4.180000E-01 1.400000E+00
											SP6 SC1 1 4.530000E-01 1.150000E+00
											SP6 SX4 1 4.100000E-01 2.040000E+00
											SP6 SX3 1 4.100000E-01 2.040000E+00
											SP6 SX2 1 4.100000E-01 1.910000E+00
											SP6 SX1 1 4.100000E-01 1.750000E+00
											SP6 SP6d 1 4.100000E-01 4.290000E+00
											SP6 SN1d 1 4.100000E-01 1.910000E+00
											SP6 SN2d 1 4.100000E-01 2.040000E+00
											SP6 SN3d 1 4.100000E-01 2.200000E+00
											SP6 SN4d 1 4.100000E-01 2.350000E+00
											SP6 SN5d 1 4.100000E-01 2.600000E+00
											SP6 SN6d 1 4.100000E-01 3.070000E+00
											SP6 SP1d 1 4.100000E-01 3.310000E+00
											SP6 SP2d 1 4.100000E-01 3.550000E+00
											SP6 SP3d 1 4.100000E-01 3.550000E+00
											SP6 SP4d 1 4.100000E-01 3.820000E+00
											SP6 SP5d 1 4.100000E-01 4.040000E+00
											SP6 SP6a 1 4.100000E-01 4.290000E+00
											SP6 SN1a 1 4.100000E-01 1.910000E+00
											SP6 SN2a 1 4.100000E-01 2.040000E+00
											SP6 SN3a 1 4.100000E-01 2.200000E+00
											SP6 SN4a 1 4.100000E-01 2.350000E+00
											SP6 SN5a 1 4.100000E-01 2.600000E+00
											SP6 SN6a 1 4.100000E-01 3.070000E+00
											SP6 SP1a 1 4.100000E-01 3.310000E+00
											SP6 SP2a 1 4.100000E-01 3.550000E+00
											SP6 SP3a 1 4.100000E-01 3.550000E+00
											SP6 SP4a 1 4.100000E-01 3.820000E+00
											SP6 SP5a 1 4.100000E-01 4.040000E+00
											SP6 SC6v 1 4.100000E-01 2.040000E+00
											SP6 SC5v 1 4.100000E-01 1.910000E+00
											SP6 SC4v 1 4.100000E-01 1.750000E+00
											SP6 SC3v 1 4.140000E-01 1.560000E+00
											SP6 SC2v 1 4.140000E-01 1.560000E+00
											SP6 SC1v 1 4.210000E-01 1.250000E+00
											SP6 SX4v 1 4.100000E-01 2.200000E+00
											SP6 SX3v 1 4.100000E-01 2.200000E+00
											SP6 SX2v 1 4.100000E-01 2.040000E+00
											SP6 SX1v 1 4.100000E-01 1.910000E+00
											SP6 SC6e 1 4.100000E-01 2.040000E+00
											SP6 SC5e 1 4.100000E-01 1.910000E+00
											SP6 SC4e 1 4.100000E-01 1.750000E+00
											SP6 SC3e 1 4.140000E-01 1.560000E+00
											SP6 SC2e 1 4.140000E-01 1.560000E+00
											SP6 SC1e 1 4.210000E-01 1.250000E+00
											SP6 SX4e 1 4.100000E-01 2.200000E+00
											SP6 SX3e 1 4.100000E-01 2.200000E+00
											SP6 SX2e 1 4.100000E-01 2.040000E+00
											SP6 SX1e 1 4.100000E-01 1.910000E+00
											SP6 SP6q 1 4.100000E-01 4.840000E+00
											SP6 SX1eq 1 4.100000E-01 2.200000E+00
											SP6 SX2eq 1 4.100000E-01 2.350000E+00
											SP6 SX3eq 1 4.100000E-01 2.600000E+00
											SP6 SX4eq 1 4.100000E-01 2.600000E+00
											SP6 SC1eq 1 4.140000E-01 1.560000E+00
											SP6 SC2eq 1 4.100000E-01 1.910000E+00
											SP6 SC3eq 1 4.100000E-01 1.910000E+00
											SP6 SC4eq 1 4.100000E-01 2.040000E+00
											SP6 SC5eq 1 4.100000E-01 2.200000E+00
											SP6 SC6eq 1 4.100000E-01 2.350000E+00
											SP6 SX1vq 1 4.100000E-01 2.200000E+00
											SP6 SX2vq 1 4.100000E-01 2.350000E+00
											SP6 SX3vq 1 4.100000E-01 2.600000E+00
											SP6 SX4vq 1 4.100000E-01 2.600000E+00
											SP6 SC1vq 1 4.140000E-01 1.560000E+00
											SP6 SC2vq 1 4.100000E-01 1.910000E+00
											SP6 SC3vq 1 4.100000E-01 1.910000E+00
											SP6 SC4vq 1 4.100000E-01 2.040000E+00
[truncated: 354,607+ more rows]
